# Supplementary material for: Discovery of a pre-vein progenitor that requires VEGF/ERK inhibition to complete vein differentiation
Source: bioRxiv. 2025 Dec 4:2025.10.11.681838. Originally published 2025 Oct 12. Preprint. [Version 2] doi: 10.1101/2025.10.11.681838 (PMC12632389; doi:10.1101/2025.10.11.681838)
Supplement: Supplement 1 — Table S1: Single-cell RNA-seq of hPSC-derived cell-types Differentially expressed genes that distinguish day 0 hPSCs (“H1”), day 1 mid primitive streak (“d1ps”), day 2 lateral mesoderm (“d2dlm”), day 3 artery ECs (“d3aus”), day 3 pre-vein ECs (“d3pvus”), day 4 vein ECs (“d4vus”), and day 3–4 mesenchyme (“mes1”). Gene expression was measured by single-cell RNA-seq. Table S2: Bulk RNA-seq of hPSC-derived cell-types Count matrix of gene expression of day-0 hPSCs (“H1”), day-1 mid primitive streak (“D1_PS”), day-2 lateral mesoderm (“D2_DLM”), day 3 artery ECs, CD144+ FACS-purified (“D3_Artery”), day 3 pre-vein ECs, CD144+ FACS-purified (“D3_Prevein”), and day 4 vein ECs, CD144+ FACS-purified (“D4_Vein”). Gene expression was measured by bulk-population RNA-seq, and is quantified in log2 counts per million (CPM) units. Table S3: Cell-surface marker screening of hPSC-derived cell-types For each hPSC-derived cell-type, the number indicates the percentage of cells that expressed a given cell-surface marker by high-throughput flow cytometry. Day 3 artery EC and day 4 vein EC populations were pre-gated on the CD144+ endothelial subset before quantifying the expression of other cell-surface markers. This was done to avoid being confounded by CD144− non-endothelial cells in the culture. Table S4: Single-cell RNA-seq of E9.5 mouse embryo ECs in vivo Differentially expressed genes that distinguish 4 different types of ECs identified in the E9.5 mouse embryo. Raw single-cell RNA-sequencing data were obtained from a previous study65. We provisionally annotated the following clusters based on expression of characteristic marker genes: 0 (vein-like 1 ECs), 1 (other ECs), 2 (artery ECs), and 3 (vein-like 2 ECs). Table S5: Single-cell RNA-seq of gene expression changes upon triple SOXF knockdown during artery EC differentiation Genes that are differentially expressed between artery ECs generated from control vs. SOX7/SOX17/SOX18-CRISPRi hPSCs. Positive fold change indicates higher expre [file media-1.zip]

Archive with 23 entries (22 files):
- Supplemental Tables (for Nature) copy/
- Supplemental Tables (for Nature) copy/Table S9 ΓÇö Vein HOMER knownResults.xlsx.xlsx
- __MACOSX/Supplemental Tables (for Nature) copy/._Table S9 ΓÇö Vein HOMER knownResults.xlsx.xlsx
- Supplemental Tables (for Nature) copy/.DS_Store
- __MACOSX/Supplemental Tables (for Nature) copy/._.DS_Store
- Supplemental Tables (for Nature) copy/Table S7 ΓÇö differentially_bound_sites with gene annotations.xlsx
- __MACOSX/Supplemental Tables (for Nature) copy/._Table S7 ΓÇö differentially_bound_sites with gene annotations.xlsx
- Supplemental Tables (for Nature) copy/Table S8 ΓÇö Artery HOMER knownResults.xlsx
- __MACOSX/Supplemental Tables (for Nature) copy/._Table S8 ΓÇö Artery HOMER knownResults.xlsx
- Supplemental Tables (for Nature) copy/Table S4 ΓÇö DEGs_onecluster_vs_allotherclusters (NEW).csv
- __MACOSX/Supplemental Tables (for Nature) copy/._Table S4 ΓÇö DEGs_onecluster_vs_allotherclusters (NEW).csv
- Supplemental Tables (for Nature) copy/Table S10 ΓÇö bulk_RNAseq_viral_infection_counts.xlsx
- __MACOSX/Supplemental Tables (for Nature) copy/._Table S10 ΓÇö bulk_RNAseq_viral_infection_counts.xlsx
- Supplemental Tables (for Nature) copy/Table S5 ΓÇö DEGs_control_artery_vs_SOXF_TKD_artery_markers (NEW).csv
- __MACOSX/Supplemental Tables (for Nature) copy/._Table S5 ΓÇö DEGs_control_artery_vs_SOXF_TKD_artery_markers (NEW).csv
- Supplemental Tables (for Nature) copy/Table S1 ΓÇö All.unsortedEC.markers.csv
- __MACOSX/Supplemental Tables (for Nature) copy/._Table S1 ΓÇö All.unsortedEC.markers.csv
- Supplemental Tables (for Nature) copy/Table S2 ΓÇö Voom_limma_log2_cpm_filtered_all genes.csv
- __MACOSX/Supplemental Tables (for Nature) copy/._Table S2 ΓÇö Voom_limma_log2_cpm_filtered_all genes.csv
- Supplemental Tables (for Nature) copy/Table S3 ΓÇö Compiled hESC DLM Artery Vein LegendScreen (NEW).xlsx
- __MACOSX/Supplemental Tables (for Nature) copy/._Table S3 ΓÇö Compiled hESC DLM Artery Vein LegendScreen (NEW).xlsx
- Supplemental Tables (for Nature) copy/Table S6 ΓÇö DEGs_control_vein_vs_SOXF_TKD_vein_markers (NEW).csv
- __MACOSX/Supplemental Tables (for Nature) copy/._Table S6 ΓÇö DEGs_control_vein_vs_SOXF_TKD_vein_markers (NEW).csv
