# Supplementary material for: Discovery of a pre-vein progenitor that requires VEGF/ERK inhibition to complete vein differentiation
Source: bioRxiv. 2025 Dec 4:2025.10.11.681838. Originally published 2025 Oct 12. Preprint. [Version 2] doi: 10.1101/2025.10.11.681838 (PMC12632389; doi:10.1101/2025.10.11.681838)
Supplement: Supplement 1 — Table S1: Single-cell RNA-seq of hPSC-derived cell-types Differentially expressed genes that distinguish day 0 hPSCs (“H1”), day 1 mid primitive streak (“d1ps”), day 2 lateral mesoderm (“d2dlm”), day 3 artery ECs (“d3aus”), day 3 pre-vein ECs (“d3pvus”), day 4 vein ECs (“d4vus”), and day 3–4 mesenchyme (“mes1”). Gene expression was measured by single-cell RNA-seq. Table S2: Bulk RNA-seq of hPSC-derived cell-types Count matrix of gene expression of day-0 hPSCs (“H1”), day-1 mid primitive streak (“D1_PS”), day-2 lateral mesoderm (“D2_DLM”), day 3 artery ECs, CD144+ FACS-purified (“D3_Artery”), day 3 pre-vein ECs, CD144+ FACS-purified (“D3_Prevein”), and day 4 vein ECs, CD144+ FACS-purified (“D4_Vein”). Gene expression was measured by bulk-population RNA-seq, and is quantified in log2 counts per million (CPM) units. Table S3: Cell-surface marker screening of hPSC-derived cell-types For each hPSC-derived cell-type, the number indicates the percentage of cells that expressed a given cell-surface marker by high-throughput flow cytometry. Day 3 artery EC and day 4 vein EC populations were pre-gated on the CD144+ endothelial subset before quantifying the expression of other cell-surface markers. This was done to avoid being confounded by CD144− non-endothelial cells in the culture. Table S4: Single-cell RNA-seq of E9.5 mouse embryo ECs in vivo Differentially expressed genes that distinguish 4 different types of ECs identified in the E9.5 mouse embryo. Raw single-cell RNA-sequencing data were obtained from a previous study65. We provisionally annotated the following clusters based on expression of characteristic marker genes: 0 (vein-like 1 ECs), 1 (other ECs), 2 (artery ECs), and 3 (vein-like 2 ECs). Table S5: Single-cell RNA-seq of gene expression changes upon triple SOXF knockdown during artery EC differentiation Genes that are differentially expressed between artery ECs generated from control vs. SOX7/SOX17/SOX18-CRISPRi hPSCs. Positive fold change indicates higher expre [file media-1.zip › Supplemental Tables (for Nature) copy/Table S7 ΓÇö differentially_bound_sites with gene annotations.xlsx]

## Sheet: differentially_bound_sites comb
seqnames	start	end	width	strand	Conc	Conc_vein	Conc_artery	Fold	p.value	FDR	start_position	end_position	feature_strand	insideFeature	distancetoFeature	shortestDistance	fromOverlappingOrNearest	symbol	genename
chr5	38433450	38433850	401	*	10.24	11.18	6.58	4.57	1.24e-144	1.92e-139	38399814	38403471	-	upstream	-29979	29979	NearestLocation	EGFLAM-AS2	EGFLAM antisense RNA 2
chr11	45643613	45644013	401	*	10.52	6.46	11.48	-4.91	2.04e-131	1.58e-126	45647689	45665622	-	downstream	22009	3676	NearestLocation	CHST1	carbohydrate sulfotransferase 1
chr16	87160129	87160529	401	*	9.46	10.4	5.97	4.4	6.99e-120	3.61e-115	87212122	87226430	+	upstream	-51993	51593	NearestLocation	LOC101928708	uncharacterized LOC101928708
chr15	81095717	81096117	401	*	9.72	10.67	5.98	4.58	1.13e-115	4.39e-111	81182600	81314058	+	upstream	-86883	86483	NearestLocation	IL16	interleukin 16
chr4	41839835	41840235	401	*	9.48	10.4	6.32	4.03	1.04e-108	3.22e-104	41872747	41882955	-	downstream	43120	32512	NearestLocation	LINC00682	long intergenic non-protein coding RNA 682
chr12	103580003	103580403	401	*	9.22	10.17	5.39	4.79	4.86e-107	1.26e-102	103587273	103766719	+	upstream	-7270	6870	NearestLocation	STAB2	stabilin 2
chr19	8681405	8681805	401	*	9.98	6.63	10.91	-4.21	1.53e-104	3.39e-100	8697400	8698795	-	downstream	17390	15595	NearestLocation	ACTL9	actin like 9
chr5	54985621	54986021	401	*	10.48	7.74	11.37	-3.56	1.57e-103	3.04e-99	54977867	55022671	-	inside	37050	7754	NearestLocation	ESM1	endothelial cell specific molecule 1
chr4	6887963	6888363	401	*	9.61	10.55	5.97	4.47	3.48e-103	5.99e-99	6909242	7033118	+	upstream	-21279	20879	NearestLocation	TBC1D14	TBC1 domain family member 14
chr9	76944115	76944515	401	*	9.93	6.52	10.86	-4.25	8.33e-103	1.29e-98	76611376	76906114	-	upstream	-38001	38001	NearestLocation	PRUNE2	prune homolog 2 with BCH domain
chr3	141084251	141084651	401	*	9.07	9.99	5.88	4.05	4.71e-102	6.64e-98	141051347	141148611	+	inside	32904	32904	NearestLocation	SPSB4	splA/ryanodine receptor domain and SOCS box containing 4
chr8	123832661	123833061	401	*	8.81	9.77	4.53	5.03	1.41e-101	1.82e-97	123851987	124120061	+	upstream	-19326	18926	NearestLocation	FER1L6	fer-1 like family member 6
chr3	72461764	72462164	401	*	9.14	10.06	5.91	4.09	4.61e-99	5.5e-95	71943592	72279503	-	upstream	-182261	182261	NearestLocation	LINC00877	long intergenic non-protein coding RNA 877
chr1	22408176	22408576	401	*	9.24	10.18	5.52	4.52	1.01e-96	1.12e-92	22428838	22531157	+	upstream	-20662	20262	NearestLocation	ZBTB40	zinc finger and BTB domain containing 40
chr13	28319445	28319845	401	*	9.02	9.93	6	3.83	1.14e-93	1.17e-89	28300346	28495145	-	inside	175700	19099	NearestLocation	FLT1	fms related receptor tyrosine kinase 1
chr1	4634562	4634962	401	*	9.71	6.3	10.64	-4.2	2.1e-93	2.04e-89	4654609	4792534	+	upstream	-20047	19647	NearestLocation	AJAP1	adherens junctions associated protein 1
chr18	48845148	48845548	401	*	8.57	9.52	4.7	4.71	4.46e-93	4.07e-89	48919853	48952052	-	downstream	106904	74305	NearestLocation	SMAD7	SMAD family member 7
chr6	39193219	39193619	401	*	9.21	10.14	5.79	4.28	5.11e-93	4.4e-89	39188971	39229475	-	inside	36256	4248	NearestLocation	KCNK5	potassium two pore domain channel subfamily K member 5
chr1	208204193	208204593	401	*	10.12	7.14	11.03	-3.75	1.67e-92	1.36e-88	208022242	208244384	-	inside	40191	39791	NearestLocation	PLXNA2	plexin A2
chr16	51044014	51044414	401	*	9.06	9.97	6	3.91	2.98e-90	2.31e-86	51017544	51035784	+	downstream	26470	8230	NearestLocation	LINC02127	long intergenic non-protein coding RNA 2127
chr5	149334077	149334477	401	*	9.69	5.04	10.66	-5.27	1.25e-89	9.24e-86	149345430	149354583	+	upstream	-11353	10953	NearestLocation	GRPEL2	GrpE like 2, mitochondrial
chr9	134434817	134435217	401	*	9	9.88	6.27	3.58	4e-88	2.82e-84	134379411	134379472	+	downstream	55406	55345	NearestLocation	MIR4669	microRNA 4669
chr11	75512239	75512639	401	*	8.63	9.57	4.92	4.5	3.66e-87	2.47e-83	75434640	75525941	-	inside	13702	13302	NearestLocation	GDPD5	glycerophosphodiester phosphodiesterase domain containing 5
chr19	4386052	4386452	401	*	9.18	10.07	6.37	3.65	1.1e-85	7.08e-82	4360370	4400547	-	inside	14495	14095	NearestLocation	SH3GL1	SH3 domain containing GRB2 like 1, endophilin A2
chr2	172836345	172836745	401	*	9.98	7.31	10.86	-3.49	1.71e-85	1.06e-81	172677148	172736206	-	upstream	-100139	100139	NearestLocation	RAPGEF4-AS1	RAPGEF4 antisense RNA 1
chr7	29281793	29282193	401	*	9.61	10.48	7.07	3.38	5.94e-85	3.54e-81	29199540	29208970	-	upstream	-72823	72823	NearestLocation	CHN2-AS1	CHN2 antisense RNA 1
chr1	208220833	208221233	401	*	9.66	6.74	10.56	-3.71	7.35e-85	4.22e-81	208022242	208244384	-	inside	23551	23151	NearestLocation	PLXNA2	plexin A2
chr16	79542382	79542782	401	*	8.45	9.4	4.64	4.66	9.71e-85	5.37e-81	79585843	79600737	-	downstream	58355	43061	NearestLocation	MAF	MAF bZIP transcription factor
chr9	137268450	137268850	401	*	8.84	9.74	5.87	3.76	1.75e-84	9.33e-81	137277726	137282641	+	upstream	-9276	8876	NearestLocation	TOR4A	torsin family 4 member A
chr1	182752137	182752537	401	*	10.28	7.57	11.16	-3.47	2.71e-84	1.4e-80	182789293	182830384	+	upstream	-37156	36756	NearestLocation	NPL	N-acetylneuraminate pyruvate lyase
chr10	104424605	104425005	401	*	9.46	6.09	10.39	-4.22	5.38e-84	2.69e-80	104474939	104480274	-	downstream	55669	49934	NearestLocation	LINC02620	long intergenic non-protein coding RNA 2620
chr12	18271001	18271401	401	*	9.88	10.74	7.38	3.34	7.65e-84	3.71e-80	18247614	18648416	+	inside	23387	23387	NearestLocation	PIK3C2G	phosphatidylinositol-4-phosphate 3-kinase catalytic subunit type 2 gamma
chr2	67548237	67548637	401	*	9.62	6.71	10.53	-3.72	8.55e-83	4.02e-79	67123357	67397980	-	upstream	-150257	150257	NearestLocation	LINC01829	long intergenic non-protein coding RNA 1829
chr6	150195942	150196342	401	*	9.76	10.63	7.28	3.29	1.88e-82	8.56e-79	150143044	150250392	+	inside	52898	52898	NearestLocation	PPP1R14C	protein phosphatase 1 regulatory inhibitor subunit 14C
chr17	40355758	40356158	401	*	8.47	9.4	4.9	4.41	3.95e-82	1.75e-78	40360652	40364737	-	downstream	8979	4494	NearestLocation	GJD3	gap junction protein delta 3
chr7	71329031	71329431	401	*	8.91	9.81	6.07	3.67	4.57e-82	1.97e-78	71307672	71307770	-	upstream	-21261	21261	NearestLocation	MIR3914-1	microRNA 3914-1
chr11	45617966	45618366	401	*	9.86	6.93	10.76	-3.66	5.86e-82	2.46e-78	45647689	45665622	-	downstream	47656	29323	NearestLocation	CHST1	carbohydrate sulfotransferase 1
chr17	27741657	27742057	401	*	8.87	9.8	5.43	4.22	1.07e-81	4.36e-78	27756766	27800529	-	downstream	58872	14709	NearestLocation	NOS2	nitric oxide synthase 2
chr16	66382330	66382730	401	*	10.6	8.39	11.43	-2.99	1.31e-81	5.19e-78	66366622	66404784	+	inside	15708	15708	NearestLocation	CDH5	cadherin 5
chr10	30644568	30644968	401	*	9.59	6.77	10.48	-3.65	1.3e-80	5.03e-77	30655651	30717266	+	upstream	-11083	10683	NearestLocation	SVIL2P	supervillin family member 2, pseudogene
chr16	85291466	85291866	401	*	10.13	10.94	8.06	2.85	2.69e-80	1.02e-76	85282958	85285963	+	downstream	8508	5503	NearestLocation	LINC00311	long intergenic non-protein coding RNA 311
chr10	101563052	101563452	401	*	9.03	9.91	6.36	3.48	2.93e-80	1.08e-76	101570560	101609662	+	upstream	-7508	7108	NearestLocation	DPCD	deleted in primary ciliary dyskinesia homolog (mouse)
chr6	112155897	112156297	401	*	10.05	7.62	10.91	-3.27	5.99e-80	2.16e-76	112087591	112102790	+	downstream	68306	53107	NearestLocation	FAM229B	family with sequence similarity 229 member B
chr17	64442168	64442568	401	*	8.98	9.88	6.14	3.67	9.83e-80	3.46e-76	64449037	64468643	+	upstream	-6869	6469	NearestLocation	MILR1	mast cell immunoglobulin like receptor 1
chr12	49664616	49665016	401	*	9.59	6.82	10.47	-3.57	3.18e-79	1.09e-75	49707725	49764934	+	upstream	-43109	42709	NearestLocation	TMBIM6	transmembrane BAX inhibitor motif containing 6
chr6	169018185	169018585	401	*	9.5	6.25	10.42	-3.97	5.28e-79	1.78e-75	169034197	169035642	-	downstream	17457	15612	NearestLocation	LOC101929460	uncharacterized LOC101929460
chr6	167668024	167668424	401	*	9.08	9.96	6.39	3.52	1.7e-78	5.62e-75	167666840	167679270	-	inside	11246	1184	NearestLocation	LINC02538	long intergenic non-protein coding RNA 2538
chr2	120470167	120470567	401	*	10.12	7.41	11	-3.46	1.84e-78	5.87e-75	120464335	120466218	-	upstream	-3949	3949	NearestLocation	LINC01101	long intergenic non-protein coding RNA 1101
chr5	34586069	34586469	401	*	9.48	6.48	10.38	-3.88	1.85e-78	5.87e-75	34656328	34832612	+	upstream	-70259	69859	NearestLocation	RAI14	retinoic acid induced 14
chr10	80414063	80414463	401	*	9.82	7.34	10.68	-3.26	2.52e-78	7.8e-75	80407829	80437115	+	inside	6234	6234	NearestLocation	PRXL2A	peroxiredoxin like 2A
chr12	58092843	58093243	401	*	9.36	6.32	10.27	-3.86	4.63e-78	1.41e-74	57869834	57896482	-	upstream	-196361	196361	NearestLocation	LOC283387	uncharacterized LOC283387
chr2	172380577	172380977	401	*	9.48	10.35	6.99	3.29	6.28e-78	1.87e-74	172427354	172506459	+	upstream	-46777	46377	NearestLocation	ITGA6	integrin subunit alpha 6
chr11	66322859	66323259	401	*	9.04	9.94	6.12	3.72	1.17e-77	3.42e-74	66314494	66317044	-	upstream	-5815	5815	NearestLocation	CD248	CD248 molecule
chr16	89625064	89625464	401	*	8.59	9.48	5.73	3.63	2.62e-77	7.51e-74	89613308	89638456	+	inside	11756	11756	NearestLocation	DPEP1	dipeptidase 1
chr17	47991378	47991778	401	*	8.94	9.82	6.24	3.51	4.2e-77	1.18e-73	47951967	47957883	-	upstream	-33495	33495	NearestLocation	PRR15L	proline rich 15 like
chr4	56649850	56650250	401	*	9.66	7.04	10.54	-3.44	6.55e-77	1.81e-73	56647988	56681899	-	inside	32049	1862	NearestLocation	HOPX	HOP homeobox
chr1	206706913	206707313	401	*	9.41	6.44	10.32	-3.86	9.96e-77	2.71e-73	206684944	206734283	+	inside	21969	21969	NearestLocation	MAPKAPK2	MAPK activated protein kinase 2
chr3	14620523	14620923	401	*	9.28	6.14	10.2	-3.96	2.13e-76	5.68e-73	14651746	14672659	+	upstream	-31223	30823	NearestLocation	CCDC174	coiled-coil domain containing 174
chr1	205346907	205347307	401	*	9.24	5.7	10.17	-4.31	2.65e-76	6.95e-73	205336065	205357090	-	inside	10183	9783	NearestLocation	KLHDC8A	kelch domain containing 8A
chr21	35614660	35615060	401	*	9.5	6.46	10.41	-3.76	6.11e-76	1.58e-72	35372507	35580760	-	upstream	-33900	33900	NearestLocation	LOC100506403	uncharacterized LOC100506403
chr17	69594674	69595074	401	*	9.21	5.5	10.15	-4.51	1.06e-75	2.7e-72	69577251	69903000	+	inside	17423	17423	NearestLocation	LINC01483	long intergenic non-protein coding RNA 1483
chr1	168613727	168614127	401	*	8.42	9.33	5.38	3.88	2.76e-75	6.91e-72	168576605	168582069	+	downstream	37122	31658	NearestLocation	XCL1	X-C motif chemokine ligand 1
chr10	119243531	119243931	401	*	8.47	9.38	5.4	3.84	3.93e-75	9.66e-72	119207571	119459745	+	inside	35960	35960	NearestLocation	GRK5	G protein-coupled receptor kinase 5
chr11	132424479	132424879	401	*	8.49	9.41	5.28	4.03	6.31e-75	1.53e-71	132284302	132285081	+	downstream	140177	139398	NearestLocation	NTM-IT	NTM intronic transcript
chr3	124250046	124250446	401	*	10.01	7.5	10.88	-3.26	9.04e-75	2.16e-71	124132929	124133025	+	downstream	117117	117021	NearestLocation	MIR5002	microRNA 5002
chrX	397591	397991	401	*	10.11	10.92	8.11	2.78	2.96e-74	6.96e-71	2752048	2816500	+	upstream	-2354457	2354057	NearestLocation	XG	Xg glycoprotein (Xg blood group)
chr10	7442231	7442631	401	*	9.48	6.68	10.37	-3.68	4.53e-74	1.05e-70	7158624	7411486	-	upstream	-30745	30745	NearestLocation	SFMBT2	Scm like with four mbt domains 2
chr2	204110245	204110645	401	*	9.25	10.12	6.72	3.34	5.45e-74	1.24e-70	203936748	203961577	+	downstream	173497	148668	NearestLocation	ICOS	inducible T cell costimulator
chr3	36486056	36486456	401	*	9.55	6.98	10.42	-3.36	6.08e-74	1.37e-70	36380344	36548007	+	inside	105712	61551	NearestLocation	STAC	SH3 and cysteine rich domain
chr8	38949092	38949492	401	*	8.24	9.17	4.87	4.11	9.16e-74	2.03e-70	38974228	38988663	+	upstream	-25136	24736	NearestLocation	HTRA4	HtrA serine peptidase 4
chr7	135519344	135519744	401	*	8.93	9.83	5.96	3.81	2.73e-73	5.91e-70	135361795	135510127	-	upstream	-9217	9217	NearestLocation	CNOT4	CCR4-NOT transcription complex subunit 4
chr1	234881892	234882292	401	*	8.55	9.45	5.68	3.67	2.74e-73	5.91e-70	234957342	234970062	-	downstream	88170	75050	NearestLocation	LOC101927851	uncharacterized LOC101927851
chr11	86484217	86484617	401	*	9.73	7.27	10.59	-3.26	3.8e-73	8.07e-70	86374736	86423109	+	downstream	109481	61108	NearestLocation	CCDC81	coiled-coil domain containing 81
chr17	38900620	38901020	401	*	9.06	9.93	6.61	3.29	4.99e-73	1.04e-69	38914979	38915042	+	upstream	-14359	13959	NearestLocation	MIR6779	microRNA 6779
chr8	4143888	4144288	401	*	9.59	10.42	7.41	2.98	5.79e-73	1.2e-69	2935353	4994972	-	inside	851084	850684	NearestLocation	CSMD1	CUB and Sushi multiple domains 1
chr6	150683304	150683704	401	*	10.47	8.44	11.28	-2.79	9.3e-73	1.9e-69	150599883	150843665	+	inside	83421	83421	NearestLocation	PLEKHG1	pleckstrin homology and RhoGEF domain containing G1
chr15	39139969	39140369	401	*	10.25	7.83	11.11	-3.18	2.3e-72	4.64e-69	39250684	39254845	+	upstream	-110715	110315	NearestLocation	C15orf54	chromosome 15 putative open reading frame 54
chr13	111177125	111177525	401	*	9.99	7.54	10.85	-3.2	2.96e-72	5.83e-69	111148196	111153171	-	upstream	-23954	23954	NearestLocation	LOC101060553	uncharacterized LOC101060553
chr11	84634757	84635157	401	*	9	9.89	6.3	3.52	2.97e-72	5.83e-69	83455012	85627922	-	inside	993165	992765	NearestLocation	DLG2	discs large MAGUK scaffold protein 2
chr17	42129528	42129928	401	*	8.31	9.26	4.5	4.56	3.02e-72	5.84e-69	42113111	42125866	-	upstream	-3662	3662	NearestLocation	KAT2A	lysine acetyltransferase 2A
chr10	35843694	35844094	401	*	9.43	10.28	7.07	3.18	3.45e-72	6.61e-69	35778302	35800920	+	downstream	65392	42774	NearestLocation	PCAT5	prostate cancer associated transcript 5
chr2	120589728	120590128	401	*	9.35	6.61	10.24	-3.51	4.99e-72	9.44e-69	120464335	120466218	-	upstream	-123510	123510	NearestLocation	LINC01101	long intergenic non-protein coding RNA 1101
chr14	50388474	50388874	401	*	9.39	10.23	7.13	3.07	9.46e-72	1.77e-68	50329404	50416461	-	inside	27987	27587	NearestLocation	CDKL1	cyclin dependent kinase like 1
chr6	42257025	42257425	401	*	8.38	9.29	5.29	3.85	1.76e-71	3.25e-68	42206807	42217861	-	upstream	-39164	39164	NearestLocation	MRPS10	mitochondrial ribosomal protein S10
chr13	106432889	106433289	401	*	9.97	7.7	10.82	-3.02	3.94e-71	7.19e-68	106374477	106384315	+	downstream	58412	48574	NearestLocation	LINC00460	long intergenic non-protein coding RNA 460
chr3	38267634	38268034	401	*	9.84	7.58	10.68	-3.03	7.1e-71	1.28e-67	38265812	38278757	+	inside	1822	1822	NearestLocation	SLC22A13	solute carrier family 22 member 13
chr15	71295293	71295693	401	*	9.9	7.52	10.75	-3.11	8.84e-71	1.57e-67	71147650	71189064	-	upstream	-106229	106229	NearestLocation	THSD4-AS1	THSD4 antisense RNA 1
chr10	3775293	3775693	401	*	9.53	7.06	10.39	-3.25	9.18e-71	1.62e-67	3775996	3785281	-	downstream	9988	303	NearestLocation	KLF6	Kruppel like factor 6
chr22	43474489	43474889	401	*	8.75	9.66	5.71	3.84	1.26e-70	2.19e-67	43516107	43560063	+	upstream	-41618	41218	NearestLocation	EFCAB6-AS1	EFCAB6 antisense RNA 1
chr8	118343987	118344387	401	*	9.69	7.26	10.55	-3.18	1.62e-70	2.8e-67	117794490	118111853	-	upstream	-232134	232134	NearestLocation	EXT1	exostosin glycosyltransferase 1
chr13	28574627	28575027	401	*	9.93	7.25	10.81	-3.4	1.95e-70	3.31e-67	28300346	28495145	-	upstream	-79482	79482	NearestLocation	FLT1	fms related receptor tyrosine kinase 1
chr6	148146754	148147154	401	*	9.15	6.11	10.06	-3.92	2.34e-70	3.94e-67	148272304	148552048	+	upstream	-125550	125150	NearestLocation	SASH1	SAM and SH3 domain containing 1
chr12	56462563	56462963	401	*	9.31	10.16	7.04	3.08	2.41e-70	4.01e-67	56468578	56479708	+	upstream	-6015	5615	NearestLocation	SPRYD4	SPRY domain containing 4
chr10	71271585	71271985	401	*	9.2	6.28	10.11	-3.73	2.53e-70	4.17e-67	71319259	71381423	+	upstream	-47674	47274	NearestLocation	SLC29A3	solute carrier family 29 member 3
chr18	24567137	24567537	401	*	9.19	6.11	10.1	-3.95	4.23e-70	6.9e-67	24534551	24708542	+	inside	32586	32586	NearestLocation	LINC01915	long intergenic non-protein coding RNA 1915
chr10	102719490	102719890	401	*	8.76	9.63	6.19	3.36	7.07e-70	1.14e-66	102714538	102743492	+	inside	4952	4952	NearestLocation	SFXN2	sideroflexin 2
chr3	31908454	31908854	401	*	9.27	6.63	10.15	-3.46	1.63e-69	2.6e-66	31981750	31991723	+	upstream	-73296	72896	NearestLocation	ZNF860	zinc finger protein 860
chr3	72595421	72595821	401	*	10	7.82	10.84	-2.93	1.79e-69	2.84e-66	72749277	72861914	-	downstream	266493	153456	NearestLocation	SHQ1	SHQ1, H/ACA ribonucleoprotein assembly factor
chr2	45774771	45775171	401	*	9.74	7.5	10.57	-3.02	2.35e-69	3.68e-66	45651345	46187990	+	inside	123426	123426	NearestLocation	PRKCE	protein kinase C epsilon
chr2	8534598	8534998	401	*	9.17	10.08	6.22	3.73	4.43e-69	6.87e-66	8461703	8592903	-	inside	58305	57905	NearestLocation	LINC01814	long intergenic non-protein coding RNA 1814
chr5	54975703	54976103	401	*	9.05	5.32	9.99	-4.63	7.03e-69	1.08e-65	54977867	55022671	-	downstream	46968	1764	NearestLocation	ESM1	endothelial cell specific molecule 1
chr13	106714279	106714679	401	*	9.71	7.52	10.55	-2.99	7.76e-69	1.18e-65	106653897	106672177	+	downstream	60382	42102	NearestLocation	LINC00443	long intergenic non-protein coding RNA 443
chr13	31029072	31029472	401	*	9.28	6.56	10.16	-3.57	1.19e-68	1.79e-65	30881933	30933846	-	upstream	-95226	95226	NearestLocation	TEX26-AS1	TEX26 antisense RNA 1
chr6	3538502	3538902	401	*	9.09	5.87	10.01	-3.99	1.2e-68	1.79e-65	3268962	3457022	-	upstream	-81480	81480	NearestLocation	SLC22A23	solute carrier family 22 member 23
chr11	47499616	47500016	401	*	8.56	9.45	5.85	3.54	3.04e-68	4.49e-65	47437764	47449143	-	upstream	-50473	50473	NearestLocation	RAPSN	receptor associated protein of the synapse
chr6	35173573	35173973	401	*	9.32	6.63	10.2	-3.47	3.69e-68	5.39e-65	35118071	35148610	-	upstream	-24963	24963	NearestLocation	TCP11	t-complex 11
chr5	21181702	21182102	401	*	9.34	10.21	6.81	3.32	6.51e-68	9.43e-65	21341833	21589372	+	upstream	-160131	159731	NearestLocation	GUSBP1	GUSB pseudogene 1
chr17	69870178	69870578	401	*	9.34	6.61	10.23	-3.48	6.67e-68	9.57e-65	69961568	69994845	+	upstream	-91390	90990	NearestLocation	LINC01497	long intergenic non-protein coding RNA 1497
chr3	123099855	123100255	401	*	9.13	6.1	10.03	-3.8	8.32e-68	1.18e-64	123067025	123162104	+	inside	32830	32830	NearestLocation	PDIA5	protein disulfide isomerase family A member 5
chr10	23569024	23569424	401	*	8.01	8.94	4.54	4.27	1.12e-67	1.58e-64	23694746	24547848	+	upstream	-125722	125322	NearestLocation	KIAA1217	KIAA1217
chr3	140850335	140850735	401	*	9.21	6.5	10.09	-3.53	1.14e-67	1.6e-64	140941830	140980978	+	upstream	-91495	91095	NearestLocation	SLC25A36	solute carrier family 25 member 36
chr10	61028774	61029174	401	*	9.46	6.98	10.32	-3.26	1.66e-67	2.3e-64	61016275	61026420	+	downstream	12499	2354	NearestLocation	LINC00845	long intergenic non-protein coding RNA 845
chr2	176455941	176456341	401	*	9.96	7.67	10.81	-3.05	2.22e-67	3.05e-64	176495255	176819180	+	upstream	-39314	38914	NearestLocation	LINC01117	long intergenic non-protein coding RNA 1117
chr11	135069970	135070370	401	*	9.16	6.45	10.05	-3.52	2.46e-67	3.34e-64	134985683	134986799	+	downstream	84287	83171	NearestLocation	LOC100507548	uncharacterized LOC100507548
chr1	226365823	226366223	401	*	9.17	6.1	10.08	-3.78	2.81e-67	3.78e-64	226360691	226408093	-	inside	42270	5132	NearestLocation	PARP1	poly(ADP-ribose) polymerase 1
chr10	100319685	100320085	401	*	9.05	4.94	10.01	-4.78	7.31e-67	9.77e-64	100288149	100330264	-	inside	10579	10179	NearestLocation	PKD2L1	polycystin 2 like 1, transient receptor potential cation channel
chr2	165897790	165898190	401	*	7.92	8.89	3.55	5.11	1.16e-66	1.54e-63	165857475	165871211	-	upstream	-26579	26579	NearestLocation	LOC100506124	uncharacterized LOC100506124
chr1	108083117	108083517	401	*	9.85	7.73	10.67	-2.87	1.23e-66	1.61e-63	107571161	107965180	-	upstream	-117937	117937	NearestLocation	VAV3	vav guanine nucleotide exchange factor 3
chr12	66013245	66013645	401	*	8.79	9.66	6.22	3.36	1.7e-66	2.21e-63	66023620	66023726	-	downstream	10481	9975	NearestLocation	MIR6074	microRNA 6074
chr3	129619126	129619526	401	*	10.65	8.7	11.45	-2.72	2.19e-66	2.82e-63	129555175	129606818	-	upstream	-12308	12308	NearestLocation	PLXND1	plexin D1
chr9	14746568	14746968	401	*	9.35	6.9	10.22	-3.23	3e-66	3.85e-63	14719724	14722733	-	upstream	-23835	23835	NearestLocation	CER1	cerberus 1, DAN family BMP antagonist
chr20	22622849	22623249	401	*	9.15	5.86	10.08	-4	3.48e-66	4.42e-63	22587522	22607517	-	upstream	-15332	15332	NearestLocation	LNCNEF	lncRNA neighboring enhancer of FOXA2
chr5	142307492	142307892	401	*	8.94	5.62	9.87	-4.14	1.01e-65	1.27e-62	142310427	142325040	-	downstream	17548	2535	NearestLocation	SPRY4	sprouty RTK signaling antagonist 4
chr3	27533900	27534300	401	*	9.87	7.62	10.71	-2.99	1.02e-65	1.28e-62	27372721	27484420	-	upstream	-49480	49480	NearestLocation	SLC4A7	solute carrier family 4 member 7
chr19	50020569	50020969	401	*	8.93	5.46	9.87	-4.27	1.12e-65	1.39e-62	50025714	50053414	+	upstream	-5145	4745	NearestLocation	ZNF473	zinc finger protein 473
chr6	99093971	99094371	401	*	9.68	7.37	10.53	-3.04	1.32e-65	1.63e-62	99124609	99124696	+	upstream	-30638	30238	NearestLocation	MIR548AI	microRNA 548ai
chr5	54965912	54966312	401	*	8.97	5.9	9.88	-3.91	1.67e-65	2.04e-62	54977867	55022671	-	downstream	56759	11555	NearestLocation	ESM1	endothelial cell specific molecule 1
chr5	114321301	114321701	401	*	8.96	4.92	9.92	-4.66	1.81e-65	2.19e-62	114576041	114579970	+	upstream	-254740	254340	NearestLocation	LINC01957	long intergenic non-protein coding RNA 1957
chr11	62540752	62541152	401	*	10.02	10.79	8.25	2.52	2.17e-65	2.61e-62	62433542	62556235	-	inside	15483	15083	NearestLocation	AHNAK	AHNAK nucleoprotein
chr18	27540088	27540488	401	*	8.38	9.28	5.39	3.76	2.49e-65	2.97e-62	27335968	27595164	-	inside	55076	54676	NearestLocation	LOC105372038	uncharacterized LOC105372038
chr8	21590170	21590570	401	*	9.22	6.49	10.1	-3.45	3.25e-65	3.85e-62	21690398	21812357	-	downstream	222187	99828	NearestLocation	GFRA2	GDNF family receptor alpha 2
chr3	24850237	24850637	401	*	9.05	6.11	9.95	-3.7	3.74e-65	4.4e-62	24687919	25597932	+	inside	162318	162318	NearestLocation	RARB	retinoic acid receptor beta
chr7	56000169	56000569	401	*	8.65	9.52	6.05	3.37	5.03e-65	5.86e-62	55951877	55956500	+	downstream	48292	43669	NearestLocation	MRPS17	mitochondrial ribosomal protein S17
chr8	56688598	56688998	401	*	8.5	9.38	5.87	3.46	8.37e-65	9.68e-62	56496246	56559823	-	upstream	-128775	128775	NearestLocation	LINC00968	long intergenic non-protein coding RNA 968
chr2	22941776	22942176	401	*	8.96	5.78	9.88	-4.1	9.15e-65	1.05e-61	22508129	22548800	+	downstream	433647	392976	NearestLocation	LINC01884	long intergenic non-protein coding RNA 1884
chr15	95845953	95846353	401	*	8.41	9.33	5.27	3.92	1.25e-64	1.42e-61	96080713	96135469	-	downstream	289516	234360	NearestLocation	LOC105369212	uncharacterized LOC105369212
chr12	94100307	94101100	794	*	9.73	7.68	10.54	-2.83	1.42e-64	1.6e-61	94148577	94307675	+	upstream	-48270	47477	NearestLocation	PLXNC1	plexin C1
chr6	106110264	106110664	401	*	8.9	5.19	9.84	-4.41	1.49e-64	1.68e-61	105993463	106109939	+	downstream	116801	325	NearestLocation	PRDM1	PR/SET domain 1
chr3	187183275	187183675	401	*	8.25	9.15	5.41	3.67	1.52e-64	1.7e-61	187120948	187180908	-	upstream	-2367	2367	NearestLocation	RPL39L	ribosomal protein L39 like
chr12	1668782	1669182	401	*	8.61	9.49	5.97	3.44	1.65e-64	1.82e-61	1565993	1594581	-	upstream	-74201	74201	NearestLocation	FBXL14	F-box and leucine rich repeat protein 14
chr10	123667989	123668389	401	*	9.06	6.27	9.95	-3.56	1.72e-64	1.89e-61	123666355	123697399	+	inside	1634	1634	NearestLocation	GPR26	G protein-coupled receptor 26
chr1	230823478	230823878	401	*	9.13	6.29	10.03	-3.56	2.41e-64	2.63e-61	230702523	230795492	-	upstream	-27986	27986	NearestLocation	AGT	angiotensinogen
chr10	43863851	43864251	401	*	9.19	6.61	10.07	-3.37	2.7e-64	2.93e-61	43845196	43851017	+	downstream	18655	12834	NearestLocation	LINC00619	long intergenic non-protein coding RNA 619
chr1	202964717	202965117	401	*	9.03	6.26	9.92	-3.61	3.15e-64	3.39e-61	202961873	202967275	-	inside	2558	2158	NearestLocation	CYB5R1	cytochrome b5 reductase 1
chr3	15300632	15301032	401	*	10.5	8.52	11.3	-2.71	3.26e-64	3.48e-61	15254353	15341368	-	inside	40736	40336	NearestLocation	SH3BP5	SH3 domain binding protein 5
chr14	92459420	92459820	401	*	10.3	8.39	11.1	-2.67	3.28e-64	3.48e-61	92513781	92688994	+	upstream	-54361	53961	NearestLocation	RIN3	Ras and Rab interactor 3
chr14	81390672	81391072	401	*	9.13	9.96	6.97	2.94	3.92e-64	4.14e-61	81260656	81436465	-	inside	45793	45393	NearestLocation	STON2	stonin 2
chr5	157562147	157562547	401	*	9.63	7.44	10.47	-2.94	4.38e-64	4.59e-61	157395534	157575775	-	inside	13628	13228	NearestLocation	ADAM19	ADAM metallopeptidase domain 19
chr14	24335696	24336096	401	*	10.53	11.32	8.63	2.66	4.42e-64	4.6e-61	24399003	24419283	+	upstream	-63307	62907	NearestLocation	NYNRIN	NYN domain and retroviral integrase containing
chr14	67414222	67414622	401	*	10.23	7.99	11.07	-2.97	4.66e-64	4.82e-61	67386984	67412167	-	upstream	-2055	2055	NearestLocation	PLEK2	pleckstrin 2
chr11	11350021	11350421	401	*	8.67	9.52	6.3	3.17	5.12e-64	5.26e-61	11351942	11353250	-	downstream	3229	1521	NearestLocation	CSNK2A3	casein kinase 2 alpha 3
chr21	45154766	45155166	401	*	9.57	7.16	10.42	-3.16	5.25e-64	5.36e-61	45234308	45264548	+	upstream	-79542	79142	NearestLocation	LINC00334	long intergenic non-protein coding RNA 334
chr16	81159014	81159414	401	*	9.68	7.02	10.56	-3.36	5.98e-64	6.06e-61	81100875	81220370	-	inside	61356	58139	NearestLocation	PKD1L2	polycystin 1 like 2 (gene/pseudogene)
chr6	105780443	105780843	401	*	8.99	6.06	9.89	-3.68	6.37e-64	6.41e-61	105993463	106109939	+	upstream	-213020	212620	NearestLocation	PRDM1	PR/SET domain 1
chr1	206696919	206697319	401	*	8.44	9.34	5.55	3.68	1.12e-63	1.12e-60	206684944	206734283	+	inside	11975	11975	NearestLocation	MAPKAPK2	MAPK activated protein kinase 2
chr14	33564762	33565162	401	*	9.18	6.65	10.05	-3.31	1.19e-63	1.18e-60	32934933	33804176	+	inside	629829	239014	NearestLocation	NPAS3	neuronal PAS domain protein 3
chr2	136236110	136236510	401	*	8.96	5.89	9.87	-3.79	2.57e-63	2.53e-60	136114349	136118165	-	upstream	-117945	117945	NearestLocation	CXCR4	C-X-C motif chemokine receptor 4
chr10	35906462	35906862	401	*	10.24	8.18	11.05	-2.79	3.15e-63	3.09e-60	35778302	35800920	+	downstream	128160	105542	NearestLocation	PCAT5	prostate cancer associated transcript 5
chr7	100568179	100568975	797	*	9.79	7.73	10.6	-2.79	4.55e-63	4.43e-60	100572228	100573900	-	downstream	5721	3253	NearestLocation	SAP25	Sin3A associated protein 25
chr15	66515912	66516312	401	*	9.26	6.88	10.12	-3.16	6.7e-63	6.49e-60	66498015	66524532	-	inside	8620	8220	NearestLocation	RPL4	ribosomal protein L4
chr17	9456225	9456625	401	*	7.75	8.71	3.71	4.83	7e-63	6.74e-60	9250471	9576591	-	inside	120366	119966	NearestLocation	STX8	syntaxin 8
chr15	88649267	88649667	401	*	10.34	8.46	11.13	-2.61	7.61e-63	7.28e-60	88636153	88656483	+	inside	13114	6816	NearestLocation	ISG20	interferon stimulated exonuclease gene 20
chr9	70291417	70291817	401	*	9.38	6.94	10.24	-3.18	7.71e-63	7.3e-60	70258978	70354873	+	inside	32439	32439	NearestLocation	SMC5	structural maintenance of chromosomes 5
chr12	93111805	93112205	401	*	9.37	6.78	10.25	-3.29	7.72e-63	7.3e-60	93173470	93182299	+	upstream	-61665	61265	NearestLocation	LINC02412	long intergenic non-protein coding RNA 2412
chr8	20105625	20106025	401	*	8.82	9.65	6.68	2.94	9.97e-63	9.37e-60	20144855	20183206	-	downstream	77581	38830	NearestLocation	SLC18A1	solute carrier family 18 member A1
chr6	134253751	134254151	401	*	8.9	9.73	6.74	2.93	1.03e-62	9.59e-60	134169246	134318112	-	inside	64361	63961	NearestLocation	SGK1	serum/glucocorticoid regulated kinase 1
chr11	126348847	126349247	401	*	9.36	7.08	10.2	-3.04	1.1e-62	1.02e-59	126340889	126355587	-	inside	6740	6340	NearestLocation	GSEC	G-quadruplex forming sequence containing lncRNA
chr6	112231461	112231861	401	*	8.87	5.08	9.82	-4.43	1.39e-62	1.28e-59	112236093	112345321	+	upstream	-4632	4232	NearestLocation	LAMA4-AS1	LAMA4 antisense RNA 1
chr2	203692086	203692486	401	*	9	9.83	6.83	2.96	1.48e-62	1.35e-59	203706475	203738912	+	upstream	-14389	13989	NearestLocation	CD28	CD28 molecule
chr10	85642651	85643051	401	*	9.41	7.16	10.25	-3	1.93e-62	1.76e-59	85577731	85607213	+	downstream	64920	35438	NearestLocation	GRID1-AS1	GRID1 antisense RNA 1
chr15	82981001	82981401	401	*	8.03	8.98	4.37	4.45	2.43e-62	2.2e-59	82848983	82986153	-	inside	5152	4752	NearestLocation	HOMER2	homer scaffold protein 2
chr16	86059841	86060241	401	*	8.59	9.48	5.7	3.65	2.46e-62	2.21e-59	86195954	86199720	+	upstream	-136113	135713	NearestLocation	LINC01082	long intergenic non-protein coding RNA 1082
chr12	129258819	129259219	401	*	8.85	5.39	9.79	-4.33	4.38e-62	3.92e-59	129208601	129212662	+	downstream	50218	46157	NearestLocation	TMEM132D-AS2	TMEM132D antisense RNA 2
chr5	82720767	82721167	401	*	9.31	6.95	10.16	-3.11	4.88e-62	4.35e-59	82840155	82840224	+	upstream	-119388	118988	NearestLocation	MIR3977	microRNA 3977
chr9	117205861	117206261	401	*	9.21	6.81	10.07	-3.16	4.91e-62	4.35e-59	117180628	117181200	-	upstream	-24661	24661	NearestLocation	SNORA70C	small nucleolar RNA, H/ACA box 70C
chr9	22206827	22207227	401	*	8.82	5.58	9.74	-4.06	6.45e-62	5.68e-59	22002903	22009305	-	upstream	-197522	197522	NearestLocation	CDKN2B	cyclin dependent kinase inhibitor 2B
chr15	51771812	51772212	401	*	9.45	7.16	10.29	-3.02	7.39e-62	6.47e-59	51751597	51816363	+	inside	20215	20215	NearestLocation	TMOD2	tropomodulin 2
chr2	69299778	69300178	401	*	9.07	6.35	9.96	-3.44	1.25e-61	1.09e-58	69319769	69387254	-	downstream	87476	19591	NearestLocation	GFPT1	glutamine--fructose-6-phosphate transaminase 1
chr1	23896525	23896925	401	*	9.31	7.02	10.15	-3.07	1.64e-61	1.42e-58	23870515	23913362	-	inside	16837	16437	NearestLocation	CNR2	cannabinoid receptor 2
chr1	170214119	170214519	401	*	8.01	8.93	4.67	4.24	1.78e-61	1.54e-58	170173865	170304358	+	inside	40254	40254	NearestLocation	LINC01681	long intergenic non-protein coding RNA 1681
chr7	106217028	106217428	401	*	8.65	9.52	6.17	3.29	2.54e-61	2.17e-58	106248298	106286326	-	downstream	69298	30870	NearestLocation	NAMPT	nicotinamide phosphoribosyltransferase
chr1	10504294	10504694	401	*	8.91	9.76	6.54	3.19	2.64e-61	2.25e-58	10456522	10472529	-	upstream	-31765	31765	NearestLocation	DFFA	DNA fragmentation factor subunit alpha
chr1	25694020	25694420	401	*	7.79	8.74	4.05	4.39	2.68e-61	2.27e-58	25617468	25786207	+	inside	76552	76552	NearestLocation	MAN1C1	mannosidase alpha class 1C member 1
chr8	53905437	53905837	401	*	9.46	7.33	10.29	-2.92	3.04e-61	2.56e-58	53851795	53959303	+	inside	53642	53466	NearestLocation	RGS20	regulator of G protein signaling 20
chr1	242784109	242784509	401	*	8.81	5.15	9.76	-4.33	3.5e-61	2.94e-58	242082986	242524696	-	upstream	-259413	259413	NearestLocation	PLD5	phospholipase D family member 5
chr12	129257523	129257923	401	*	8.86	5.2	9.8	-4.61	3.81e-61	3.18e-58	129208601	129212662	+	downstream	48922	44861	NearestLocation	TMEM132D-AS2	TMEM132D antisense RNA 2
chr7	69438542	69438942	401	*	7.96	8.89	4.67	4.22	4.69e-61	3.89e-58	69594793	69597493	-	downstream	158951	155851	NearestLocation	CT66	cancer/testis associated transcript 66
chr6	6811412	6811812	401	*	10.18	8.31	10.96	-2.59	7.55e-61	6.23e-58	6346465	6622771	-	upstream	-188641	188641	NearestLocation	LY86-AS1	LY86 antisense RNA 1
chr17	69598334	69598734	401	*	10.05	8.17	10.84	-2.62	7.94e-61	6.52e-58	69577251	69903000	+	inside	21083	21083	NearestLocation	LINC01483	long intergenic non-protein coding RNA 1483
chr19	40590323	40590723	401	*	8.45	9.33	5.79	3.45	1.4e-60	1.14e-57	40592883	40629818	+	upstream	-2560	2160	NearestLocation	LTBP4	latent transforming growth factor beta binding protein 4
chr2	36011631	36012031	401	*	9.39	7.13	10.23	-2.99	1.48e-60	1.2e-57	36355778	36551135	+	upstream	-344147	343747	NearestLocation	CRIM1	cysteine rich transmembrane BMP regulator 1
chr8	107522011	107522411	401	*	7.79	8.76	3.37	5.27	1.53e-60	1.23e-57	107249482	107498055	-	upstream	-23956	23956	NearestLocation	ANGPT1	angiopoietin 1
chr2	55148414	55148814	401	*	8.87	5.81	9.78	-3.76	2.16e-60	1.74e-57	54972187	55112621	-	upstream	-35793	35793	NearestLocation	RTN4	reticulon 4
chr1	67626499	67626899	401	*	8.79	5.08	9.73	-4.34	2.54e-60	2.03e-57	67685201	67688334	+	upstream	-58702	58302	NearestLocation	GADD45A	growth arrest and DNA damage inducible alpha
chr14	51424783	51425183	401	*	8.51	9.36	6.19	3.1	2.58e-60	2.05e-57	51392128	51397135	-	upstream	-27648	27648	NearestLocation	LINC02310	long intergenic non-protein coding RNA 2310
chr5	96572795	96573195	401	*	8.83	5.65	9.75	-3.95	2.65e-60	2.09e-57	96529821	96779595	+	inside	42974	42974	NearestLocation	CAST	calpastatin
chr6	21885439	21885839	401	*	8.99	9.85	6.49	3.29	2.92e-60	2.3e-57	21664185	22222461	+	inside	221254	221254	NearestLocation	CASC15	cancer susceptibility 15
chr3	186495329	186495729	401	*	8.04	8.93	5.15	3.62	3.29e-60	2.58e-57	186454969	186493661	-	upstream	-1668	1668	NearestLocation	LINC02052	long intergenic non-protein coding RNA 2052
chr5	71860034	71860434	401	*	8.95	6.32	9.83	-3.42	4.02e-60	3.13e-57	71719275	71721048	+	downstream	140759	138986	NearestLocation	CARTPT	CART prepropeptide
chr20	38049865	38050265	401	*	9.63	7.59	10.44	-2.78	4.45e-60	3.45e-57	38033725	38127780	+	inside	16140	16140	NearestLocation	RPRD1B	regulation of nuclear pre-mRNA domain containing 1B
chr8	141441305	141441705	401	*	8.86	6.03	9.75	-3.69	4.51e-60	3.48e-57	141207166	141308305	-	upstream	-133000	133000	NearestLocation	SLC45A4	solute carrier family 45 member 4
chr1	51543629	51544029	401	*	7.76	8.7	4.26	4.33	4.71e-60	3.61e-57	51354263	51519266	-	upstream	-24363	24363	NearestLocation	EPS15	epidermal growth factor receptor pathway substrate 15
chr8	19494946	19495346	401	*	9	6.39	9.88	-3.36	4.76e-60	3.64e-57	19313693	19396218	+	downstream	181253	98728	NearestLocation	SH2D4A	SH2 domain containing 4A
chr3	45516257	45516657	401	*	9.52	7.41	10.34	-2.87	4.92e-60	3.74e-57	45483974	45509545	-	upstream	-6712	6712	NearestLocation	LARS2-AS1	LARS2 antisense RNA 1
chr7	105648502	105648902	401	*	9.4	7.22	10.23	-2.93	5.1e-60	3.86e-57	105565120	105600875	-	upstream	-47627	47627	NearestLocation	EFCAB10	EF-hand calcium binding domain 10
chr17	17877861	17878261	401	*	9.61	10.39	7.81	2.55	5.41e-60	4.07e-57	17810399	17837011	-	upstream	-40850	40850	NearestLocation	SREBF1	sterol regulatory element binding transcription factor 1
chr20	64045568	64045968	401	*	10.08	8.27	10.85	-2.53	5.43e-60	4.07e-57	64047582	64049639	-	downstream	4071	1614	NearestLocation	SOX18	SRY-box transcription factor 18
chr1	18219691	18220091	401	*	9.67	7.15	10.54	-3.21	5.46e-60	4.07e-57	18107798	18378483	+	inside	111893	111893	NearestLocation	IGSF21	immunoglobin superfamily member 21
chr1	153427799	153428199	401	*	8.84	4.61	9.8	-4.97	7.17e-60	5.32e-57	153416520	153423222	+	downstream	11279	4577	NearestLocation	S100A7A	S100 calcium binding protein A7A
chr1	85330184	85330584	401	*	9.11	6.62	9.97	-3.22	7.4e-60	5.46e-57	85265776	85276632	-	upstream	-53552	53552	NearestLocation	BCL10	BCL10 immune signaling adaptor
chr10	35705162	35705562	401	*	8.78	4.94	9.73	-4.68	7.56e-60	5.56e-57	35638249	35642278	-	upstream	-62884	62884	NearestLocation	FZD8	frizzled class receptor 8
chr2	217746893	217747293	401	*	8.17	9.08	5.17	3.86	9.08e-60	6.64e-57	217284019	217756593	-	inside	9700	9300	NearestLocation	DIRC3	disrupted in renal carcinoma 3
chr1	177351310	177351710	401	*	9.05	9.9	6.73	3.11	1.1e-59	8.01e-57	177351562	177437880	+	overlapStart	-252	148	NearestLocation	LINC01645	long intergenic non-protein coding RNA 1645
chr2	71609095	71609495	401	*	8.78	4.76	9.73	-4.66	1.17e-59	8.44e-57	71453722	71686768	+	inside	155373	77273	NearestLocation	DYSF	dysferlin
chr12	98352400	98352800	401	*	8.87	5.83	9.78	-3.78	1.22e-59	8.8e-57	98453835	98457145	-	downstream	104745	101035	NearestLocation	SLC9A7P1	solute carrier family 9 member 7 pseudogene 1
chrX	139225005	139225405	401	*	9.55	7.5	10.36	-2.81	1.55e-59	1.11e-56	138614727	139222777	-	upstream	-2228	2228	NearestLocation	FGF13	fibroblast growth factor 13
chr7	1049183	1049583	401	*	8.57	9.41	6.26	3.11	2.14e-59	1.53e-56	1044546	1059261	+	inside	4637	4637	NearestLocation	GPR146	G protein-coupled receptor 146
chr1	43304299	43304699	401	*	9.41	10.23	7.31	2.87	2.27e-59	1.61e-56	43300982	43323108	+	inside	3317	3317	NearestLocation	TIE1	tyrosine kinase with immunoglobulin like and EGF like domains 1
chr3	37517204	37517604	401	*	9.04	6.59	9.91	-3.23	2.5e-59	1.77e-56	37452115	37823507	+	inside	65089	65089	NearestLocation	ITGA9	integrin subunit alpha 9
chr8	54517751	54518151	401	*	8.96	6.3	9.84	-3.43	2.58e-59	1.81e-56	54559169	54871720	+	upstream	-41418	41018	NearestLocation	RP1	RP1 axonemal microtubule associated
chr22	44933806	44934206	401	*	8.44	9.34	5.52	3.67	3.58e-59	2.51e-56	45000565	45003619	-	downstream	69813	66359	NearestLocation	LOC101927551	uncharacterized LOC101927551
chr4	35358023	35358423	401	*	9.07	6.6	9.94	-3.27	3.71e-59	2.59e-56	36244116	36274220	+	upstream	-886093	885693	NearestLocation	LOC439933	uncharacterized LOC439933
chr9	15722918	15723318	401	*	9.19	9.99	7.24	2.72	3.96e-59	2.75e-56	15553043	16061663	+	inside	169875	169875	NearestLocation	CCDC171	coiled-coil domain containing 171
chr16	70790824	70791224	401	*	8.96	9.82	6.55	3.22	4e-59	2.77e-56	70687439	70801160	-	inside	10336	9936	NearestLocation	VAC14	VAC14 component of PIKFYVE complex
chr2	197363906	197364306	401	*	8.93	6.05	9.83	-3.57	4.18e-59	2.88e-56	196967017	197311173	-	upstream	-52733	52733	NearestLocation	ANKRD44	ankyrin repeat domain 44
chr8	79726037	79726437	401	*	8.95	6.31	9.83	-3.53	4.97e-59	3.41e-56	79764010	79767857	-	downstream	41820	37573	NearestLocation	HEY1	hes related family bHLH transcription factor with YRPW motif 1
chr10	54834761	54835161	401	*	7.75	8.71	3.58	4.95	6.18e-59	4.22e-56	54607874	54607957	-	upstream	-226804	226804	NearestLocation	MIR548F1	microRNA 548f-1
chr8	73520640	73521040	401	*	8.76	5.77	9.67	-3.81	6.29e-59	4.28e-56	73420004	73441526	+	downstream	100636	79114	NearestLocation	STAU2-AS1	STAU2 antisense RNA 1
chr10	75272845	75273245	401	*	8.38	9.26	5.75	3.41	7.17e-59	4.84e-56	75243568	75373500	+	inside	29277	29277	NearestLocation	ZNF503-AS1	ZNF503 antisense RNA 1
chr6	48835435	48835835	401	*	8.18	9.07	5.3	3.73	7.18e-59	4.84e-56	49430360	49463253	-	downstream	627818	594525	NearestLocation	MMUT	methylmalonyl-CoA mutase
chr2	138072326	138072726	401	*	8.77	5.36	9.7	-4.19	7.42e-59	4.98e-56	138101878	138107178	+	upstream	-29552	29152	NearestLocation	LINC01832	long intergenic non-protein coding RNA 1832
chr11	89606804	89607204	401	*	9.23	7.01	10.06	-2.99	8.97e-59	5.99e-56	89324353	89589611	-	upstream	-17193	17193	NearestLocation	NOX4	NADPH oxidase 4
chr16	48047726	48048126	401	*	9.53	7.55	10.34	-2.75	1.86e-58	1.24e-55	47965620	47971693	+	downstream	82106	76033	NearestLocation	LINC02134	long intergenic non-protein coding RNA 2134
chr5	92979671	92980071	401	*	8.05	8.96	5.04	3.87	1.91e-58	1.26e-55	93583222	93594611	+	upstream	-603551	603151	NearestLocation	NR2F1	nuclear receptor subfamily 2 group F member 1
chr2	120227395	120227795	401	*	9.71	7.8	10.5	-2.64	2.2e-58	1.45e-55	120217479	120223400	-	upstream	-3995	3995	NearestLocation	TMEM185B	transmembrane protein 185B
chr6	40962228	40962628	401	*	9.37	7.1	10.21	-3.05	3.03e-58	1.99e-55	41042467	41044337	+	upstream	-80239	79839	NearestLocation	TSPO2	translocator protein 2
chr6	147063403	147063803	401	*	9.07	6.53	9.94	-3.26	3.07e-58	2.01e-55	147158925	147180992	+	upstream	-95522	95122	NearestLocation	LUADT1	lung adenocarcinoma associated transcript 1
chrX	19625588	19625988	401	*	8.83	4.46	9.79	-5.06	3.17e-58	2.07e-55	19360056	19515261	-	upstream	-110327	110327	NearestLocation	MAP3K15	mitogen-activated protein kinase kinase kinase 15
chr10	71767610	71768010	401	*	9.99	8.08	10.79	-2.63	3.43e-58	2.22e-55	71747556	71773520	-	inside	5910	5510	NearestLocation	VSIR	V-set immunoregulatory receptor
chr7	100573346	100573746	401	*	9.43	7.39	10.24	-2.82	3.61e-58	2.33e-55	100572228	100573900	-	inside	554	154	NearestLocation	SAP25	Sin3A associated protein 25
chr16	14050701	14051101	401	*	9.04	6.38	9.92	-3.36	4.44e-58	2.85e-55	14071321	14266773	+	upstream	-20620	20220	NearestLocation	MRTFB	myocardin related transcription factor B
chr5	155193104	155193504	401	*	8.74	5.16	9.67	-4.33	5.37e-58	3.44e-55	155013755	155018141	+	downstream	179349	174963	NearestLocation	KIF4B	kinesin family member 4B
chr13	100808336	100808736	401	*	8.83	5.99	9.73	-3.56	5.69e-58	3.63e-55	100708325	101059286	+	inside	100011	100011	NearestLocation	NALCN-AS1	NALCN antisense RNA 1
chrX	129724708	129725108	401	*	8.93	6.23	9.81	-3.59	5.86e-58	3.72e-55	129738974	129769536	+	upstream	-14266	13866	NearestLocation	XPNPEP2	X-prolyl aminopeptidase 2
chr4	63105838	63106238	401	*	9.14	6.52	10.02	-3.31	6.07e-58	3.84e-55	62071752	62165554	-	upstream	-940284	940284	NearestLocation	ADGRL3-AS1	ADGRL3 antisense RNA 1
chr13	109705061	109705461	401	*	9.13	6.66	9.99	-3.18	6.7e-58	4.22e-55	109728282	109730007	+	upstream	-23221	22821	NearestLocation	LINC00676	long intergenic non-protein coding RNA 676
chr15	84944240	84944640	401	*	8.34	9.19	5.93	3.2	7.17e-58	4.5e-55	84980440	85139145	+	upstream	-36200	35800	NearestLocation	PDE8A	phosphodiesterase 8A
chr13	36715917	36716317	401	*	7.77	8.73	3.44	5.09	7.55e-58	4.72e-55	36674020	36697839	+	downstream	41897	18078	NearestLocation	SERTM1	serine rich and transmembrane domain containing 1
chr9	123335584	123335984	401	*	9.29	10.07	7.48	2.56	8.46e-58	5.25e-55	123356170	123380324	+	upstream	-20586	20186	NearestLocation	CRB2	crumbs cell polarity complex component 2
chr7	35611868	35612268	401	*	8.77	9.61	6.54	3.04	8.47e-58	5.25e-55	35695214	35699413	+	upstream	-83346	82946	NearestLocation	LOC101930085	uncharacterized LOC101930085
chr3	124791529	124791929	401	*	8.07	8.98	5.15	3.66	1.13e-57	7e-55	124732439	124732516	+	downstream	59090	59013	NearestLocation	MIR544B	microRNA 544b
chr5	175590407	175590807	401	*	9.87	7.93	10.67	-2.66	1.19e-57	7.31e-55	175658030	175710756	+	upstream	-67623	67223	NearestLocation	HRH2	histamine receptor H2
chr8	57875461	57875861	401	*	9.13	9.94	7.11	2.81	1.36e-57	8.36e-55	57855500	57984126	+	inside	19961	19961	NearestLocation	LINC01602	long intergenic non-protein coding RNA 1602
chr6	80163845	80164245	401	*	8.77	5.82	9.68	-3.67	1.44e-57	8.8e-55	80106647	80346270	+	inside	57198	57198	NearestLocation	BCKDHB	branched chain keto acid dehydrogenase E1 subunit beta
chr18	3434696	3435096	401	*	7.68	8.63	3.72	4.91	1.69e-57	1.03e-54	3411608	3459978	+	inside	23088	23088	NearestLocation	TGIF1	TGFB induced factor homeobox 1
chr11	103588072	103588472	401	*	8.81	6.08	9.69	-3.59	1.76e-57	1.07e-54	103849906	103849980	+	upstream	-261834	261434	NearestLocation	MIR4693	microRNA 4693
chr8	6428608	6429008	401	*	7.77	8.68	4.74	3.87	1.95e-57	1.17e-54	6406596	6648508	+	inside	22012	22012	NearestLocation	MCPH1	microcephalin 1
chr21	33185861	33186261	401	*	9.21	7.02	10.04	-2.96	2.28e-57	1.37e-54	33164809	33170649	-	upstream	-15212	15212	NearestLocation	LINC01548	long intergenic non-protein coding RNA 1548
chr5	177339345	177339745	401	*	8.74	5.85	9.64	-3.74	2.39e-57	1.43e-54	177331567	177351668	-	inside	12323	7778	NearestLocation	LMAN2	lectin, mannose binding 2
chr7	5519407	5519807	401	*	9.19	6.93	10.03	-3.01	2.42e-57	1.44e-54	5431335	5513809	-	upstream	-5598	5598	NearestLocation	FBXL18	F-box and leucine rich repeat protein 18
chr7	100571189	100571589	401	*	9.78	7.82	10.58	-2.68	2.7e-57	1.6e-54	100572228	100573900	-	downstream	2711	639	NearestLocation	SAP25	Sin3A associated protein 25
chr15	66459902	66460302	401	*	8.96	6.48	9.83	-3.24	2.74e-57	1.62e-54	66496958	66497034	-	downstream	37132	36656	NearestLocation	MIR4512	microRNA 4512
chr5	160477325	160477725	401	*	9.09	6.47	9.96	-3.31	2.86e-57	1.68e-54	160474402	160474483	+	downstream	2923	2842	NearestLocation	MIR3142	microRNA 3142
chrX	136214512	136214912	401	*	8.32	9.18	5.9	3.22	2.99e-57	1.75e-54	136213220	136256482	-	inside	41970	1292	NearestLocation	MAP7D3	MAP7 domain containing 3
chr8	134892656	134893056	401	*	8.78	5.68	9.69	-3.84	3.24e-57	1.89e-54	134849935	134881899	+	downstream	42721	10757	NearestLocation	LOC101927845	uncharacterized LOC101927845
chr11	65317089	65317489	401	*	10.44	8.74	11.2	-2.41	3.57e-57	2.08e-54	65314866	65322417	+	inside	2223	2223	NearestLocation	CDC42EP2	CDC42 effector protein 2
chr11	15670761	15671161	401	*	10.43	8.44	11.24	-2.71	3.59e-57	2.08e-54	15605484	15705376	+	inside	65277	34215	NearestLocation	NA	NA
chr2	86286501	86286901	401	*	8.74	9.58	6.47	3.06	3.69e-57	2.13e-54	86213993	86338083	-	inside	51582	51182	NearestLocation	REEP1	receptor accessory protein 1
chr2	106753595	106753995	401	*	9.4	7.23	10.23	-2.96	3.88e-57	2.24e-54	106801600	106887108	-	downstream	133513	47605	NearestLocation	ST6GAL2	ST6 beta-galactoside alpha-2,6-sialyltransferase 2
chr18	74114122	74114522	401	*	8.29	9.18	5.53	3.55	3.95e-57	2.27e-54	74073353	74147843	-	inside	33721	33321	NearestLocation	FBXO15	F-box protein 15
chr3	2783109	2783509	401	*	9.56	7.63	10.36	-2.68	4.2e-57	2.4e-54	3039033	3069242	-	downstream	286133	255524	NearestLocation	CNTN4-AS1	CNTN4 antisense RNA 1
chr2	117199483	117199883	401	*	9	6.6	9.86	-3.17	4.62e-57	2.63e-54	117814691	117832377	+	upstream	-615208	614808	NearestLocation	DDX18	DEAD-box helicase 18
chr1	93669470	93669870	401	*	8.92	6.41	9.79	-3.35	5.75e-57	3.27e-54	93592199	93605573	+	downstream	77271	63897	NearestLocation	BCAR3-AS1	BCAR3 antisense RNA 1
chr4	139961371	139961771	401	*	8.65	5.35	9.58	-4.13	6.25e-57	3.54e-54	140128015	140134565	+	upstream	-166644	166244	NearestLocation	LOC101927516	uncharacterized LOC101927516
chr12	67891562	67891962	401	*	8.79	9.63	6.56	3	6.36e-57	3.58e-54	67929235	67970017	+	upstream	-37673	37273	NearestLocation	LINC01479	long intergenic non-protein coding RNA 1479
chr6	83472261	83472661	401	*	9.86	7.73	10.69	-2.84	7.3e-57	4.1e-54	83512534	83525704	+	upstream	-40273	39873	NearestLocation	PRSS35	serine protease 35
chr4	10589360	10589760	401	*	10.01	8.09	10.81	-2.64	7.34e-57	4.11e-54	10486395	10684768	-	inside	95408	95008	NearestLocation	CLNK	cytokine dependent hematopoietic cell linker
chr3	11507732	11508132	401	*	8.75	5.93	9.64	-3.63	7.58e-57	4.23e-54	11272309	11557665	+	inside	235423	49533	NearestLocation	ATG7	autophagy related 7
chr2	239531888	239532288	401	*	8.23	9.13	5.44	3.57	9.15e-57	5.08e-54	239048168	239401654	-	upstream	-130234	130234	NearestLocation	HDAC4	histone deacetylase 4
chr10	35414310	35414710	401	*	8.86	6.28	9.73	-3.38	9.95e-57	5.51e-54	35247025	35572669	+	inside	167285	157959	NearestLocation	CCNY	cyclin Y
chr12	4433455	4433855	401	*	8.44	9.33	5.7	3.5	1.01e-56	5.57e-54	4428156	4445614	-	inside	12159	5299	NearestLocation	FGF6	fibroblast growth factor 6
chr1	94058800	94059200	401	*	8.82	6.13	9.7	-3.44	1.04e-56	5.71e-54	93992834	94121148	-	inside	62348	61948	NearestLocation	ABCA4	ATP binding cassette subfamily A member 4
chr12	41466374	41467161	788	*	8.89	6.32	9.76	-3.38	1.07e-56	5.84e-54	41188320	41574745	+	inside	278054	107584	NearestLocation	PDZRN4	PDZ domain containing ring finger 4
chr10	6722144	6722544	401	*	9.04	6.73	9.89	-3.08	1.16e-56	6.31e-54	6709530	6740532	+	inside	12614	12614	NearestLocation	LINP1	lncRNA in non-homologous end joining pathway 1
chr22	45551218	45551618	401	*	7.98	8.88	5.1	3.79	1.36e-56	7.4e-54	45502238	45601135	+	inside	48980	48980	NearestLocation	FBLN1	fibulin 1
chr7	69238742	69239142	401	*	7.67	8.61	3.98	4.49	1.38e-56	7.46e-54	69594793	69597493	-	downstream	358751	355651	NearestLocation	CT66	cancer/testis associated transcript 66
chr18	45761537	45761937	401	*	9.84	7.92	10.64	-2.64	1.4e-56	7.56e-54	45825675	45844094	+	upstream	-64138	63738	NearestLocation	SIGLEC15	sialic acid binding Ig like lectin 15
chr5	142545592	142545992	401	*	8.84	6.19	9.71	-3.48	1.47e-56	7.92e-54	142592178	142698070	-	downstream	152478	46186	NearestLocation	FGF1	fibroblast growth factor 1
chr12	96263550	96263950	401	*	9.33	7.1	10.17	-2.94	1.5e-56	8.05e-54	96194375	96269824	+	inside	69175	5874	NearestLocation	ELK3	ETS transcription factor ELK3
chr7	112069953	112070353	401	*	8.89	6.23	9.78	-3.39	1.52e-56	8.13e-54	111726110	112206411	-	inside	136458	136058	NearestLocation	DOCK4	dedicator of cytokinesis 4
chr1	26403721	26404121	401	*	9.69	10.45	7.98	2.44	1.94e-56	1.03e-53	26410817	26429728	+	upstream	-7096	6696	NearestLocation	LIN28A	lin-28 homolog A
chr6	131660203	131660603	401	*	8.68	5.69	9.59	-3.81	2.21e-56	1.17e-53	131628442	131747418	+	inside	31761	31761	NearestLocation	ENPP3	ectonucleotide pyrophosphatase/phosphodiesterase 3
chr2	181791248	181791648	401	*	9.34	7.21	10.16	-2.85	2.47e-56	1.3e-53	181891730	181930738	+	upstream	-100482	100082	NearestLocation	ITPRID2	ITPR interacting domain containing 2
chr16	79897568	79897968	401	*	8.39	9.23	6.13	3.07	2.7e-56	1.42e-53	79715220	79770651	-	upstream	-126917	126917	NearestLocation	MAFTRR	MAF transcriptional regulator RNA
chr18	27984665	27985065	401	*	7.63	8.58	3.53	4.77	3.39e-56	1.78e-53	27950966	28177130	-	inside	192465	33699	NearestLocation	CDH2	cadherin 2
chrX	129646529	129646929	401	*	8.73	5.88	9.63	-3.59	4.64e-56	2.43e-53	129645259	129654956	-	inside	8427	1270	NearestLocation	APLN	apelin
chr2	186957099	186957499	401	*	8.77	5.96	9.66	-3.53	4.73e-56	2.47e-53	186827475	186849208	-	upstream	-107891	107891	NearestLocation	ZSWIM2	zinc finger SWIM-type containing 2
chr20	19743555	19743955	401	*	9.41	7.43	10.21	-2.76	4.82e-56	2.51e-53	19757606	20002459	+	upstream	-14051	13651	NearestLocation	RIN2	Ras and Rab interactor 2
chr1	15328741	15329141	401	*	7.79	8.72	4.55	3.96	5.47e-56	2.84e-53	15326680	15343876	-	inside	15135	2061	NearestLocation	FHAD1-AS1	FHAD1 antisense RNA 1
chr2	86301847	86302247	401	*	9.4	10.24	7.21	2.97	7.08e-56	3.66e-53	86213993	86338083	-	inside	36236	35836	NearestLocation	REEP1	receptor accessory protein 1
chr5	167945839	167946239	401	*	9.14	6.85	9.99	-3.01	7.72e-56	3.98e-53	168229583	168269415	-	downstream	323576	283344	NearestLocation	CTB-178M22.2	uncharacterized LOC101927862
chr21	37763378	37763778	401	*	8.71	5.91	9.6	-3.61	7.84e-56	4.02e-53	37607373	38121345	-	inside	357967	156005	NearestLocation	KCNJ6	potassium inwardly rectifying channel subfamily J member 6
chr17	2068634	2069034	401	*	8.91	6.23	9.79	-3.38	7.9e-56	4.04e-53	2054154	2063241	+	downstream	14480	5393	NearestLocation	HIC1	HIC ZBTB transcriptional repressor 1
chr2	237885170	237885570	401	*	8.31	9.18	5.77	3.37	8.63e-56	4.4e-53	237858893	237912106	+	inside	26277	26277	NearestLocation	RAMP1	receptor activity modifying protein 1
chr1	212485956	212486356	401	*	9.02	6.54	9.89	-3.2	9.11e-56	4.63e-53	212432920	212446379	+	downstream	53036	39577	NearestLocation	NENF	neudesin neurotrophic factor
chr8	6547506	6547906	401	*	9.41	7.38	10.22	-2.76	9.33e-56	4.73e-53	6499651	6563409	-	inside	15903	15503	NearestLocation	ANGPT2	angiopoietin 2
chr6	105485444	105485844	401	*	8.62	5.38	9.54	-4.01	9.51e-56	4.8e-53	105273220	105454062	-	upstream	-31382	31382	NearestLocation	PREP	prolyl endopeptidase
chr1	79193101	79193501	401	*	9.36	7.3	10.17	-2.84	9.66e-56	4.86e-53	78889764	79282124	-	inside	89023	88623	NearestLocation	ADGRL4	adhesion G protein-coupled receptor L4
chr15	34927824	34928224	401	*	9.07	6.52	9.95	-3.25	1e-55	5.02e-53	34851782	34969742	-	inside	41918	41518	NearestLocation	AQR	aquarius intron-binding spliceosomal factor
chr20	63588113	63588513	401	*	8.84	9.69	6.54	3.08	1.09e-55	5.46e-53	63558086	63574239	-	upstream	-13874	13874	NearestLocation	HELZ2	helicase with zinc finger 2
chr22	29491977	29492377	401	*	8.31	9.15	6.09	2.99	1.26e-55	6.25e-53	29480218	29491390	+	downstream	11759	587	NearestLocation	NEFH	neurofilament heavy
chr20	16835735	16836135	401	*	8.63	5.32	9.56	-4.19	1.47e-55	7.3e-53	16748358	16752164	+	downstream	87377	83571	NearestLocation	OTOR	otoraplin
chr1	153041234	153041634	401	*	8.65	5.39	9.57	-3.98	1.55e-55	7.67e-53	153039732	153041931	-	inside	697	297	NearestLocation	SPRR2D	small proline rich protein 2D
chr11	45641970	45642370	401	*	9.5	7.45	10.31	-2.76	1.56e-55	7.68e-53	45647689	45665622	-	downstream	23652	5319	NearestLocation	CHST1	carbohydrate sulfotransferase 1
chr11	82791679	82792079	401	*	8.76	6.07	9.64	-3.45	1.58e-55	7.78e-53	82729940	82733864	-	upstream	-57815	57815	NearestLocation	FAM181B	family with sequence similarity 181 member B
chr9	116191786	116192186	401	*	9.24	6.93	10.09	-3.02	1.64e-55	8.07e-53	116153791	116402321	+	inside	37995	37995	NearestLocation	PAPPA	pappalysin 1
chr7	2792945	2793345	401	*	9.01	6.69	9.85	-3.14	1.66e-55	8.11e-53	2728105	2844308	-	inside	51363	50963	NearestLocation	GNA12	G protein subunit alpha 12
chr1	38776626	38777026	401	*	9.25	7.13	10.07	-2.89	1.69e-55	8.24e-53	38860000	38919396	+	upstream	-83374	82974	NearestLocation	LOC105378663	uncharacterized LOC105378663
chr18	27839082	27839482	401	*	8.85	5.75	9.76	-3.77	2.18e-55	1.06e-52	27335968	27595164	-	upstream	-243918	243918	NearestLocation	LOC105372038	uncharacterized LOC105372038
chr3	60757382	60757782	401	*	9.27	7.19	10.09	-2.89	2.44e-55	1.18e-52	60617805	60617870	-	upstream	-139512	139512	NearestLocation	MIR548BB	microRNA 548bb
chr12	96696669	96697069	401	*	7.87	8.8	4.46	4.25	2.8e-55	1.35e-52	96489571	96875555	+	inside	207098	178486	NearestLocation	CFAP54	cilia and flagella associated protein 54
chr6	110043578	110043978	401	*	9.08	6.82	9.92	-2.99	3.5e-55	1.68e-52	109978256	109980718	+	downstream	65322	62860	NearestLocation	GPR6	G protein-coupled receptor 6
chr3	43477602	43478002	401	*	8.84	6.31	9.71	-3.37	3.65e-55	1.75e-52	43346923	43352152	-	upstream	-125450	125450	NearestLocation	SNRK-AS1	SNRK antisense RNA 1
chr10	124245758	124246158	401	*	9.38	7.14	10.22	-2.96	4.1e-55	1.96e-52	124007668	124093598	-	upstream	-152160	152160	NearestLocation	CHST15	carbohydrate sulfotransferase 15
chr20	60733660	60734060	401	*	8.66	5.37	9.59	-4.24	4.21e-55	2.01e-52	60564562	60564625	+	downstream	169098	169035	NearestLocation	MIR548AG2	microRNA 548ag-2
chr17	67421943	67422343	401	*	8.82	6.3	9.69	-3.28	5.11e-55	2.43e-52	67377281	67697261	+	inside	44662	44662	NearestLocation	PITPNC1	phosphatidylinositol transfer protein cytoplasmic 1
chr1	247376630	247377030	401	*	9.11	6.82	9.95	-3	5.34e-55	2.53e-52	247416156	247449108	+	upstream	-39526	39126	NearestLocation	NLRP3	NLR family pyrin domain containing 3
chr9	83299622	83300022	401	*	9.44	10.26	7.35	2.88	5.38e-55	2.54e-52	82979590	83063177	-	upstream	-236445	236445	NearestLocation	RASEF	RAS and EF-hand domain containing
chr2	113977934	113978334	401	*	9.62	7.77	10.4	-2.59	5.71e-55	2.69e-52	113970719	114007304	+	inside	7215	7215	NearestLocation	LINC01191	long intergenic non-protein coding RNA 1191
chr12	114746159	114746559	401	*	9.12	6.94	9.95	-2.92	5.96e-55	2.8e-52	114670255	114684175	-	upstream	-61984	61984	NearestLocation	TBX3	T-box transcription factor 3
chr5	116420488	116420888	401	*	8.68	5.77	9.58	-3.82	6.26e-55	2.93e-52	116447547	116508276	+	upstream	-27059	26659	NearestLocation	SEMA6A-AS1	SEMA6A antisense RNA 1
chrX	129649545	129649945	401	*	8.6	5.39	9.52	-4.01	6.95e-55	3.24e-52	129645259	129654956	-	inside	5411	4286	NearestLocation	APLN	apelin
chr7	111954454	111954854	401	*	9.89	8.04	10.67	-2.57	6.95e-55	3.24e-52	111808516	111821773	+	downstream	145938	132681	NearestLocation	DOCK4-AS1	DOCK4 antisense RNA 1
chr2	217074954	217075354	401	*	9.56	7.6	10.36	-2.68	7.68e-55	3.56e-52	217261699	217336120	+	upstream	-186745	186345	NearestLocation	DIRC3-AS1	DIRC3 antisense RNA 1
chr6	105263955	105264355	401	*	8.89	6.39	9.76	-3.24	7.91e-55	3.66e-52	105157900	105180014	-	upstream	-83941	83941	NearestLocation	POPDC3	popeye domain containing 3
chr17	76272542	76272942	401	*	9.35	7.38	10.15	-2.72	1.08e-54	5e-52	76265348	76271298	+	downstream	7194	1244	NearestLocation	UBALD2	UBA like domain containing 2
chr5	142293498	142293898	401	*	9.14	7.01	9.97	-2.88	1.09e-54	5e-52	142310427	142325040	-	downstream	31542	16529	NearestLocation	SPRY4	sprouty RTK signaling antagonist 4
chr9	37989820	37990220	401	*	9.23	7.18	10.05	-2.81	1.09e-54	5.02e-52	37588413	38069227	-	inside	79407	79007	NearestLocation	SHB	SH2 domain containing adaptor protein B
chr1	208201243	208201643	401	*	9.35	7.38	10.16	-2.75	1.27e-54	5.8e-52	208022242	208244384	-	inside	43141	42741	NearestLocation	PLXNA2	plexin A2
chr8	125485503	125485903	401	*	8.27	9.11	6	3.07	1.52e-54	6.94e-52	125430358	125438403	+	downstream	55145	47100	NearestLocation	TRIB1	tribbles pseudokinase 1
chr3	194739454	194739854	401	*	8.92	6.55	9.78	-3.12	1.53e-54	6.94e-52	194765238	194768712	-	downstream	29258	25384	NearestLocation	LINC01972	long intergenic non-protein coding RNA 1972
chr7	151157492	151157892	401	*	9.05	6.84	9.89	-2.96	1.53e-54	6.95e-52	151148589	151174745	-	inside	17253	8903	NearestLocation	GBX1	gastrulation brain homeobox 1
chr22	26471464	26471864	401	*	8.63	4.93	9.57	-4.4	1.74e-54	7.86e-52	26443423	26483837	-	inside	12373	11973	NearestLocation	HPS4	HPS4 biogenesis of lysosomal organelles complex 3 subunit 2
chr19	40414921	40415321	401	*	8.71	9.53	6.56	2.92	1.79e-54	8.06e-52	40393768	40413366	-	upstream	-1555	1555	NearestLocation	PRX	periaxin
chr11	61908957	61909357	401	*	10.02	10.79	8.25	2.5	1.87e-54	8.38e-52	61897301	61920269	-	inside	11312	10912	NearestLocation	RAB3IL1	RAB3A interacting protein like 1
chr20	31704522	31704922	401	*	8.84	6.31	9.71	-3.26	1.94e-54	8.67e-52	31721507	31723409	+	upstream	-16985	16585	NearestLocation	ABALON	apoptotic BCL2L1-antisense long non-coding RNA
chr2	16400173	16400573	401	*	8.63	9.5	6.1	3.25	2.02e-54	9.02e-52	16549459	16666331	-	downstream	266158	148886	NearestLocation	CYRIA	CYFIP related Rac1 interactor A
chr1	229068270	229068670	401	*	9.17	9.98	7.14	2.8	2.16e-54	9.61e-52	229271062	229305894	+	upstream	-202792	202392	NearestLocation	RAB4A	RAB4A, member RAS oncogene family
chr4	38374315	38374715	401	*	8.59	5.46	9.5	-3.98	2.59e-54	1.15e-51	38366914	38385759	+	inside	7401	7401	NearestLocation	LINC02513	long intergenic non-protein coding RNA 2513
chr6	4984775	4985175	401	*	9.3	7.18	10.12	-2.85	2.69e-54	1.19e-51	5003774	5080946	+	upstream	-18999	18599	NearestLocation	LYRM4-AS1	LYRM4 antisense RNA 1
chr5	98517798	98518198	401	*	8.66	9.51	6.24	3.25	2.7e-54	1.19e-51	98768650	98798643	+	upstream	-250852	250452	NearestLocation	RGMB	repulsive guidance molecule BMP co-receptor b
chr15	62781101	62781501	401	*	7.86	8.75	5.06	3.58	2.71e-54	1.2e-51	62823957	62824041	+	upstream	-42856	42456	NearestLocation	MIR190A	microRNA 190a
chr3	158649747	158650147	401	*	9.85	8.01	10.64	-2.57	2.86e-54	1.26e-51	158644278	158692575	+	inside	5469	5469	NearestLocation	GFM1	G elongation factor mitochondrial 1
chr6	1917626	1918026	401	*	8.83	6.39	9.69	-3.22	2.92e-54	1.28e-51	1609915	1613897	+	downstream	307711	303729	NearestLocation	FOXC1	forkhead box C1
chr14	38992466	38992866	401	*	9	6.73	9.84	-3.11	3.01e-54	1.31e-51	38738155	38948273	-	upstream	-44193	44193	NearestLocation	LINC00639	long intergenic non-protein coding RNA 639
chr4	1337331	1337731	401	*	8.71	5.69	9.62	-3.78	3.07e-54	1.34e-51	1347208	1388049	+	upstream	-9877	9477	NearestLocation	UVSSA	UV stimulated scaffold protein A
chr3	14847875	14848275	401	*	9.71	7.87	10.49	-2.57	3.13e-54	1.36e-51	14818962	14934571	+	inside	28913	28913	NearestLocation	FGD5	FYVE, RhoGEF and PH domain containing 5
chr1	208219640	208220040	401	*	10.35	8.7	11.1	-2.36	3.27e-54	1.41e-51	208022242	208244384	-	inside	24744	24344	NearestLocation	PLXNA2	plexin A2
chr3	11423838	11424597	760	*	8.32	9.17	6.01	3.08	3.34e-54	1.44e-51	11272309	11557665	+	inside	151529	133068	NearestLocation	ATG7	autophagy related 7
chr12	72011981	72012381	401	*	8.85	6.45	9.71	-3.18	3.83e-54	1.65e-51	71938845	72186618	+	inside	73136	73136	NearestLocation	TPH2	tryptophan hydroxylase 2
chr1	1260975	1261375	401	*	8.74	9.6	6.34	3.22	3.89e-54	1.67e-51	1253909	1273885	-	inside	12910	7066	NearestLocation	UBE2J2	ubiquitin conjugating enzyme E2 J2
chr1	155018956	155019356	401	*	8.6	9.45	6.29	3.05	4.13e-54	1.77e-51	155018520	155033781	-	inside	14825	436	NearestLocation	DCST2	DC-STAMP domain containing 2
chr7	104773043	104773443	401	*	9.92	8.18	10.69	-2.45	4.2e-54	1.79e-51	104738598	104804107	-	inside	31064	30664	NearestLocation	LHFPL3-AS1	LHFPL3 antisense RNA 1
chr10	61821150	61821550	401	*	9.08	6.76	9.93	-3.02	4.23e-54	1.8e-51	61901684	62096944	+	upstream	-80534	80134	NearestLocation	ARID5B	AT-rich interaction domain 5B
chr9	95478358	95478758	401	*	7.92	8.82	5.05	3.63	4.34e-54	1.84e-51	95442980	95517057	-	inside	38699	35378	NearestLocation	PTCH1	patched 1
chr19	7391468	7391868	401	*	9.48	7.33	10.3	-2.85	4.45e-54	1.88e-51	7348943	7472484	+	inside	42525	42525	NearestLocation	ARHGEF18	Rho/Rac guanine nucleotide exchange factor 18
chr20	6501057	6501457	401	*	8.6	5.47	9.51	-3.83	4.48e-54	1.89e-51	6446723	6528459	+	inside	54334	27002	NearestLocation	CASC20	cancer susceptibility 20
chrX	135544485	135544885	401	*	8.29	9.13	6.01	3.05	4.93e-54	2.08e-51	135520083	135520674	-	upstream	-23811	23811	NearestLocation	INTS6L-AS1	INTS6L antisense RNA 1
chr8	140733013	140733413	401	*	9.1	6.96	9.92	-2.9	4.98e-54	2.09e-51	140732564	140732653	-	upstream	-360	360	NearestLocation	MIR151A	microRNA 151a
chr13	107832601	107833001	401	*	8.08	8.99	4.95	3.96	5.39e-54	2.26e-51	107788342	107835451	-	inside	2850	2450	NearestLocation	FAM155A-IT1	FAM155A intronic transcript 1
chr9	72525151	72525551	401	*	9.29	7.27	10.1	-2.78	5.91e-54	2.46e-51	72521608	72838291	+	inside	3543	3543	NearestLocation	TMC1	transmembrane channel like 1
chr3	18236713	18237113	401	*	8.6	5.42	9.52	-3.87	5.91e-54	2.46e-51	17157162	18444817	-	inside	208104	207704	NearestLocation	TBC1D5	TBC1 domain family member 5
chr3	12853095	12853495	401	*	8.38	9.21	6.21	2.97	6e-54	2.49e-51	12834485	12841582	-	upstream	-11513	11513	NearestLocation	RPL32	ribosomal protein L32
chr11	124880226	124880626	401	*	8.71	6.04	9.59	-3.42	6.84e-54	2.84e-51	124865432	124881471	+	inside	14794	845	NearestLocation	ROBO3	roundabout guidance receptor 3
chr10	29784349	29784749	401	*	9.96	8.15	10.74	-2.51	7.58e-54	3.13e-51	29457338	29736781	-	upstream	-47568	47568	NearestLocation	SVIL	supervillin
chr20	23293803	23294203	401	*	10.1	10.91	8.07	2.8	8.09e-54	3.33e-51	23350791	23354771	+	upstream	-56988	56588	NearestLocation	NXT1	nuclear transport factor 2 like export factor 1
chr2	165889124	165889524	401	*	7.82	8.73	4.92	3.74	8.97e-54	3.69e-51	165857475	165871211	-	upstream	-17913	17913	NearestLocation	LOC100506124	uncharacterized LOC100506124
chr5	10789033	10789433	401	*	8.63	5.77	9.52	-3.63	9.03e-54	3.7e-51	10679230	10761272	-	upstream	-27761	27761	NearestLocation	DAP	death associated protein
chr3	184332395	184332795	401	*	9.48	7.58	10.28	-2.63	9.58e-54	3.91e-51	184335926	184348421	+	upstream	-3531	3131	NearestLocation	FAM131A	family with sequence similarity 131 member A
chr20	1887312	1887712	401	*	9.89	7.96	10.68	-2.63	9.59e-54	3.91e-51	1894167	1940592	+	upstream	-6855	6455	NearestLocation	SIRPA	signal regulatory protein alpha
chr11	67348376	67348776	401	*	8.7	6.08	9.57	-3.42	1.15e-53	4.67e-51	67350772	67373584	-	downstream	25208	1996	NearestLocation	POLD4	DNA polymerase delta 4, accessory subunit
chr7	65800892	65801292	401	*	9.87	7.84	10.68	-2.73	1.22e-53	4.93e-51	65647010	65770810	-	upstream	-30082	30082	NearestLocation	LOC441242	uncharacterized LOC441242
chr11	9565992	9566392	401	*	10.16	8.37	10.93	-2.49	1.22e-53	4.94e-51	9573670	9593457	+	upstream	-7678	7278	NearestLocation	WEE1	WEE1 G2 checkpoint kinase
chr20	1422794	1423194	401	*	8.91	6.6	9.76	-3.09	1.34e-53	5.4e-51	1368978	1393172	-	upstream	-29622	29622	NearestLocation	FKBP1A	FKBP prolyl isomerase 1A
chr10	73517479	73517879	401	*	9.63	7.36	10.48	-2.97	1.58e-53	6.36e-51	73436428	73496024	-	upstream	-21455	21455	NearestLocation	PPP3CB	protein phosphatase 3 catalytic subunit beta
chr15	65653872	65654272	401	*	8.59	5.38	9.51	-3.86	1.63e-53	6.56e-51	65611366	65660995	+	inside	42506	6723	NearestLocation	SLC24A1	solute carrier family 24 member 1
chr11	97158265	97158665	401	*	8.7	6.07	9.58	-3.49	1.67e-53	6.71e-51	96508425	96514748	+	downstream	649840	643517	NearestLocation	LINC02737	long intergenic non-protein coding RNA 2737
chr14	93012354	93012754	401	*	7.92	8.83	4.93	3.68	1.88e-53	7.52e-51	92794305	92839947	+	downstream	218049	172407	NearestLocation	GOLGA5	golgin A5
chr4	27916744	27917144	401	*	7.76	8.67	4.77	3.75	2.14e-53	8.51e-51	27217479	27282225	+	downstream	699265	634519	NearestLocation	LINC02261	long intergenic non-protein coding RNA 2261
chr9	133237298	133237698	401	*	9	6.73	9.85	-3	2.51e-53	9.99e-51	133152948	133163933	-	upstream	-73365	73365	NearestLocation	GBGT1	globoside alpha-1,3-N-acetylgalactosaminyltransferase 1 (FORS blood group)
chr21	39098715	39099115	401	*	9.1	9.92	7.01	2.88	2.78e-53	1.1e-50	39174769	39183488	-	downstream	84773	75654	NearestLocation	PSMG1	proteasome assembly chaperone 1
chr2	136000378	136000778	401	*	9.54	7.69	10.33	-2.58	2.93e-53	1.16e-50	135905881	135986100	-	upstream	-14278	14278	NearestLocation	DARS1	aspartyl-tRNA synthetase 1
chr2	174544086	174544486	401	*	9.05	6.74	9.89	-3.03	3.12e-53	1.23e-50	174431571	174487094	-	upstream	-56992	56992	NearestLocation	GPR155	G protein-coupled receptor 155
chr4	121454357	121454757	401	*	10.05	8.29	10.82	-2.46	3.3e-53	1.3e-50	121328642	121381059	-	upstream	-73298	73298	NearestLocation	QRFPR	pyroglutamylated RFamide peptide receptor
chr9	77769289	77769689	401	*	8.77	6.2	9.64	-3.45	3.67e-53	1.44e-50	77423079	77648322	-	upstream	-120967	120967	NearestLocation	GNA14	G protein subunit alpha 14
chr5	54942070	54942470	401	*	8.69	4.54	9.65	-5.06	3.73e-53	1.46e-50	54977867	55022671	-	downstream	80601	35397	NearestLocation	ESM1	endothelial cell specific molecule 1
chr17	74677607	74678007	401	*	9.61	7.55	10.43	-2.76	3.79e-53	1.48e-50	74670578	74747335	+	inside	7029	7029	NearestLocation	RAB37	RAB37, member RAS oncogene family
chr17	71438773	71439173	401	*	8.95	6.62	9.8	-3.05	3.87e-53	1.51e-50	71097774	71202203	-	upstream	-236570	236570	NearestLocation	CASC17	cancer susceptibility 17
chr1	157181728	157182128	401	*	8.85	9.68	6.68	2.96	4.41e-53	1.71e-50	157121191	157138474	-	upstream	-43254	43254	NearestLocation	ETV3	ETS variant transcription factor 3
chr10	24383130	24383530	401	*	9.43	7.53	10.22	-2.63	4.49e-53	1.74e-50	24275685	24275781	+	downstream	107445	107349	NearestLocation	MIR603	microRNA 603
chr6	118739169	118739569	401	*	8.53	5.39	9.45	-3.94	4.55e-53	1.76e-50	118460772	118710075	-	upstream	-29094	29094	NearestLocation	CEP85L	centrosomal protein 85 like
chr11	103800521	103800921	401	*	10.1	8.36	10.86	-2.47	4.99e-53	1.92e-50	103849906	103849980	+	upstream	-49385	48985	NearestLocation	MIR4693	microRNA 4693
chr1	66265704	66266104	401	*	9.9	7.93	10.71	-2.67	5.18e-53	1.99e-50	66042500	66050718	-	upstream	-214986	214986	NearestLocation	PDE4B-AS1	PDE4B antisense RNA 1
chr8	60929423	60929823	401	*	9.33	7.38	10.13	-2.68	5.33e-53	2.04e-50	60965802	60967775	-	downstream	38352	35979	NearestLocation	LOC100130298	hCG1816373-like
chr6	158207449	158207849	401	*	9.46	7.61	10.24	-2.59	5.48e-53	2.1e-50	158168350	158199344	+	downstream	39099	8105	NearestLocation	GTF2H5	general transcription factor IIH subunit 5
chr7	44389788	44390188	401	*	8.94	6.69	9.78	-3.08	5.89e-53	2.25e-50	44217150	44334577	-	upstream	-55211	55211	NearestLocation	CAMK2B	calcium/calmodulin dependent protein kinase II beta
chr1	233543622	233544022	401	*	9.27	7.22	10.08	-2.77	6.08e-53	2.31e-50	233614106	233672514	+	upstream	-70484	70084	NearestLocation	KCNK1	potassium two pore domain channel subfamily K member 1
chr1	15139749	15140149	401	*	9.6	7.61	10.4	-2.7	6.2e-53	2.35e-50	15152532	15220478	+	upstream	-12783	12383	NearestLocation	TMEM51	transmembrane protein 51
chr2	212110207	212110607	401	*	8.41	9.27	5.97	3.21	6.45e-53	2.45e-50	212426263	212426360	-	downstream	316153	315656	NearestLocation	MIR548F2	microRNA 548f-2
chr10	71254430	71254830	401	*	10.89	8.88	11.7	-2.74	7.09e-53	2.68e-50	71217224	71218228	-	upstream	-36202	36202	NearestLocation	UNC5B-AS1	UNC5B antisense RNA 1
chr5	142644962	142645362	401	*	9.15	7.05	9.98	-2.86	7.7e-53	2.9e-50	142592178	142698070	-	inside	53108	52708	NearestLocation	FGF1	fibroblast growth factor 1
chr11	15665510	15665910	401	*	9.44	7.58	10.22	-2.61	9.84e-53	3.7e-50	15605484	15705376	+	inside	60026	39466	NearestLocation	NA	NA
chr14	65016505	65016905	401	*	9.6	7.71	10.39	-2.61	1.02e-52	3.82e-50	65044688	65044769	+	upstream	-28183	27783	NearestLocation	MIR4706	microRNA 4706
chr7	41405943	41406343	401	*	9.58	7.62	10.39	-2.67	1.08e-52	4.05e-50	41693884	41779388	+	upstream	-287941	287541	NearestLocation	INHBA-AS1	INHBA antisense RNA 1
chr7	111931090	111931490	401	*	10.18	8.5	10.94	-2.37	1.11e-52	4.13e-50	111808516	111821773	+	downstream	122574	109317	NearestLocation	DOCK4-AS1	DOCK4 antisense RNA 1
chr3	187986432	187986832	401	*	9.32	7.35	10.12	-2.69	1.11e-52	4.15e-50	187958775	187976407	-	upstream	-10025	10025	NearestLocation	LINC01991	long intergenic non-protein coding RNA 1991
chr18	39062508	39062908	401	*	8.58	4.66	9.53	-4.79	1.26e-52	4.68e-50	39622123	39622175	-	downstream	559667	559215	NearestLocation	MIR924	microRNA 924
chr3	156551296	156551696	401	*	9.13	6.97	9.96	-2.87	1.38e-52	5.12e-50	156540140	156555184	-	inside	3888	3488	NearestLocation	SSR3	signal sequence receptor subunit 3
chr12	26874520	26874920	401	*	7.97	8.88	5.05	3.82	1.48e-52	5.49e-50	26335352	26833194	-	upstream	-41326	41326	NearestLocation	ITPR2	inositol 1,4,5-trisphosphate receptor type 2
chr17	19398554	19398954	401	*	8.93	9.73	6.99	2.68	1.54e-52	5.69e-50	19383442	19387240	-	upstream	-11314	11314	NearestLocation	MFAP4	microfibril associated protein 4
chr14	70043040	70043440	401	*	8.54	5.51	9.45	-3.83	1.62e-52	5.97e-50	70187123	70230187	+	upstream	-144083	143683	NearestLocation	LOC646548	ADAM metallopeptidase domain 20 pseudogene
chr14	103705336	103705736	401	*	9.56	10.32	7.85	2.45	1.78e-52	6.52e-50	103697609	103715504	-	inside	10168	7727	NearestLocation	XRCC3	X-ray repair cross complementing 3
chr1	26070379	26070779	401	*	9.45	7.33	10.27	-2.83	1.81e-52	6.63e-50	26051304	26068436	-	upstream	-1943	1943	NearestLocation	TRIM63	tripartite motif containing 63
chr5	149782390	149782790	401	*	8.38	9.23	6.08	3.08	1.86e-52	6.79e-50	149732825	149732890	+	downstream	49565	49500	NearestLocation	MIR378A	microRNA 378a
chr6	14383955	14384355	401	*	8.55	5.59	9.45	-3.73	2.08e-52	7.6e-50	14280127	14285454	-	upstream	-98501	98501	NearestLocation	LINC01108	long intergenic non-protein coding RNA 1108
chr17	75679757	75680157	401	*	8.97	6.77	9.8	-2.95	2.1e-52	7.62e-50	75667251	75708062	+	inside	12506	12506	NearestLocation	SAP30BP	SAP30 binding protein
chr8	127277295	127277695	401	*	8.89	6.34	9.76	-3.23	2.13e-52	7.73e-50	127244637	127419050	+	inside	32658	32658	NearestLocation	CASC21	cancer susceptibility 21
chr20	10925770	10926170	401	*	8.51	4.8	9.46	-4.34	2.38e-52	8.6e-50	10875333	10909279	-	upstream	-16491	16491	NearestLocation	LOC101929413	uncharacterized LOC101929413
chr3	59609894	59610294	401	*	7.84	8.73	5.08	3.55	2.69e-52	9.71e-50	58717365	59050084	-	upstream	-559810	559810	NearestLocation	CFAP20DC	CFAP20 domain containing
chr7	32775467	32775867	401	*	8.88	6.61	9.72	-3.05	2.79e-52	1.01e-49	32580949	32761787	-	upstream	-13680	13680	NearestLocation	DPY19L1P1	DPY19L1 pseudogene 1
chr9	18330954	18331354	401	*	8.61	5.89	9.5	-3.48	2.88e-52	1.04e-49	18573306	18573379	+	upstream	-242352	241952	NearestLocation	MIR3152	microRNA 3152
chr10	24493151	24493551	401	*	9.59	7.66	10.39	-2.63	3.02e-52	1.08e-49	24275685	24275781	+	downstream	217466	217370	NearestLocation	MIR603	microRNA 603
chr2	65458979	65459379	401	*	9.07	6.8	9.91	-2.97	3.11e-52	1.11e-49	65310851	65432637	-	upstream	-26342	26342	NearestLocation	SPRED2	sprouty related EVH1 domain containing 2
chr11	74277561	74277961	401	*	7.74	8.68	4.08	4.42	3.14e-52	1.12e-49	74311362	74324705	+	upstream	-33801	33401	NearestLocation	P4HA3-AS1	P4HA3 antisense RNA 1
chr3	177753435	177753835	401	*	8.39	9.28	5.66	3.56	3.37e-52	1.2e-49	177816865	177899224	+	upstream	-63430	63030	NearestLocation	LINC02015	long intergenic non-protein coding RNA 2015
chr21	38293765	38294165	401	*	7.6	8.51	4.44	4.02	3.68e-52	1.31e-49	38323635	38333421	-	downstream	39656	29470	NearestLocation	LINC01423	long intergenic non-protein coding RNA 1423
chr17	39519822	39520222	401	*	7.48	8.43	3.62	4.73	4.4e-52	1.56e-49	39461486	39551141	+	inside	58336	30919	NearestLocation	CDK12	cyclin dependent kinase 12
chr12	99146251	99146651	401	*	9.17	7.04	9.99	-2.85	4.86e-52	1.72e-49	99093359	99105011	+	downstream	52892	41240	NearestLocation	LOC101928937	uncharacterized LOC101928937
chr2	62266662	62267062	401	*	8.42	9.26	6.2	3.02	5.16e-52	1.82e-49	62205826	62205917	+	downstream	60836	60745	NearestLocation	MIR5192	microRNA 5192
chr17	78226890	78227290	401	*	9.23	7.18	10.04	-2.77	5.43e-52	1.91e-49	78231310	78240987	+	upstream	-4420	4020	NearestLocation	TMEM235	transmembrane protein 235
chr20	21586320	21586720	401	*	9.1	6.71	9.96	-3.07	5.57e-52	1.96e-49	21569976	21666621	+	inside	16344	16344	NearestLocation	LINC01727	long intergenic non-protein coding RNA 1727
chr3	169116032	169116432	401	*	8.59	5.59	9.5	-3.67	5.62e-52	1.97e-49	168902194	168924590	+	downstream	213838	191442	NearestLocation	LINC02082	long intergenic non-protein coding RNA 2082
chr8	123931246	123931646	401	*	8.99	6.65	9.84	-3.07	7.68e-52	2.69e-49	123851987	124120061	+	inside	79259	79259	NearestLocation	FER1L6	fer-1 like family member 6
chr8	138697636	138698036	401	*	8.75	6.29	9.62	-3.19	7.77e-52	2.71e-49	138130023	138497261	-	upstream	-200375	200375	NearestLocation	FAM135B	family with sequence similarity 135 member B
chr1	185679213	185679613	401	*	8.6	5.9	9.48	-3.47	7.98e-52	2.78e-49	185558371	185628944	-	upstream	-50269	50269	NearestLocation	LINC01350	long intergenic non-protein coding RNA 1350
chr3	46960164	46960564	401	*	9.43	7.57	10.21	-2.59	8.61e-52	2.99e-49	46979683	47009704	+	upstream	-19519	19119	NearestLocation	NBEAL2	neurobeachin like 2
chr13	44867778	44868178	401	*	9.74	10.49	8.08	2.38	9.37e-52	3.25e-49	44799503	44809630	-	upstream	-58148	58148	NearestLocation	LINC00330	long intergenic non-protein coding RNA 330
chr3	131928475	131928875	401	*	9.59	7.69	10.38	-2.6	1.1e-51	3.81e-49	131985855	131985931	-	downstream	57456	56980	NearestLocation	MIR5704	microRNA 5704
chr19	49520693	49521093	401	*	7.72	8.66	4.08	4.44	1.14e-51	3.92e-49	49528003	49546962	+	upstream	-7310	6910	NearestLocation	RCN3	reticulocalbin 3
chr15	100703134	100703534	401	*	8.49	4.67	9.44	-4.41	1.15e-51	3.96e-49	100559369	100603230	-	upstream	-99904	99904	NearestLocation	LINS1	lines homolog 1
chr3	46943751	46944151	401	*	8.76	6.2	9.63	-3.47	1.18e-51	4.05e-49	46979683	47009704	+	upstream	-35932	35532	NearestLocation	NBEAL2	neurobeachin like 2
chr10	104809379	104809779	401	*	8.88	6.63	9.72	-3	1.18e-51	4.05e-49	104664608	104666200	-	upstream	-143179	143179	NearestLocation	SORCS3-AS1	SORCS3 antisense RNA 1
chr17	55674072	55674472	401	*	8.57	5.65	9.47	-3.73	1.25e-51	4.28e-49	55719627	55732121	-	downstream	58049	45155	NearestLocation	TMEM100	transmembrane protein 100
chr2	20450314	20450714	401	*	10.11	8.47	10.86	-2.33	1.26e-51	4.29e-49	20447074	20449440	+	downstream	3240	874	NearestLocation	RHOB	ras homolog family member B
chr17	77085967	77086367	401	*	9.77	8.01	10.54	-2.47	1.28e-51	4.37e-49	77086716	77099902	+	upstream	-749	349	NearestLocation	SNHG20	small nucleolar RNA host gene 20
chr7	48077508	48077908	401	*	8.84	6.3	9.71	-3.24	1.3e-51	4.42e-49	48088628	48108736	+	upstream	-11120	10720	NearestLocation	UPP1	uridine phosphorylase 1
chr5	39400782	39401182	401	*	7.98	8.84	5.56	3.23	1.31e-51	4.43e-49	39284140	39424868	-	inside	24086	23686	NearestLocation	C9	complement C9
chr4	147340577	147340977	401	*	8.96	6.7	9.8	-2.97	1.37e-51	4.63e-49	147344629	147344717	-	downstream	4140	3652	NearestLocation	MIR548G	microRNA 548g
chr6	159279956	159280356	401	*	8.58	5.85	9.47	-3.51	1.48e-51	5.01e-49	159383422	159401147	+	upstream	-103466	103066	NearestLocation	LINC02529	long intergenic non-protein coding RNA 2529
chr17	50053155	50053555	401	*	9.25	10.04	7.35	2.66	1.56e-51	5.25e-49	50050349	50055739	-	inside	2584	2184	NearestLocation	PICART1	p53 inducible cancer associated RNA transcript 1
chr2	238290107	238290507	401	*	9.14	7.08	9.96	-2.78	1.56e-51	5.25e-49	238244044	238290102	-	upstream	-5	5	NearestLocation	PER2	period circadian regulator 2
chr6	12297761	12298161	401	*	8.83	6.32	9.69	-3.2	1.65e-51	5.55e-49	12290361	12297194	+	downstream	7400	567	NearestLocation	EDN1	endothelin 1
chr15	48925749	48926149	401	*	9.03	6.75	9.87	-2.97	1.69e-51	5.66e-49	48823741	48963919	-	inside	38170	37770	NearestLocation	SHC4	SHC adaptor protein 4
chr1	15620118	15620518	401	*	8.65	6.08	9.52	-3.34	2.19e-51	7.32e-49	15617458	15669044	+	inside	2660	2660	NearestLocation	DDI2	DNA damage inducible 1 homolog 2
chr5	142263443	142263843	401	*	9.2	7.25	10	-2.71	2.27e-51	7.56e-49	142310427	142325040	-	downstream	61597	46584	NearestLocation	SPRY4	sprouty RTK signaling antagonist 4
chr1	30705648	30706048	401	*	8.54	5.56	9.44	-3.68	2.28e-51	7.58e-49	30718504	30726827	+	upstream	-12856	12456	NearestLocation	MATN1-AS1	MATN1 antisense RNA 1
chr17	65604103	65604503	401	*	8.8	6.39	9.66	-3.14	2.38e-51	7.89e-49	65528563	65641033	-	inside	36930	36530	NearestLocation	AXIN2	axin 2
chr6	47794697	47795097	401	*	9.23	7.11	10.06	-2.82	2.66e-51	8.81e-49	47781982	47832780	+	inside	12715	12715	NearestLocation	OPN5	opsin 5
chr17	27980130	27980530	401	*	8.71	6.22	9.58	-3.28	2.71e-51	8.94e-49	27928924	27991787	-	inside	11657	11257	NearestLocation	LINC01992	long intergenic non-protein coding RNA 1992
chr3	169633217	169633617	401	*	8.99	6.82	9.82	-2.89	2.96e-51	9.75e-49	169083499	169663775	-	inside	30558	30158	NearestLocation	MECOM	MDS1 and EVI1 complex locus
chr3	3038588	3038988	401	*	9.55	7.73	10.33	-2.53	3.14e-51	1.03e-48	3039033	3069242	-	downstream	30654	45	NearestLocation	CNTN4-AS1	CNTN4 antisense RNA 1
chr6	166398401	166398801	401	*	8.78	6.32	9.64	-3.17	3.22e-51	1.06e-48	166364919	166383013	-	upstream	-15388	15388	NearestLocation	MPC1	mitochondrial pyruvate carrier 1
chr13	26412280	26412680	401	*	10.13	8.38	10.9	-2.44	3.27e-51	1.07e-48	26557683	26688948	+	upstream	-145403	145003	NearestLocation	WASF3	WASP family member 3
chr8	16567472	16567872	401	*	8.78	6.18	9.66	-3.27	3.35e-51	1.1e-48	16107878	16567362	-	upstream	-110	110	NearestLocation	MSR1	macrophage scavenger receptor 1
chr15	101089544	101089944	401	*	7.76	8.64	5.02	3.58	3.4e-51	1.11e-48	101175727	101252048	-	downstream	162504	85783	NearestLocation	CHSY1	chondroitin sulfate synthase 1
chr5	33401473	33401873	401	*	8.54	5.66	9.44	-3.62	3.53e-51	1.15e-48	33440696	33469539	+	upstream	-39223	38823	NearestLocation	TARS1	threonyl-tRNA synthetase 1
chr3	172515658	172516058	401	*	9.56	7.82	10.33	-2.47	3.92e-51	1.27e-48	172505508	172523475	-	inside	7817	7417	NearestLocation	TNFSF10	TNF superfamily member 10
chr15	75039126	75039526	401	*	7.76	8.65	5.03	3.51	3.93e-51	1.27e-48	75023586	75050726	+	inside	15540	11200	NearestLocation	PPCDC	phosphopantothenoylcysteine decarboxylase
chr11	69587706	69588106	401	*	8.9	6.67	9.73	-2.98	4.21e-51	1.36e-48	69641087	69654474	+	upstream	-53381	52981	NearestLocation	CCND1	cyclin D1
chr7	140494907	140495307	401	*	7.61	8.52	4.69	3.68	4.23e-51	1.37e-48	140453033	140479536	-	upstream	-15371	15371	NearestLocation	MKRN1	makorin ring finger protein 1
chr11	1023045	1023445	401	*	7.44	8.38	3.82	4.27	4.48e-51	1.44e-48	867859	915058	-	upstream	-107987	107987	NearestLocation	CHID1	chitinase domain containing 1
chr15	85702209	85702609	401	*	9.27	7.29	10.07	-2.69	4.8e-51	1.54e-48	85754941	85756237	-	downstream	54028	52332	NearestLocation	LINC02883	long intergenic non-protein coding RNA 2883
chr14	88109928	88110328	401	*	8.44	5.11	9.37	-4.09	5.02e-51	1.61e-48	88018181	88036319	-	upstream	-73609	73609	NearestLocation	LINC01147	long intergenic non-protein coding RNA 1147
chr13	47211131	47211531	401	*	8.87	6.64	9.71	-3.05	5.19e-51	1.66e-48	46831550	46897076	-	upstream	-314055	314055	NearestLocation	HTR2A	5-hydroxytryptamine receptor 2A
chr2	84206972	84207372	401	*	9.42	7.28	10.25	-2.83	5.21e-51	1.66e-48	84290777	84291269	+	upstream	-83805	83405	NearestLocation	FUNDC2P2	FUN14 domain containing 2 pseudogene 2
chr11	34198546	34198946	401	*	9.36	7.26	10.18	-2.8	5.4e-51	1.72e-48	34105617	34146908	+	downstream	92929	51638	NearestLocation	NAT10	N-acetyltransferase 10
chr1	4515717	4516117	401	*	8.07	8.93	5.71	3.15	5.99e-51	1.9e-48	4571481	4594016	+	upstream	-55764	55364	NearestLocation	LINC01646	long intergenic non-protein coding RNA 1646
chr2	233418932	233419332	401	*	10.22	8.58	10.97	-2.34	6.48e-51	2.06e-48	233354507	233472104	+	inside	64425	52772	NearestLocation	DGKD	diacylglycerol kinase delta
chr6	144190569	144190969	401	*	9.39	7.39	10.2	-2.72	6.72e-51	2.13e-48	144150517	144191939	+	inside	40052	970	NearestLocation	STX11	syntaxin 11
chr22	27537383	27537783	401	*	8.13	8.98	5.8	3.08	7.48e-51	2.37e-48	27307802	27318501	+	downstream	229581	218882	NearestLocation	LINC02554	long intergenic non-protein coding RNA 2554
chr1	226824998	226825398	401	*	8.49	5.62	9.39	-3.66	7.82e-51	2.47e-48	226870184	226896105	+	upstream	-45186	44786	NearestLocation	PSEN2	presenilin 2
chr1	41449749	41450149	401	*	8.68	9.49	6.6	2.86	8.51e-51	2.68e-48	41478775	41484683	-	downstream	34934	28626	NearestLocation	EDN2	endothelin 2
chr8	122758644	122759044	401	*	8.96	6.64	9.81	-3.02	8.56e-51	2.69e-48	122781655	122974510	+	upstream	-23011	22611	NearestLocation	ZHX2	zinc fingers and homeoboxes 2
chr16	69301270	69301670	401	*	8.73	6.32	9.58	-3.17	8.64e-51	2.71e-48	69299682	69326939	+	inside	1588	1588	NearestLocation	VPS4A	vacuolar protein sorting 4 homolog A
chr16	7324342	7324742	401	*	8.69	9.53	6.37	3.09	8.97e-51	2.81e-48	8526549	8590193	-	downstream	1265851	1201807	NearestLocation	TMEM114	transmembrane protein 114
chr9	85044953	85045353	401	*	8.49	5.43	9.4	-3.76	9.63e-51	3.01e-48	84668551	85027070	+	downstream	376402	17883	NearestLocation	NTRK2	neurotrophic receptor tyrosine kinase 2
chr12	56996826	56997226	401	*	10.54	11.28	8.96	2.29	1.08e-50	3.36e-48	56994492	56998447	+	inside	2334	1221	NearestLocation	GPR182	G protein-coupled receptor 182
chr12	10205402	10205802	401	*	9.08	6.86	9.92	-2.92	1.08e-50	3.36e-48	10212458	10223128	+	upstream	-7056	6656	NearestLocation	GABARAPL1	GABA type A receptor associated protein like 1
chr2	14941348	14941748	401	*	8.19	9.07	5.46	3.53	1.08e-50	3.36e-48	14632700	14650814	+	downstream	308648	290534	NearestLocation	LRATD1	LRAT domain containing 1
chr16	55668301	55668701	401	*	9.48	7.52	10.28	-2.67	1.1e-50	3.4e-48	55655604	55706192	+	inside	12697	12697	NearestLocation	SLC6A2	solute carrier family 6 member 2
chr10	3755471	3755871	401	*	9.18	7.26	9.98	-2.68	1.29e-50	4e-48	3775996	3785281	-	downstream	29810	20125	NearestLocation	KLF6	Kruppel like factor 6
chr18	35463148	35463548	401	*	9.75	7.58	10.58	-2.86	1.3e-50	4e-48	35443871	35497991	-	inside	34843	19277	NearestLocation	INO80C	INO80 complex subunit C
chr1	44068513	44068913	401	*	8.55	9.35	6.6	2.69	1.41e-50	4.35e-48	43991500	44031467	-	upstream	-37046	37046	NearestLocation	SLC6A9	solute carrier family 6 member 9
chr20	17635816	17636216	401	*	9.1	9.91	7.11	2.76	1.44e-50	4.42e-48	17613678	17682295	-	inside	46479	22138	NearestLocation	RRBP1	ribosome binding protein 1
chr3	129485651	129486051	401	*	10.09	10.83	8.51	2.3	1.52e-50	4.67e-48	129528639	129535344	+	upstream	-42988	42588	NearestLocation	RHO	rhodopsin
chr3	50254202	50254602	401	*	9.97	8.19	10.74	-2.46	1.76e-50	5.38e-48	50266641	50267371	-	downstream	13169	12039	NearestLocation	SEMA3B-AS1	SEMA3B antisense RNA 1 (head to head)
chr10	75404821	75405221	401	*	9.53	10.27	7.94	2.29	2.06e-50	6.31e-48	75279726	75401764	-	upstream	-3057	3057	NearestLocation	ZNF503	zinc finger protein 503
chr21	17536525	17536925	401	*	9.56	7.82	10.33	-2.45	2.07e-50	6.33e-48	17513043	17593579	+	inside	23482	23482	NearestLocation	CXADR	CXADR Ig-like cell adhesion molecule
chr8	127987674	127988074	401	*	8.37	9.2	6.19	2.96	2.17e-50	6.6e-48	128008898	128008956	+	upstream	-21224	20824	NearestLocation	MIR1206	microRNA 1206
chr7	135707541	135707941	401	*	9.08	6.9	9.91	-2.88	2.44e-50	7.41e-48	135681237	135729258	-	inside	21717	21317	NearestLocation	SLC13A4	solute carrier family 13 member 4
chr11	124880913	124881313	401	*	8.49	5.45	9.4	-3.74	2.45e-50	7.42e-48	124865432	124881471	+	inside	15481	158	NearestLocation	ROBO3	roundabout guidance receptor 3
chr1	223776003	223776403	401	*	9.93	7.96	10.73	-2.66	2.52e-50	7.64e-48	223779893	223845954	-	downstream	69951	3490	NearestLocation	TP53BP2	tumor protein p53 binding protein 2
chr20	52847075	52847475	401	*	8.68	6.27	9.53	-3.21	2.74e-50	8.27e-48	52972358	53495330	+	upstream	-125283	124883	NearestLocation	TSHZ2	teashirt zinc finger homeobox 2
chr3	37561788	37562188	401	*	8.54	5.85	9.42	-3.46	2.76e-50	8.33e-48	37452115	37823507	+	inside	109673	109673	NearestLocation	ITGA9	integrin subunit alpha 9
chr2	234420379	234420779	401	*	8.6	9.39	6.67	2.67	2.82e-50	8.5e-48	234444590	234454595	-	downstream	34216	23811	NearestLocation	LINC01891	long intergenic non-protein coding RNA 1891
chr18	46039981	46040381	401	*	8.58	6	9.45	-3.43	4.24e-50	1.27e-47	45983536	46072272	-	inside	32291	31891	NearestLocation	PSTPIP2	proline-serine-threonine phosphatase interacting protein 2
chr16	5212494	5212894	401	*	7.73	8.63	4.89	3.54	4.47e-50	1.34e-47	5239802	7713340	+	upstream	-27308	26908	NearestLocation	RBFOX1	RNA binding fox-1 homolog 1
chr11	10573576	10573976	401	*	9.4	7.55	10.19	-2.57	4.5e-50	1.35e-47	10541258	10599936	+	inside	32318	25960	NearestLocation	IRAG1-AS1	IRAG1 antisense RNA 1
chr20	10076781	10077181	401	*	8.54	5.73	9.43	-3.53	4.66e-50	1.39e-47	10034987	10058303	+	downstream	41794	18478	NearestLocation	ANKEF1	ankyrin repeat and EF-hand domain containing 1
chr4	56618744	56619144	401	*	9.11	7.04	9.93	-2.78	4.84e-50	1.44e-47	56647988	56681899	-	downstream	63155	28844	NearestLocation	HOPX	HOP homeobox
chr13	38879306	38879706	401	*	7.41	8.35	3.72	4.3	5.04e-50	1.5e-47	38821798	38827570	-	upstream	-51736	51736	NearestLocation	FREM2-AS1	FREM2 antisense RNA 1
chr16	9509655	9510055	401	*	8.5	5.66	9.4	-3.58	5.32e-50	1.58e-47	9446010	9455505	-	upstream	-54150	54150	NearestLocation	LINC01195	long intergenic non-protein coding RNA 1195
chr14	55927028	55927428	401	*	8.13	9	5.6	3.29	5.48e-50	1.63e-47	55781132	55796731	-	upstream	-130297	130297	NearestLocation	LINC00520	long intergenic non-protein coding RNA 520
chr5	142290589	142290989	401	*	9.9	8.24	10.65	-2.35	5.51e-50	1.63e-47	142310427	142325040	-	downstream	34451	19438	NearestLocation	SPRY4	sprouty RTK signaling antagonist 4
chr6	149233297	149233697	401	*	9.02	6.95	9.83	-2.8	6.06e-50	1.79e-47	149217926	149411613	+	inside	15371	15371	NearestLocation	TAB2	TGF-beta activated kinase 1 (MAP3K7) binding protein 2
chr1	232306280	232306680	401	*	8.83	6.62	9.67	-2.96	8.38e-50	2.47e-47	232397965	232561558	-	downstream	255278	91285	NearestLocation	SIPA1L2	signal induced proliferation associated 1 like 2
chr15	82147014	82147414	401	*	8.47	5.36	9.38	-3.75	8.62e-50	2.53e-47	82088569	82097694	+	downstream	58445	49320	NearestLocation	LINC01583	long intergenic non-protein coding RNA 1583
chr2	116081648	116082048	401	*	8.41	5.15	9.34	-4.05	8.84e-50	2.6e-47	115126622	115161384	-	upstream	-920264	920264	NearestLocation	DPP10-AS1	DPP10 antisense RNA 1
chr20	1479978	1480378	401	*	9	6.76	9.84	-2.94	8.97e-50	2.63e-47	1442162	1473842	-	upstream	-6136	6136	NearestLocation	NSFL1C	NSFL1 cofactor
chr3	185332479	185332879	401	*	8.58	5.93	9.46	-3.41	9.4e-50	2.75e-47	185282941	185489094	+	inside	49538	49538	NearestLocation	MAP3K13	mitogen-activated protein kinase kinase kinase 13
chr22	31229538	31229938	401	*	9.71	8.07	10.46	-2.35	1.14e-49	3.33e-47	31212239	31280080	+	inside	17299	17299	NearestLocation	LIMK2	LIM domain kinase 2
chr15	45101252	45101652	401	*	8.79	6.4	9.65	-3.21	1.17e-49	3.4e-47	45114326	45118421	+	upstream	-13074	12674	NearestLocation	DUOXA2	dual oxidase maturation factor 2
chr10	20892240	20892640	401	*	8.99	6.84	9.82	-2.86	1.31e-49	3.81e-47	21174014	21175048	+	upstream	-281774	281374	NearestLocation	NEBL-AS1	NEBL antisense RNA 1
chr7	33705269	33705669	401	*	8.64	6.23	9.5	-3.19	1.66e-49	4.83e-47	33904308	34156427	+	upstream	-199039	198639	NearestLocation	BMPER	BMP binding endothelial regulator
chr7	127823049	127823449	401	*	9	6.77	9.84	-2.92	1.75e-49	5.08e-47	127652194	128092609	+	inside	170855	170855	NearestLocation	SND1	staphylococcal nuclease and tudor domain containing 1
chrX	129557557	129557957	401	*	7.73	8.64	4.75	3.81	1.79e-49	5.17e-47	129539849	129592561	+	inside	17708	17708	NearestLocation	OCRL	OCRL inositol polyphosphate-5-phosphatase
chr1	70426256	70426656	401	*	8.61	6.04	9.48	-3.28	1.8e-49	5.19e-47	70411218	70439851	+	inside	15038	13195	NearestLocation	CTH	cystathionine gamma-lyase
chr2	21251460	21251860	401	*	9.44	7.4	10.25	-2.72	1.88e-49	5.42e-47	21123917	21143272	+	downstream	127543	108188	NearestLocation	TDRD15	tudor domain containing 15
chr7	149788391	149788791	401	*	8.97	9.8	6.78	2.95	1.89e-49	5.44e-47	149776042	149833979	+	inside	12349	12349	NearestLocation	SSPOP	SCO-spondin, pseudogene
chr9	128081003	128081403	401	*	8.22	9.07	5.85	3.15	1.91e-49	5.49e-47	128061233	128068206	-	upstream	-12797	12797	NearestLocation	NAIF1	nuclear apoptosis inducing factor 1
chr14	59398792	59399192	401	*	8.53	9.35	6.4	2.9	2.09e-49	5.99e-47	59460765	59465342	-	downstream	66550	61573	NearestLocation	GPR135	G protein-coupled receptor 135
chr8	61760127	61760527	401	*	9.14	6.99	9.97	-2.84	2.14e-49	6.11e-47	61714788	61714859	+	downstream	45339	45268	NearestLocation	MIR4470	microRNA 4470
chr13	76972417	76972817	401	*	8.67	9.46	6.8	2.61	2.19e-49	6.27e-47	76990660	77129589	+	upstream	-18243	17843	NearestLocation	CLN5	CLN5 intracellular trafficking protein
chr15	34185607	34186007	401	*	8.4	4.96	9.33	-4.13	2.41e-49	6.87e-47	34140674	34210096	-	inside	24489	24089	NearestLocation	KATNBL1	katanin regulatory subunit B1 like 1
chr17	78390294	78390694	401	*	10	8	10.8	-2.69	2.67e-49	7.58e-47	78378649	78425114	+	inside	11645	11645	NearestLocation	PGS1	phosphatidylglycerophosphate synthase 1
chr2	15142077	15142477	401	*	10.43	8.71	11.2	-2.41	2.74e-49	7.76e-47	15166914	15561334	-	downstream	419257	24437	NearestLocation	NBAS	NBAS subunit of NRZ tethering complex
chr9	117869708	117870108	401	*	9.12	7.16	9.93	-2.68	2.91e-49	8.26e-47	117704157	118072314	+	inside	165551	165551	NearestLocation	TLR4	toll like receptor 4
chr3	188911056	188911456	401	*	9.02	9.84	6.87	2.93	3.45e-49	9.76e-47	188947214	189325304	+	upstream	-36158	35758	NearestLocation	TPRG1	tumor protein p63 regulated 1
chr2	138329575	138329975	401	*	7.37	8.32	3.58	4.5	4.09e-49	1.15e-46	138501770	138573547	+	upstream	-172195	171795	NearestLocation	SPOPL	speckle type BTB/POZ protein like
chr12	79302462	79302862	401	*	8.51	5.66	9.41	-3.79	4.1e-49	1.16e-46	79419257	79419321	+	upstream	-116795	116395	NearestLocation	MIR1252	microRNA 1252
chr4	41160017	41160417	401	*	8.66	6.26	9.52	-3.18	4.43e-49	1.25e-46	40810027	41216714	-	inside	56697	56297	NearestLocation	APBB2	amyloid beta precursor protein binding family B member 2
chr19	3384750	3385150	401	*	8.12	8.96	5.9	3.02	4.7e-49	1.32e-46	3314403	3469217	+	inside	70347	70347	NearestLocation	NFIC	nuclear factor I C
chr6	20538674	20539074	401	*	8.68	6.13	9.56	-3.24	5.02e-49	1.41e-46	20534457	21232404	+	inside	4217	4217	NearestLocation	CDKAL1	CDK5 regulatory subunit associated protein 1 like 1
chr10	119306106	119306506	401	*	9.26	7.31	10.06	-2.67	5.11e-49	1.43e-46	119377972	119378043	+	upstream	-71866	71466	NearestLocation	MIR4681	microRNA 4681
chr1	153763652	153764052	401	*	9.63	7.9	10.39	-2.42	5.27e-49	1.47e-46	153793947	153796302	+	upstream	-30295	29895	NearestLocation	LOC343052	immunoglobulin superfamily DCC subclass member 3 pseudogene
chr2	236318054	236318454	401	*	8.46	5.41	9.37	-3.87	5.92e-49	1.65e-46	236194872	236264409	-	upstream	-53645	53645	NearestLocation	ASB18	ankyrin repeat and SOCS box containing 18
chr2	65349857	65350257	401	*	9.82	8.22	10.56	-2.3	6.06e-49	1.68e-46	65310851	65432637	-	inside	82780	39006	NearestLocation	SPRED2	sprouty related EVH1 domain containing 2
chr3	49748073	49748473	401	*	8.61	6.03	9.48	-3.33	6.54e-49	1.82e-46	49716844	49723951	-	upstream	-24122	24122	NearestLocation	GMPPB	GDP-mannose pyrophosphorylase B
chr8	11877103	11877503	401	*	9.16	7.25	9.95	-2.65	6.83e-49	1.89e-46	11769639	11787345	+	downstream	107464	89758	NearestLocation	NEIL2	nei like DNA glycosylase 2
chr21	31172290	31172690	401	*	10.15	8.52	10.89	-2.33	7.07e-49	1.96e-46	31038159	31038476	-	upstream	-133814	133814	NearestLocation	KRTAP19-8	keratin associated protein 19-8
chr14	52124999	52125399	401	*	8.86	6.7	9.69	-2.89	7.81e-49	2.16e-46	52004803	52069228	-	upstream	-55771	55771	NearestLocation	NID2	nidogen 2
chr2	37657020	37657420	401	*	10.28	8.8	11	-2.19	8.31e-49	2.29e-46	37641882	37738468	-	inside	81448	15138	NearestLocation	CDC42EP3	CDC42 effector protein 3
chr2	62118170	62118570	401	*	8.63	6.2	9.49	-3.16	8.62e-49	2.37e-46	62196115	62224731	+	upstream	-77945	77545	NearestLocation	B3GNT2	UDP-GlcNAc:betaGal beta-1,3-N-acetylglucosaminyltransferase 2
chr3	40497256	40497656	401	*	9.22	7.12	10.04	-2.78	8.68e-49	2.38e-46	40477131	40518736	+	inside	20125	20125	NearestLocation	ZNF620	zinc finger protein 620
chr22	19607373	19607773	401	*	9.2	7.08	10.02	-2.8	8.85e-49	2.43e-46	19565203	19566839	-	upstream	-40534	40534	NearestLocation	LINC00895	long intergenic non-protein coding RNA 895
chr6	106716002	106716402	401	*	8.92	6.59	9.77	-3.05	8.99e-49	2.46e-46	106695535	106699994	+	downstream	20467	16008	NearestLocation	LINC02526	long intergenic non-protein coding RNA 2526
chr6	165500479	165500879	401	*	9.71	7.86	10.5	-2.54	9.16e-49	2.5e-46	165279664	165309605	-	upstream	-190874	190874	NearestLocation	C6orf118	chromosome 6 open reading frame 118
chr5	178182305	178182705	401	*	8.85	6.63	9.68	-2.92	9.31e-49	2.54e-46	178184503	178187432	-	downstream	5127	1798	NearestLocation	GMCL2	germ cell-less 2, spermatogenesis associated
chrX	150325576	150325976	401	*	8.38	5.25	9.29	-3.88	9.39e-49	2.56e-46	150361422	150514178	+	upstream	-35846	35446	NearestLocation	MAMLD1	mastermind like domain containing 1
chr17	80673460	80673860	401	*	7.93	8.79	5.45	3.24	9.4e-49	2.56e-46	80544819	80966371	+	inside	128641	128641	NearestLocation	RPTOR	regulatory associated protein of MTOR complex 1
chr8	54461492	54461892	401	*	8.57	6.1	9.43	-3.28	1.07e-48	2.9e-46	54457935	54460892	+	downstream	3557	600	NearestLocation	SOX17	SRY-box transcription factor 17
chr1	9862862	9863262	401	*	7.79	8.7	4.75	3.79	1.09e-48	2.95e-46	9729026	9824526	-	upstream	-38336	38336	NearestLocation	CLSTN1	calsyntenin 1
chr7	24842829	24843229	401	*	10.24	8.56	10.99	-2.37	1.15e-48	3.11e-46	24698355	24757940	-	upstream	-84889	84889	NearestLocation	GSDME	gasdermin E
chr15	41969747	41970147	401	*	8.72	6.47	9.56	-3.02	1.2e-48	3.23e-46	41895933	41972557	-	inside	2810	2410	NearestLocation	EHD4	EH domain containing 4
chr3	113830581	113830981	401	*	8.96	6.82	9.79	-2.87	1.2e-48	3.23e-46	113828182	113947174	+	inside	2399	2399	NearestLocation	GRAMD1C	GRAM domain containing 1C
chr6	133542420	133542820	401	*	8.65	6.28	9.5	-3.15	1.24e-48	3.32e-46	133821147	133872922	+	upstream	-278727	278327	NearestLocation	LINC01312	long intergenic non-protein coding RNA 1312
chr1	79499528	79499928	401	*	8.14	8.99	5.82	3.08	1.35e-48	3.64e-46	78889764	79282124	-	upstream	-217404	217404	NearestLocation	ADGRL4	adhesion G protein-coupled receptor L4
chr4	24070107	24070507	401	*	8.86	6.75	9.69	-2.85	1.37e-48	3.68e-46	23755041	23904089	-	upstream	-166018	166018	NearestLocation	PPARGC1A	PPARG coactivator 1 alpha
chr14	85634198	85634598	401	*	7.51	8.41	4.62	3.66	1.38e-48	3.7e-46	85530144	85654428	+	inside	104054	19830	NearestLocation	FLRT2	fibronectin leucine rich transmembrane protein 2
chr1	93566160	93566560	401	*	10.19	8.38	10.97	-2.5	1.48e-48	3.95e-46	93592199	93605573	+	upstream	-26039	25639	NearestLocation	BCAR3-AS1	BCAR3 antisense RNA 1
chr15	51939272	51940038	767	*	8.95	6.89	9.77	-2.81	1.48e-48	3.95e-46	51919073	51930627	-	upstream	-8645	8645	NearestLocation	LOC100422556	LEO1 homolog, Paf1/RNA polymerase II complex component pseudogene
chr12	31752363	31752763	401	*	7.75	8.64	5.04	3.44	1.52e-48	4.06e-46	31671142	31729121	-	upstream	-23242	23242	NearestLocation	AMN1	antagonist of mitotic exit network 1 homolog
chr11	44673722	44674122	401	*	8.51	5.45	9.42	-3.65	1.54e-48	4.1e-46	44726465	44932423	+	upstream	-52743	52343	NearestLocation	TSPAN18	tetraspanin 18
chr1	11156496	11156896	401	*	8.4	5.51	9.3	-3.68	1.63e-48	4.31e-46	11143898	11149537	+	downstream	12598	6959	NearestLocation	MTOR-AS1	MTOR antisense RNA 1
chr1	204667454	204667854	401	*	7.53	8.49	3.35	4.89	1.63e-48	4.33e-46	204617170	204685738	-	inside	18284	17884	NearestLocation	LRRN2	leucine rich repeat neuronal 2
chr2	100193316	100193716	401	*	8.75	6.46	9.6	-3.01	1.78e-48	4.71e-46	99545419	100192428	-	upstream	-888	888	NearestLocation	AFF3	AF4/FMR2 family member 3
chr7	117926954	117927354	401	*	8.53	5.89	9.4	-3.5	1.92e-48	5.06e-46	117710651	117874139	-	upstream	-52815	52815	NearestLocation	CTTNBP2	cortactin binding protein 2
chr21	35833364	35833764	401	*	9.91	8.27	10.65	-2.32	1.99e-48	5.24e-46	35887195	35887807	+	upstream	-53831	53431	NearestLocation	PPP1R2P2	protein phosphatase 1 regulatory inhibitor subunit 2 pseudogene 2
chr11	6219313	6219713	401	*	8.6	6.1	9.47	-3.21	2.3e-48	6.06e-46	6205557	6211135	+	downstream	13756	8178	NearestLocation	C11orf42	chromosome 11 open reading frame 42
chr11	101912786	101913186	401	*	8.44	5.63	9.33	-3.56	2.36e-48	6.21e-46	101915010	102001062	+	upstream	-2224	1824	NearestLocation	CEP126	centrosomal protein 126
chr9	79563045	79563445	401	*	9.06	6.96	9.88	-2.79	2.71e-48	7.1e-46	79571773	79726882	+	upstream	-8728	8328	NearestLocation	TLE4	TLE family member 4, transcriptional corepressor
chr18	44548721	44549121	401	*	10.17	8.47	10.92	-2.39	3.12e-48	8.17e-46	44280768	44579723	-	inside	31002	30602	NearestLocation	LINC01478	long intergenic non-protein coding RNA 1478
chr7	29178212	29178612	401	*	8.97	9.76	7.1	2.62	3.4e-48	8.9e-46	28995235	29195451	-	inside	17239	16839	NearestLocation	CPVL	carboxypeptidase vitellogenic like
chr4	145279112	145279512	401	*	9.44	7.62	10.22	-2.51	3.43e-48	8.95e-46	145335263	145343559	-	downstream	64447	55751	NearestLocation	LINC02266	long intergenic non-protein coding RNA 2266
chr1	204198675	204199075	401	*	8.86	6.49	9.71	-3.05	3.83e-48	9.96e-46	204190341	204196491	-	upstream	-2184	2184	NearestLocation	KISS1	KiSS-1 metastasis suppressor
chr8	124956119	124956519	401	*	8.65	9.48	6.46	2.99	4e-48	1.04e-45	124973295	124979389	+	upstream	-17176	16776	NearestLocation	ZNF572	zinc finger protein 572
chr5	170498067	170498467	401	*	7.73	8.61	5.07	3.38	4.18e-48	1.09e-45	170374671	170389634	-	upstream	-108433	108433	NearestLocation	KCNMB1	potassium calcium-activated channel subfamily M regulatory beta subunit 1
chr3	5016557	5016957	401	*	9.09	7.11	9.89	-2.7	4.27e-48	1.11e-45	4896809	4980414	-	upstream	-36143	36143	NearestLocation	BHLHE40-AS1	BHLHE40 antisense RNA 1
chr19	45958763	45959163	401	*	9.78	8.13	10.53	-2.33	4.39e-48	1.14e-45	45933734	45973865	-	inside	15102	14702	NearestLocation	NOVA2	NOVA alternative splicing regulator 2
chr2	109305971	109306371	401	*	9.25	7.19	10.07	-2.74	4.48e-48	1.16e-45	109313571	109313625	-	downstream	7654	7200	NearestLocation	MIR4266	microRNA 4266
chr2	39515286	39515686	401	*	9.53	7.83	10.29	-2.41	4.65e-48	1.2e-45	39249266	39437301	-	upstream	-77985	77985	NearestLocation	MAP4K3	mitogen-activated protein kinase kinase kinase kinase 3
chr2	215187999	215188399	401	*	8.91	6.44	9.78	-3.13	5.05e-48	1.3e-45	214931542	215138626	-	upstream	-49373	49373	NearestLocation	ABCA12	ATP binding cassette subfamily A member 12
chr13	40190711	40191111	401	*	10.1	8.47	10.84	-2.31	5.29e-48	1.36e-45	40172505	40195361	+	inside	18206	4250	NearestLocation	LINC00332	long intergenic non-protein coding RNA 332
chr8	37703460	37703860	401	*	8.62	9.41	6.76	2.61	5.49e-48	1.41e-45	37695782	37700019	+	downstream	7678	3441	NearestLocation	ZNF703	zinc finger protein 703
chr9	35518181	35518581	401	*	9.66	7.82	10.44	-2.52	6.11e-48	1.57e-45	35490111	35561898	+	inside	28070	28070	NearestLocation	RUSC2	RUN and SH3 domain containing 2
chr13	40406783	40407183	401	*	8.38	5.11	9.3	-3.88	6.26e-48	1.6e-45	40194509	40350313	-	upstream	-56470	56470	NearestLocation	LINC00548	long intergenic non-protein coding RNA 548
chr1	178485371	178485771	401	*	9.03	7	9.85	-2.76	6.81e-48	1.74e-45	178513109	178548602	+	upstream	-27738	27338	NearestLocation	TEX35	testis expressed 35
chr3	108125616	108126016	401	*	10.24	8.42	11.02	-2.51	7.11e-48	1.81e-45	108125821	108138610	+	overlapStart	-205	195	NearestLocation	LINC01215	long intergenic non-protein coding RNA 1215
chr5	4780738	4781138	401	*	9.49	7.47	10.31	-2.71	7.28e-48	1.85e-45	4773481	4774865	+	downstream	7257	5873	NearestLocation	LINC02114	long intergenic non-protein coding RNA 2114
chr15	85340284	85340684	401	*	8.74	6.46	9.58	-2.99	7.96e-48	2.02e-45	85380571	85749358	+	upstream	-40287	39887	NearestLocation	AKAP13	A-kinase anchoring protein 13
chr1	150506434	150506834	401	*	8.83	9.61	6.99	2.57	8.22e-48	2.09e-45	150508062	150513789	+	upstream	-1628	1228	NearestLocation	ECM1	extracellular matrix protein 1
chr8	54462368	54463099	732	*	8.59	6.08	9.45	-3.2	8.58e-48	2.17e-45	54457935	54460892	+	downstream	4433	1476	NearestLocation	SOX17	SRY-box transcription factor 17
chr3	149615715	149616115	401	*	9.83	8.22	10.58	-2.3	9.03e-48	2.28e-45	149658210	149661364	+	upstream	-42495	42095	NearestLocation	WWTR1-AS1	WWTR1 antisense RNA 1
chr2	208013851	208014251	401	*	8.64	6.33	9.49	-3.06	9.7e-48	2.45e-45	207821288	208025527	-	inside	11676	11276	NearestLocation	PLEKHM3	pleckstrin homology domain containing M3
chr2	3759835	3760235	401	*	7.97	8.85	5.39	3.42	1.03e-47	2.61e-45	3703575	3848008	+	inside	56260	56260	NearestLocation	DCDC2C	doublecortin domain containing 2C
chr11	45342338	45342738	401	*	8.34	9.16	6.22	2.91	1.04e-47	2.62e-45	45355371	45367490	+	upstream	-13033	12633	NearestLocation	LINC02696	long intergenic non-protein coding RNA 2696
chr11	92458307	92458707	401	*	8.11	8.93	5.99	2.9	1.09e-47	2.75e-45	92352096	92896470	+	inside	106211	106211	NearestLocation	FAT3	FAT atypical cadherin 3
chr3	45544375	45544775	401	*	9.77	8.19	10.51	-2.28	1.1e-47	2.76e-45	45555394	45686341	+	upstream	-11019	10619	NearestLocation	LIMD1	LIM domains containing 1
chr4	88162652	88163052	401	*	8.33	9.15	6.24	2.89	1.13e-47	2.83e-45	88090150	88231628	-	inside	68976	68576	NearestLocation	ABCG2	ATP binding cassette subfamily G member 2 (Junior blood group)
chr6	40268200	40268600	401	*	9.04	7.06	9.84	-2.69	1.14e-47	2.85e-45	40334775	40387590	+	upstream	-66575	66175	NearestLocation	TDRG1	testis development related 1
chr12	49647289	49647689	401	*	9.85	8.21	10.6	-2.32	1.17e-47	2.91e-45	49582885	49605639	-	upstream	-41650	41650	NearestLocation	FAM186B	family with sequence similarity 186 member B
chr5	71922566	71922966	401	*	9.17	7.04	10	-2.82	1.19e-47	2.96e-45	72107234	72209565	+	upstream	-184668	184268	NearestLocation	MAP1B	microtubule associated protein 1B
chr10	59131685	59132085	401	*	8.24	9.09	5.83	3.19	1.2e-47	2.99e-45	59176643	59247774	+	upstream	-44958	44558	NearestLocation	PHYHIPL	phytanoyl-CoA 2-hydroxylase interacting protein like
chr5	80976930	80977330	401	*	8.48	4.46	9.43	-4.96	1.21e-47	3e-45	80947694	80960907	-	upstream	-16023	16023	NearestLocation	RASGRF2-AS1	RASGRF2 antisense RNA 1
chr16	11049212	11049612	401	*	9.42	7.7	10.18	-2.43	1.3e-47	3.22e-45	10944564	11182186	+	inside	104648	104648	NearestLocation	CLEC16A	C-type lectin domain containing 16A
chr15	29759569	29759969	401	*	8.78	6.32	9.65	-3.12	1.44e-47	3.58e-45	29674990	29679168	+	downstream	84579	80401	NearestLocation	LOC100130111	uncharacterized LOC100130111
chr1	94992249	94992649	401	*	8.5	5.79	9.38	-3.38	1.48e-47	3.66e-45	94927361	94963616	+	downstream	64888	28633	NearestLocation	CNN3-DT	CNN3 divergent transcript
chr12	96448322	96448722	401	*	8.5	5.83	9.38	-3.35	1.55e-47	3.82e-45	96489571	96875555	+	upstream	-41249	40849	NearestLocation	CFAP54	cilia and flagella associated protein 54
chr15	74546118	74546518	401	*	8.59	9.42	6.43	2.94	1.59e-47	3.92e-45	74541177	74598131	+	inside	4941	4941	NearestLocation	ARID3B	AT-rich interaction domain 3B
chr1	98086730	98087130	401	*	8.49	5.66	9.39	-3.5	1.61e-47	3.96e-45	97986740	98049863	-	upstream	-36867	36867	NearestLocation	MIR137HG	MIR137 host gene
chr4	144548187	144548587	401	*	8.87	6.8	9.69	-2.8	2.17e-47	5.33e-45	144646156	144745271	+	upstream	-97969	97569	NearestLocation	HHIP	hedgehog interacting protein
chr2	226988187	226988587	401	*	8.77	6.52	9.61	-2.96	2.2e-47	5.4e-45	227002711	227164453	-	downstream	176266	14124	NearestLocation	COL4A4	collagen type IV alpha 4 chain
chr10	88703288	88703688	401	*	8.32	5.16	9.23	-3.89	2.39e-47	5.86e-45	88724544	88752756	+	upstream	-21256	20856	NearestLocation	LIPK	lipase family member K
chr20	64041892	64042292	401	*	9.94	8.41	10.66	-2.22	2.41e-47	5.9e-45	64047582	64049639	-	downstream	7747	5290	NearestLocation	SOX18	SRY-box transcription factor 18
chr8	133381905	133382305	401	*	8.63	6.15	9.5	-3.2	2.45e-47	5.99e-45	133237171	133302022	-	upstream	-79883	79883	NearestLocation	NDRG1	N-myc downstream regulated 1
chr1	208278264	208278664	401	*	8.7	6.49	9.53	-3.01	2.81e-47	6.86e-45	208022242	208244384	-	upstream	-33880	33880	NearestLocation	PLXNA2	plexin A2
chr20	58020479	58020879	401	*	8.46	5.83	9.34	-3.48	2.87e-47	6.99e-45	58003904	58004648	+	downstream	16575	15831	NearestLocation	LINC01742	long intergenic non-protein coding RNA 1742
chr10	13716291	13716691	401	*	9.65	7.81	10.44	-2.53	2.89e-47	7.02e-45	13586939	13655929	+	downstream	129352	60362	NearestLocation	PRPF18	pre-mRNA processing factor 18
chr10	132571933	132572333	401	*	9.67	7.83	10.45	-2.52	3.02e-47	7.33e-45	132537787	132783480	+	inside	34146	34146	NearestLocation	INPP5A	inositol polyphosphate-5-phosphatase A
chr8	5628103	5628503	401	*	7.49	8.41	4.3	3.85	3.03e-47	7.33e-45	2935353	4994972	-	upstream	-633131	633131	NearestLocation	CSMD1	CUB and Sushi multiple domains 1
chr16	75594463	75594863	401	*	8.34	5.19	9.25	-3.82	3.04e-47	7.34e-45	75536741	75608445	-	inside	13982	13582	NearestLocation	TMEM231	transmembrane protein 231
chr16	62610321	62610721	401	*	9.21	10.02	7.14	2.83	3.09e-47	7.45e-45	61647242	62037035	-	upstream	-573286	573286	NearestLocation	CDH8	cadherin 8
chr1	201636573	201636973	401	*	9.46	7.77	10.22	-2.4	3.13e-47	7.53e-45	201622927	201826969	+	inside	13646	13646	NearestLocation	NAV1	neuron navigator 1
chr8	132261163	132261563	401	*	9.13	7.11	9.94	-2.76	3.2e-47	7.7e-45	132061486	132111159	-	upstream	-150004	150004	NearestLocation	HHLA1	HERV-H LTR-associating 1
chr11	86524144	86524544	401	*	8.51	6.03	9.37	-3.23	3.25e-47	7.81e-45	86441108	86672636	-	inside	148492	83036	NearestLocation	ME3	malic enzyme 3
chr8	3614770	3615170	401	*	8.36	5.51	9.25	-3.63	3.31e-47	7.95e-45	2935353	4994972	-	inside	1380202	679417	NearestLocation	CSMD1	CUB and Sushi multiple domains 1
chr1	154955312	154955712	401	*	9.66	8.02	10.41	-2.35	3.49e-47	8.37e-45	154944076	154956123	-	inside	811	411	NearestLocation	PBXIP1	PBX homeobox interacting protein 1
chr21	25998151	25998551	401	*	9.29	7.28	10.1	-2.68	3.66e-47	8.75e-45	25880550	26171128	-	inside	172977	117601	NearestLocation	APP	amyloid beta precursor protein
chr6	25447659	25448059	401	*	8.41	5.67	9.3	-3.5	3.73e-47	8.92e-45	25081068	25452184	-	inside	4525	4125	NearestLocation	CMAHP	cytidine monophospho-N-acetylneuraminic acid hydroxylase, pseudogene
chr17	65164120	65164520	401	*	8.66	6.36	9.5	-3.03	3.84e-47	9.16e-45	65100986	65227703	+	inside	63134	63134	NearestLocation	RGS9	regulator of G protein signaling 9
chr20	2386501	2386901	401	*	8.67	6.41	9.51	-2.99	4.19e-47	9.97e-45	2380901	2432753	+	inside	5600	5600	NearestLocation	TGM6	transglutaminase 6
chr12	14665447	14665847	401	*	8.48	5.96	9.35	-3.35	4.4e-47	1.05e-44	14612632	14696599	-	inside	31152	30752	NearestLocation	GUCY2C	guanylate cyclase 2C
chr14	74988164	74988564	401	*	9.17	7.19	9.97	-2.66	4.43e-47	1.05e-44	75002921	75012366	+	upstream	-14757	14357	NearestLocation	EIF2B2	eukaryotic translation initiation factor 2B subunit beta
chr2	136327438	136327838	401	*	9.79	8.06	10.56	-2.41	4.47e-47	1.06e-44	136114349	136118165	-	upstream	-209273	209273	NearestLocation	CXCR4	C-X-C motif chemokine receptor 4
chr5	136053546	136053946	401	*	9.57	7.7	10.36	-2.56	4.53e-47	1.07e-44	136028988	136063818	+	inside	24558	9872	NearestLocation	TGFBI	transforming growth factor beta induced
chr20	9359968	9360368	401	*	10.11	10.82	8.63	2.17	4.69e-47	1.11e-44	9514358	9530524	+	upstream	-154390	153990	NearestLocation	LAMP5	lysosomal associated membrane protein family member 5
chr3	5013182	5013582	401	*	8.82	6.68	9.65	-2.85	4.75e-47	1.12e-44	4896809	4980414	-	upstream	-32768	32768	NearestLocation	BHLHE40-AS1	BHLHE40 antisense RNA 1
chr12	115035551	115035951	401	*	8.05	8.93	5.46	3.42	4.92e-47	1.16e-44	114670255	114684175	-	upstream	-351376	351376	NearestLocation	TBX3	T-box transcription factor 3
chr14	55699108	55699508	401	*	8.3	4.66	9.24	-4.29	4.99e-47	1.17e-44	55766177	55767717	+	upstream	-67069	66669	NearestLocation	RPL13AP3	ribosomal protein L13a pseudogene 3
chr8	101392530	101392930	401	*	8.98	7.06	9.78	-2.67	5.07e-47	1.19e-44	101368910	101369550	+	downstream	23620	22980	NearestLocation	NACA4P	NACA family member 4, pseudogene
chr1	44290762	44291162	401	*	8.69	6.44	9.53	-3.02	5.12e-47	1.2e-44	44243408	44244273	-	upstream	-46489	46489	NearestLocation	ERI3-IT1	ERI3 intronic transcript 1
chr11	64620578	64620978	401	*	8.78	9.56	6.99	2.53	5.73e-47	1.34e-44	64590641	64602353	+	downstream	29937	18225	NearestLocation	SLC22A12	solute carrier family 22 member 12
chr16	67726183	67726583	401	*	7.95	8.8	5.52	3.26	6.46e-47	1.51e-44	67674531	67719339	-	upstream	-6844	6844	NearestLocation	GFOD2	glucose-fructose oxidoreductase domain containing 2
chr2	176192429	176192829	401	*	8.49	5.58	9.39	-3.55	6.64e-47	1.55e-44	176164051	176188958	-	upstream	-3471	3471	NearestLocation	HAGLR	HOXD antisense growth-associated long non-coding RNA
chr7	112192202	112192602	401	*	8.79	6.48	9.64	-2.99	6.66e-47	1.55e-44	111726110	112206411	-	inside	14209	13809	NearestLocation	DOCK4	dedicator of cytokinesis 4
chr1	153880953	153881353	401	*	9.66	10.39	8.13	2.24	7.72e-47	1.8e-44	153929501	153946718	-	downstream	65765	48148	NearestLocation	DENND4B	DENN domain containing 4B
chr3	59531932	59532332	401	*	8.9	9.67	7.1	2.55	8.16e-47	1.9e-44	58717365	59050084	-	upstream	-481848	481848	NearestLocation	CFAP20DC	CFAP20 domain containing
chr5	143037097	143037497	401	*	8.8	6.74	9.61	-2.83	8.61e-47	1.99e-44	143192500	143194166	+	upstream	-155403	155003	NearestLocation	ARHGAP26-IT1	ARHGAP26 intronic transcript 1
chr11	8714771	8715171	401	*	9.76	8.18	10.5	-2.26	8.61e-47	1.99e-44	8685439	8685569	+	downstream	29332	29202	NearestLocation	SNORA3B	small nucleolar RNA, H/ACA box 3B
chr18	4196381	4196781	401	*	8.5	9.33	6.34	2.96	8.62e-47	1.99e-44	4264602	4295405	+	upstream	-68221	67821	NearestLocation	DLGAP1-AS5	DLGAP1 antisense RNA 5
chr1	167654979	167655379	401	*	10.57	9.07	11.29	-2.18	8.89e-47	2.05e-44	167630093	167708696	+	inside	24886	24886	NearestLocation	RCSD1	RCSD domain containing 1
chr1	173134632	173135032	401	*	8.29	5.05	9.21	-4	8.97e-47	2.07e-44	173183731	173207331	-	downstream	72699	48699	NearestLocation	TNFSF4	TNF superfamily member 4
chr4	112751508	112751908	401	*	8.91	6.91	9.72	-2.75	1.01e-46	2.33e-44	112818032	113384221	+	upstream	-66524	66124	NearestLocation	ANK2	ankyrin 2
chr6	152453457	152453857	401	*	8.64	6.08	9.52	-3.22	1.02e-46	2.35e-44	152380546	152381564	+	downstream	72911	71893	NearestLocation	SYNE1-AS1	SYNE1 antisense RNA 1
chr2	221559803	221560203	401	*	8.91	9.71	6.99	2.67	1.04e-46	2.39e-44	221418027	221574202	-	inside	14399	13999	NearestLocation	EPHA4	EPH receptor A4
chr4	13346815	13347215	401	*	9.12	7.26	9.91	-2.58	1.05e-46	2.41e-44	13361354	13484365	-	downstream	137550	14139	NearestLocation	RAB28	RAB28, member RAS oncogene family
chr1	94322746	94323146	401	*	9.01	7.07	9.8	-2.66	1.08e-46	2.47e-44	94149847	94275068	-	upstream	-47678	47678	NearestLocation	ARHGAP29	Rho GTPase activating protein 29
chr1	16138951	16139351	401	*	10.69	8.95	11.45	-2.43	1.12e-46	2.56e-44	16124337	16156069	-	inside	17118	14614	NearestLocation	EPHA2	EPH receptor A2
chr16	2835824	2836224	401	*	8.88	6.76	9.71	-2.82	1.24e-46	2.83e-44	2817180	2826304	+	downstream	18644	9520	NearestLocation	PRSS21	serine protease 21
chr3	64988157	64988557	401	*	8.35	5.54	9.25	-3.55	1.25e-46	2.84e-44	64515654	64688000	-	upstream	-300157	300157	NearestLocation	ADAMTS9	ADAM metallopeptidase with thrombospondin type 1 motif 9
chr4	153341731	153342131	401	*	8.74	6.49	9.58	-2.95	1.3e-46	2.97e-44	153344649	153415118	+	upstream	-2918	2518	NearestLocation	MND1	meiotic nuclear divisions 1
chr1	57796667	57797067	401	*	9.24	6.97	10.08	-2.94	1.37e-46	3.1e-44	57860532	57874341	+	upstream	-63865	63465	NearestLocation	DAB1-AS1	DAB1 antisense RNA 1
chr19	2567572	2567972	401	*	8.15	9.02	5.61	3.3	1.43e-46	3.26e-44	2630715	2630793	+	upstream	-63143	62743	NearestLocation	MIR7850	microRNA 7850
chrY	3006084	3006484	401	*	7.65	8.56	4.63	3.73	1.51e-46	3.41e-44	3002887	3200509	+	inside	3197	3197	NearestLocation	LINC00278	long intergenic non-protein coding RNA 278
chr10	58757701	58758101	401	*	7.67	8.54	5.13	3.29	1.54e-46	3.48e-44	58715554	58716257	+	downstream	42147	41444	NearestLocation	FAM133CP	family with sequence similarity 133, member A pseudogene
chr5	35198798	35199198	401	*	8.77	9.55	6.97	2.54	1.61e-46	3.64e-44	35048756	35230487	-	inside	31689	31289	NearestLocation	PRLR	prolactin receptor
chr13	109093943	109094343	401	*	8.66	6.08	9.53	-3.21	1.62e-46	3.65e-44	109163902	109201483	-	downstream	107540	69559	NearestLocation	MYO16-AS1	MYO16 antisense RNA 1
chr16	63628972	63629372	401	*	8.47	5.87	9.35	-3.33	1.79e-46	4.04e-44	64943753	65126112	-	downstream	1497140	1314381	NearestLocation	CDH11	cadherin 11
chr3	66115850	66116250	401	*	9.3	7.32	10.11	-2.66	1.85e-46	4.16e-44	65353525	66038834	-	upstream	-77016	77016	NearestLocation	MAGI1	membrane associated guanylate kinase, WW and PDZ domain containing 1
chr3	130462111	130462511	401	*	7.51	8.45	3.85	4.44	1.89e-46	4.25e-44	130560334	130678155	+	upstream	-98223	97823	NearestLocation	COL6A6	collagen type VI alpha 6 chain
chr3	81580370	81580770	401	*	8.15	8.98	5.97	2.92	1.92e-46	4.3e-44	81489703	81761645	-	inside	181275	90667	NearestLocation	GBE1	1,4-alpha-glucan branching enzyme 1
chr13	36533890	36534290	401	*	9.81	8.02	10.59	-2.47	1.94e-46	4.34e-44	36431520	36442870	+	downstream	102370	91020	NearestLocation	CCNA1	cyclin A1
chr1	188043524	188043924	401	*	8.53	6.08	9.39	-3.17	2.01e-46	4.5e-44	187072513	187480614	+	downstream	971011	562910	NearestLocation	LINC01036	long intergenic non-protein coding RNA 1036
chr16	53041647	53042047	401	*	9.11	9.87	7.4	2.43	2.15e-46	4.8e-44	53035690	53052873	-	inside	11226	5957	NearestLocation	LOC105371267	p53-regulated lncRNA 1
chr2	132386484	132386884	401	*	9.22	7.43	10	-2.51	2.19e-46	4.89e-44	132416805	132646582	+	upstream	-30321	29921	NearestLocation	GPR39	G protein-coupled receptor 39
chr5	41832409	41832809	401	*	8.58	6.04	9.46	-3.22	2.26e-46	5.04e-44	41869927	41872241	+	upstream	-37518	37118	NearestLocation	OXCT1-AS1	OXCT1 antisense RNA 1
chr7	45015263	45015663	401	*	8.49	9.29	6.51	2.74	2.28e-46	5.08e-44	44999475	45076469	+	inside	15788	15788	NearestLocation	CCM2	CCM2 scaffold protein
chr11	62889927	62890327	401	*	10.47	11.17	9.06	2.09	2.3e-46	5.1e-44	62908679	62921807	-	downstream	31880	18352	NearestLocation	CHRM1	cholinergic receptor muscarinic 1
chr21	38324211	38324611	401	*	9.37	7.52	10.15	-2.53	2.4e-46	5.31e-44	38323635	38333421	-	inside	9210	576	NearestLocation	LINC01423	long intergenic non-protein coding RNA 1423
chr3	118654020	118654420	401	*	8.31	5.15	9.23	-3.94	2.45e-46	5.43e-44	118004819	118810836	-	inside	156816	156416	NearestLocation	LOC105374060	uncharacterized LOC105374060
chr5	56116800	56117200	401	*	8	8.86	5.57	3.29	2.48e-46	5.49e-44	56099680	56233330	-	inside	116530	17120	NearestLocation	ANKRD55	ankyrin repeat domain 55
chr9	72441296	72441696	401	*	9.8	8	10.57	-2.47	2.64e-46	5.83e-44	72351413	72365235	-	upstream	-76061	76061	NearestLocation	ZFAND5	zinc finger AN1-type containing 5
chr5	179285321	179285721	401	*	8.21	9.03	6.06	2.92	2.68e-46	5.9e-44	179110853	179345461	-	inside	60140	59740	NearestLocation	ADAMTS2	ADAM metallopeptidase with thrombospondin type 1 motif 2
chr12	71354852	71355252	401	*	8.19	9.02	6.02	2.91	2.9e-46	6.39e-44	71439798	71586310	+	upstream	-84946	84546	NearestLocation	LGR5	leucine rich repeat containing G protein-coupled receptor 5
chr6	106085053	106085453	401	*	9.5	7.81	10.26	-2.43	2.96e-46	6.51e-44	105993463	106109939	+	inside	91590	24486	NearestLocation	PRDM1	PR/SET domain 1
chr12	89245101	89245501	401	*	9.26	7.37	10.05	-2.58	3.1e-46	6.81e-44	89010681	89309566	-	inside	64465	64065	NearestLocation	LINC02458	long intergenic non-protein coding RNA 2458
chr11	62480655	62481055	401	*	9.07	9.83	7.38	2.41	3.16e-46	6.93e-44	62433542	62556235	-	inside	75580	47113	NearestLocation	AHNAK	AHNAK nucleoprotein
chr12	117342733	117343133	401	*	8.35	5.57	9.24	-3.65	3.17e-46	6.94e-44	117208142	117452170	-	inside	109437	109037	NearestLocation	NOS1	nitric oxide synthase 1
chr10	96422513	96422913	401	*	7.49	8.43	3.83	4.35	3.24e-46	7.09e-44	96343221	96359365	-	upstream	-63148	63148	NearestLocation	OPALIN	oligodendrocytic myelin paranodal and inner loop protein
chr1	163410358	163410758	401	*	8.94	9.7	7.22	2.44	3.6e-46	7.86e-44	163111121	163321894	-	upstream	-88464	88464	NearestLocation	RGS5	regulator of G protein signaling 5
chr20	4135664	4136064	401	*	9.47	7.73	10.24	-2.44	3.75e-46	8.17e-44	4120980	4187747	+	inside	14684	14684	NearestLocation	SMOX	spermine oxidase
chr1	34831707	34832107	401	*	8.41	5.73	9.29	-3.47	3.87e-46	8.42e-44	34712737	34859755	-	inside	28048	27648	NearestLocation	SMIM12	small integral membrane protein 12
chr14	73768033	73768433	401	*	7.39	8.32	3.96	4.13	4.02e-46	8.75e-44	73758747	73758819	+	downstream	9286	9214	NearestLocation	MIR4505	microRNA 4505
chr9	135516229	135516629	401	*	9.16	7.33	9.94	-2.6	4.19e-46	9.11e-44	135521438	135526532	+	upstream	-5209	4809	NearestLocation	LCN1	lipocalin 1
chr2	187338749	187339149	401	*	8.87	9.66	7	2.64	4.35e-46	9.42e-44	187341964	187448460	-	downstream	109711	2815	NearestLocation	CALCRL	calcitonin receptor like receptor
chr5	142296941	142297341	401	*	10.13	8.48	10.88	-2.33	4.46e-46	9.66e-44	142310427	142325040	-	downstream	28099	13086	NearestLocation	SPRY4	sprouty RTK signaling antagonist 4
chr2	1625308	1625708	401	*	9.69	7.97	10.46	-2.41	4.61e-46	9.96e-44	1631887	1744852	-	downstream	119544	6179	NearestLocation	PXDN	peroxidasin
chr16	50716967	50717367	401	*	7.75	8.64	5.09	3.44	4.67e-46	1.01e-43	50693588	50734041	+	inside	23379	16674	NearestLocation	NOD2	nucleotide binding oligomerization domain containing 2
chr5	17180918	17181318	401	*	9.49	7.71	10.26	-2.47	4.72e-46	1.02e-43	17089296	17217047	-	inside	36129	35729	NearestLocation	BASP1-AS1	BASP1 antisense RNA 1
chr10	62903806	62904206	401	*	8.7	6.28	9.55	-3.08	5.01e-46	1.08e-43	62811996	62919900	-	inside	16094	15694	NearestLocation	EGR2	early growth response 2
chr6	125839449	125839849	401	*	8.62	6.4	9.46	-3.01	5.49e-46	1.18e-43	125797856	125818858	-	upstream	-20591	20591	NearestLocation	NCOA7-AS1	NCOA7 antisense RNA 1
chr12	114163766	114164166	401	*	8.29	4.79	9.22	-4.28	6.11e-46	1.31e-43	114238970	114241770	-	downstream	78004	74804	NearestLocation	LINC02459	long intergenic non-protein coding RNA 2459
chr19	14139956	14140356	401	*	8.17	9	6.03	2.91	6.23e-46	1.34e-43	14137146	14171267	+	inside	2810	2810	NearestLocation	LOC100507373	uncharacterized LOC100507373
chr20	1816362	1816762	401	*	9.15	7.32	9.93	-2.53	6.34e-46	1.36e-43	1767957	1779995	-	upstream	-36367	36367	NearestLocation	LOC100289473	cytoskeleton associated protein 2-like pseudogene
chr5	134511151	134511551	401	*	9.26	7.51	10.03	-2.45	6.56e-46	1.4e-43	134506552	134509229	+	downstream	4599	1922	NearestLocation	LINC01843	long intergenic non-protein coding RNA 1843
chr5	124812857	124813257	401	*	9.3	7.51	10.07	-2.48	6.57e-46	1.4e-43	124636913	124748807	-	upstream	-64050	64050	NearestLocation	ZNF608	zinc finger protein 608
chr11	116166508	116166908	401	*	8.4	5.76	9.28	-3.37	6.94e-46	1.48e-43	115753889	115760646	-	upstream	-405862	405862	NearestLocation	LINC00900	long intergenic non-protein coding RNA 900
chr1	165896296	165896696	401	*	9.17	7.34	9.96	-2.54	6.98e-46	1.49e-43	165907921	165907976	+	upstream	-11625	11225	NearestLocation	MIR3658	microRNA 3658
chr9	109912027	109912427	401	*	9.5	7.82	10.25	-2.36	7.05e-46	1.5e-43	109640788	110172512	+	inside	271239	260085	NearestLocation	PALM2AKAP2	PALM2 and AKAP2 fusion
chr8	127926035	127926435	401	*	9.32	7.57	10.09	-2.45	7.39e-46	1.57e-43	127946559	127948723	-	downstream	22688	20124	NearestLocation	TMEM75	transmembrane protein 75
chr3	17518565	17518965	401	*	8.76	9.52	7.05	2.44	7.44e-46	1.58e-43	17742952	17745665	+	upstream	-224387	223987	NearestLocation	LOC105376975	uncharacterized LOC105376975
chr16	90020966	90021366	401	*	8.66	6.43	9.5	-3.06	7.57e-46	1.6e-43	90004865	90020128	-	upstream	-838	838	NearestLocation	DBNDD1	dysbindin domain containing 1
chr12	13275367	13275767	401	*	9.12	7.19	9.92	-2.62	7.63e-46	1.61e-43	13196723	13219941	+	downstream	78644	55426	NearestLocation	EMP1	epithelial membrane protein 1
chr13	74891641	74892041	401	*	8.29	5.17	9.21	-4.04	7.66e-46	1.62e-43	75237944	75240296	-	downstream	348655	345903	NearestLocation	CTAGE11P	CTAGE family member 11, pseudogene
chr5	53942778	53943178	401	*	8.94	6.89	9.75	-2.74	7.78e-46	1.64e-43	53951504	53951599	-	downstream	8821	8326	NearestLocation	MIR581	microRNA 581
chr5	148808809	148809209	401	*	8.8	9.55	7.16	2.35	8.1e-46	1.71e-43	148825245	148828687	+	upstream	-16436	16036	NearestLocation	ADRB2	adrenoceptor beta 2
chr8	60455432	60455832	401	*	8.43	5.6	9.33	-3.46	8.2e-46	1.73e-43	60402228	60516787	-	inside	61355	53204	NearestLocation	LINC01301	long intergenic non-protein coding RNA 1301
chr13	110423682	110424082	401	*	9.15	7.09	9.97	-2.73	8.42e-46	1.77e-43	110456396	110463287	-	downstream	39605	32314	NearestLocation	COL4A2-AS2	COL4A2 antisense 2
chr11	45185200	45185600	401	*	8.31	5.41	9.21	-3.6	8.47e-46	1.78e-43	45095806	45235110	+	inside	89394	49510	NearestLocation	PRDM11	PR/SET domain 11
chr8	4560066	4560466	401	*	8.81	6.78	9.62	-2.78	9.23e-46	1.93e-43	2935353	4994972	-	inside	434906	434506	NearestLocation	CSMD1	CUB and Sushi multiple domains 1
chr1	221439371	221439771	401	*	8.37	5.72	9.25	-3.42	9.33e-46	1.95e-43	221330080	221336489	-	upstream	-102882	102882	NearestLocation	LINC02817	long intergenic non-protein coding RNA 2817
chr6	118748283	118748683	401	*	9.9	8.1	10.68	-2.48	1.01e-45	2.12e-43	118782848	118783131	+	upstream	-34565	34165	NearestLocation	SELENOKP3	selenoprotein K pseudogene 3
chr3	154791362	154791762	401	*	8.61	6.36	9.45	-3.01	1.03e-45	2.15e-43	155024124	155183729	+	upstream	-232762	232362	NearestLocation	MME	membrane metalloendopeptidase
chr3	7505084	7505484	401	*	8.36	5.62	9.25	-3.51	1.04e-45	2.17e-43	7519741	7560333	-	downstream	55249	14257	NearestLocation	GRM7-AS1	GRM7 antisense RNA 1
chr1	162055165	162055565	401	*	9.71	7.9	10.49	-2.49	1.13e-45	2.35e-43	162069691	162382115	+	upstream	-14526	14126	NearestLocation	NOS1AP	nitric oxide synthase 1 adaptor protein
chr1	33684485	33684885	401	*	8.3	5.39	9.2	-3.62	1.13e-45	2.36e-43	33860475	33864791	+	upstream	-175990	175590	NearestLocation	HMGB4	high mobility group box 4
chr4	112083293	112083693	401	*	8.28	5.35	9.18	-3.72	1.2e-45	2.5e-43	112145454	112195256	+	upstream	-62161	61761	NearestLocation	FAM241A	family with sequence similarity 241 member A
chr15	51767974	51768374	401	*	8.91	6.91	9.72	-2.74	1.22e-45	2.52e-43	51751597	51816363	+	inside	16377	16377	NearestLocation	TMOD2	tropomodulin 2
chr13	98707148	98707548	401	*	8.83	6.56	9.68	-2.94	1.24e-45	2.57e-43	98683801	98752672	-	inside	45524	23347	NearestLocation	SLC15A1	solute carrier family 15 member 1
chr12	120249361	120249761	401	*	9.86	8.31	10.59	-2.23	1.25e-45	2.58e-43	120210439	120265771	-	inside	16410	16010	NearestLocation	PXN	paxillin
chr20	1417336	1417736	401	*	8.56	6.26	9.4	-3.04	1.25e-45	2.59e-43	1368978	1393172	-	upstream	-24164	24164	NearestLocation	FKBP1A	FKBP prolyl isomerase 1A
chr9	34440008	34440408	401	*	8.88	6.91	9.69	-2.69	1.32e-45	2.72e-43	34457414	34520988	+	upstream	-17406	17006	NearestLocation	DNAI1	dynein axonemal intermediate chain 1
chr6	116528821	116529221	401	*	8.68	6.55	9.5	-2.88	1.45e-45	2.99e-43	116529013	116558868	+	overlapStart	-192	192	NearestLocation	CALHM4	calcium homeostasis modulator family member 4
chrX	101682663	101683063	401	*	8.58	6.25	9.42	-3.04	1.46e-45	3.01e-43	101655281	101659850	-	upstream	-22813	22813	NearestLocation	ARMCX2	armadillo repeat containing X-linked 2
chr2	9637321	9637721	401	*	8.57	6.32	9.41	-3.03	1.49e-45	3.06e-43	9583967	9630997	-	upstream	-6324	6324	NearestLocation	YWHAQ	tyrosine 3-monooxygenase/tryptophan 5-monooxygenase activation protein theta
chr8	136481154	136481554	401	*	8.46	5.99	9.33	-3.2	1.55e-45	3.19e-43	136198246	137092183	+	inside	282908	282908	NearestLocation	LINC02055	long intergenic non-protein coding RNA 2055
chr21	42462524	42462924	401	*	8.63	6.46	9.46	-2.93	1.9e-45	3.89e-43	42496008	42498203	+	upstream	-33484	33084	NearestLocation	LOC101930094	uncharacterized LOC101930094
chr3	126908760	126909160	401	*	7.94	8.78	5.68	3	1.98e-45	4.04e-43	126988594	127037392	+	upstream	-79834	79434	NearestLocation	PLXNA1	plexin A1
chr2	170263599	170263999	401	*	9	7.05	9.8	-2.65	2.01e-45	4.11e-43	170178145	170655171	+	inside	85454	85454	NearestLocation	MYO3B	myosin IIIB
chr15	52124468	52124868	401	*	8.92	6.91	9.73	-2.71	2.07e-45	4.23e-43	52109263	52112775	-	upstream	-11693	11693	NearestLocation	BCL2L10	BCL2 like 10
chr7	139918522	139918922	401	*	8.33	9.16	6.18	2.93	2.09e-45	4.26e-43	139561570	139777998	-	upstream	-140524	140524	NearestLocation	HIPK2	homeodomain interacting protein kinase 2
chr10	17063069	17063469	401	*	9.14	7.18	9.94	-2.65	2.12e-45	4.32e-43	16823966	17129817	-	inside	66748	66348	NearestLocation	CUBN	cubilin
chr6	111992883	111993283	401	*	8.46	5.93	9.33	-3.24	2.18e-45	4.43e-43	112054072	112070969	+	upstream	-61189	60789	NearestLocation	CCN6	cellular communication network factor 6
chr3	168117868	168118268	401	*	8.47	5.93	9.35	-3.28	2.24e-45	4.55e-43	168008689	168095924	-	upstream	-21944	21944	NearestLocation	GOLIM4	golgi integral membrane protein 4
chr2	139766387	139766787	401	*	8.61	9.4	6.72	2.64	2.29e-45	4.64e-43	140586626	140586685	-	downstream	820298	819839	NearestLocation	MIR7157	microRNA 7157
chr7	105830335	105830735	401	*	8.82	6.56	9.66	-2.93	2.37e-45	4.79e-43	105605067	105876604	-	inside	46269	45869	NearestLocation	ATXN7L1	ataxin 7 like 1
chr7	139888098	139888498	401	*	7.24	8.17	3.89	4.1	2.41e-45	4.87e-43	139561570	139777998	-	upstream	-110100	110100	NearestLocation	HIPK2	homeodomain interacting protein kinase 2
chr1	23612927	23613327	401	*	9.42	7.56	10.21	-2.54	2.46e-45	4.97e-43	23581495	23640568	+	inside	31432	27241	NearestLocation	MDS2	myelodysplastic syndrome 2 translocation associated
chr5	172403135	172403535	401	*	8.11	8.93	6.01	2.87	2.66e-45	5.36e-43	172325000	172454525	-	inside	51390	50990	NearestLocation	SH3PXD2B	SH3 and PX domains 2B
chr11	68081712	68082112	401	*	7.75	8.62	5.27	3.27	2.69e-45	5.41e-43	68044794	68044957	+	downstream	36918	36755	NearestLocation	MIR6753	microRNA 6753
chr2	9234709	9235109	401	*	10.45	8.97	11.16	-2.14	2.71e-45	5.45e-43	9206765	9405683	+	inside	27944	27944	NearestLocation	ASAP2	ArfGAP with SH3 domain, ankyrin repeat and PH domain 2
chr20	57999706	58000106	401	*	9.65	7.93	10.41	-2.39	2.86e-45	5.75e-43	58003904	58004648	+	upstream	-4198	3798	NearestLocation	LINC01742	long intergenic non-protein coding RNA 1742
chr19	45592389	45592789	401	*	8.56	6.17	9.42	-3.28	2.88e-45	5.77e-43	45589764	45602212	-	inside	9823	2625	NearestLocation	GPR4	G protein-coupled receptor 4
chr8	29687859	29688259	401	*	9.56	7.8	10.33	-2.45	2.92e-45	5.84e-43	29673922	29748109	-	inside	60250	13937	NearestLocation	LINC00589	long intergenic non-protein coding RNA 589
chr6	132063688	132064088	401	*	9.11	7.33	9.88	-2.5	3.06e-45	6.12e-43	132115192	132115263	-	downstream	51575	51104	NearestLocation	MIR548AJ1	microRNA 548aj-1
chr9	128007542	128007942	401	*	8.44	9.27	6.32	2.87	3.22e-45	6.43e-43	127940582	127980989	-	upstream	-26553	26553	NearestLocation	FAM102A	family with sequence similarity 102 member A
chr8	8338334	8338734	401	*	9.14	7.38	9.91	-2.51	3.45e-45	6.88e-43	8317736	8386439	-	inside	48105	20598	NearestLocation	PRAG1	PEAK1 related, kinase-activating pseudokinase 1
chr21	38744102	38744502	401	*	8.4	9.23	6.27	2.88	3.73e-45	7.43e-43	38733890	38747460	-	inside	3358	2958	NearestLocation	LINC00114	long intergenic non-protein coding RNA 114
chr4	185933210	185933610	401	*	9.06	7.14	9.85	-2.62	3.77e-45	7.51e-43	185585444	185956652	-	inside	23442	23042	NearestLocation	SORBS2	sorbin and SH3 domain containing 2
chr16	83744420	83744820	401	*	8.43	9.26	6.28	2.93	3.78e-45	7.52e-43	83789967	83807834	-	downstream	63414	45147	NearestLocation	LOC102724163	uncharacterized LOC102724163
chr10	128799528	128799928	401	*	8.53	6.23	9.37	-3.06	3.94e-45	7.82e-43	128912810	128916429	+	upstream	-113282	112882	NearestLocation	LINC02667	long intergenic non-protein coding RNA 2667
chr1	150946785	150947185	401	*	8.41	5.66	9.3	-3.42	3.95e-45	7.82e-43	150926263	150964744	+	inside	20522	17559	NearestLocation	SETDB1	SET domain bifurcated histone lysine methyltransferase 1
chrX	69564744	69565144	401	*	8.66	6.4	9.51	-2.95	4.14e-45	8.19e-43	69616067	70039472	+	upstream	-51323	50923	NearestLocation	EDA	ectodysplasin A
chr2	15788392	15788792	401	*	8.08	8.91	5.87	2.98	4.16e-45	8.23e-43	15690782	15744339	+	downstream	97610	44053	NearestLocation	LINC01804	long intergenic non-protein coding RNA 1804
chr13	33139210	33139610	401	*	7.33	8.26	4.1	3.93	4.22e-45	8.33e-43	33180401	33281584	+	upstream	-41191	40791	NearestLocation	STARD13-AS	STARD13 antisense RNA
chr3	197692566	197692966	401	*	8.36	5.56	9.26	-3.54	4.48e-45	8.84e-43	197674496	197674576	-	upstream	-17990	17990	NearestLocation	MIR922	microRNA 922
chr4	128322984	128323384	401	*	8.95	7.05	9.75	-2.68	4.58e-45	9.02e-43	128292751	128519398	+	inside	30233	30233	NearestLocation	LINC02615	long intergenic non-protein coding RNA 2615
chr2	22795421	22795821	401	*	8.27	4.66	9.21	-4.24	4.93e-45	9.69e-43	22508129	22548800	+	downstream	287292	246621	NearestLocation	LINC01884	long intergenic non-protein coding RNA 1884
chr15	43414258	43414658	401	*	8.26	4.35	9.21	-4.54	5.01e-45	9.84e-43	43358172	43370062	-	upstream	-44196	44196	NearestLocation	ZSCAN29	zinc finger and SCAN domain containing 29
chr10	75788880	75789280	401	*	8.09	8.92	5.9	2.97	5.03e-45	9.87e-43	75742740	75743755	+	downstream	46140	45125	NearestLocation	LOC105378367	uncharacterized LOC105378367
chr13	30690662	30691062	401	*	9.35	7.43	10.14	-2.59	5.45e-45	1.07e-42	30713478	30764426	+	upstream	-22816	22416	NearestLocation	ALOX5AP	arachidonate 5-lipoxygenase activating protein
chr7	55439145	55439545	401	*	8.68	6.42	9.52	-2.94	5.85e-45	1.15e-42	55365448	55433742	+	downstream	73697	5403	NearestLocation	LANCL2	LanC like 2
chr17	2020789	2021189	401	*	8.91	9.69	7.12	2.53	6.71e-45	1.31e-42	2017716	2020706	+	downstream	3073	83	NearestLocation	LOC105371485	uncharacterized LOC105371485
chr11	126154058	126154458	401	*	8.38	9.19	6.36	2.74	7.45e-45	1.45e-42	126202096	126211692	-	downstream	57634	47638	NearestLocation	RPUSD4	RNA pseudouridine synthase D4
chr7	2447110	2447510	401	*	7.86	8.69	5.67	2.95	8.6e-45	1.68e-42	2474844	2476894	-	downstream	29784	27334	NearestLocation	GRIFIN	galectin-related inter-fiber protein
chr13	110371869	110372269	401	*	10.19	8.77	10.89	-2.08	8.72e-45	1.7e-42	110340958	110341029	+	downstream	30911	30840	NearestLocation	MIR8073	microRNA 8073
chr16	49021043	49021443	401	*	9.12	7.2	9.91	-2.6	9.01e-45	1.75e-42	49277917	49281838	-	downstream	260795	256474	NearestLocation	CBLN1	cerebellin 1 precursor
chr2	159758693	159759093	401	*	8.51	5.88	9.39	-3.27	9.03e-45	1.75e-42	159768628	159798255	-	downstream	39562	9535	NearestLocation	CD302	CD302 molecule
chr13	106104205	106104605	401	*	8.9	6.92	9.7	-2.68	9.13e-45	1.77e-42	106374477	106384315	+	upstream	-270272	269872	NearestLocation	LINC00460	long intergenic non-protein coding RNA 460
chr11	34342053	34342453	401	*	9.31	7.45	10.09	-2.54	9.18e-45	1.78e-42	34150987	34358010	-	inside	15957	15557	NearestLocation	ABTB2	ankyrin repeat and BTB domain containing 2
chr7	2069475	2069875	401	*	8.68	9.47	6.79	2.64	9.23e-45	1.79e-42	2234222	2242205	-	downstream	172730	164347	NearestLocation	MRM2	mitochondrial rRNA methyltransferase 2
chr2	221272184	221272584	401	*	8.31	5.43	9.21	-3.68	9.33e-45	1.8e-42	221418027	221574202	-	downstream	302018	145443	NearestLocation	EPHA4	EPH receptor A4
chr8	48851090	48851490	401	*	8.21	5.1	9.13	-3.91	9.47e-45	1.83e-42	48917598	48921740	-	downstream	70650	66108	NearestLocation	SNAI2	snail family transcriptional repressor 2
chr18	28065372	28065772	401	*	8.8	6.78	9.61	-2.75	1.03e-44	1.99e-42	27950966	28177130	-	inside	111758	111358	NearestLocation	CDH2	cadherin 2
chr1	34612368	34612768	401	*	9.33	7.59	10.1	-2.45	1.13e-44	2.17e-42	34669599	34669694	-	downstream	57326	56831	NearestLocation	MIR552	microRNA 552
chr14	58786321	58786721	401	*	8.23	5.14	9.14	-3.77	1.14e-44	2.19e-42	58646631	59184247	+	inside	139690	139690	NearestLocation	LINC01500	long intergenic non-protein coding RNA 1500
chr12	129276470	129276870	401	*	8.6	6.38	9.44	-2.94	1.28e-44	2.47e-42	129208601	129212662	+	downstream	67869	63808	NearestLocation	TMEM132D-AS2	TMEM132D antisense RNA 2
chr8	79739585	79739985	401	*	9.38	7.63	10.14	-2.42	1.3e-44	2.5e-42	79764010	79767857	-	downstream	28272	24025	NearestLocation	HEY1	hes related family bHLH transcription factor with YRPW motif 1
chr2	240962355	240962755	401	*	7.95	8.79	5.67	3.01	1.33e-44	2.55e-42	240954617	240967451	-	inside	5096	4696	NearestLocation	UICLM	up-regulated in colorectal cancer liver metastasis
chr8	26119055	26119455	401	*	8.42	6	9.27	-3.25	1.5e-44	2.87e-42	25841725	26045413	-	upstream	-73642	73642	NearestLocation	EBF2	EBF transcription factor 2
chr4	5365666	5366066	401	*	8.24	4.38	9.18	-4.33	1.58e-44	3.02e-42	5524569	5527801	+	upstream	-158903	158503	NearestLocation	LINC01587	long intergenic non-protein coding RNA 1587
chr11	35837220	35837620	401	*	9.4	10.13	7.83	2.28	1.65e-44	3.14e-42	35943981	36232136	+	upstream	-106761	106361	NearestLocation	LDLRAD3	low density lipoprotein receptor class A domain containing 3
chr3	19757691	19758091	401	*	9.02	7.09	9.81	-2.62	1.68e-44	3.21e-42	19879472	19947025	-	downstream	189334	121381	NearestLocation	EFHB	EF-hand domain family member B
chr7	111887776	111888176	401	*	9.73	7.91	10.51	-2.49	1.83e-44	3.48e-42	111808516	111821773	+	downstream	79260	66003	NearestLocation	DOCK4-AS1	DOCK4 antisense RNA 1
chr16	74451924	74452324	401	*	8.65	6.48	9.48	-2.88	1.97e-44	3.75e-42	74408270	74421953	-	upstream	-29971	29971	NearestLocation	CLEC18B	C-type lectin domain family 18 member B
chr20	42576228	42576628	401	*	8.23	5.03	9.15	-3.82	1.99e-44	3.77e-42	42685404	42688562	+	upstream	-109176	108776	NearestLocation	LOC101927159	uncharacterized LOC101927159
chr13	40313505	40313905	401	*	10.04	8.44	10.78	-2.27	2.01e-44	3.82e-42	40194509	40350313	-	inside	36808	36408	NearestLocation	LINC00548	long intergenic non-protein coding RNA 548
chr2	136128912	136129312	401	*	8.29	5.6	9.18	-3.47	2.07e-44	3.92e-42	136114349	136118165	-	upstream	-10747	10747	NearestLocation	CXCR4	C-X-C motif chemokine receptor 4
chr2	85662829	85663229	401	*	9.57	7.57	10.38	-2.67	2.07e-44	3.92e-42	85657314	85668741	-	inside	5912	5512	NearestLocation	SFTPB	surfactant protein B
chr18	25726308	25726708	401	*	9.64	8.07	10.37	-2.25	2.09e-44	3.95e-42	26016253	26091217	-	downstream	364909	289545	NearestLocation	SS18	SS18 subunit of BAF chromatin remodeling complex
chr3	36335264	36335664	401	*	8.7	6.46	9.54	-2.92	2.11e-44	3.98e-42	36380344	36548007	+	upstream	-45080	44680	NearestLocation	STAC	SH3 and cysteine rich domain
chr1	15042969	15043369	401	*	7.78	8.67	5.08	3.45	2.15e-44	4.06e-42	15152532	15220478	+	upstream	-109563	109163	NearestLocation	TMEM51	transmembrane protein 51
chr15	66369976	66370376	401	*	9.95	8.48	10.67	-2.14	2.15e-44	4.06e-42	66336191	66386746	-	inside	16770	16370	NearestLocation	TIPIN	TIMELESS interacting protein
chr1	212009535	212009935	401	*	8.43	3.94	9.4	-5.21	2.16e-44	4.06e-42	212035553	212107400	+	upstream	-26018	25618	NearestLocation	DTL	denticleless E3 ubiquitin protein ligase homolog
chr1	24699760	24700160	401	*	8.3	5.44	9.19	-3.51	2.18e-44	4.09e-42	24745382	24844321	+	upstream	-45622	45222	NearestLocation	CLIC4	chloride intracellular channel 4
chr13	24630813	24631213	401	*	9.24	7.15	10.06	-2.75	2.3e-44	4.32e-42	24680411	24712493	+	upstream	-49598	49198	NearestLocation	ATP12A	ATPase H+/K+ transporting non-gastric alpha2 subunit
chr8	6599053	6599453	401	*	9.23	7.2	10.04	-2.69	2.32e-44	4.34e-42	6499651	6563409	-	upstream	-35644	35644	NearestLocation	ANGPT2	angiopoietin 2
chr8	63231713	63232113	401	*	8.21	4.94	9.13	-3.9	2.33e-44	4.35e-42	63168553	63212786	+	downstream	63160	18927	NearestLocation	YTHDF3	YTH N6-methyladenosine RNA binding protein 3
chr2	217078027	217078427	401	*	9.19	7.15	10	-2.7	2.4e-44	4.48e-42	217261699	217336120	+	upstream	-183672	183272	NearestLocation	DIRC3-AS1	DIRC3 antisense RNA 1
chr1	4495371	4495771	401	*	8.28	5.34	9.18	-3.58	2.73e-44	5.1e-42	4571481	4594016	+	upstream	-76110	75710	NearestLocation	LINC01646	long intergenic non-protein coding RNA 1646
chr18	56200272	56200672	401	*	9.17	7.21	9.98	-2.63	2.77e-44	5.18e-42	56003613	56191262	-	upstream	-9010	9010	NearestLocation	LOC642484	uncharacterized LOC642484
chr10	119197917	119198317	401	*	8.93	7.04	9.72	-2.66	2.99e-44	5.58e-42	119207571	119459745	+	upstream	-9654	9254	NearestLocation	GRK5	G protein-coupled receptor kinase 5
chr5	52449510	52449910	401	*	9.43	7.65	10.2	-2.46	3.16e-44	5.88e-42	52787916	52959209	+	upstream	-338406	338006	NearestLocation	ITGA1	integrin subunit alpha 1
chr21	32516791	32517191	401	*	8.48	5.9	9.36	-3.22	3.29e-44	6.12e-42	52787916	52825210	+	upstream	-338406	338006	NearestLocation	PELO	pelota mRNA surveillance and ribosome rescue factor
chr3	65039693	65040093	401	*	9.7	7.99	10.46	-2.38	3.49e-44	6.47e-42	32573721	32587373	-	downstream	70582	56530	NearestLocation	TCP10L	t-complex 10 like
chr5	107469425	107469825	401	*	9.03	7.16	9.82	-2.56	3.49e-44	6.48e-42	64515654	64688000	-	upstream	-351693	351693	NearestLocation	ADAMTS9	ADAM metallopeptidase with thrombospondin type 1 motif 9
chr4	168881221	168881621	401	*	7.52	8.39	4.89	3.38	3.57e-44	6.62e-42	107376889	107670937	-	inside	201512	92536	NearestLocation	EFNA5	ephrin A5
chr2	135245036	135245436	401	*	8.97	7	9.78	-2.66	3.64e-44	6.74e-42	168863770	169010275	-	inside	129054	17451	NearestLocation	CBR4	carbonyl reductase 4
chr2	189626483	189626883	401	*	8.28	5.57	9.17	-3.46	3.69e-44	6.81e-42	135136628	135136755	+	downstream	108408	108281	NearestLocation	SNORA40B	small nucleolar RNA, H/ACA box 40B
chr6	125421831	125422231	401	*	10.21	8.48	10.97	-2.41	3.69e-44	6.81e-42	189661385	189670831	+	upstream	-34902	34502	NearestLocation	ASNSD1	asparagine synthetase domain containing 1
chr12	66036323	66036723	401	*	8.92	9.69	7.11	2.55	3.81e-44	7.02e-42	125221928	125302078	-	upstream	-119753	119753	NearestLocation	HDDC2	HD domain containing 2
chr1	6491492	6491892	401	*	9.67	7.96	10.43	-2.38	3.81e-44	7.02e-42	66027725	66031066	-	upstream	-5257	5257	NearestLocation	LINC02425	long intergenic non-protein coding RNA 2425
chr11	105156210	105156610	401	*	8.2	5.14	9.11	-3.89	3.9e-44	7.17e-42	6460786	6466195	-	upstream	-25297	25297	NearestLocation	TNFRSF25	TNF receptor superfamily member 25
chr6	119497854	119498254	401	*	7.47	8.39	4.38	3.97	4e-44	7.34e-42	105041326	105101431	-	upstream	-54779	54779	NearestLocation	CARD16	caspase recruitment domain family member 16
chr3	31226267	31226667	401	*	8.52	6.16	9.37	-3.06	4.07e-44	7.46e-42	105092469	105101431	-	upstream	-54779	54779	NearestLocation	CARD17	caspase recruitment domain family member 17
chr18	3584974	3585374	401	*	8.37	5.92	9.24	-3.21	4.22e-44	7.72e-42	119177205	119349761	-	upstream	-148093	148093	NearestLocation	MAN1A1	mannosidase alpha class 1A member 1
chr16	15014250	15014650	401	*	9.36	10.08	7.84	2.23	4.24e-44	7.76e-42	31161704	31161787	-	upstream	-64480	64480	NearestLocation	MIR466	microRNA 466
chr10	71045458	71045858	401	*	9.38	10.11	7.81	2.27	4.43e-44	8.09e-42	3593732	3598363	+	upstream	-8758	8358	NearestLocation	DLGAP1-AS1	DLGAP1 antisense RNA 1
chr3	41700197	41700597	401	*	8.7	6.48	9.54	-2.9	4.49e-44	8.2e-42	15134075	15134145	-	downstream	119895	119425	NearestLocation	MIR6511B2	microRNA 6511b-2
chr6	146934370	146934770	401	*	8.64	6.42	9.48	-2.92	4.55e-44	8.3e-42	70939036	70955947	+	downstream	106422	89511	NearestLocation	LINC02622	long intergenic non-protein coding RNA 2622
chr1	197469914	197470314	401	*	8.39	5.99	9.25	-3.21	4.63e-44	8.43e-42	41246599	41962130	-	inside	261933	261533	NearestLocation	ULK4	unc-51 like kinase 4
chr5	152808910	152809310	401	*	8.45	5.83	9.33	-3.26	4.87e-44	8.87e-42	146802359	146803824	-	upstream	-130546	130546	NearestLocation	KATNBL1P6	katanin regulatory subunit B1 like 1 pseudogene 6
chr7	127834258	127834658	401	*	8.68	6.59	9.51	-2.85	4.99e-44	9.07e-42	197268204	197478455	+	inside	201710	8141	NearestLocation	CRB1	crumbs cell polarity complex component 1
chr2	230893342	230893742	401	*	8.86	9.6	7.24	2.32	5.25e-44	9.53e-42	152391532	152433368	-	upstream	-375542	375542	NearestLocation	NMUR2	neuromedin U receptor 2
chr2	128473211	128473611	401	*	7.75	8.66	4.81	3.74	5.37e-44	9.73e-42	127997597	128000077	+	upstream	-163339	162939	NearestLocation	SND1-IT1	SND1 intronic transcript 1
chr16	23081782	23082182	401	*	8.22	5.3	9.12	-3.78	5.59e-44	1.01e-41	230886474	230904693	+	inside	6868	6868	NearestLocation	GCSIR	GPR55 cis regulatory suppressor of immune response RNA
chr8	133001399	133001799	401	*	8.82	6.89	9.61	-2.67	5.63e-44	1.02e-41	128236716	128318868	-	upstream	-154343	154343	NearestLocation	HS6ST1	heparan sulfate 6-O-sulfotransferase 1
chr20	34525955	34526355	401	*	8.38	5.93	9.25	-3.19	5.79e-44	1.05e-41	23061406	23149270	-	inside	67488	20376	NearestLocation	USP31	ubiquitin specific peptidase 31
chr16	80938064	80938464	401	*	9.67	8.04	10.42	-2.3	6.25e-44	1.13e-41	133046481	133046581	-	downstream	45182	44682	NearestLocation	MIR7848	microRNA 7848
chr3	85903508	85903908	401	*	8.39	5.87	9.26	-3.21	6.53e-44	1.18e-41	34516409	34540958	+	inside	9546	9546	NearestLocation	DYNLRB1	dynein light chain roadblock-type 1
chr16	64507632	64508032	401	*	9.54	7.74	10.31	-2.46	6.75e-44	1.21e-41	81006498	81033114	+	upstream	-68434	68034	NearestLocation	CENPN	centromere protein N
chr10	11922022	11922422	401	*	8.05	8.89	5.81	3	6.89e-44	1.24e-41	85799987	85828050	-	upstream	-75458	75458	NearestLocation	CADM2-AS2	CADM2 antisense RNA 2
chr2	29290628	29291028	401	*	8.33	5.8	9.2	-3.35	7.49e-44	1.34e-41	64943753	65126112	-	downstream	618480	435721	NearestLocation	CDH11	cadherin 11
chr20	16944674	16945074	401	*	9.52	10.27	7.87	2.36	7.6e-44	1.36e-41	11849608	11894700	-	upstream	-27322	27322	NearestLocation	PROSER2-AS1	PROSER2 antisense RNA 1
chr1	15188099	15188499	401	*	9.59	7.92	10.35	-2.34	8.12e-44	1.45e-41	29097705	29189643	+	downstream	192923	100985	NearestLocation	CLIP4	CAP-Gly domain containing linker protein family member 4
chr16	48611796	48612196	401	*	8.98	7.08	9.77	-2.68	8.86e-44	1.59e-41	16748358	16752164	+	downstream	196316	192510	NearestLocation	OTOR	otoraplin
chr13	90696270	90696670	401	*	8.2	5	9.12	-3.82	9.26e-44	1.65e-41	15164344	15171317	-	upstream	-16782	16782	NearestLocation	C1orf195	chromosome 1 open reading frame 195
chr4	54913791	54914191	401	*	10.14	8.46	10.9	-2.36	1.02e-43	1.82e-41	48538726	48620148	-	inside	8352	7952	NearestLocation	N4BP1	NEDD4 binding protein 1
chr16	67212820	67213220	401	*	8.25	5.31	9.15	-3.58	1.03e-43	1.84e-41	90493287	90535080	+	downstream	202983	161190	NearestLocation	LINC01049	long intergenic non-protein coding RNA 1049
chr8	37479199	37479599	401	*	9.35	10.12	7.63	2.46	1.07e-43	1.9e-41	55078481	55125595	-	downstream	211804	164290	NearestLocation	KDR	kinase insert domain receptor
chr4	57282300	57282700	401	*	8.36	5.79	9.24	-3.32	1.11e-43	1.97e-41	67202321	67202395	-	upstream	-10425	10425	NearestLocation	MIR328	microRNA 328
chr11	34169713	34170113	401	*	9.82	8.28	10.55	-2.21	1.18e-43	2.09e-41	37421341	37554183	-	inside	74984	57858	NearestLocation	LINC01605	long intergenic non-protein coding RNA 1605
chr6	141107580	141107980	401	*	8.85	6.77	9.67	-2.77	1.19e-43	2.12e-41	57424495	57478341	+	upstream	-142195	141795	NearestLocation	LINC02380	long intergenic non-protein coding RNA 2380
chr7	27409890	27410290	401	*	8.79	6.76	9.61	-2.72	1.26e-43	2.24e-41	34105617	34146908	+	downstream	64096	22805	NearestLocation	NAT10	N-acetyltransferase 10
chr5	123215915	123216315	401	*	9.26	7.36	10.06	-2.56	1.41e-43	2.49e-41	140683814	140683883	+	downstream	423766	423697	NearestLocation	MIR4465	microRNA 4465
chr2	130898501	130898901	401	*	8.3	5.67	9.18	-3.37	1.56e-43	2.76e-41	27241429	27247229	-	upstream	-162661	162661	NearestLocation	EVX1-AS	EVX1 antisense RNA
chr17	15660119	15660519	401	*	9.38	7.57	10.16	-2.48	1.62e-43	2.86e-41	123087248	123090299	-	upstream	-125616	125616	NearestLocation	LOC105379152	uncharacterized LOC105379152
chr5	52870454	52870854	401	*	8.76	9.54	6.91	2.57	1.69e-43	2.99e-41	130836916	131047263	+	inside	61585	61585	NearestLocation	ARHGEF4	Rho guanine nucleotide exchange factor 4
chr5	142287632	142288032	401	*	10.54	9.11	11.25	-2.09	1.76e-43	3.1e-41	15565484	15651653	-	upstream	-8466	8466	NearestLocation	CDRT1	CMT1A duplicated region transcript 1
chr11	72306273	72306673	401	*	7.3	8.2	4.37	3.78	1.76e-43	3.1e-41	52787916	52825210	+	downstream	82538	45244	NearestLocation	PELO	pelota mRNA surveillance and ribosome rescue factor
chr2	30942478	30942878	401	*	8.32	9.14	6.26	2.83	1.99e-43	3.51e-41	142310427	142325040	-	downstream	37408	22395	NearestLocation	SPRY4	sprouty RTK signaling antagonist 4
chr5	92147337	92147737	401	*	8	8.84	5.79	3.02	2.09e-43	3.67e-41	72239077	72245664	-	upstream	-60609	60609	NearestLocation	PHOX2A	paired like homeobox 2A
chr12	61138268	61138668	401	*	8.57	6.45	9.39	-2.9	2.17e-43	3.81e-41	30722771	30820542	-	upstream	-121936	121936	NearestLocation	CAPN13	calpain 13
chr10	98344483	98344883	401	*	9.59	10.35	7.85	2.47	2.22e-43	3.89e-41	91368631	91383317	-	upstream	-764020	764020	NearestLocation	ARRDC3	arrestin domain containing 3
chr12	56581797	56582197	401	*	8.91	6.67	9.74	-2.88	2.31e-43	4.04e-41	61708259	62260170	-	downstream	1121902	569591	NearestLocation	TAFA2	TAFA chemokine like family member 2
chr14	67269679	67270079	401	*	7.69	8.54	5.38	3.12	2.34e-43	4.09e-41	98395218	98395307	-	downstream	50824	50335	NearestLocation	MIR1287	microRNA 1287
chr11	134479487	134479887	401	*	8.21	5.43	9.1	-3.58	2.35e-43	4.11e-41	56595596	56636816	-	downstream	55019	13399	NearestLocation	BAZ2A	bromodomain adjacent to zinc finger domain 2A
chr4	177484606	177485006	401	*	8.18	4.35	9.12	-4.45	2.56e-43	4.46e-41	67241342	67336061	+	inside	28337	28337	NearestLocation	MPP5	membrane palmitoylated protein 5
chr9	318611	319011	401	*	8.25	5.5	9.14	-3.49	2.71e-43	4.73e-41	134412284	134505665	+	inside	67203	25778	NearestLocation	B3GAT1-DT	B3GAT1 diverget transcript
chr3	38091943	38092343	401	*	8.22	5.47	9.1	-3.53	2.75e-43	4.8e-41	177430774	177442437	-	upstream	-42169	42169	NearestLocation	AGA	aspartylglucosaminidase
chr9	86424509	86424909	401	*	9.66	7.8	10.45	-2.53	2.8e-43	4.87e-41	212824	215893	-	upstream	-102718	102718	NearestLocation	DOCK8-AS1	DOCK8 antisense RNA 1
chr17	804000	804400	401	*	7.69	8.54	5.34	3.18	3e-43	5.21e-41	38122710	38137242	-	downstream	45299	30367	NearestLocation	ACAA1	acetyl-CoA acyltransferase 1
chr17	81085046	81085446	401	*	7.72	8.57	5.31	3.22	3.02e-43	5.25e-41	86287733	86354454	-	upstream	-70055	70055	NearestLocation	TUT7	terminal uridylyl transferase 7
chr4	119209086	119209486	401	*	8.53	6.06	9.39	-3.11	3.04e-43	5.27e-41	759097	783390	-	upstream	-20610	20610	NearestLocation	GLOD4	glyoxalase domain containing 4
chr16	86649874	86650274	401	*	7.86	8.7	5.65	2.95	3.09e-43	5.35e-41	81125276	81125373	-	downstream	40327	39830	NearestLocation	MIR657	microRNA 657
chr11	129315711	129316111	401	*	9.71	8.15	10.45	-2.23	3.12e-43	5.4e-41	119212587	119295517	+	upstream	-3501	3101	NearestLocation	USP53	ubiquitin specific peptidase 53
chr15	69508692	69509092	401	*	9.16	9.93	7.36	2.52	3.2e-43	5.53e-41	86710122	86742083	+	upstream	-60248	59848	NearestLocation	LINC02188	long intergenic non-protein coding RNA 2188
chr17	37130946	37131346	401	*	8.32	9.1	6.47	2.6	3.29e-43	5.68e-41	128965060	129279324	-	upstream	-36387	36387	NearestLocation	ARHGAP32	Rho GTPase activating protein 32
chr6	129644003	129644403	401	*	8.61	6.46	9.44	-2.86	3.32e-43	5.72e-41	69462921	69695748	+	inside	45771	45771	NearestLocation	DRAIC	downregulated RNA in cancer, inhibitor of cell invasion and migration
chr6	11213451	11213851	401	*	10.28	8.69	11.01	-2.25	3.6e-43	6.2e-41	37033745	37033813	+	downstream	97201	97133	NearestLocation	MIR2909	microRNA 2909
chr6	74807712	74808112	401	*	8.56	6.23	9.41	-3.02	3.67e-43	6.31e-41	129576132	129710177	-	inside	66174	65774	NearestLocation	ARHGAP18	Rho GTPase activating protein 18
chr14	79829788	79830188	401	*	8.45	6.09	9.3	-3.2	3.69e-43	6.33e-41	11102489	11111725	-	upstream	-101726	101726	NearestLocation	ERVFRD-1	endogenous retrovirus group FRD member 1, envelope
chr9	127369019	127369419	401	*	8.31	9.09	6.48	2.57	3.72e-43	6.39e-41	75084326	75206053	-	downstream	398341	276214	NearestLocation	COL12A1	collagen type XII alpha 1 chain
chrX	2762725	2763125	401	*	9.06	7.15	9.85	-2.6	3.92e-43	6.72e-41	80211419	80455469	+	upstream	-381631	381231	NearestLocation	DIO2-AS1	DIO2 antisense RNA 1
chr15	79886129	79886529	401	*	7.27	8.24	2.93	5.16	3.95e-43	6.76e-41	127397138	127408419	+	upstream	-28119	27719	NearestLocation	SLC2A8	solute carrier family 2 member 8
chr3	177602570	177602970	401	*	8.28	5.72	9.15	-3.32	4.04e-43	6.91e-41	2752296	2774996	+	inside	10429	10429	NearestLocation	XGY2	XG pseudogene, Y-linked 2
chr20	1567480	1567880	401	*	8.47	6.16	9.31	-3.01	4.05e-43	6.93e-41	79844976	79897379	-	inside	11250	10850	NearestLocation	MTHFS	methenyltetrahydrofolate synthetase
chr12	19624485	19624885	401	*	7.4	8.3	4.38	3.75	4.15e-43	7.08e-41	177441910	177767379	+	inside	160660	160660	NearestLocation	LINC00578	long intergenic non-protein coding RNA 578
chr14	86892709	86893109	401	*	8.36	5.66	9.24	-3.32	4.22e-43	7.19e-41	1516759	1557705	-	upstream	-9775	9775	NearestLocation	SIRPD	signal regulatory protein delta
chr3	95621712	95622112	401	*	7.26	8.22	2.81	5.11	4.23e-43	7.21e-41	19404045	19720801	+	inside	220440	95916	NearestLocation	AEBP2	AE binding protein 2
chr20	58017625	58018025	401	*	9.11	7.15	9.91	-2.62	4.25e-43	7.23e-41	86905778	86922755	+	upstream	-13069	12669	NearestLocation	LINC01148	long intergenic non-protein coding RNA 1148
chr7	52741912	52742312	401	*	8.4	6.03	9.26	-3.19	4.29e-43	7.3e-41	95654423	95683193	-	downstream	61481	32311	NearestLocation	MTHFD2P1	methylenetetrahydrofolate dehydrogenase (NADP+ dependent) 2, methenyltetrahydrofolate cyclohydrolase pseudogene 1
chr15	41010934	41011334	401	*	8.19	5.34	9.08	-3.68	4.3e-43	7.3e-41	58003904	58004648	+	downstream	13721	12977	NearestLocation	LINC01742	long intergenic non-protein coding RNA 1742
chr10	128254474	128254874	401	*	9.2	7.31	10	-2.57	4.36e-43	7.39e-41	53035633	53036925	+	upstream	-293721	293321	NearestLocation	POM121L12	POM121 transmembrane nucleoporin like 12
chr7	135979995	135980395	401	*	9.03	7.25	9.81	-2.48	4.38e-43	7.41e-41	40952962	40956512	+	downstream	57972	54422	NearestLocation	CHAC1	ChaC glutathione specific gamma-glutamylcyclotransferase 1
chr6	166046251	166046651	401	*	8.51	6.32	9.35	-3	4.51e-43	7.63e-41	128181032	128317726	+	inside	73442	62852	NearestLocation	LINC01163	long intergenic non-protein coding RNA 1163
chr3	185688793	185689193	401	*	9.43	7.75	10.19	-2.35	4.99e-43	8.44e-41	135926760	135977359	-	upstream	-2636	2636	NearestLocation	MTPN	myotrophin
chr2	200626135	200626535	401	*	8.3	5.78	9.17	-3.29	5e-43	8.44e-41	166098111	166099589	+	upstream	-51860	51460	NearestLocation	LOC729681	uncharacterized LOC729681
chr9	38682708	38683108	401	*	8.57	6.3	9.41	-2.94	5.72e-43	9.65e-41	185712528	185729787	+	upstream	-23735	23335	NearestLocation	IGF2BP2-AS1	IGF2BP2 antisense RNA 1
chr3	134357829	134358229	401	*	8.48	9.27	6.54	2.68	5.75e-43	9.69e-41	200586014	200677064	+	inside	40121	40121	NearestLocation	AOX1	aldehyde oxidase 1
chr1	19449028	19449428	401	*	9.42	10.18	7.75	2.39	5.76e-43	9.69e-41	38543253	38620596	-	upstream	-62112	62112	NearestLocation	ANKRD18A	ankyrin repeat domain 18A
chr18	64436032	64436432	401	*	8.32	5.8	9.19	-3.38	6.18e-43	1.04e-40	134367804	134367862	-	downstream	10033	9575	NearestLocation	MIR6827	microRNA 6827
chr14	85960745	85961145	401	*	7.76	8.65	4.98	3.53	6.34e-43	1.06e-40	19484403	19629821	+	upstream	-35375	34975	NearestLocation	MICOS10	mitochondrial contact site and cristae organizing system subunit 10
chr7	7795695	7796095	401	*	8.36	5.93	9.22	-3.18	6.46e-43	1.08e-40	64181314	64260055	-	upstream	-175977	175977	NearestLocation	LINC01538	long intergenic non-protein coding RNA 1538
chr12	94714372	94714772	401	*	8.49	6.25	9.33	-2.97	6.6e-43	1.11e-40	85911438	86161500	+	inside	49307	49307	NearestLocation	LINC02328	long intergenic non-protein coding RNA 2328
chr6	129006785	129007185	401	*	8.46	6.06	9.31	-3.07	6.95e-43	1.16e-40	7636518	7718607	-	upstream	-77088	77088	NearestLocation	RPA3	replication protein A3
chr5	159912393	159912793	401	*	8.89	6.96	9.69	-2.63	7.02e-43	1.17e-40	94567122	94650557	-	upstream	-63815	63815	NearestLocation	TMCC3	transmembrane and coiled-coil domain family 3
chr6	110364368	110364768	401	*	9.03	7.15	9.82	-2.56	7.1e-43	1.19e-40	128883141	129516569	+	inside	123644	123644	NearestLocation	LAMA2	laminin subunit alpha 2
chr6	25603180	25603580	401	*	8.27	5.72	9.14	-3.35	7.15e-43	1.19e-40	159916482	159973012	+	upstream	-4089	3689	NearestLocation	ADRA1B	adrenoceptor alpha 1B
chr1	40778746	40779146	401	*	8.52	9.34	6.48	2.81	7.16e-43	1.19e-40	110245928	110358272	-	upstream	-6096	6096	NearestLocation	METTL24	methyltransferase like 24
chr2	233974554	233974954	401	*	9.27	7.46	10.05	-2.48	7.74e-43	1.29e-40	25652201	25701783	+	upstream	-49021	48621	NearestLocation	SCGN	secretagogin, EF-hand calcium binding protein
chr14	90483676	90484076	401	*	8.92	7.1	9.7	-2.56	7.83e-43	1.3e-40	40783787	40840452	+	upstream	-5041	4641	NearestLocation	KCNQ4	potassium voltage-gated channel subfamily Q member 4
chr9	132596271	132596671	401	*	8.87	6.99	9.66	-2.58	7.88e-43	1.31e-40	233917373	234019522	+	inside	57181	44568	NearestLocation	TRPM8	transient receptor potential cation channel subfamily M member 8
chr5	142508528	142508928	401	*	8.8	6.92	9.59	-2.62	7.9e-43	1.31e-40	90452063	90455127	-	upstream	-28549	28549	NearestLocation	LINC02317	long intergenic non-protein coding RNA 2317
chr5	58088924	58089324	401	*	9.25	7.39	10.03	-2.53	8.35e-43	1.38e-40	132582606	132590252	+	downstream	13665	6019	NearestLocation	BARHL1	BarH like homeobox 1
chr8	100506769	100507169	401	*	9.56	7.77	10.33	-2.45	8.41e-43	1.39e-40	142325293	142672001	+	inside	183235	163073	NearestLocation	SPRY4-AS1	SPRY4 antisense RNA 1
chr15	76208699	76209099	401	*	8.43	5.87	9.3	-3.35	8.84e-43	1.46e-40	58107631	58122375	-	downstream	33451	18307	NearestLocation	LINC02101	long intergenic non-protein coding RNA 2101
chr17	77206587	77206987	401	*	9.5	7.82	10.25	-2.34	8.99e-43	1.48e-40	100509752	100559784	-	downstream	53015	2583	NearestLocation	ANKRD46	ankyrin repeat domain 46
chr7	112185439	112185839	401	*	9.4	7.71	10.16	-2.35	9.04e-43	1.49e-40	76174891	76181486	-	upstream	-27213	27213	NearestLocation	LOC101929439	uncharacterized LOC101929439
chr1	53122127	53122527	401	*	8.52	6.37	9.34	-2.92	9.15e-43	1.51e-40	77280569	77500596	+	upstream	-73982	73582	NearestLocation	SEPTIN9	septin 9
chr15	43913302	43913702	401	*	9.28	7.45	10.06	-2.49	9.29e-43	1.53e-40	111726110	112206411	-	inside	20972	20572	NearestLocation	DOCK4	dedicator of cytokinesis 4
chr12	128140595	128140995	401	*	8.66	6.59	9.48	-2.78	9.34e-43	1.54e-40	53087179	53142632	-	inside	20505	20105	NearestLocation	SLC1A7	solute carrier family 1 member 7
chr6	75413678	75414078	401	*	8.95	7.17	9.72	-2.52	9.43e-43	1.55e-40	43875849	43876244	-	upstream	-37058	37058	NearestLocation	PIN4P1	peptidylprolyl cis/trans isomerase, NIMA-interacting 4 pseudogene 1
chr5	112205841	112206241	401	*	8.84	6.91	9.63	-2.63	9.59e-43	1.57e-40	128086621	128118656	-	upstream	-21939	21939	NearestLocation	LINC02369	long intergenic non-protein coding RNA 2369
chr11	123277113	123277513	401	*	8.25	5.63	9.13	-3.35	9.73e-43	1.6e-40	75428407	75428473	+	upstream	-14729	14329	NearestLocation	MIR4463	microRNA 4463
chr3	52470093	52470493	401	*	8.25	5.53	9.13	-3.42	9.87e-43	1.62e-40	112228283	112257309	+	upstream	-22442	22042	NearestLocation	LOC101927023	uncharacterized LOC101927023
chr13	97683863	97684263	401	*	8.49	6.26	9.33	-2.96	9.99e-43	1.64e-40	123358428	123627774	+	upstream	-81315	80915	NearestLocation	GRAMD1B	GRAM domain containing 1B
chr1	98991599	98991999	401	*	8.72	6.61	9.54	-2.78	1.02e-42	1.67e-40	52455118	52493068	+	inside	14975	14975	NearestLocation	NISCH	nischarin
chr5	100643459	100643859	401	*	8.37	5.91	9.24	-3.15	1.05e-42	1.72e-40	97434169	97469128	+	downstream	249694	214735	NearestLocation	RAP2A	RAP2A, member of RAS oncogene family
chr14	94145855	94146255	401	*	8.8	6.76	9.61	-2.72	1.07e-42	1.75e-40	99004276	99244794	+	upstream	-12677	12277	NearestLocation	LOC100129620	uncharacterized LOC100129620
chr2	193693803	193694203	401	*	8.31	5.71	9.18	-3.28	1.08e-42	1.77e-40	100535374	100586741	+	downstream	108085	56718	NearestLocation	FAM174A	family with sequence similarity 174 member A
chr1	246608948	246609348	401	*	9.2	7.33	9.98	-2.53	1.15e-42	1.88e-40	93948226	93948302	-	upstream	-197553	197553	NearestLocation	MIR4506	microRNA 4506
chr2	37454997	37455397	401	*	8.49	6.27	9.33	-2.94	1.17e-42	1.9e-40	194344190	194576578	+	upstream	-650387	649987	NearestLocation	LINC01821	long intergenic non-protein coding RNA 1821
chr1	34019875	34020275	401	*	8.29	5.64	9.17	-3.32	1.18e-42	1.93e-40	246566444	246668595	+	inside	42504	42504	NearestLocation	CNST	consortin, connexin sorting protein
chr1	155038492	155038892	401	*	8.33	5.91	9.19	-3.23	1.28e-42	2.08e-40	37342827	37373322	+	downstream	112170	81675	NearestLocation	QPCT	glutaminyl-peptide cyclotransferase
chr10	69728278	69728678	401	*	9.78	8.07	10.55	-2.38	1.38e-42	2.23e-40	33513999	34165842	-	inside	145967	145567	NearestLocation	CSMD2	CUB and Sushi multiple domains 2
chr2	26757950	26758350	401	*	8.86	6.93	9.66	-2.62	1.46e-42	2.37e-40	155033824	155050930	+	inside	4668	4668	NearestLocation	DCST1	DC-STAMP domain containing 1
chr15	66404584	66404984	401	*	9.17	7.47	9.93	-2.39	1.52e-42	2.45e-40	69801867	69964275	+	upstream	-73589	73189	NearestLocation	COL13A1	collagen type XIII alpha 1 chain
chr8	128141889	128142289	401	*	7.16	8.07	4.04	3.9	1.55e-42	2.5e-40	26764284	26781231	+	upstream	-6334	5934	NearestLocation	SLC35F6	solute carrier family 35 member F6
chr11	114209366	114209766	401	*	8.32	9.13	6.31	2.79	1.68e-42	2.72e-40	66386817	66492312	+	inside	17767	17767	NearestLocation	MAP2K1	mitogen-activated protein kinase kinase 1
chr4	104641418	104641818	401	*	8.65	9.45	6.71	2.71	1.72e-42	2.78e-40	128150116	128150188	+	upstream	-8227	7827	NearestLocation	MIR1208	microRNA 1208
chr16	67223826	67224226	401	*	8.25	5.42	9.15	-3.45	1.79e-42	2.88e-40	114257831	114313285	+	upstream	-48465	48065	NearestLocation	NNMT	nicotinamide N-methyltransferase
chr8	133182488	133182888	401	*	8.16	5.06	9.07	-3.79	1.82e-42	2.93e-40	104468308	104494901	-	upstream	-146517	146517	NearestLocation	CXXC4	CXXC finger protein 4
chr16	81203607	81204007	401	*	8.75	6.85	9.55	-2.65	1.85e-42	2.97e-40	67207139	67227048	-	inside	3222	2822	NearestLocation	LRRC29	leucine rich repeat containing 29
chr4	25456991	25457391	401	*	8.82	6.95	9.6	-2.59	1.86e-42	2.99e-40	133191039	133231690	+	upstream	-8551	8151	NearestLocation	CCN4	cellular communication network factor 4
chr10	125806299	125806699	401	*	8.54	9.3	6.83	2.45	1.88e-42	3.01e-40	81100875	81220370	-	inside	16763	16363	NearestLocation	PKD1L2	polycystin 1 like 2 (gene/pseudogene)
chr2	200590341	200590741	401	*	8.11	4.75	9.04	-4.03	1.88e-42	3.01e-40	25377213	25418498	+	downstream	79778	38493	NearestLocation	ANAPC4	anaphase promoting complex subunit 4
chr8	40817279	40817679	401	*	7.8	8.66	5.38	3.11	1.91e-42	3.05e-40	125819740	125819822	+	upstream	-13441	13041	NearestLocation	MIR4484	microRNA 4484
chr2	68852941	68853341	401	*	8.44	6.08	9.29	-3.04	1.96e-42	3.14e-40	200586014	200677064	+	inside	4327	4327	NearestLocation	AOX1	aldehyde oxidase 1
chr1	183699622	183700022	401	*	9.02	7.21	9.8	-2.5	1.99e-42	3.19e-40	40530590	40897833	-	inside	80554	80154	NearestLocation	ZMAT4	zinc finger matrin-type 4
chr14	22337918	22338318	401	*	7.44	8.34	4.6	3.61	2.09e-42	3.34e-40	68860909	68871397	-	downstream	18456	7568	NearestLocation	BMP10	bone morphogenetic protein 10
chr15	74007791	74008191	401	*	9.42	7.85	10.15	-2.25	2.12e-42	3.38e-40	183646275	183653316	-	upstream	-46306	46306	NearestLocation	APOBEC4	apolipoprotein B mRNA editing enzyme catalytic polypeptide like 4
chr2	48900241	48900641	401	*	10.39	8.82	11.12	-2.23	2.13e-42	3.39e-40	22197446	22482959	-	inside	145041	140472	NearestLocation	LOC105370401	uncharacterized LOC105370401
chr3	172182048	172182448	401	*	10.85	9.27	11.58	-2.25	2.19e-42	3.48e-40	73994673	74047827	+	inside	13118	13118	NearestLocation	PML	PML nuclear body scaffold
chr3	109140395	109140795	401	*	8.42	5.91	9.29	-3.18	2.2e-42	3.5e-40	48632291	48755730	-	upstream	-144511	144511	NearestLocation	LHCGR	luteinizing hormone/choriogonadotropin receptor
chr1	21570102	21570502	401	*	7.54	8.4	5.13	3.17	2.3e-42	3.65e-40	172039578	172401669	+	inside	142470	142470	NearestLocation	FNDC3B	fibronectin type III domain containing 3B
chr11	65292209	65292609	401	*	8.74	6.8	9.54	-2.66	2.69e-42	4.26e-40	109118252	109151401	+	inside	22143	10606	NearestLocation	C3orf85	chromosome 3 open reading frame 85
chr7	127258055	127258455	401	*	8.62	6.6	9.42	-2.77	2.74e-42	4.35e-40	21509397	21578410	+	inside	60705	7908	NearestLocation	ALPL	alkaline phosphatase, biomineralization associated
chr7	24464950	24465350	401	*	8.51	6.39	9.34	-2.93	2.75e-42	4.36e-40	65314866	65322417	+	upstream	-22657	22257	NearestLocation	CDC42EP2	CDC42 effector protein 2
chr7	156903537	156903937	401	*	8.14	4.57	9.08	-4.09	2.83e-42	4.47e-40	126438598	127253294	-	upstream	-4761	4761	NearestLocation	GRM8	glutamate metabotropic receptor 8
chr7	104787293	104787693	401	*	8.5	6.29	9.34	-2.94	2.84e-42	4.49e-40	24573268	24694193	+	upstream	-108318	107918	NearestLocation	MPP6	membrane palmitoylated protein 6
chr1	111851521	111851921	401	*	8.41	5.72	9.3	-3.32	2.85e-42	4.51e-40	156668946	156893216	-	upstream	-10321	10321	NearestLocation	LMBR1	limb development membrane protein 1
chr15	81945134	81945534	401	*	8.75	6.38	9.6	-2.99	2.91e-42	4.59e-40	104738598	104804107	-	inside	16814	16414	NearestLocation	LHFPL3-AS1	LHFPL3 antisense RNA 1
chr9	76803122	76803522	401	*	8.3	5.89	9.16	-3.23	2.98e-42	4.7e-40	111853762	111856905	-	downstream	5384	1841	NearestLocation	KCND3-IT1	KCND3 intronic transcript 1
chr17	17314521	17314921	401	*	8.18	8.97	6.26	2.64	3e-42	4.73e-40	82041778	82046018	-	downstream	100884	96244	NearestLocation	MEX3B	mex-3 RNA binding family member B
chr6	7878175	7878575	401	*	8.35	5.79	9.22	-3.22	3.13e-42	4.92e-40	76611376	76906114	-	inside	102992	102592	NearestLocation	PRUNE2	prune homolog 2 with BCH domain
chr22	49235922	49236322	401	*	8.43	6.04	9.29	-3.11	3.43e-42	5.38e-40	17303335	17347663	+	inside	11186	11186	NearestLocation	NT5M	5',3'-nucleotidase, mitochondrial
chr9	90044824	90045224	401	*	9.25	7.51	10.02	-2.41	3.49e-42	5.47e-40	7881517	7910788	-	downstream	32613	2942	NearestLocation	TXNDC5	thioredoxin domain containing 5
chr8	25239321	25239721	401	*	9.06	7.06	9.87	-2.66	3.5e-42	5.49e-40	49543393	49543466	-	downstream	307544	307071	NearestLocation	MIR3667	microRNA 3667
chr4	159071532	159071932	401	*	8.32	5.84	9.18	-3.17	3.55e-42	5.55e-40	90020654	90041499	-	upstream	-3325	3325	NearestLocation	MIR4290HG	MIR4290 host gene
chr17	82810649	82811049	401	*	7.73	8.57	5.39	3.13	3.69e-42	5.77e-40	25184689	25418082	+	inside	54632	54632	NearestLocation	DOCK5	dedicator of cytokinesis 5
chr10	31036270	31036670	401	*	9.36	7.65	10.12	-2.38	3.73e-42	5.83e-40	159103013	159360174	+	upstream	-31481	31081	NearestLocation	RAPGEF2	Rap guanine nucleotide exchange factor 2
chr1	169060935	169061335	401	*	9.09	9.81	7.58	2.21	3.9e-42	6.09e-40	82829434	82840022	-	downstream	29373	18385	NearestLocation	ZNF750	zinc finger protein 750
chr1	211541951	211542351	401	*	8.62	6.44	9.45	-2.85	3.91e-42	6.09e-40	30820207	31031937	-	upstream	-4333	4333	NearestLocation	ZNF438	zinc finger protein 438
chr2	189629530	189629930	401	*	8.98	7.2	9.75	-2.48	3.95e-42	6.15e-40	168903905	169087005	-	inside	26070	25670	NearestLocation	LINC00970	long intergenic non-protein coding RNA 970
chr6	89251186	89251586	401	*	8.22	5.63	9.09	-3.42	4.02e-42	6.25e-40	211571568	211579161	-	downstream	37210	29217	NearestLocation	SLC30A1	solute carrier family 30 member 1
chr7	122118811	122119211	401	*	8.22	5.56	9.1	-3.56	4.51e-42	7e-40	189661385	189670831	+	upstream	-31855	31455	NearestLocation	ASNSD1	asparagine synthetase domain containing 1
chr16	65059447	65059847	401	*	8.48	9.25	6.69	2.52	4.56e-42	7.08e-40	89177501	89231278	-	upstream	-19908	19908	NearestLocation	GABRR1	gamma-aminobutyric acid type A receptor subunit rho1
chr20	56411805	56412205	401	*	7.37	8.26	4.55	3.55	4.6e-42	7.13e-40	122073549	122144255	-	inside	25444	25044	NearestLocation	AASS	aminoadipate-semialdehyde synthase
chr21	34706455	34706855	401	*	9.9	8.17	10.67	-2.4	4.67e-42	7.24e-40	64943753	65126112	-	inside	66665	66265	NearestLocation	CDH11	cadherin 11
chr1	99652916	99653316	401	*	8.8	6.85	9.6	-2.64	4.77e-42	7.38e-40	56412112	56460387	+	overlapStart	-307	93	NearestLocation	CASS4	Cas scaffold protein family member 4
chr8	40172727	40173127	401	*	8.8	6.73	9.62	-2.74	4.78e-42	7.39e-40	34723807	34737204	-	downstream	30749	16952	NearestLocation	LINC00160	long intergenic non-protein coding RNA 160
chr2	168594809	168595209	401	*	8.31	5.64	9.19	-3.33	4.95e-42	7.65e-40	99646113	99694541	+	inside	6803	6803	NearestLocation	PALMD	palmdelphin
chr8	100375618	100376018	401	*	10.38	9.02	11.06	-2.01	5.21e-42	8.04e-40	40153482	40155310	+	downstream	19245	17417	NearestLocation	TCIM	transcriptional and immune response regulator
chr4	138672612	138673012	401	*	7.94	8.79	5.65	3.06	5.48e-42	8.45e-40	168582943	168583018	+	downstream	11866	11791	NearestLocation	MIR4774	microRNA 4774
chr13	40194238	40194638	401	*	10.22	8.84	10.92	-2.04	5.62e-42	8.66e-40	100382763	100382845	+	upstream	-7145	6745	NearestLocation	MIR4471	microRNA 4471
chr17	72421187	72421587	401	*	9.02	6.85	9.85	-2.81	5.75e-42	8.85e-40	138819954	139012646	-	downstream	340034	146942	NearestLocation	LOC105377448	uncharacterized LOC105377448
chr16	9843447	9843847	401	*	8.36	5.96	9.22	-3.09	5.92e-42	9.1e-40	40172505	40195361	+	inside	21733	723	NearestLocation	LINC00332	long intergenic non-protein coding RNA 332
chr3	63124179	63124579	401	*	8.97	7.21	9.74	-2.47	5.97e-42	9.17e-40	72342692	72355136	+	downstream	78495	66051	NearestLocation	LINC02003	long intergenic non-protein coding RNA 2003
chr16	79981108	79981508	401	*	9.5	7.92	10.23	-2.24	6.04e-42	9.26e-40	9753404	10182754	-	inside	339307	90043	NearestLocation	GRIN2A	glutamate ionotropic receptor NMDA type subunit 2A
chr22	36734051	36734451	401	*	8.76	6.82	9.56	-2.66	6.09e-42	9.34e-40	63228315	63616924	+	upstream	-104136	103736	NearestLocation	SYNPR	synaptoporin
chr10	25068175	25068575	401	*	9.33	7.61	10.09	-2.38	6.42e-42	9.83e-40	79715220	79770651	-	upstream	-210457	210457	NearestLocation	MAFTRR	MAF transcriptional regulator RNA
chr22	39253631	39254031	401	*	9.82	8.38	10.52	-2.1	6.44e-42	9.86e-40	36703918	36769022	+	inside	30133	30133	NearestLocation	LOC105373021	uncharacterized LOC105373021
chr17	69581352	69581752	401	*	8.9	6.91	9.71	-2.67	6.56e-42	1e-39	24981979	25062279	-	upstream	-5896	5896	NearestLocation	ENKUR	enkurin, TRPC channel interacting protein
chr16	58850063	58850463	401	*	8.69	6.75	9.48	-2.67	6.58e-42	1.01e-39	39223359	39244982	-	upstream	-8649	8649	NearestLocation	PDGFB	platelet derived growth factor subunit B
chr2	112818042	112818442	401	*	7.12	8.04	3.77	4.18	6.84e-42	1.04e-39	69577251	69903000	+	inside	4101	4101	NearestLocation	LINC01483	long intergenic non-protein coding RNA 1483
chr7	75963217	75963617	401	*	7.32	8.24	4.1	3.92	7.08e-42	1.08e-39	58707131	58734342	-	upstream	-115721	115721	NearestLocation	GOT2	glutamic-oxaloacetic transaminase 2
chr2	21393247	21393647	401	*	8.12	8.97	5.76	3.09	7.1e-42	1.08e-39	112829751	112836816	-	downstream	18774	11309	NearestLocation	IL1B	interleukin 1 beta
chr19	48218967	48219367	401	*	9.57	7.94	10.32	-2.3	7.24e-42	1.1e-39	75943782	75943916	+	downstream	19435	19301	NearestLocation	SNORA14A	small nucleolar RNA, H/ACA box 14A
chr10	126977211	126977611	401	*	8.37	6.08	9.22	-3.07	7.59e-42	1.15e-39	21123917	21143272	+	downstream	269330	249975	NearestLocation	TDRD15	tudor domain containing 15
chr6	119147367	119147767	401	*	8.25	5.33	9.15	-3.7	7.61e-42	1.16e-39	48255675	48258199	+	upstream	-36708	36308	NearestLocation	CARD8-AS1	CARD8 antisense RNA 1
chr5	133214500	133214900	401	*	8.21	5.61	9.09	-3.44	7.77e-42	1.18e-39	126905409	127452517	+	inside	71802	71802	NearestLocation	DOCK1	dedicator of cytokinesis 1
chr11	74559599	74559999	401	*	8.69	6.63	9.5	-2.74	7.91e-42	1.2e-39	118959763	119149387	-	inside	2020	1620	NearestLocation	FAM184A	family with sequence similarity 184 member A
chr11	18763999	18764399	401	*	9.25	7.61	10	-2.33	7.93e-42	1.2e-39	133052013	133106449	+	downstream	162487	108051	NearestLocation	HSPA4	heat shock protein family A (Hsp70) member 4
chr12	97140008	97140408	401	*	8.96	7.16	9.74	-2.5	7.96e-42	1.2e-39	74493851	74669117	+	inside	65748	65748	NearestLocation	POLD3	DNA polymerase delta 3, accessory subunit
chr9	121663042	121663442	401	*	9.47	7.84	10.21	-2.3	8.17e-42	1.23e-39	18727928	18792721	-	inside	28722	28322	NearestLocation	PTPN5	protein tyrosine phosphatase non-receptor type 5
chr17	59853237	59853637	401	*	8.65	6.59	9.47	-2.79	8.24e-42	1.24e-39	96907223	96953777	+	downstream	232785	186231	NearestLocation	NEDD1	NEDD1 gamma-tubulin ring complex targeting factor
chr5	38598906	38599306	401	*	9.27	7.58	10.02	-2.35	8.3e-42	1.25e-39	121567057	121785530	+	inside	95985	95985	NearestLocation	DAB2IP	DAB2 interacting protein
chr6	70172235	70172635	401	*	9.08	7.31	9.85	-2.45	8.36e-42	1.26e-39	59837931	59842255	+	downstream	15306	10982	NearestLocation	MIR21	microRNA 21
chr3	117488944	117489344	401	*	8.28	5.84	9.14	-3.21	8.53e-42	1.28e-39	38474668	38608354	-	inside	9448	9048	NearestLocation	LIFR	LIF receptor subunit alpha
chr2	236338677	236339077	401	*	10.29	8.87	10.99	-2.07	8.58e-42	1.29e-39	70215061	70303083	-	downstream	130848	42426	NearestLocation	COL9A1	collagen type IX alpha 1 chain
chr4	151215209	151215609	401	*	8.9	6.94	9.7	-2.62	8.88e-42	1.33e-39	117678693	117691005	-	downstream	202061	189349	NearestLocation	LINC02024	long intergenic non-protein coding RNA 2024
chr8	13129663	13130063	401	*	9.49	7.9	10.22	-2.26	9.26e-42	1.39e-39	236194872	236264409	-	upstream	-74268	74268	NearestLocation	ASB18	ankyrin repeat and SOCS box containing 18
chr1	158101999	158102399	401	*	9.28	7.53	10.04	-2.42	9.28e-42	1.39e-39	151277171	151291453	+	upstream	-61962	61562	NearestLocation	PRSS48	serine protease 48
chr1	91872494	91872894	401	*	7.28	8.17	4.5	3.53	9.39e-42	1.41e-39	13566869	13568288	+	upstream	-437206	436806	NearestLocation	C8orf48	chromosome 8 open reading frame 48
chr8	10062008	10062408	401	*	7.39	8.31	4.29	3.88	9.45e-42	1.41e-39	158131983	158149810	-	downstream	47811	29584	NearestLocation	LINC01704	long intergenic non-protein coding RNA 1704
chr7	74584445	74584845	401	*	9.15	7.47	9.9	-2.38	9.77e-42	1.46e-39	91680343	91906335	-	inside	33841	33441	NearestLocation	TGFBR3	transforming growth factor beta receptor 3
chr15	57509101	57509501	401	*	8.08	8.9	6.02	2.8	9.87e-42	1.47e-39	10606349	10712187	-	downstream	650179	543941	NearestLocation	RP1L1	RP1 like 1
chr8	119539820	119540220	401	*	8.27	5.83	9.13	-3.28	1.05e-41	1.57e-39	74650231	74760692	+	upstream	-65786	65386	NearestLocation	GTF2I	general transcription factor IIi
chr16	74192256	74192656	401	*	8.39	5.93	9.26	-3.12	1.12e-41	1.68e-39	57591904	57685364	+	upstream	-82803	82403	NearestLocation	MYZAP	myocardial zonula adherens protein
chr8	103255865	103256265	401	*	9.49	7.88	10.24	-2.27	1.14e-41	1.7e-39	119416446	119424434	+	downstream	123374	115386	NearestLocation	CCN3	cellular communication network factor 3
chr6	37724846	37725246	401	*	8.86	6.98	9.65	-2.57	1.18e-41	1.75e-39	73943078	74296762	-	inside	104506	104106	NearestLocation	LOC101928035	uncharacterized LOC101928035
chr1	64581606	64582006	401	*	9.42	7.74	10.18	-2.34	1.18e-41	1.75e-39	103298433	103332866	+	upstream	-42568	42168	NearestLocation	FZD6	frizzled class receptor 6
chr12	52217129	52217529	401	*	8.6	9.39	6.71	2.68	1.18e-41	1.75e-39	37630679	37699306	-	upstream	-25540	25540	NearestLocation	MDGA1	MAM domain containing glycosylphosphatidylinositol anchor 1
chr17	82846202	82846602	401	*	9.07	9.83	7.38	2.41	1.19e-41	1.76e-39	64579847	64579923	+	downstream	1759	1683	NearestLocation	MIR4794	microRNA 4794
chr16	13316038	13316438	401	*	9.28	10	7.76	2.21	1.2e-41	1.78e-39	52205392	52213583	-	upstream	-3546	3546	NearestLocation	LINC02874	long intergenic non-protein coding RNA 2874
chr12	15968256	15968656	401	*	8.91	6.99	9.7	-2.59	1.21e-41	1.8e-39	82829434	82840022	-	upstream	-6180	6180	NearestLocation	ZNF750	zinc finger protein 750
chr12	120007306	120007706	401	*	8.72	6.73	9.52	-2.68	1.27e-41	1.88e-39	12901598	13240416	+	downstream	414440	75622	NearestLocation	SHISA9	shisa family member 9
chr14	76077206	76077606	401	*	8.51	6.22	9.35	-2.95	1.3e-41	1.92e-39	15911302	16037381	+	inside	56954	56954	NearestLocation	DERA	deoxyribose-phosphate aldolase
chr19	30555061	30555461	401	*	8.78	6.92	9.56	-2.6	1.32e-41	1.95e-39	119989869	120094494	+	inside	17437	17437	NearestLocation	BICDL1	BICD family like cargo adaptor 1
chr11	126336559	126336959	401	*	10.29	8.73	11.02	-2.21	1.43e-41	2.11e-39	76151916	76254342	+	upstream	-74710	74310	NearestLocation	GPATCH2L	G-patch domain containing 2 like
chr2	205814155	205814555	401	*	9.2	7.58	9.95	-2.35	1.47e-41	2.17e-39	30228514	30713538	+	inside	326547	158077	NearestLocation	ZNF536	zinc finger protein 536
chr19	10881612	10882012	401	*	9.69	10.38	8.31	2.05	1.49e-41	2.19e-39	126340889	126355587	-	downstream	19028	3930	NearestLocation	GSEC	G-quadruplex forming sequence containing lncRNA
chr4	168777572	168777972	401	*	8.84	7.03	9.62	-2.54	1.49e-41	2.19e-39	205681990	205798133	+	downstream	132165	16022	NearestLocation	NRP2	neuropilin 2
chr8	141221247	141221647	401	*	8.93	6.82	9.76	-2.75	1.54e-41	2.27e-39	10871513	10923070	+	inside	10099	10099	NearestLocation	CARM1	coactivator associated arginine methyltransferase 1
chr9	105647493	105647893	401	*	9.47	7.88	10.2	-2.25	1.66e-41	2.44e-39	168863770	169010275	-	downstream	232703	85798	NearestLocation	CBR4	carbonyl reductase 4
chr20	56245712	56246112	401	*	8.46	5.94	9.33	-3.17	1.74e-41	2.55e-39	141254565	141256817	+	upstream	-33318	32918	NearestLocation	LOC105375787	uncharacterized LOC105375787
chr5	58825874	58826274	401	*	8.56	6.45	9.39	-2.81	1.77e-41	2.6e-39	105662457	105663124	+	upstream	-14964	14564	NearestLocation	TAL2	TAL bHLH transcription factor 2
chr1	81506685	81507085	401	*	7.62	8.48	5.18	3.19	1.82e-41	2.66e-39	56248732	56249815	+	upstream	-3020	2620	NearestLocation	MC3R	melanocortin 3 receptor
chr19	53951497	53951897	401	*	8.34	6.03	9.19	-3.05	1.85e-41	2.7e-39	58582221	58859394	+	inside	243653	33120	NearestLocation	RAB3C	RAB3C, member RAS oncogene family
chr1	3997295	3997695	401	*	8.21	5.58	9.09	-3.34	1.93e-41	2.82e-39	81513880	81557702	-	downstream	51017	6795	NearestLocation	LOC101927434	uncharacterized LOC101927434
chr13	37647287	37647687	401	*	9.35	7.75	10.09	-2.28	2.06e-41	3e-39	53963040	53990215	+	upstream	-11543	11143	NearestLocation	CACNG8	calcium voltage-gated channel auxiliary subunit gamma 8
chr4	145283948	145284348	401	*	8.63	6.64	9.44	-2.71	2.1e-41	3.06e-39	3944547	3949024	-	upstream	-48271	48271	NearestLocation	LINC01345	long intergenic non-protein coding RNA 1345
chr8	67692787	67693187	401	*	8.45	6.06	9.3	-3.03	2.23e-41	3.25e-39	37562583	37598844	-	upstream	-48443	48443	NearestLocation	POSTN	periostin
chr1	25651201	25651601	401	*	8.23	9.03	6.25	2.75	2.41e-41	3.5e-39	145335263	145343559	-	downstream	59611	50915	NearestLocation	LINC02266	long intergenic non-protein coding RNA 2266
chr6	134238998	134239398	401	*	8.92	6.94	9.73	-2.64	2.44e-41	3.54e-39	67422038	67746378	-	inside	53591	53191	NearestLocation	CPA6	carboxypeptidase A6
chr11	34203450	34203850	401	*	9.72	7.89	10.5	-2.49	2.49e-41	3.62e-39	25617468	25786207	+	inside	33733	33733	NearestLocation	MAN1C1	mannosidase alpha class 1C member 1
chr13	91088033	91088433	401	*	8.81	6.91	9.6	-2.67	2.5e-41	3.63e-39	134169246	134318112	-	inside	79114	69752	NearestLocation	SGK1	serum/glucocorticoid regulated kinase 1
chr18	9082699	9083099	401	*	7.24	8.13	4.47	3.56	2.51e-41	3.65e-39	34105617	34146908	+	downstream	97833	56542	NearestLocation	NAT10	N-acetyltransferase 10
chr3	183490711	183491111	401	*	8.89	7.07	9.67	-2.51	2.61e-41	3.78e-39	91087254	91089593	-	inside	1560	779	NearestLocation	LINC00380	long intergenic non-protein coding RNA 380
chrX	122930926	122931326	401	*	8.39	5.91	9.25	-3.13	2.63e-41	3.8e-39	9102630	9182524	+	upstream	-19931	19531	NearestLocation	NDUFV2	NADH:ubiquinone oxidoreductase core subunit V2
chr18	32921429	32921829	401	*	8.57	6.34	9.41	-2.89	2.84e-41	4.1e-39	183453814	183453944	+	downstream	36897	36767	NearestLocation	SNORA63E	small nucleolar RNA, H/ACA box 63E
chr15	87348815	87349215	401	*	8.28	5.81	9.14	-3.17	3.22e-41	4.65e-39	123184153	123490915	+	upstream	-253227	252827	NearestLocation	GRIA3	glutamate ionotropic receptor AMPA type subunit 3
chr15	37000771	37001171	401	*	7.88	8.71	5.75	2.87	3.3e-41	4.76e-39	32672673	32773023	-	upstream	-148406	148406	NearestLocation	KLHL14	kelch like family member 14
chr13	98918765	98919165	401	*	8.1	5.21	9	-3.6	3.31e-41	4.78e-39	87576929	87579866	+	upstream	-228114	227714	NearestLocation	LINC00052	long intergenic non-protein coding RNA 52
chr4	66430865	66431265	401	*	9.69	7.86	10.47	-2.5	3.51e-41	5.06e-39	36972821	36972901	-	upstream	-27870	27870	NearestLocation	MIR8063	microRNA 8063
chr9	132631236	132631636	401	*	8.58	6.51	9.4	-2.8	3.58e-41	5.16e-39	98832084	98834629	+	downstream	86681	84136	NearestLocation	DOCK9-AS1	DOCK9 antisense RNA 1
chr6	6318033	6318433	401	*	8.42	9.23	6.44	2.68	3.81e-41	5.47e-39	66276824	66276928	+	downstream	154041	153937	NearestLocation	MIR1269A	microRNA 1269a
chr20	1166931	1167331	401	*	8.07	4.81	8.99	-3.97	3.87e-41	5.57e-39	132670035	132694953	+	upstream	-38799	38399	NearestLocation	GTF3C4	general transcription factor IIIC subunit 4
chr12	89225749	89226149	401	*	8.37	6.06	9.21	-3.01	3.9e-41	5.6e-39	6144085	6321013	-	inside	2980	2580	NearestLocation	F13A1	coagulation factor XIII A chain
chr3	42555976	42556376	401	*	8.34	5.86	9.2	-3.13	3.95e-41	5.67e-39	1180561	1185415	-	downstream	18484	13230	NearestLocation	TMEM74B	transmembrane protein 74B
chr11	58003110	58003510	401	*	8.32	5.86	9.19	-3.16	4.02e-41	5.77e-39	89010681	89309566	-	inside	83817	83417	NearestLocation	LINC02458	long intergenic non-protein coding RNA 2458
chr13	29715187	29715587	401	*	7.78	8.67	5.01	3.49	4.18e-41	5.99e-39	42506465	42533258	-	upstream	-22718	22718	NearestLocation	VIPR1-AS1	VIPR1 antisense RNA 1
chr6	113146855	113147255	401	*	8.56	6.38	9.4	-2.84	4.24e-41	6.06e-39	58023881	58181616	+	upstream	-20771	20371	NearestLocation	OR9Q1	olfactory receptor family 9 subfamily Q member 1
chr7	71488290	71488690	401	*	8.99	9.71	7.52	2.15	4.27e-41	6.09e-39	29509414	29595688	-	upstream	-119499	119499	NearestLocation	SLC7A1	solute carrier family 7 member 1
chr16	81220409	81220809	401	*	8.49	6.42	9.31	-2.82	4.3e-41	6.14e-39	113428540	113433555	-	downstream	286700	281285	NearestLocation	LINC02518	long intergenic non-protein coding RNA 2518
chr4	128227969	128228369	401	*	7.46	8.33	4.93	3.25	4.41e-41	6.29e-39	71307672	71307770	-	upstream	-180520	180520	NearestLocation	MIR3914-1	microRNA 3914-1
chr20	24699420	24699820	401	*	8.26	5.78	9.13	-3.38	4.49e-41	6.4e-39	81100875	81220370	-	upstream	-39	39	NearestLocation	PKD1L2	polycystin 1 like 2 (gene/pseudogene)
chr9	70551397	70551797	401	*	8.54	6.5	9.35	-2.79	4.5e-41	6.41e-39	128269237	128288829	-	downstream	60860	40868	NearestLocation	PGRMC2	progesterone receptor membrane component 2
chr8	123886892	123887292	401	*	8.07	4.96	8.98	-3.78	4.55e-41	6.47e-39	24469629	24666616	+	downstream	229791	32804	NearestLocation	SYNDIG1	synapse differentiation inducing 1
chr1	8780355	8780755	401	*	8.35	5.95	9.21	-3.07	4.8e-41	6.82e-39	70384597	70414624	-	upstream	-136773	136773	NearestLocation	KLF9	Kruppel like factor 9
chr8	93539025	93539425	401	*	7.28	8.19	4.3	3.66	5.08e-41	7.21e-39	123851987	124120061	+	inside	34905	34905	NearestLocation	FER1L6	fer-1 like family member 6
chr3	8964496	8965222	727	*	8.66	6.75	9.46	-2.65	5.15e-41	7.3e-39	8352397	8848921	-	inside	68566	68166	NearestLocation	RERE	arginine-glutamic acid dipeptide repeats
chr13	99084142	99084542	401	*	8.27	5.91	9.12	-3.13	5.32e-41	7.54e-39	93698561	93731527	+	upstream	-159536	159136	NearestLocation	CIBAR1	CBY1 interacting BAR domain containing 1
chr9	131744576	131744976	401	*	8.61	6.64	9.41	-2.71	5.41e-41	7.66e-39	8775402	8963773	-	upstream	-723	723	NearestLocation	RAD18	RAD18 E3 ubiquitin protein ligase
chr15	45328651	45329051	401	*	8.12	5.2	9.02	-3.66	5.5e-41	7.78e-39	98793429	99086625	-	inside	2483	2083	NearestLocation	DOCK9	dedicator of cytokinesis 9
chr3	40504606	40505006	401	*	8.31	6.01	9.15	-3.06	6.55e-41	9.25e-39	131576770	131740074	-	upstream	-4502	4502	NearestLocation	RAPGEF1	Rap guanine nucleotide exchange factor 1
chr7	106219187	106219587	401	*	9.24	7.4	10.03	-2.51	6.58e-41	9.29e-39	45235930	45279251	-	upstream	-49400	49400	NearestLocation	LOC101928414	uncharacterized LOC101928414
chr1	109954124	109954524	401	*	7.32	8.21	4.5	3.5	6.81e-41	9.61e-39	40524878	40574685	+	upstream	-20272	19872	NearestLocation	ZNF621	zinc finger protein 621
chr1	159971121	159971521	401	*	8.13	8.96	5.97	2.89	6.96e-41	9.81e-39	106248298	106286326	-	downstream	67139	28711	NearestLocation	NAMPT	nicotinamide phosphoribosyltransferase
chr1	28604460	28604860	401	*	8.03	8.86	5.84	2.92	7.39e-41	1.04e-38	109984765	110023742	+	upstream	-30641	30241	NearestLocation	AHCYL1	adenosylhomocysteinase like 1
chr17	4130756	4131156	401	*	8.3	9.1	6.34	2.7	7.5e-41	1.05e-38	159958035	159984750	+	inside	13086	13086	NearestLocation	LINC01133	long intergenic non-protein coding RNA 1133
chr17	67549723	67550123	401	*	8.46	6.14	9.31	-2.97	7.7e-41	1.08e-38	28592200	28595443	+	downstream	12260	9017	NearestLocation	RAB42	RAB42, member RAS oncogene family
chr11	113090724	113091124	401	*	8.12	5.3	9.01	-3.61	7.86e-41	1.1e-38	4004445	4143030	-	inside	12274	11874	NearestLocation	ZZEF1	zinc finger ZZ-type and EF-hand domain containing 1
chr17	7016553	7016953	401	*	8.35	9.15	6.41	2.66	8.01e-41	1.12e-38	67471489	67471585	-	upstream	-78138	78138	NearestLocation	MIR548D2	microRNA 548d-2
chr7	95126361	95126761	401	*	8.63	6.46	9.46	-2.82	8.1e-41	1.14e-38	112959279	112963460	-	upstream	-127264	127264	NearestLocation	LOC101928847	uncharacterized LOC101928847
chr5	178125350	178125750	401	*	8.69	6.68	9.5	-2.71	8.22e-41	1.15e-38	7017615	7017701	-	downstream	1148	662	NearestLocation	MIR195	microRNA 195
chr2	65412481	65412881	401	*	8.53	6.4	9.36	-2.94	8.43e-41	1.18e-38	95297676	95324532	-	downstream	198171	170915	NearestLocation	PON1	paraoxonase 1
chr7	45685217	45685617	401	*	8.6	6.58	9.41	-2.72	8.48e-41	1.19e-38	178130996	178150568	+	upstream	-5646	5246	NearestLocation	RMND5B	required for meiotic nuclear division 5 homolog B
chr3	126971953	126972353	401	*	8.58	9.36	6.76	2.55	8.56e-41	1.2e-38	65310851	65432637	-	inside	20156	19756	NearestLocation	SPRED2	sprouty related EVH1 domain containing 2
chr1	223109774	223110174	401	*	8.33	6.03	9.17	-3.03	8.61e-41	1.2e-38	45723780	45768985	-	downstream	83768	38163	NearestLocation	SEPTIN7P2	septin 7 pseudogene 2
chr8	6589300	6589700	401	*	8.11	5.39	9	-3.54	8.73e-41	1.22e-38	126988594	127037392	+	upstream	-16641	16241	NearestLocation	PLXNA1	plexin A1
chr3	37770513	37770913	401	*	8.76	6.85	9.55	-2.6	8.79e-41	1.22e-38	223109404	223143248	-	inside	33474	370	NearestLocation	TLR5	toll like receptor 5
chr11	19614544	19614944	401	*	8.56	9.35	6.68	2.65	8.79e-41	1.22e-38	6499651	6563409	-	upstream	-25891	25891	NearestLocation	ANGPT2	angiopoietin 2
chr3	159814177	159814577	401	*	9.65	8.06	10.39	-2.25	8.84e-41	1.23e-38	37693655	37861802	-	inside	91289	76858	NearestLocation	ITGA9-AS1	ITGA9 antisense RNA 1
chr5	142260327	142260727	401	*	9.11	7.48	9.86	-2.33	9e-41	1.25e-38	19575310	19575372	+	downstream	39234	39172	NearestLocation	MIR4486	microRNA 4486
chr11	4713249	4713649	401	*	8.46	6.32	9.29	-2.85	9.14e-41	1.27e-38	159765387	159768612	-	upstream	-45565	45565	NearestLocation	IQCJ-SCHIP1-AS1	IQCJ-SCHIP1 readthrough antisense RNA 1
chr11	41786104	41786504	401	*	8.32	9.11	6.42	2.67	9.47e-41	1.31e-38	142310427	142325040	-	downstream	64713	49700	NearestLocation	SPRY4	sprouty RTK signaling antagonist 4
chr10	128311064	128311464	401	*	8.49	6.21	9.33	-2.93	9.92e-41	1.37e-38	4704927	4992429	+	inside	8322	8322	NearestLocation	MMP26	matrix metallopeptidase 26
chr15	89167551	89167951	401	*	8.23	5.73	9.1	-3.19	9.93e-41	1.37e-38	41714534	41857733	+	inside	71570	71229	NearestLocation	LINC01499	long intergenic non-protein coding RNA 1499
chr3	100956331	100956731	401	*	9.25	7.55	10.01	-2.36	9.96e-41	1.38e-38	128181032	128317726	+	inside	130032	6262	NearestLocation	LINC01163	long intergenic non-protein coding RNA 1163
chr17	72235029	72235429	401	*	7.88	8.7	5.75	2.84	1.04e-40	1.43e-38	89209869	89221614	-	downstream	54063	41918	NearestLocation	RLBP1	retinaldehyde binding protein 1
chr7	36474252	36474652	401	*	9.7	8.19	10.43	-2.17	1.05e-40	1.45e-38	100749156	100993515	-	inside	37184	36784	NearestLocation	ABI3BP	ABI family member 3 binding protein
chr6	22699101	22699501	401	*	8.74	9.49	7.08	2.38	1.06e-40	1.46e-38	72040714	72173583	-	upstream	-61446	61446	NearestLocation	SOX9-AS1	SOX9 antisense RNA 1
chr5	105767340	105767740	401	*	8.11	5.3	9	-3.53	1.08e-40	1.49e-38	36324221	36390125	-	upstream	-84127	84127	NearestLocation	KIAA0895	KIAA0895
chr1	25568130	25568530	401	*	8.77	9.58	6.76	2.74	1.11e-40	1.53e-38	22569566	22571666	+	downstream	129535	127435	NearestLocation	HDGFL1	HDGF like 1
chr3	11453460	11453860	401	*	9.54	8.08	10.26	-2.13	1.16e-40	1.59e-38	105099473	105100098	+	downstream	667867	667242	NearestLocation	RAB9BP1	RAB9B, member RAS oncogene family pseudogene 1
chr8	93371644	93372044	401	*	8.24	5.59	9.12	-3.29	1.19e-40	1.63e-38	25543580	25568886	+	inside	24550	356	NearestLocation	LDLRAP1	low density lipoprotein receptor adaptor protein 1
chr19	49812147	49812547	401	*	8.94	7.19	9.71	-2.44	1.19e-40	1.63e-38	11272309	11557665	+	inside	181151	103805	NearestLocation	ATG7	autophagy related 7
chr1	223103122	223103522	401	*	9.4	7.7	10.15	-2.36	1.2e-40	1.65e-38	93134095	93166850	-	upstream	-204794	204794	NearestLocation	C8orf87	chromosome 8 putative open reading frame 87
chr1	239918553	239918953	401	*	8.46	6.33	9.29	-2.86	1.23e-40	1.69e-38	49806866	49817376	-	inside	5229	4829	NearestLocation	FUZ	fuzzy planar cell polarity protein
chr1	7401756	7402156	401	*	8.7	6.59	9.53	-2.78	1.28e-40	1.75e-38	223109404	223143248	-	downstream	40126	5882	NearestLocation	TLR5	toll like receptor 5
chr20	43950123	43950523	401	*	8.71	9.46	7.04	2.4	1.33e-40	1.82e-38	239898016	239899872	-	upstream	-18681	18681	NearestLocation	CHRM3-AS1	CHRM3 antisense RNA 1
chr10	132297648	132298048	401	*	8.82	7.02	9.59	-2.54	1.39e-40	1.9e-38	7382487	7389754	-	upstream	-12002	12002	NearestLocation	CAMTA1-AS2	CAMTA1 antisense RNA 2
chr20	57409986	57410386	401	*	8.27	9.08	6.25	2.8	1.41e-40	1.93e-38	43914852	44069616	+	inside	35271	35271	NearestLocation	TOX2	TOX high mobility group box family member 2
chr14	30415116	30415516	401	*	7.61	8.46	5.28	3.1	1.41e-40	1.93e-38	132207492	132331847	-	inside	34199	33799	NearestLocation	STK32C	serine/threonine kinase 32C
chr6	170527847	170528247	401	*	8.62	6.44	9.45	-2.83	1.45e-40	1.98e-38	57377140	57393062	-	upstream	-16924	16924	NearestLocation	RBM38-AS1	RBM38 antisense RNA 1
chr8	115978238	115978638	401	*	8.75	6.9	9.53	-2.59	1.47e-40	2.01e-38	30559158	30620064	+	upstream	-144042	143642	NearestLocation	G2E3	G2/M-phase specific E3 ubiquitin protein ligase
chr11	115222396	115222796	401	*	8.36	6.17	9.19	-2.96	1.48e-40	2.01e-38	170535120	170553307	-	downstream	25460	6873	NearestLocation	PSMB1	proteasome 20S subunit beta 1
chr18	55413413	55413813	401	*	9.1	7.22	9.89	-2.53	1.64e-40	2.23e-38	115408496	115809673	-	upstream	-168565	168565	NearestLocation	TRPS1	transcriptional repressor GATA binding 1
chr4	141275812	141276212	401	*	9.32	7.56	10.09	-2.42	1.66e-40	2.25e-38	115333577	115340262	+	upstream	-111181	110781	NearestLocation	LOC105369509	uncharacterized LOC105369509
chr14	92209121	92209521	401	*	7.72	8.54	5.6	2.88	1.67e-40	2.27e-38	55452533	55482940	+	upstream	-39120	38720	NearestLocation	TCF4-AS1	TCF4 antisense RNA 1
chr10	31745591	31745991	401	*	8.12	5.47	9	-3.43	1.68e-40	2.28e-38	141220887	141234697	+	downstream	54925	41115	NearestLocation	ZNF330	zinc finger protein 330
chr1	205348869	205349269	401	*	8.79	6.92	9.58	-2.62	1.73e-40	2.35e-38	92121969	92172145	+	downstream	87152	36976	NearestLocation	CPSF2	cleavage and polyadenylation specific factor 2
chr5	172606317	172606717	401	*	7.76	8.6	5.5	3.01	1.78e-40	2.41e-38	31805398	31928876	-	downstream	183285	59407	NearestLocation	ARHGAP12	Rho GTPase activating protein 12
chr17	16028066	16028466	401	*	8.63	6.54	9.45	-2.76	1.82e-40	2.46e-38	205336065	205357090	-	inside	8221	7821	NearestLocation	KLHDC8A	kelch domain containing 8A
chr6	20952639	20953039	401	*	9.15	7.16	9.96	-2.63	1.85e-40	2.49e-38	172641263	172691540	+	upstream	-34946	34546	NearestLocation	NEURL1B	neuralized E3 ubiquitin protein ligase 1B
chrX	138008249	138008649	401	*	7.32	8.21	4.55	3.44	1.9e-40	2.57e-38	15999784	16045015	+	inside	28282	16549	NearestLocation	TTC19	tetratricopeptide repeat domain 19
chr1	231272879	231273279	401	*	8.61	6.66	9.41	-2.68	1.91e-40	2.57e-38	20534457	21232404	+	inside	418182	279365	NearestLocation	CDKAL1	CDK5 regulatory subunit associated protein 1 like 1
chr21	31000116	31000516	401	*	8.11	5.37	9	-3.44	1.93e-40	2.6e-38	137566127	137577691	+	downstream	442122	430558	NearestLocation	ZIC3	Zic family member 3
chr7	77428866	77429266	401	*	8.85	6.96	9.64	-2.56	2e-40	2.69e-38	231241207	231277973	+	inside	31672	4694	NearestLocation	GNPAT	glyceronephosphate O-acyltransferase
chr2	127661269	127661669	401	*	8.53	9.32	6.6	2.67	2e-40	2.7e-38	31038159	31038476	-	downstream	38360	37643	NearestLocation	KRTAP19-8	keratin associated protein 19-8
chr5	142306211	142306611	401	*	8.41	6.05	9.26	-3.15	2.1e-40	2.82e-38	77416673	77425444	+	downstream	12193	3422	NearestLocation	LOC101927243	uncharacterized LOC101927243
chr9	118686991	118687391	401	*	9.03	6.94	9.86	-2.74	2.1e-40	2.83e-38	127645864	127652639	+	downstream	15405	8630	NearestLocation	GPR17	G protein-coupled receptor 17
chr3	144553378	144553778	401	*	8.23	5.86	9.09	-3.14	2.12e-40	2.84e-38	142310427	142325040	-	downstream	18829	3816	NearestLocation	SPRY4	sprouty RTK signaling antagonist 4
chr3	113169795	113170195	401	*	9.26	7.68	9.99	-2.25	2.12e-40	2.85e-38	118740563	118745312	+	upstream	-53572	53172	NearestLocation	LINC02578	long intergenic non-protein coding RNA 2578
chr3	194740906	194741306	401	*	9.86	8.46	10.55	-2.05	2.16e-40	2.9e-38	143971798	144048719	+	downstream	581580	504659	NearestLocation	DIPK2A	divergent protein kinase domain 2A
chr17	41717482	41717882	401	*	9.88	8.31	10.62	-2.23	2.19e-40	2.93e-38	113142350	113167819	-	upstream	-1976	1976	NearestLocation	LINC02044	long intergenic non-protein coding RNA 2044
chr6	166615002	166615402	401	*	9.05	7.25	9.83	-2.46	2.3e-40	3.07e-38	194765238	194768712	-	downstream	27806	23932	NearestLocation	LINC01972	long intergenic non-protein coding RNA 1972
chr6	169697847	169698247	401	*	8.69	6.72	9.49	-2.65	2.31e-40	3.08e-38	41712331	41715969	+	downstream	5151	1513	NearestLocation	GAST	gastrin
chrX	45198642	45199042	401	*	8.91	7.11	9.69	-2.48	2.31e-40	3.09e-38	166509354	166509433	-	upstream	-105569	105569	NearestLocation	MIR1913	microRNA 1913
chr15	40958693	40959093	401	*	8.23	5.77	9.09	-3.21	2.32e-40	3.09e-38	169419969	169702067	-	inside	4220	3820	NearestLocation	WDR27	WD repeat domain 27
chr16	9373412	9373812	401	*	10.22	8.81	10.92	-2.05	2.33e-40	3.1e-38	45148373	45200901	-	inside	2259	1859	NearestLocation	DIPK2B	divergent protein kinase domain 2B
chr3	197676569	197676969	401	*	7.33	8.21	4.58	3.49	2.36e-40	3.14e-38	40952962	40956512	+	downstream	5731	2181	NearestLocation	CHAC1	ChaC glutathione specific gamma-glutamylcyclotransferase 1
chr2	30332945	30333345	401	*	10.03	8.65	10.73	-2.03	2.39e-40	3.17e-38	9355588	9408093	+	inside	17824	17824	NearestLocation	LINC02177	long intergenic non-protein coding RNA 2177
chr6	110618536	110618936	401	*	9.89	8.37	10.62	-2.18	2.54e-40	3.38e-38	197674496	197674576	-	upstream	-1993	1993	NearestLocation	MIR922	microRNA 922
chr7	112198236	112198636	401	*	8.02	4.66	8.95	-3.99	2.57e-40	3.41e-38	30346623	30361010	+	upstream	-13678	13278	NearestLocation	LINC01936	long intergenic non-protein coding RNA 1936
chr14	76922590	76922990	401	*	8.83	9.59	7.14	2.42	2.58e-40	3.43e-38	110424687	110476641	-	upstream	-141895	141895	NearestLocation	SLC22A16	solute carrier family 22 member 16
chr11	102449876	102450276	401	*	8.42	9.23	6.37	2.77	2.63e-40	3.48e-38	111726110	112206411	-	inside	8175	7775	NearestLocation	DOCK4	dedicator of cytokinesis 4
chr14	92503832	92504232	401	*	8.61	6.65	9.42	-2.66	2.69e-40	3.56e-38	76959638	76965802	+	upstream	-37048	36648	NearestLocation	LINC01629	long intergenic non-protein coding RNA 1629
chr7	50446494	50446894	401	*	8.09	4.84	9.02	-4.14	2.71e-40	3.59e-38	102452919	102462008	+	upstream	-3043	2643	NearestLocation	LOC101928424	uncharacterized LOC101928424
chr7	45889504	45889904	401	*	10.52	9.21	11.2	-1.95	2.73e-40	3.62e-38	92513781	92688994	+	upstream	-9949	9549	NearestLocation	RIN3	Ras and Rab interactor 3
chr1	182601030	182601430	401	*	8.47	6.42	9.28	-2.8	2.79e-40	3.69e-38	50531759	50543463	+	upstream	-85265	84865	NearestLocation	DDC-AS1	DDC antisense RNA 1
chr13	31436486	31436886	401	*	7.46	8.34	4.82	3.34	2.86e-40	3.77e-38	45888360	45893660	+	inside	1144	1144	NearestLocation	IGFBP1	insulin like growth factor binding protein 1
chr6	110971513	110971913	401	*	8.53	9.34	6.47	2.76	2.91e-40	3.84e-38	182598623	182604389	-	inside	3359	2407	NearestLocation	RGS16	regulator of G protein signaling 16
chr1	154305010	154305410	401	*	8.24	5.81	9.1	-3.3	2.92e-40	3.84e-38	31199975	31332276	+	downstream	236511	104210	NearestLocation	B3GLCT	beta 3-glucosyltransferase
chr3	4503198	4503598	401	*	8.24	5.84	9.09	-3.26	2.97e-40	3.92e-38	110982015	111028263	+	upstream	-10502	10102	NearestLocation	RPF2	ribosome production factor 2 homolog
chr19	49614077	49614477	401	*	8.25	5.84	9.11	-3.13	3.07e-40	4.03e-38	154321090	154325325	+	upstream	-16080	15680	NearestLocation	AQP10	aquaporin 10
chr3	156811082	156811482	401	*	7.87	8.68	5.84	2.76	3.23e-40	4.25e-38	4493345	4847840	+	inside	9853	9853	NearestLocation	ITPR1	inositol 1,4,5-trisphosphate receptor type 1
chr2	130387794	130388194	401	*	7.35	8.23	4.71	3.34	3.51e-40	4.61e-38	49591182	49626439	+	inside	22895	11962	NearestLocation	PRR12	proline rich 12
chr12	117461752	117462152	401	*	7.32	8.25	3.88	4.16	3.54e-40	4.65e-38	156809551	156810732	-	upstream	-350	350	NearestLocation	PA2G4P4	proliferation-associated 2G4 pseudogene 4
chr3	160196666	160197066	401	*	7.49	8.35	5.08	3.17	3.58e-40	4.7e-38	130356045	130375405	+	downstream	31749	12389	NearestLocation	PTPN18	protein tyrosine phosphatase non-receptor type 18
chr12	115823582	115823982	401	*	7.36	8.26	4.37	3.77	3.66e-40	4.79e-38	117208142	117452170	-	upstream	-9582	9582	NearestLocation	NOS1	nitric oxide synthase 1
chr13	73168203	73168603	401	*	8.27	5.93	9.12	-3.06	3.71e-40	4.86e-38	159902045	160225299	-	inside	28633	28233	NearestLocation	IL12A-AS1	IL12A antisense RNA 1
chr2	150133581	150133981	401	*	8.58	6.39	9.42	-2.84	3.79e-40	4.96e-38	116148560	116148654	-	downstream	325072	324578	NearestLocation	MIR620	microRNA 620
chr2	39540980	39541380	401	*	9.31	7.69	10.06	-2.28	3.85e-40	5.03e-38	73054976	73077541	+	downstream	113227	90662	NearestLocation	KLF5	Kruppel like factor 5
chr6	99270095	99270495	401	*	8.67	6.7	9.48	-2.68	3.87e-40	5.05e-38	150234892	150257007	-	downstream	123426	100911	NearestLocation	LINC01817	long intergenic non-protein coding RNA 1817
chr1	79113839	79114239	401	*	7.41	8.33	4.3	3.83	4.28e-40	5.59e-38	39249266	39437301	-	upstream	-103679	103679	NearestLocation	MAP4K3	mitogen-activated protein kinase kinase kinase kinase 3
chr4	184385810	184386210	401	*	8.32	5.97	9.17	-3.03	4.33e-40	5.64e-38	99271168	99350062	-	downstream	79967	673	NearestLocation	FAXC	failed axon connections homolog, metaxin like GST domain containing
chr1	4585664	4586064	401	*	8.49	6.36	9.32	-2.82	4.33e-40	5.64e-38	78889764	79282124	-	inside	168285	167885	NearestLocation	ADGRL4	adhesion G protein-coupled receptor L4
chr14	90408800	90409200	401	*	8.8	6.96	9.59	-2.63	4.35e-40	5.67e-38	184365180	184382416	-	upstream	-3394	3394	NearestLocation	LINC02362	long intergenic non-protein coding RNA 2362
chr1	99018341	99018741	401	*	8.56	6.52	9.37	-2.73	4.37e-40	5.69e-38	4571481	4594016	+	inside	14183	7952	NearestLocation	LINC01646	long intergenic non-protein coding RNA 1646
chr16	73053476	73053876	401	*	9.38	7.88	10.1	-2.18	4.49e-40	5.84e-38	90396502	90408268	+	downstream	12298	532	NearestLocation	CALM1	calmodulin 1
chr10	2048324	2048724	401	*	8.05	4.36	9	-4.47	4.59e-40	5.96e-38	98890245	99005032	-	upstream	-13309	13309	NearestLocation	PLPPR5	phospholipid phosphatase related 5
chr2	126719837	126720237	401	*	10.53	9.22	11.21	-1.96	4.71e-40	6.12e-38	73092349	73099337	+	upstream	-38873	38473	NearestLocation	HCCAT5	hepatocellular carcinoma associated transcript 5
chr5	168176326	168176726	401	*	8.39	6.11	9.24	-2.96	4.82e-40	6.25e-38	2076019	2076089	-	downstream	27765	27295	NearestLocation	MIR6072	microRNA 6072
chr17	66579271	66579671	401	*	8.83	7.09	9.6	-2.48	4.86e-40	6.3e-38	126656133	126696667	+	downstream	63704	23170	NearestLocation	GYPC	glycophorin C (Gerbich blood group)
chr18	2516244	2516644	401	*	8.85	7.04	9.63	-2.49	5.04e-40	6.52e-38	168229583	168269415	-	downstream	93089	52857	NearestLocation	CTB-178M22.2	uncharacterized LOC101927862
chr22	37896275	37896675	401	*	9.66	8.22	10.37	-2.1	5.11e-40	6.6e-38	66398069	66416854	-	upstream	-162417	162417	NearestLocation	PRKCA-AS1	PRKCA antisense RNA 1
chr12	124627092	124627492	401	*	7.68	8.51	5.48	2.93	5.32e-40	6.88e-38	2537525	2571509	-	downstream	55265	20881	NearestLocation	METTL4	methyltransferase like 4
chr11	342273	342673	401	*	7.6	8.45	5.32	3.03	5.54e-40	7.16e-38	37905657	37942822	+	upstream	-9382	8982	NearestLocation	MICALL1	MICAL like 1
chr4	76803505	76803905	401	*	9.06	7.42	9.8	-2.37	5.6e-40	7.22e-38	124324415	124567589	-	upstream	-59503	59503	NearestLocation	NCOR2	nuclear receptor corepressor 2
chr6	88301825	88302225	401	*	8.68	6.82	9.47	-2.59	5.69e-40	7.32e-38	319676	327537	-	upstream	-14736	14736	NearestLocation	IFITM3	interferon induced transmembrane protein 3
chr2	109660348	109660748	401	*	9.45	7.74	10.21	-2.37	5.88e-40	7.57e-38	76894152	76898144	-	downstream	94639	90247	NearestLocation	SOWAHB	sosondowah ankyrin repeat domain family member B
chr2	222878332	222878732	401	*	8.65	6.67	9.46	-2.66	6.07e-40	7.8e-38	88139864	88166359	-	upstream	-135466	135466	NearestLocation	CNR1	cannabinoid receptor 1
chr7	142372126	142372526	401	*	8.19	5.52	9.08	-3.3	6.09e-40	7.83e-38	109614364	109618990	+	downstream	45984	41358	NearestLocation	SOWAHC	sosondowah ankyrin repeat domain family member C
chr10	1248277	1248677	401	*	9.65	7.95	10.41	-2.36	6.25e-40	8.03e-38	222860942	222944639	+	inside	17390	17390	NearestLocation	ACSL3	acyl-CoA synthetase long chain family member 3
chr10	80506153	80506553	401	*	8.11	5.27	9.01	-3.49	6.36e-40	8.16e-38	141972631	141973773	-	upstream	-398353	398353	NearestLocation	TAS2R38	taste 2 receptor member 38
chr1	223017290	223017690	401	*	8.38	6.24	9.21	-2.87	6.55e-40	8.39e-38	1159768	1289426	+	inside	88509	40749	NearestLocation	LINC00200	long intergenic non-protein coding RNA 200
chr8	41660085	41660485	401	*	7.51	8.36	5.22	3.1	6.57e-40	8.42e-38	80529597	80535942	-	downstream	29789	23044	NearestLocation	LOC101929574	uncharacterized LOC101929574
chr8	49160796	49161196	401	*	8.04	4.71	8.96	-4.2	6.67e-40	8.53e-38	223109404	223143248	-	downstream	125958	91714	NearestLocation	TLR5	toll like receptor 5
chrX	101057116	101057516	401	*	8.03	4.23	8.97	-4.35	6.97e-40	8.91e-38	41660444	41660507	+	overlapStart	-359	22	NearestLocation	MIR486-2	microRNA 486-2
chr3	34421734	34422134	401	*	8.06	5.13	8.97	-3.57	6.99e-40	8.93e-38	49054311	49076090	+	downstream	106485	84706	NearestLocation	PPDPFL	pancreatic progenitor cell differentiation and proliferation factor like
chr1	170537162	170537562	401	*	7.75	8.59	5.5	3.02	7.13e-40	9.11e-38	101009346	101052116	-	upstream	-5000	5000	NearestLocation	TRMT2B	tRNA methyltransferase 2 homolog B
chr6	7684015	7684415	401	*	7.26	8.18	3.95	3.93	7.23e-40	9.22e-38	33798571	33869707	+	downstream	623163	552027	NearestLocation	PDCD6IP	programmed cell death 6 interacting protein
chr2	121482992	121483392	401	*	8.35	6.14	9.18	-2.94	7.68e-40	9.79e-38	170460453	170532647	-	upstream	-4515	4515	NearestLocation	GORAB-AS1	GORAB antisense RNA 1
chr10	8400085	8400485	401	*	8.8	7.01	9.57	-2.49	8.02e-40	1.02e-37	7726099	7881728	+	upstream	-42084	41684	NearestLocation	BMP6	bone morphogenetic protein 6
chr9	19748665	19749065	401	*	10.06	8.48	10.8	-2.23	8.26e-40	1.05e-37	121530881	121531007	+	upstream	-47889	47489	NearestLocation	RNU4ATAC	RNA, U4atac small nuclear (U12-dependent splicing)
chr10	93132047	93132447	401	*	9.19	7.27	9.99	-2.56	8.28e-40	1.05e-37	8259331	8268342	-	upstream	-131743	131743	NearestLocation	LINC00708	long intergenic non-protein coding RNA 708
chr3	171806477	171806877	401	*	8.62	6.69	9.42	-2.72	8.35e-40	1.06e-37	19507452	19786928	-	inside	38263	37863	NearestLocation	SLC24A2	solute carrier family 24 member 2
chr9	126661794	126662194	401	*	9.8	8.29	10.52	-2.16	8.38e-40	1.06e-37	93063646	93077885	+	downstream	68401	54162	NearestLocation	CYP26A1	cytochrome P450 family 26 subfamily A member 1
chr9	99439076	99439476	401	*	8.31	5.95	9.17	-3.03	8.47e-40	1.07e-37	171600404	171810950	-	inside	4473	4073	NearestLocation	PLD1	phospholipase D1
chr9	3696416	3696816	401	*	8.07	5.03	8.98	-3.65	8.82e-40	1.12e-37	126614443	126701032	+	inside	47351	38838	NearestLocation	LMX1B	LIM homeobox transcription factor 1 beta
chr15	42584022	42584422	401	*	9.4	7.79	10.14	-2.27	8.98e-40	1.14e-37	99355337	99377240	-	upstream	-61836	61836	NearestLocation	NAMA	non-protein coding RNA, associated with MAP kinase pathway and growth arrest
chr1	218588658	218589058	401	*	9.19	7.37	9.97	-2.48	8.99e-40	1.14e-37	3668086	3691814	+	downstream	28330	4602	NearestLocation	RFX3-AS1	RFX3 antisense RNA 1
chr5	32971075	32971475	401	*	8.26	5.94	9.11	-3.07	9.12e-40	1.15e-37	42575606	42720998	+	inside	8416	8416	NearestLocation	STARD9	StAR related lipid transfer domain containing 9
chr4	85776501	85776901	401	*	8.35	6.17	9.18	-2.95	9.16e-40	1.16e-37	218459265	218525978	+	downstream	129393	62680	NearestLocation	LINC02869	long intergenic non-protein coding RNA 2869
chr10	78741523	78741923	401	*	8.28	5.95	9.13	-3.02	9.6e-40	1.21e-37	32947443	32962467	+	downstream	23632	8608	NearestLocation	LINC02120	long intergenic non-protein coding RNA 2120
chr6	105235654	105236054	401	*	8.26	5.63	9.13	-3.23	9.97e-40	1.26e-37	85722468	85722533	+	downstream	54033	53968	NearestLocation	MIR4451	microRNA 4451
chr17	21299939	21300339	401	*	8.2	5.69	9.06	-3.18	9.99e-40	1.26e-37	78943328	79067895	-	downstream	326372	201405	NearestLocation	ZMIZ1-AS1	ZMIZ1 antisense RNA 1
chr1	19407678	19408078	401	*	8.76	9.5	7.14	2.32	1.01e-39	1.27e-37	105157900	105180014	-	upstream	-55640	55640	NearestLocation	POPDC3	popeye domain containing 3
chr22	39214461	39214861	401	*	8.7	6.67	9.51	-2.68	1.01e-39	1.27e-37	21284672	21315232	+	inside	15267	14893	NearestLocation	MAP2K3	mitogen-activated protein kinase kinase 3
chr4	53844087	53844487	401	*	8.12	8.96	5.92	2.99	1.05e-39	1.32e-37	19484403	19629821	+	upstream	-76725	76325	NearestLocation	MICOS10	mitochondrial contact site and cristae organizing system subunit 10
chr4	59787547	59787947	401	*	8.28	5.89	9.13	-3.06	1.11e-39	1.39e-37	39223359	39244982	-	downstream	30521	8498	NearestLocation	PDGFB	platelet derived growth factor subunit B
chr5	151322067	151322467	401	*	8.8	9.58	6.97	2.58	1.11e-39	1.39e-37	53986587	53987058	-	downstream	142971	142100	NearestLocation	RPL21P44	ribosomal protein L21 pseudogene 44
chr5	81833982	81834382	401	*	8.15	5.59	9.02	-3.29	1.15e-39	1.44e-37	58939288	58988182	-	upstream	-799365	799365	NearestLocation	LINC02619	long intergenic non-protein coding RNA 2619
chr9	122821584	122821984	401	*	8.46	6.32	9.29	-2.85	1.21e-39	1.52e-37	151276762	151303766	-	upstream	-18301	18301	NearestLocation	SLC36A3	solute carrier family 36 member 3
chr4	55029870	55030270	401	*	9.37	7.88	10.09	-2.17	1.22e-39	1.53e-37	81413021	81751797	-	upstream	-82185	82185	NearestLocation	SSBP2	single stranded DNA binding protein 2
chr7	127953992	127954392	401	*	8.34	6.11	9.18	-2.93	1.25e-39	1.56e-37	122798389	122828588	-	inside	7004	6604	NearestLocation	PDCL	phosducin like
chr9	77808701	77809101	401	*	8.74	6.72	9.55	-2.7	1.27e-39	1.59e-37	55078481	55125595	-	downstream	95725	48211	NearestLocation	KDR	kinase insert domain receptor
chr17	27944780	27945180	401	*	8.4	6.25	9.23	-2.85	1.3e-39	1.63e-37	127997597	128000077	+	upstream	-43605	43205	NearestLocation	SND1-IT1	SND1 intronic transcript 1
chr4	183391234	183391634	401	*	8.65	6.78	9.44	-2.58	1.32e-39	1.65e-37	77423079	77648322	-	upstream	-160379	160379	NearestLocation	GNA14	G protein subunit alpha 14
chr14	51512355	51512755	401	*	7.08	8.03	3.16	4.73	1.38e-39	1.73e-37	27928924	27991787	-	inside	47007	15856	NearestLocation	LINC01992	long intergenic non-protein coding RNA 1992
chr13	47175507	47175907	401	*	9.23	7.38	10.02	-2.5	1.4e-39	1.75e-37	183444635	183449064	+	upstream	-53401	53001	NearestLocation	CDKN2AIP	CDKN2A interacting protein
chr1	232308647	232309047	401	*	9.07	7.03	9.88	-2.68	1.42e-39	1.77e-37	51489100	51730727	+	inside	23255	23255	NearestLocation	FRMD6	FERM domain containing 6
chr17	65848167	65848567	401	*	8.05	8.85	6.13	2.67	1.48e-39	1.84e-37	46831550	46897076	-	upstream	-278431	278431	NearestLocation	HTR2A	5-hydroxytryptamine receptor 2A
chr8	38552225	38552625	401	*	9.67	8.22	10.38	-2.11	1.49e-39	1.85e-37	232397965	232561558	-	downstream	252911	88918	NearestLocation	SIPA1L2	signal induced proliferation associated 1 like 2
chr3	37559440	37559840	401	*	8.36	6.24	9.18	-2.89	1.49e-39	1.85e-37	65528563	65641033	-	upstream	-207134	207134	NearestLocation	AXIN2	axin 2
chr9	99082814	99083214	401	*	10	8.42	10.73	-2.23	1.53e-39	1.9e-37	38510834	38560939	-	inside	8714	8314	NearestLocation	C8orf86	chromosome 8 open reading frame 86
chr1	181107602	181108002	401	*	9.03	7.23	9.81	-2.45	1.54e-39	1.91e-37	37452115	37823507	+	inside	107325	107325	NearestLocation	ITGA9	integrin subunit alpha 9
chr8	100443066	100443466	401	*	8.46	6.32	9.29	-2.83	1.59e-39	1.97e-37	99104038	99154192	+	upstream	-21224	20824	NearestLocation	TGFBR1	transforming growth factor beta receptor 1
chr12	19138945	19139345	401	*	7.05	7.96	4.02	3.76	1.6e-39	1.98e-37	181088700	181092900	+	downstream	18902	14702	NearestLocation	IER5	immediate early response 5
chr15	82643916	82644316	401	*	8.28	9.07	6.4	2.62	1.61e-39	1.99e-37	100382763	100382845	+	downstream	60303	60221	NearestLocation	MIR4471	microRNA 4471
chr13	100132118	100132518	401	*	8.89	6.95	9.69	-2.59	1.61e-39	1.99e-37	19129752	19376400	+	inside	9193	9193	NearestLocation	PLEKHA5	pleckstrin homology domain containing A5
chr18	78596785	78597185	401	*	8.91	6.97	9.71	-2.59	1.65e-39	2.04e-37	82647770	82692820	+	upstream	-3854	3454	NearestLocation	CPEB1-AS1	CPEB1 antisense RNA 1
chr1	162003778	162004178	401	*	8.65	9.4	7.05	2.29	1.7e-39	2.1e-37	100089015	100530437	+	inside	43103	43103	NearestLocation	PCCA	propionyl-CoA carboxylase subunit alpha
chr9	99076551	99076951	401	*	8.99	7.34	9.74	-2.35	1.75e-39	2.16e-37	79069285	79378287	+	upstream	-472500	472100	NearestLocation	ATP9B	ATPase phospholipid transporting 9B (putative)
chr22	46054027	46054427	401	*	7.83	8.65	5.75	2.85	1.79e-39	2.21e-37	161983192	162023854	-	inside	20076	19676	NearestLocation	OLFML2B	olfactomedin like 2B
chr10	2111920	2112320	401	*	8.1	4	9.06	-4.8	1.96e-39	2.42e-37	99104038	99154192	+	upstream	-27487	27087	NearestLocation	TGFBR1	transforming growth factor beta receptor 1
chr9	136901447	136901847	401	*	8.24	5.82	9.1	-3.13	1.96e-39	2.42e-37	46053869	46113928	+	inside	158	158	NearestLocation	MIRLET7BHG	MIRLET7B host gene
chr12	96261543	96261943	401	*	8.4	6.05	9.26	-2.99	2.06e-39	2.54e-37	2076019	2076089	-	upstream	-35831	35831	NearestLocation	MIR6072	microRNA 6072
chr4	165905524	165905924	401	*	8.71	6.91	9.49	-2.52	2.1e-39	2.57e-37	136886733	136886803	+	downstream	14714	14644	NearestLocation	MIR4479	microRNA 4479
chr1	245969274	245969674	401	*	7.48	8.34	5.08	3.2	2.12e-39	2.6e-37	96194375	96269824	+	inside	67168	7881	NearestLocation	ELK3	ETS transcription factor ELK3
chr20	25571279	25571679	401	*	8.12	5.56	9	-3.34	2.2e-39	2.7e-37	165873237	166104457	+	inside	32287	32287	NearestLocation	TLL1	tolloid like 1
chr20	42338255	42338655	401	*	8.32	6.13	9.15	-2.93	2.22e-39	2.72e-37	245749342	246507312	-	inside	538038	219932	NearestLocation	SMYD3	SET and MYND domain containing 3
chr11	74849654	74850054	401	*	8.91	7.19	9.67	-2.43	2.27e-39	2.78e-37	25452697	25585531	-	inside	14252	13852	NearestLocation	NINL	ninein like
chr15	41860036	41860436	401	*	9.66	10.34	8.33	1.99	2.29e-39	2.81e-37	42685404	42688562	+	upstream	-347149	346749	NearestLocation	LOC101927159	uncharacterized LOC101927159
chr13	28468458	28468858	401	*	8.67	6.84	9.46	-2.59	2.33e-39	2.85e-37	74807739	74949200	-	inside	99546	41915	NearestLocation	XRRA1	X-ray radiation resistance associated 1
chr22	45312937	45313337	401	*	8.83	7.11	9.59	-2.45	2.43e-39	2.97e-37	41866495	41866551	-	downstream	6515	6059	NearestLocation	MIR4310	microRNA 4310
chr12	69966348	69966748	401	*	8.82	7.1	9.59	-2.44	2.44e-39	2.97e-37	28300346	28495145	-	inside	26687	26287	NearestLocation	FLT1	fms related receptor tyrosine kinase 1
chr8	8251914	8252314	401	*	8.03	8.82	6.16	2.6	2.5e-39	3.05e-37	45308968	45341955	+	inside	3969	3969	NearestLocation	FAM118A	family with sequence similarity 118 member A
chr1	84174197	84174597	401	*	8.33	6.16	9.17	-2.92	2.52e-39	3.07e-37	69801669	69959097	+	downstream	164679	7251	NearestLocation	MYRFL	myelin regulatory factor like
chr4	54065891	54066291	401	*	9.42	7.82	10.16	-2.26	2.55e-39	3.1e-37	8167819	8226614	-	upstream	-25300	25300	NearestLocation	FAM85B	family with sequence similarity 85 member B
chr11	126229798	126230198	401	*	8.31	6.07	9.15	-2.96	2.56e-39	3.12e-37	84078062	84238498	+	inside	96135	63901	NearestLocation	PRKACB	protein kinase cAMP-activated catalytic subunit beta
chr6	93451045	93451445	401	*	9.77	8.18	10.51	-2.25	2.6e-39	3.16e-37	54009789	54064605	-	upstream	-1286	1286	NearestLocation	CHIC2	cysteine rich hydrophobic domain 2
chr9	121151571	121151971	401	*	8.63	6.73	9.42	-2.6	2.61e-39	3.17e-37	126211724	126262984	+	inside	18074	18074	NearestLocation	FAM118B	family with sequence similarity 118 member B
chr13	25977201	25977996	796	*	9.37	7.85	10.09	-2.18	2.63e-39	3.2e-37	93240020	93419559	-	upstream	-31486	31486	NearestLocation	EPHA7	EPH receptor A7
chr10	127945359	127945759	401	*	8.39	6.31	9.2	-2.84	2.71e-39	3.29e-37	121207794	121332843	+	upstream	-56223	55823	NearestLocation	GSN	gelsolin
chr2	126513050	126513450	401	*	8.25	5.84	9.11	-3.09	2.73e-39	3.3e-37	26044597	26051031	-	downstream	73830	66601	NearestLocation	SHISA2	shisa family member 2
chr4	138875885	138876285	401	*	9.2	7.35	9.98	-2.49	2.8e-39	3.39e-37	127907061	128085855	+	inside	38298	38298	NearestLocation	PTPRE	protein tyrosine phosphatase receptor type E
chr11	113202444	113202844	401	*	8.9	7.16	9.67	-2.42	2.89e-39	3.5e-37	126656133	126696667	+	upstream	-143083	142683	NearestLocation	GYPC	glycophorin C (Gerbich blood group)
chr18	61929756	61930156	401	*	8.57	6.56	9.38	-2.69	2.95e-39	3.57e-37	138819954	139012646	-	inside	136761	55931	NearestLocation	LOC105377448	uncharacterized LOC105377448
chr1	243505839	243506239	401	*	8.74	6.81	9.54	-2.6	3.06e-39	3.7e-37	113265137	113274032	-	downstream	71588	62293	NearestLocation	NCAM1-AS1	NCAM1 antisense RNA1
chr1	225755218	225755618	401	*	9.6	8.16	10.3	-2.08	3.31e-39	3.99e-37	61808067	61894247	-	upstream	-35509	35509	NearestLocation	RNF152	ring finger protein 152
chr5	14488760	14489160	401	*	8.87	6.99	9.66	-2.53	3.35e-39	4.04e-37	243346176	243346255	+	downstream	159663	159584	NearestLocation	MIR4677	microRNA 4677
chr3	76976352	76976752	401	*	8.2	5.65	9.08	-3.19	3.42e-39	4.12e-37	225777813	225790468	+	upstream	-22595	22195	NearestLocation	SRP9	signal recognition particle 9
chr18	64224737	64225137	401	*	7.12	8.05	3.66	4.12	3.45e-39	4.16e-37	14581792	14616180	+	upstream	-93032	92632	NearestLocation	OTULINL	OTU deubiquitinase with linear linkage specificity like
chr17	51427805	51428205	401	*	8.7	6.79	9.49	-2.6	3.5e-39	4.21e-37	75906695	77649964	+	inside	1069657	673212	NearestLocation	ROBO2	roundabout guidance receptor 2
chr1	151491747	151492147	401	*	8.67	6.85	9.45	-2.55	3.64e-39	4.38e-37	64181314	64260055	-	inside	35318	34918	NearestLocation	LINC01538	long intergenic non-protein coding RNA 1538
chr7	120783250	120783650	401	*	8.49	6.5	9.3	-2.71	3.65e-39	4.39e-37	51336737	51445802	+	inside	91068	17597	NearestLocation	LINC02073	long intergenic non-protein coding RNA 2073
chr20	35122718	35123118	401	*	8.68	6.69	9.48	-2.64	3.95e-39	4.74e-37	151510510	151538692	+	upstream	-18763	18363	NearestLocation	CGN	cingulin
chr6	159984166	159984566	401	*	8.29	6.01	9.13	-2.97	4.07e-39	4.88e-37	120787320	120858402	-	downstream	75152	3670	NearestLocation	TSPAN12	tetraspanin 12
chr10	123346361	123346761	401	*	7.58	8.46	4.87	3.41	4.09e-39	4.9e-37	35115364	35147336	-	inside	24618	7354	NearestLocation	EDEM2	ER degradation enhancing alpha-mannosidase like protein 2
chr18	313955	314355	401	*	9.59	8.04	10.32	-2.2	4.4e-39	5.27e-37	159969099	160113507	+	inside	15067	15067	NearestLocation	IGF2R	insulin like growth factor 2 receptor
chr1	203682599	203682999	401	*	8.38	6.24	9.2	-2.84	4.43e-39	5.31e-37	123154402	123170467	+	downstream	191959	175894	NearestLocation	BUB3	BUB3 mitotic checkpoint protein
chr10	83545934	83546334	401	*	9.62	8.03	10.35	-2.24	4.52e-39	5.41e-37	214520	268050	-	upstream	-45905	45905	NearestLocation	THOC1	THO complex 1
chr17	81740366	81740766	401	*	8.23	9.03	6.3	2.68	4.56e-39	5.45e-37	203729581	203729705	+	upstream	-46982	46582	NearestLocation	SNORA77	small nucleolar RNA, H/ACA box 77
chr15	67843645	67844045	401	*	9.94	10.63	8.57	2.03	4.57e-39	5.45e-37	83672406	83677122	-	downstream	131188	126072	NearestLocation	LINC02650	long intergenic non-protein coding RNA 2650
chr7	33578169	33578569	401	*	8.42	6.27	9.24	-2.83	4.82e-39	5.75e-37	81703371	81721016	+	downstream	36995	19350	NearestLocation	SLC25A10	solute carrier family 25 member 10
chr20	41895349	41895749	401	*	7.32	8.2	4.7	3.32	4.92e-39	5.86e-37	67834310	67838879	-	upstream	-4766	4766	NearestLocation	LOC101929076	uncharacterized LOC101929076
chr1	203663302	203663702	401	*	8.83	7.1	9.59	-2.43	4.96e-39	5.91e-37	33904308	34156427	+	upstream	-326139	325739	NearestLocation	BMPER	BMP binding endothelial regulator
chr5	163760476	163760876	401	*	8.11	5.61	8.98	-3.23	5.25e-39	6.25e-37	41402083	41618384	-	upstream	-276965	276965	NearestLocation	CHD6	chromodomain helicase DNA binding protein 6
chr6	128482588	128482988	401	*	9.18	7.31	9.97	-2.52	5.28e-39	6.28e-37	203626561	203744081	+	inside	36741	36741	NearestLocation	ATP2B4	ATPase plasma membrane Ca2+ transporting 4
chr14	74618110	74618510	401	*	9.01	7.34	9.76	-2.34	5.37e-39	6.39e-37	163503114	163519354	+	downstream	257362	241122	NearestLocation	MAT2B	methionine adenosyltransferase 2B
chr6	33714485	33714885	401	*	8.58	6.59	9.39	-2.73	5.44e-39	6.47e-37	128883141	129516569	+	upstream	-400553	400153	NearestLocation	LAMA2	laminin subunit alpha 2
chr10	125892388	125892788	401	*	8.21	5.88	9.05	-3.06	5.45e-39	6.47e-37	74498183	74612378	-	upstream	-5732	5732	NearestLocation	LTBP2	latent transforming growth factor beta binding protein 2
chr1	205304622	205305022	401	*	8.83	7.02	9.6	-2.48	5.57e-39	6.61e-37	33695349	33711727	-	upstream	-2758	2758	NearestLocation	UQCC2	ubiquinol-cytochrome c reductase complex assembly factor 2
chr12	49980798	49981198	401	*	8.34	9.14	6.42	2.63	5.77e-39	6.83e-37	125836337	125896436	-	inside	4048	3648	NearestLocation	DHX32	DEAH-box helicase 32 (putative)
chr3	1191024	1191424	401	*	8.13	5.14	9.04	-3.58	6.16e-39	7.3e-37	205302063	205321760	-	inside	17138	2559	NearestLocation	NUAK2	NUAK family kinase 2
chr21	32958655	32959055	401	*	8.26	5.98	9.1	-3	6.36e-39	7.52e-37	49967194	49977139	+	downstream	13604	3659	NearestLocation	AQP6	aquaporin 6
chr7	148733517	148733917	401	*	7.48	8.35	5.01	3.24	6.6e-39	7.81e-37	1092658	1404217	+	inside	98366	98366	NearestLocation	CNTN6	contactin 6
chr1	19206866	19207266	401	*	8.33	6.19	9.16	-2.86	6.86e-39	8.11e-37	32958888	32960566	+	overlapStart	-233	167	NearestLocation	LINC01690	long intergenic non-protein coding RNA 1690
chr12	3524234	3524634	401	*	7.84	8.65	5.81	2.73	7.36e-39	8.69e-37	148697914	148801110	+	inside	35603	35603	NearestLocation	CUL1	cullin 1
chr20	57476078	57476478	401	*	9.18	7.37	9.96	-2.46	7.44e-39	8.77e-37	19074510	19210266	-	inside	3400	3000	NearestLocation	UBR4	ubiquitin protein ligase E3 component n-recognin 4
chr9	101481258	101481658	401	*	8.94	7.29	9.69	-2.34	7.48e-39	8.82e-37	3483714	3492819	-	upstream	-31415	31415	NearestLocation	THCAT155	thyroid cancer-associated transcript 155
chr7	31987107	31987507	401	*	7.98	4.83	8.9	-3.74	7.72e-39	9.09e-37	57495966	57525652	-	downstream	49574	19488	NearestLocation	CTCFL	CCCTC-binding factor like
chr22	31685647	31686047	401	*	8.18	5.83	9.03	-3.09	7.77e-39	9.15e-37	101468398	101482199	+	inside	12860	541	NearestLocation	TMEM246-AS1	TMEM246 antisense RNA 1
chr7	45590114	45590514	401	*	8.39	6.3	9.21	-2.8	7.86e-39	9.24e-37	31687215	31708455	+	downstream	299892	278652	NearestLocation	PPP1R17	protein phosphatase 1 regulatory subunit 17
chr7	112516531	112516931	401	*	10.09	8.81	10.76	-1.92	8.35e-39	9.81e-37	31618491	31662432	-	upstream	-23215	23215	NearestLocation	PISD	phosphatidylserine decarboxylase
chr9	106403081	106403481	401	*	8.39	6.19	9.22	-2.88	8.62e-39	1.01e-36	45574140	45723116	+	inside	15974	15974	NearestLocation	ADCY1	adenylate cyclase 1
chr22	44366470	44366870	401	*	8.74	6.88	9.52	-2.53	8.76e-39	1.03e-36	112480853	112491062	+	downstream	35678	25469	NearestLocation	LSMEM1	leucine rich single-pass membrane protein 1
chr1	203100735	203101135	401	*	7.99	4.42	8.93	-4.25	8.84e-39	1.04e-36	106600928	106601022	+	upstream	-197847	197447	NearestLocation	MIR8081	microRNA 8081
chr8	48383682	48384082	401	*	8.34	6.17	9.17	-2.88	8.97e-39	1.05e-36	44243665	44312951	-	upstream	-53519	53519	NearestLocation	SHISAL1	shisa like 1
chr5	61298623	61299023	401	*	8.69	6.88	9.46	-2.51	9.18e-39	1.08e-36	203090654	203167405	+	inside	10081	10081	NearestLocation	ADORA1	adenosine A1 receptor
chr3	177610322	177610722	401	*	8.57	6.64	9.36	-2.68	9.35e-39	1.09e-36	48551567	48698510	+	upstream	-167885	167485	NearestLocation	LOC101929268	uncharacterized LOC101929268
chr2	136112374	136112774	401	*	8	4.77	8.92	-4.15	9.39e-39	1.1e-36	61201304	61304811	-	inside	6188	5788	NearestLocation	LINC02057	long intergenic non-protein coding RNA 2057
chr8	39411184	39411584	401	*	8.08	8.9	6	2.84	9.53e-39	1.11e-36	177441910	177767379	+	inside	168412	156657	NearestLocation	LINC00578	long intergenic non-protein coding RNA 578
chrX	22432165	22432565	401	*	8.3	6.09	9.14	-2.94	9.84e-39	1.15e-36	136114349	136118165	-	downstream	5791	1575	NearestLocation	CXCR4	C-X-C motif chemokine receptor 4
chr6	45613664	45614064	401	*	7.29	8.2	4.35	3.82	1.02e-38	1.19e-36	39451045	39522852	-	downstream	111668	39461	NearestLocation	ADAM3A	ADAM metallopeptidase domain 3A (pseudogene)
chr13	110347805	110348205	401	*	8.76	6.87	9.55	-2.55	1.05e-38	1.23e-36	22272943	22274461	+	downstream	159222	157704	NearestLocation	CBLL2	Cbl proto-oncogene like 2
chr1	202639534	202639934	401	*	7.6	8.47	5.01	3.28	1.07e-38	1.24e-36	44809317	45377953	-	upstream	-235711	235711	NearestLocation	SUPT3H	SPT3 homolog, SAGA and STAGA complex component
chr9	79583886	79584286	401	*	9.15	9.89	7.5	2.35	1.07e-38	1.25e-36	110340958	110341029	+	downstream	6847	6776	NearestLocation	MIR8073	microRNA 8073
chr1	226784000	226784400	401	*	9.31	7.63	10.07	-2.33	1.11e-38	1.29e-36	202590596	202710454	-	inside	70920	48938	NearestLocation	SYT2	synaptotagmin 2
chr5	154677949	154678349	401	*	8.49	6.43	9.3	-2.73	1.14e-38	1.33e-36	79571773	79726882	+	inside	12113	12113	NearestLocation	TLE4	TLE family member 4, transcriptional corepressor
chr11	123841264	123841664	401	*	10.35	8.74	11.09	-2.27	1.16e-38	1.35e-36	226631690	226739323	-	upstream	-44677	44677	NearestLocation	ITPKB	inositol-trisphosphate 3-kinase B
chr10	33286233	33286633	401	*	9.48	7.96	10.21	-2.17	1.23e-38	1.42e-36	154685776	154685861	+	upstream	-7827	7427	NearestLocation	MIR1303	microRNA 1303
chr4	130985355	130985755	401	*	8.12	5.51	8.99	-3.26	1.23e-38	1.42e-36	123805335	123806387	-	upstream	-34877	34877	NearestLocation	OR6M1	olfactory receptor family 6 subfamily M member 1
chr2	79832568	79832968	401	*	8.71	6.91	9.48	-2.49	1.25e-38	1.45e-36	33177492	33336262	-	inside	50029	49629	NearestLocation	NRP1	neuropilin 1
chr2	4988874	4989274	401	*	7.67	8.52	5.41	3.01	1.25e-38	1.45e-36	130376229	130432227	+	downstream	609126	553128	NearestLocation	LINC02479	long intergenic non-protein coding RNA 2479
chr1	185290605	185291301	697	*	8.4	6.27	9.22	-2.87	1.28e-38	1.48e-36	79866495	79866583	-	downstream	34015	33527	NearestLocation	MIR8080	microRNA 8080
chr1	29984383	29984783	401	*	9.77	8.26	10.49	-2.15	1.33e-38	1.53e-36	4628216	4656498	-	upstream	-332376	332376	NearestLocation	LINC01249	long intergenic non-protein coding RNA 1249
chr4	184529304	184529704	401	*	8.21	5.85	9.06	-3.06	1.33e-38	1.53e-36	185296388	185317273	-	downstream	26668	5087	NearestLocation	IVNS1ABP	influenza virus NS1A binding protein
chr8	21646328	21646728	401	*	9.69	8.32	10.38	-2.02	1.37e-38	1.58e-36	30013952	30037612	-	downstream	53229	29169	NearestLocation	LINC01648	long intergenic non-protein coding RNA 1648
chr9	74861809	74862209	401	*	8.83	7.14	9.59	-2.41	1.4e-38	1.61e-36	184503271	184537626	-	inside	8322	7922	NearestLocation	LINC02427	long intergenic non-protein coding RNA 2427
chr9	4853987	4854387	401	*	7.46	8.32	5.06	3.17	1.41e-38	1.62e-36	21690398	21812357	-	downstream	166029	43670	NearestLocation	GFRA2	GDNF family receptor alpha 2
chr20	55424476	55424876	401	*	7.89	8.73	5.65	2.99	1.43e-38	1.65e-36	74722495	74888094	-	inside	26285	25885	NearestLocation	TRPM6	transient receptor potential cation channel subfamily M member 6
chr22	20557202	20557602	401	*	9.76	8.27	10.47	-2.13	1.6e-38	1.84e-36	4850297	4850375	+	downstream	3690	3612	NearestLocation	MIR101-2	microRNA 101-2
chr16	5997007	5997407	401	*	7.94	4.7	8.86	-3.97	1.65e-38	1.89e-36	55420336	55427197	-	inside	2721	2321	NearestLocation	LINC01441	long intergenic non-protein coding RNA 1441
chr1	156666843	156667243	401	*	9.19	7.56	9.94	-2.28	1.76e-38	2.03e-36	20495913	20587632	+	inside	61289	30030	NearestLocation	MED15	mediator complex subunit 15
chr4	76837029	76837429	401	*	6.99	7.91	3.79	3.88	1.78e-38	2.04e-36	5632467	5632566	+	downstream	364540	364441	NearestLocation	MIR8065	microRNA 8065
chrX	129683600	129684000	401	*	7.28	8.15	4.7	3.37	1.83e-38	2.1e-36	156668763	156677407	-	downstream	10564	1520	NearestLocation	NES	nestin
chr8	23090372	23090772	401	*	8.14	5.74	8.99	-3.24	1.98e-38	2.27e-36	76894152	76898144	-	downstream	61115	56723	NearestLocation	SOWAHB	sosondowah ankyrin repeat domain family member B
chr7	108000101	108000501	401	*	8.28	5.95	9.13	-3.11	2.03e-38	2.32e-36	129645259	129654956	-	upstream	-28644	28644	NearestLocation	APLN	apelin
chr1	246357031	246357431	401	*	8.53	6.43	9.35	-2.75	2.04e-38	2.33e-36	23084355	23115536	+	inside	6017	6017	NearestLocation	LOC254896	uncharacterized LOC254896
chr15	74730890	74731290	401	*	8.78	9.52	7.21	2.29	2.07e-38	2.37e-36	107923799	108003187	-	inside	3086	2686	NearestLocation	LAMB1	laminin subunit beta 1
chr13	105920437	105920837	401	*	8.77	9.53	7.1	2.39	2.08e-38	2.38e-36	245749342	246507312	-	inside	150281	149881	NearestLocation	SMYD3	SET and MYND domain containing 3
chr10	13719492	13719892	401	*	7.85	8.69	5.66	2.87	2.11e-38	2.4e-36	74719542	74725536	-	upstream	-5354	5354	NearestLocation	CYP1A1	cytochrome P450 family 1 subfamily A member 1
chr7	82859432	82859832	401	*	8.76	6.95	9.54	-2.49	2.2e-38	2.51e-36	105702699	105797539	+	downstream	217738	122898	NearestLocation	LINC00343	long intergenic non-protein coding RNA 343
chr7	132669965	132670365	401	*	9.05	9.75	7.63	2.09	2.25e-38	2.57e-36	13586939	13655929	+	downstream	132553	63563	NearestLocation	PRPF18	pre-mRNA processing factor 18
chr12	30880084	30880484	401	*	7.89	8.73	5.63	2.99	2.29e-38	2.61e-36	82754012	83162930	-	inside	303498	105420	NearestLocation	PCLO	piccolo presynaptic cytomatrix protein
chr18	331955	332355	401	*	10.67	9.32	11.35	-1.99	2.34e-38	2.66e-36	132648794	132728769	+	inside	21171	21171	NearestLocation	FLJ40288	uncharacterized FLJ40288
chr6	100304583	100304983	401	*	7.59	8.43	5.3	3.07	2.39e-38	2.72e-36	30926428	30996602	+	upstream	-46344	45944	NearestLocation	TSPAN11	tetraspanin 11
chr2	14492939	14493339	401	*	9.02	7.26	9.79	-2.42	2.43e-38	2.76e-36	214520	268050	-	upstream	-63905	63905	NearestLocation	THOC1	THO complex 1
chr16	12141663	12142063	401	*	8.52	6.53	9.33	-2.67	2.43e-38	2.76e-36	100385015	100464929	-	downstream	160346	80032	NearestLocation	SIM1	SIM bHLH transcription factor 1
chr18	22551120	22551520	401	*	7.09	8.03	3.5	4.24	2.46e-38	2.8e-36	13710531	14400963	-	upstream	-91976	91976	NearestLocation	LINC00276	long intergenic non-protein coding RNA 276
chr7	128176618	128177018	401	*	8.24	5.75	9.1	-3.12	2.5e-38	2.83e-36	11976734	12574287	+	inside	164929	164929	NearestLocation	SNX29	sorting nexin 29
chr8	140645800	140646200	401	*	9.4	7.75	10.14	-2.3	2.63e-38	2.98e-36	22798261	23026488	+	upstream	-247141	246741	NearestLocation	RBBP8	RB binding protein 8, endonuclease
chr18	35424323	35424723	401	*	8.62	6.6	9.43	-2.69	2.67e-38	3.03e-36	128207872	128207943	+	upstream	-31254	30854	NearestLocation	MIR129-1	microRNA 129-1
chrX	2592238	2592638	401	*	7.95	4.81	8.86	-3.96	2.73e-38	3.09e-36	140520156	140635633	-	upstream	-10167	10167	NearestLocation	AGO2	argonaute RISC catalytic component 2
chr16	15506601	15507001	401	*	8.48	6.46	9.29	-2.71	2.88e-38	3.26e-36	35366694	35377337	-	upstream	-46986	46986	NearestLocation	ZNF396	zinc finger protein 396
chr12	110781630	110782030	401	*	8.83	9.57	7.21	2.34	2.92e-38	3.3e-36	2752048	2816500	+	upstream	-159810	159410	NearestLocation	XG	Xg glycoprotein (Xg blood group)
chr5	142484816	142485216	401	*	9.28	7.74	10.01	-2.22	2.96e-38	3.34e-36	15611030	15611095	-	downstream	104494	104029	NearestLocation	MIR6506	microRNA 6506
chr2	232764206	232764606	401	*	8.11	5.42	8.99	-3.29	3.01e-38	3.4e-36	110719680	110742939	-	upstream	-38691	38691	NearestLocation	PPP1CC	protein phosphatase 1 catalytic subunit gamma
chr1	33769039	33769439	401	*	8.61	6.65	9.41	-2.63	3.06e-38	3.45e-36	142325293	142672001	+	inside	159523	159523	NearestLocation	SPRY4-AS1	SPRY4 antisense RNA 1
chr20	7399563	7399963	401	*	9.01	9.76	7.37	2.36	3.11e-38	3.51e-36	232765802	232776565	-	downstream	12359	1196	NearestLocation	KCNJ13	potassium inwardly rectifying channel subfamily J member 13
chr10	44240645	44241045	401	*	9.1	7.54	9.83	-2.26	3.14e-38	3.53e-36	33860475	33864791	+	upstream	-91436	91036	NearestLocation	HMGB4	high mobility group box 4
chr1	176515241	176515641	401	*	9.03	7.34	9.78	-2.35	3.18e-38	3.58e-36	7371608	7371692	+	downstream	27955	27871	NearestLocation	MIR8062	microRNA 8062
chr2	55699773	55700173	401	*	8.49	6.34	9.32	-2.81	3.29e-38	3.71e-36	44292569	44294649	+	upstream	-51924	51524	NearestLocation	LINC02881	long intergenic non-protein coding RNA 2881
chr11	125457851	125458251	401	*	8.21	9.01	6.31	2.66	3.35e-38	3.76e-36	176463171	176845601	+	inside	52070	52070	NearestLocation	PAPPA2	pappalysin 2
chr6	164303780	164304180	401	*	8.18	5.78	9.04	-3.07	3.36e-38	3.78e-36	55634061	55693863	-	upstream	-5910	5910	NearestLocation	PNPT1	polyribonucleotide nucleotidyltransferase 1
chr4	138348114	138348514	401	*	9.15	7.59	9.88	-2.23	3.39e-38	3.8e-36	125495214	125499528	+	upstream	-37363	36963	NearestLocation	LOC403312	putative uncharacterized protein MGC39545
chr6	90862032	90862432	401	*	8.04	5.42	8.92	-3.38	3.41e-38	3.82e-36	164791288	164827683	-	downstream	523903	487108	NearestLocation	MEAT6	melanoma-associated transcript 6
chr7	106865226	106865626	401	*	9.06	7.5	9.8	-2.25	3.53e-38	3.96e-36	138309613	138663403	+	inside	38501	38501	NearestLocation	LINC00499	long intergenic non-protein coding RNA 499
chr11	75631313	75631713	401	*	7.57	8.42	5.31	3.06	3.54e-38	3.97e-36	90513573	90587072	-	upstream	-274960	274960	NearestLocation	MAP3K7	mitogen-activated protein kinase kinase kinase 7
chr11	67354567	67354967	401	*	10.34	9.02	11.01	-1.95	3.56e-38	3.99e-36	106865278	106908980	+	overlapStart	-52	52	NearestLocation	PIK3CG	phosphatidylinositol-4,5-bisphosphate 3-kinase catalytic subunit gamma
chr7	2024245	2024645	401	*	7.91	8.73	5.83	2.88	3.65e-38	4.08e-36	75586918	75669120	-	inside	37807	37407	NearestLocation	MAP6	microtubule associated protein 6
chr5	169528940	169529340	401	*	9.18	7.58	9.92	-2.26	3.86e-38	4.31e-36	67350772	67373584	-	inside	19017	3795	NearestLocation	POLD4	DNA polymerase delta 4, accessory subunit
chr1	99682449	99682849	401	*	7.94	4.86	8.85	-3.83	3.96e-38	4.42e-36	1844180	1844253	-	upstream	-179992	179992	NearestLocation	MIR4655	microRNA 4655
chr5	161095971	161096371	401	*	8.03	5.04	8.94	-3.56	3.99e-38	4.45e-36	169583636	169604778	+	upstream	-54696	54296	NearestLocation	SPDL1	spindle apparatus coiled-coil protein 1
chr10	5317716	5318116	401	*	8.12	5.74	8.98	-3.13	4.15e-38	4.63e-36	99646113	99694541	+	inside	36336	11692	NearestLocation	PALMD	palmdelphin
chr15	39230483	39230883	401	*	9.8	8.24	10.54	-2.21	4.18e-38	4.66e-36	160931778	160938626	-	upstream	-157345	157345	NearestLocation	LINC02159	long intergenic non-protein coding RNA 2159
chr10	78953141	78953541	401	*	7.65	8.52	5.1	3.24	4.18e-38	4.66e-36	5266033	5271236	-	upstream	-46480	46480	NearestLocation	LINC02561	long intergenic non-protein coding RNA 2561
chr2	237614128	237614528	401	*	9.4	7.84	10.13	-2.2	4.21e-38	4.69e-36	39250684	39254845	+	upstream	-20201	19801	NearestLocation	C15orf54	chromosome 15 putative open reading frame 54
chr6	68826458	68826858	401	*	8.21	5.97	9.05	-2.98	4.26e-38	4.73e-36	78943328	79067895	-	inside	114754	9813	NearestLocation	ZMIZ1-AS1	ZMIZ1 antisense RNA 1
chr1	84365650	84366050	401	*	8.46	6.46	9.27	-2.71	4.29e-38	4.77e-36	237627587	237813682	+	upstream	-13459	13059	NearestLocation	LRRFIP1	LRR binding FLII interacting protein 1
chr7	35697441	35697841	401	*	8.59	6.63	9.39	-2.62	4.35e-38	4.82e-36	68635282	69389506	+	inside	191176	191176	NearestLocation	ADGRB3	adhesion G protein-coupled receptor B3
chr4	166896215	166896615	401	*	8.59	6.63	9.39	-2.63	4.5e-38	4.99e-36	84363706	84397831	-	inside	32181	1944	NearestLocation	UOX	urate oxidase (pseudogene)
chr3	171784397	171784797	401	*	8.69	6.91	9.46	-2.49	4.67e-38	5.17e-36	35632659	35695571	-	upstream	-1870	1870	NearestLocation	HERPUD2	HERPUD family member 2
chr3	67070891	67071291	401	*	7.83	8.67	5.59	3	4.74e-38	5.25e-36	166733384	167234796	-	inside	338581	162831	NearestLocation	SPOCK3	SPARC (osteonectin), cwcv and kazal like domains proteoglycan 3
chr1	35453529	35453929	401	*	8.23	5.95	9.07	-3.09	4.76e-38	5.27e-36	171600404	171810950	-	inside	26553	26153	NearestLocation	PLD1	phospholipase D1
chr3	81105791	81106191	401	*	9.25	7.7	9.98	-2.2	4.78e-38	5.29e-36	66998307	67011210	+	downstream	72584	59681	NearestLocation	KBTBD8	kelch repeat and BTB domain containing 8
chr10	114970526	114970926	401	*	8.65	6.71	9.45	-2.63	4.82e-38	5.33e-36	35358822	35366077	-	upstream	-87452	87452	NearestLocation	ZMYM4-AS1	ZMYM4 antisense RNA 1
chr1	240352786	240353186	401	*	9.1	7.24	9.88	-2.5	5.3e-38	5.85e-36	80993854	81105182	+	downstream	111937	609	NearestLocation	LINC02027	long intergenic non-protein coding RNA 2027
chrX	77510041	77510441	401	*	8.04	5.09	8.95	-3.5	5.33e-38	5.88e-36	114994657	114996593	+	upstream	-24131	23731	NearestLocation	LINC02626	long intergenic non-protein coding RNA 2626
chr14	25837466	25837866	401	*	7.63	8.46	5.48	2.91	5.59e-38	6.17e-36	240489573	240612155	-	downstream	259369	136387	NearestLocation	GREM2	gremlin 2, DAN family BMP antagonist
chr10	110481979	110482379	401	*	8.78	7.01	9.56	-2.46	5.6e-38	6.17e-36	77447389	77457278	+	downstream	62652	52763	NearestLocation	FGF16	fibroblast growth factor 16
chrX	135396051	135396451	401	*	8.43	6.14	9.28	-2.91	5.62e-38	6.19e-36	26443090	26598033	-	downstream	760567	605224	NearestLocation	NOVA1	NOVA alternative splicing regulator 1
chr3	169112153	169112553	401	*	8.38	6.33	9.19	-2.77	5.86e-38	6.45e-36	110497907	110511533	+	upstream	-15928	15528	NearestLocation	DUSP5	dual specificity phosphatase 5
chr20	16254414	16254814	401	*	7.97	5.12	8.87	-3.53	5.96e-38	6.56e-36	135396429	135397764	+	overlapStart	-378	22	NearestLocation	LOC100506790	uncharacterized LOC100506790
chr4	80017259	80017659	401	*	8.72	6.75	9.53	-2.62	6.12e-38	6.72e-36	168902194	168924590	+	downstream	209959	187563	NearestLocation	LINC02082	long intergenic non-protein coding RNA 2082
chr16	66041995	66042395	401	*	8.84	7.17	9.59	-2.37	6.12e-38	6.72e-36	15892355	15985876	-	upstream	-268538	268538	NearestLocation	LOC613266	uncharacterized LOC613266
chr4	11669161	11669561	401	*	8.21	5.99	9.05	-2.96	6.19e-38	6.79e-36	79901146	80125454	-	inside	108195	107795	NearestLocation	ANTXR2	ANTXR cell adhesion molecule 2
chr1	203669763	203670163	401	*	8.45	6.3	9.28	-2.81	6.27e-38	6.88e-36	66366622	66404784	+	upstream	-324627	324227	NearestLocation	CDH5	cadherin 5
chr14	20768534	20768934	401	*	9.25	7.74	9.97	-2.18	6.38e-38	6.99e-36	11740948	11769468	-	downstream	100307	71387	NearestLocation	LINC02360	long intergenic non-protein coding RNA 2360
chr17	45472170	45472570	401	*	8.59	9.31	7.06	2.21	6.38e-38	6.99e-36	203626561	203744081	+	inside	43202	43202	NearestLocation	ATP2B4	ATPase plasma membrane Ca2+ transporting 4
chr12	89454125	89454525	401	*	9.52	7.97	10.24	-2.18	6.55e-38	7.17e-36	20768404	20770948	+	inside	130	130	NearestLocation	EDDM3B	epididymal protein 3B
chr6	16345498	16345898	401	*	8.53	6.5	9.34	-2.68	6.8e-38	7.44e-36	45263119	45317029	-	upstream	-155141	155141	NearestLocation	MAP3K14	mitogen-activated protein kinase kinase kinase 14
chr20	19907317	19907717	401	*	8.89	7.25	9.64	-2.36	6.8e-38	7.44e-36	89524594	89548005	+	upstream	-70469	70069	NearestLocation	POC1B-AS1	POC1B antisense RNA 1
chr6	166644159	166644559	401	*	8.66	6.84	9.44	-2.52	6.86e-38	7.5e-36	16238587	16295549	+	downstream	106911	49949	NearestLocation	GMPR	guanosine monophosphate reductase
chr4	151917207	151917607	401	*	7.62	8.45	5.49	2.86	6.97e-38	7.61e-36	20017310	20033655	+	upstream	-109993	109593	NearestLocation	NAA20	N-alpha-acetyltransferase 20, NatB catalytic subunit
chr7	31327062	31327462	401	*	8.01	5.18	8.9	-3.44	7.23e-38	7.88e-36	166509354	166509433	-	upstream	-134726	134726	NearestLocation	MIR1913	microRNA 1913
chr7	142111996	142112396	401	*	8.02	5.33	8.9	-3.61	7.3e-38	7.95e-36	151670504	151761007	-	upstream	-156200	156200	NearestLocation	GATB	glutamyl-tRNA amidotransferase subunit B
chr14	64423970	64424370	401	*	7.92	4.44	8.85	-4.07	7.3e-38	7.95e-36	31337465	31340726	-	downstream	13664	10003	NearestLocation	NEUROD6	neuronal differentiation 6
chr7	131244278	131244678	401	*	8.07	5.59	8.93	-3.21	8.28e-38	9.02e-36	141972631	141973773	-	upstream	-138223	138223	NearestLocation	TAS2R38	taste 2 receptor member 38
chr3	194884652	194885052	401	*	8.02	5.42	8.9	-3.31	8.31e-38	9.04e-36	64388031	64463457	+	inside	35939	35939	NearestLocation	MTHFD1	methylenetetrahydrofolate dehydrogenase, cyclohydrolase and formyltetrahydrofolate synthetase 1
chr10	94241769	94242169	401	*	8.21	5.86	9.06	-3	8.38e-38	9.11e-36	131309469	131328312	-	downstream	84034	64791	NearestLocation	MKLN1-AS	MKLN1 antisense RNA
chr2	64669345	64669745	401	*	8.38	6.39	9.19	-2.78	8.39e-38	9.11e-36	194765238	194768712	-	upstream	-115940	115940	NearestLocation	LINC01972	long intergenic non-protein coding RNA 1972
chr11	67275044	67275444	401	*	9.52	10.2	8.17	2	8.85e-38	9.61e-36	94278681	94287478	-	downstream	45709	36512	NearestLocation	PLCE1-AS1	PLCE1 antisense RNA 1
chr2	202096680	202097080	401	*	8.08	5.4	8.96	-3.28	9.38e-38	1.02e-35	64606975	64616556	+	downstream	62370	52789	NearestLocation	LINC02579	long intergenic non-protein coding RNA 2579
chr5	6585252	6585652	401	*	8.98	7.17	9.76	-2.46	9.39e-38	1.02e-35	67266473	67286556	+	inside	8571	8571	NearestLocation	GRK2	G protein-coupled receptor kinase 2
chr19	33820354	33820754	401	*	10.05	8.78	10.72	-1.91	9.47e-38	1.03e-35	202075410	202117062	-	inside	20382	19982	NearestLocation	KIAA2012-AS1	KIAA2012 antisense RNA 1
chr1	195434724	195435124	401	*	8.15	5.82	9	-3.13	9.63e-38	1.04e-35	6582136	6600288	+	inside	3116	3116	NearestLocation	LINC01018	long intergenic non-protein coding RNA 1018
chr18	62499298	62499698	401	*	8.85	9.57	7.38	2.16	9.86e-38	1.07e-35	33795933	33815763	+	downstream	24421	4591	NearestLocation	KCTD15	potassium channel tetramerization domain containing 15
chr6	143196877	143197277	401	*	7.54	8.41	5.09	3.18	9.94e-38	1.07e-35	196044883	196065235	-	downstream	630511	609759	NearestLocation	LINC01724	long intergenic non-protein coding RNA 1724
chr11	10351728	10352128	401	*	9.9	8.32	10.64	-2.23	1.01e-37	1.09e-35	62523025	62587709	+	upstream	-23727	23327	NearestLocation	ZCCHC2	zinc finger CCHC-type containing 2
chr5	124596759	124597159	401	*	8.68	6.65	9.49	-2.66	1.02e-37	1.1e-35	143060496	143341058	+	inside	136381	136381	NearestLocation	AIG1	androgen induced 1
chr17	29697359	29697759	401	*	7.03	7.93	4.08	3.67	1.06e-37	1.14e-35	10317671	10507579	+	inside	34057	34057	NearestLocation	AMPD3	adenosine monophosphate deaminase 3
chr5	128199161	128199561	401	*	8.37	6.37	9.18	-2.75	1.12e-37	1.21e-35	124636913	124748807	-	downstream	152048	39754	NearestLocation	ZNF608	zinc finger protein 608
chr3	39244971	39245371	401	*	8.73	6.92	9.51	-2.49	1.13e-37	1.21e-35	29614756	29622907	-	upstream	-74452	74452	NearestLocation	CORO6	coronin 6
chr12	125346334	125346734	401	*	8.38	6.39	9.19	-2.72	1.14e-37	1.22e-35	128083766	128189677	+	downstream	115395	9484	NearestLocation	SLC12A2	solute carrier family 12 member 2
chr5	160092482	160092882	401	*	8.71	6.87	9.49	-2.5	1.18e-37	1.27e-35	39263494	39281735	-	downstream	36764	18123	NearestLocation	CX3CR1	C-X3-C motif chemokine receptor 1
chr1	172696576	172696976	401	*	9.04	7.32	9.8	-2.37	1.18e-37	1.27e-35	125186836	125662377	+	inside	159498	159498	NearestLocation	TMEM132B	transmembrane protein 132B
chr20	3121331	3121731	401	*	8.2	5.98	9.03	-2.98	1.2e-37	1.29e-35	160061801	160119450	-	inside	26968	26568	NearestLocation	PWWP2A	PWWP domain containing 2A
chr10	77949130	77949530	401	*	9.17	7.47	9.93	-2.34	1.21e-37	1.3e-35	172659103	172666876	+	downstream	37473	29700	NearestLocation	FASLG	Fas ligand
chr4	99868264	99868664	401	*	8.95	6.82	9.77	-2.77	1.23e-37	1.32e-35	3106913	3150867	+	inside	14418	14418	NearestLocation	UBOX5-AS1	UBOX5 antisense RNA 1
chr5	58450681	58451081	401	*	8.25	5.85	9.11	-3.23	1.24e-37	1.32e-35	77969251	78029515	-	downstream	80385	19721	NearestLocation	POLR3A	RNA polymerase III subunit A
chr3	169117367	169117767	401	*	8.59	6.65	9.39	-2.6	1.24e-37	1.33e-35	99878336	99894428	-	downstream	26164	9672	NearestLocation	LAMTOR3	late endosomal/lysosomal adaptor, MAPK and MTOR activator 3
chr14	23113382	23113782	401	*	8.8	9.53	7.27	2.23	1.25e-37	1.34e-35	58453982	58460139	-	downstream	9458	2901	NearestLocation	PLK2	polo like kinase 2
chr15	87681116	87681516	401	*	8.8	7.1	9.56	-2.42	1.3e-37	1.39e-35	168902194	168924590	+	downstream	215173	192777	NearestLocation	LINC02082	long intergenic non-protein coding RNA 2082
chr3	140859951	140860351	401	*	7.89	4.61	8.82	-3.98	1.31e-37	1.4e-35	23117304	23119616	-	downstream	6234	3522	NearestLocation	CEBPE	CCAAT enhancer binding protein epsilon
chr3	192164047	192164447	401	*	9.69	8.26	10.39	-2.06	1.32e-37	1.41e-35	87576929	87579866	+	downstream	104187	101250	NearestLocation	LINC00052	long intergenic non-protein coding RNA 52
chr21	27370242	27370642	401	*	8.13	5.75	8.98	-3.2	1.32e-37	1.41e-35	140941830	140980978	+	upstream	-81879	81479	NearestLocation	SLC25A36	solute carrier family 25 member 36
chr12	110118276	110118676	401	*	8.52	6.59	9.32	-2.64	1.35e-37	1.44e-35	192238037	192283097	+	upstream	-73990	73590	NearestLocation	FGF12-AS1	FGF12 antisense RNA 1
chr6	13418776	13419176	401	*	9.31	7.86	10.02	-2.12	1.36e-37	1.45e-35	27722379	27751233	+	upstream	-352137	351737	NearestLocation	LINC00113	long intergenic non-protein coding RNA 113
chr5	14328116	14328516	401	*	8.25	6.11	9.07	-2.9	1.37e-37	1.45e-35	110124335	110218793	+	upstream	-6059	5659	NearestLocation	IFT81	intraflagellar transport 81
chr11	15695108	15695508	401	*	9.03	7.34	9.78	-2.34	1.4e-37	1.49e-35	13357830	13487662	-	inside	68886	60946	NearestLocation	GFOD1	glucose-fructose oxidoreductase domain containing 1
chr7	135685355	135685755	401	*	9.21	7.35	9.99	-2.51	1.42e-37	1.51e-35	14143342	14532128	+	inside	184774	184774	NearestLocation	TRIO	trio Rho guanine nucleotide exchange factor
chr2	73084350	73084750	401	*	8.43	6.36	9.24	-2.74	1.44e-37	1.54e-35	15605484	15705376	+	inside	89624	9868	NearestLocation	NA	NA
chr8	119553380	119553780	401	*	9.01	7.19	9.79	-2.47	1.46e-37	1.56e-35	135662496	135693418	+	inside	22859	7663	NearestLocation	STMP1	short transmembrane mitochondrial protein 1
chr16	9811601	9812001	401	*	8.27	6.05	9.1	-2.89	1.48e-37	1.57e-35	72942036	73075619	-	upstream	-8731	8731	NearestLocation	SFXN5	sideroflexin 5
chr1	12040578	12040978	401	*	8.19	5.9	9.03	-2.98	1.57e-37	1.67e-35	119557086	119673453	-	downstream	120073	3306	NearestLocation	ENPP2	ectonucleotide pyrophosphatase/phosphodiesterase 2
chr22	49966791	49967191	401	*	10.11	8.75	10.79	-1.98	1.58e-37	1.68e-35	9446010	9455505	-	upstream	-356096	356096	NearestLocation	LINC01195	long intergenic non-protein coding RNA 1195
chr22	23610046	23610446	401	*	8.92	6.97	9.73	-2.59	1.59e-37	1.68e-35	12029158	12029222	+	downstream	11420	11356	NearestLocation	MIR6729	microRNA 6729
chr11	68542040	68542440	401	*	9.86	8.31	10.59	-2.2	1.61e-37	1.7e-35	49962866	49962939	+	downstream	3925	3852	NearestLocation	MIR6821	microRNA 6821
chr7	106589093	106589493	401	*	8.06	5.58	8.93	-3.18	1.61e-37	1.71e-35	23608452	23638941	-	inside	28895	1594	NearestLocation	DRICH1	aspartate rich 1
chr11	123454252	123454652	401	*	9.83	8.38	10.54	-2.1	1.63e-37	1.73e-35	68460731	68615334	+	inside	81309	72894	NearestLocation	PPP6R3	protein phosphatase 6 regulatory subunit 3
chr8	13564594	13564994	401	*	7.95	8.77	5.86	2.86	1.67e-37	1.77e-35	106654360	106661158	-	downstream	72065	64867	NearestLocation	CCDC71L	coiled-coil domain containing 71 like
chr5	150582219	150582619	401	*	8.81	9.57	7.08	2.47	1.82e-37	1.93e-35	123381440	123381512	-	upstream	-72740	72740	NearestLocation	MIR4493	microRNA 4493
chr7	143126085	143126485	401	*	8.22	5.86	9.07	-3.01	1.89e-37	1.99e-35	13566869	13568288	+	upstream	-2275	1875	NearestLocation	C8orf48	chromosome 8 open reading frame 48
chr3	156259874	156260274	401	*	7.81	8.61	5.87	2.69	1.93e-37	2.04e-35	150601080	150659207	+	upstream	-18861	18461	NearestLocation	SYNPO	synaptopodin
chr13	110265444	110265844	401	*	10.53	9.12	11.22	-2.05	1.97e-37	2.08e-35	143132077	143139739	+	upstream	-5992	5592	NearestLocation	PIP	prolactin induced protein
chr3	37467014	37467414	401	*	8.79	7.07	9.55	-2.39	1.97e-37	2.08e-35	156215560	156227883	-	upstream	-31991	31991	NearestLocation	KCNAB1-AS2	KCNAB1 antisense RNA 2
chr9	5586397	5586797	401	*	8.2	5.78	9.06	-3.05	1.98e-37	2.08e-35	110305812	110513209	+	upstream	-40368	39968	NearestLocation	COL4A2	collagen type IV alpha 2 chain
chr18	55732268	55732668	401	*	8.01	5.42	8.88	-3.29	2.03e-37	2.14e-35	37452115	37823507	+	inside	14899	14899	NearestLocation	ITGA9	integrin subunit alpha 9
chr22	49380616	49381016	401	*	7.97	4.22	8.91	-4.57	2.04e-37	2.14e-35	5629025	5776557	+	upstream	-42628	42228	NearestLocation	RIC1	RIC1 homolog, RAB6A GEF complex partner 1
chr7	131502131	131502531	401	*	10.34	8.89	11.04	-2.09	2.1e-37	2.21e-35	55776727	55781722	-	downstream	49454	44059	NearestLocation	LINC01415	long intergenic non-protein coding RNA 1415
chr5	31886232	31886632	401	*	9.35	10.04	8	2.01	2.16e-37	2.27e-35	49543393	49543466	-	downstream	162850	162377	NearestLocation	MIR3667	microRNA 3667
chr19	8355624	8356024	401	*	9.69	10.37	8.34	2.01	2.2e-37	2.31e-35	131500262	131558217	-	inside	56086	1869	NearestLocation	PODXL	podocalyxin like
chr9	82743462	82743862	401	*	7.92	4.34	8.85	-4.04	2.28e-37	2.39e-35	31936102	31936159	-	downstream	49927	49470	NearestLocation	MIR4279	microRNA 4279
chr11	6007781	6008181	401	*	8.32	6.17	9.15	-2.87	2.28e-37	2.39e-35	8363299	8374370	+	upstream	-7675	7275	NearestLocation	ANGPTL4	angiopoietin like 4
chr10	79405711	79406111	401	*	8.42	9.2	6.58	2.53	2.44e-37	2.56e-35	82979590	83063177	-	downstream	319715	235728	NearestLocation	RASEF	RAS and EF-hand domain containing
chr19	19329119	19329519	401	*	8.25	6.13	9.07	-2.92	2.46e-37	2.57e-35	6001986	6003194	-	upstream	-4587	4587	NearestLocation	OR56A4	olfactory receptor family 56 subfamily A member 4
chr9	81389559	81389959	401	*	10.09	8.77	10.77	-1.95	2.47e-37	2.58e-35	79382325	79445624	-	inside	39913	23386	NearestLocation	ZCCHC24	zinc finger CCHC-type containing 24
chr2	111920137	111920537	401	*	8.65	9.43	6.87	2.53	2.48e-37	2.59e-35	19320829	19358754	+	inside	8290	8290	NearestLocation	MAU2	MAU2 sister chromatid cohesion factor
chrX	17500193	17500593	401	*	8.66	6.85	9.44	-2.49	2.48e-37	2.59e-35	81583683	81689547	-	downstream	299988	193724	NearestLocation	TLE1	TLE family member 1, transcriptional corepressor
chr6	68135358	68135758	401	*	7.89	4.6	8.82	-3.86	2.64e-37	2.76e-35	111898607	112029561	+	inside	21530	21530	NearestLocation	MERTK	MER proto-oncogene, tyrosine kinase
chr14	68729582	68729982	401	*	8.09	5.68	8.95	-3.11	2.68e-37	2.79e-35	17528435	17587160	+	upstream	-28242	27842	NearestLocation	LOC101928389	uncharacterized LOC101928389
chr2	37390395	37390795	401	*	8.97	7.21	9.74	-2.4	2.68e-37	2.79e-35	68055351	68060502	+	downstream	80007	74856	NearestLocation	LOC102723883	uncharacterized LOC102723883
chr10	70430498	70430898	401	*	8.99	9.72	7.43	2.27	2.78e-37	2.89e-35	68787660	68796253	-	downstream	66671	57678	NearestLocation	ZFP36L1	ZFP36 ring finger protein like 1
chr11	29119685	29120085	401	*	9.19	7.39	9.97	-2.45	2.81e-37	2.93e-35	37342827	37373322	+	downstream	47568	17073	NearestLocation	QPCT	glutaminyl-peptide cyclotransferase
chr14	105108281	105108681	401	*	9.25	7.41	10.03	-2.48	2.92e-37	3.03e-35	70431936	70447951	-	downstream	17453	1038	NearestLocation	NODAL	nodal growth differentiation factor
chr17	39639696	39640096	401	*	7.67	8.5	5.47	2.88	2.95e-37	3.07e-35	29594326	29631515	+	upstream	-474641	474241	NearestLocation	LINC02546	long intergenic non-protein coding RNA 2546
chr16	75679322	75679722	401	*	9.59	8.05	10.31	-2.18	2.95e-37	3.07e-35	105093609	105100131	+	downstream	14672	8150	NearestLocation	LINC02298	long intergenic non-protein coding RNA 2298
chr1	234975167	234975567	401	*	9.63	8.15	10.35	-2.12	3.03e-37	3.14e-35	39637090	39664201	+	inside	2606	2606	NearestLocation	STARD3	StAR related lipid transfer domain containing 3
chr3	45908349	45908749	401	*	9.26	7.79	9.97	-2.15	3.04e-37	3.15e-35	75693893	75701461	-	downstream	22139	14171	NearestLocation	DUXB	double homeobox B
chr1	211648325	211648725	401	*	8.58	6.57	9.39	-2.65	3.08e-37	3.19e-35	234957342	234970062	-	upstream	-5105	5105	NearestLocation	LOC101927851	uncharacterized LOC101927851
chr12	7571327	7571727	401	*	8.73	9.5	6.94	2.51	3.08e-37	3.19e-35	45823316	45916042	-	inside	7693	7293	NearestLocation	LZTFL1	leucine zipper transcription factor like 1
chr9	114224237	114224637	401	*	9.3	7.56	10.07	-2.38	3.14e-37	3.25e-35	211639440	211654627	+	inside	8885	5902	NearestLocation	LINC01693	long intergenic non-protein coding RNA 1693
chr6	125377266	125377666	401	*	8.35	6.33	9.16	-2.73	3.16e-37	3.26e-35	7470813	7503893	-	upstream	-67434	67434	NearestLocation	CD163	CD163 molecule
chr7	142240569	142240969	401	*	8.14	5.74	9	-3.06	3.17e-37	3.28e-35	114209434	114209529	+	downstream	14803	14708	NearestLocation	MIR455	microRNA 455
chr5	116382469	116382869	401	*	9.36	7.9	10.07	-2.11	3.18e-37	3.28e-35	125221928	125302078	-	upstream	-75188	75188	NearestLocation	HDDC2	HD domain containing 2
chr9	90180428	90180828	401	*	8.08	5.55	8.95	-3.17	3.22e-37	3.32e-35	141972631	141973773	-	upstream	-266796	266796	NearestLocation	TAS2R38	taste 2 receptor member 38
chr7	3244330	3244730	401	*	8.23	5.79	9.1	-3.05	3.33e-37	3.44e-35	116447547	116508276	+	upstream	-65078	64678	NearestLocation	SEMA6A-AS1	SEMA6A antisense RNA 1
chr4	82785628	82786028	401	*	9.68	8.25	10.38	-2.07	3.38e-37	3.48e-35	90020654	90041499	-	upstream	-138929	138929	NearestLocation	MIR4290HG	MIR4290 host gene
chr17	27268790	27269190	401	*	8.25	6.09	9.08	-2.87	3.38e-37	3.48e-35	3301252	4269000	+	upstream	-56922	56522	NearestLocation	SDK1	sidekick cell adhesion molecule 1
chr3	48287612	48288012	401	*	8.52	6.67	9.31	-2.6	3.42e-37	3.52e-35	82629539	82798796	-	inside	13168	12768	NearestLocation	SCD5	stearoyl-CoA desaturase 5
chr4	10702044	10702444	401	*	8	5.44	8.87	-3.3	3.45e-37	3.55e-35	27293910	27293996	-	downstream	25206	24720	NearestLocation	MIR4522	microRNA 4522
chr1	74522170	74522570	401	*	8.39	6.24	9.22	-2.79	3.45e-37	3.55e-35	48290793	48291375	-	downstream	3763	2781	NearestLocation	FCF1P2	FCF1 pseudogene 2
chr5	60223339	60223739	401	*	7.95	4.04	8.9	-4.39	3.46e-37	3.55e-35	10486395	10684768	-	upstream	-17276	17276	NearestLocation	CLNK	cytokine dependent hematopoietic cell linker
chr1	110346636	110347036	401	*	7.71	8.52	5.68	2.76	3.48e-37	3.57e-35	74469878	74512614	-	upstream	-9556	9556	NearestLocation	LRRC53	leucine rich repeat containing 53
chr3	45874637	45875037	401	*	8.3	6.14	9.13	-2.83	3.63e-37	3.72e-35	60487713	60548813	+	upstream	-264374	263974	NearestLocation	PART1	prostate androgen-regulated transcript 1
chr2	21427558	21427958	401	*	9.81	8.21	10.56	-2.25	3.69e-37	3.78e-35	110286375	110339171	-	upstream	-7465	7465	NearestLocation	RBM15-AS1	RBM15 antisense RNA 1
chr8	141130946	141131346	401	*	7.99	5.39	8.86	-3.36	3.74e-37	3.84e-35	45886504	45903175	+	upstream	-11867	11467	NearestLocation	CCR9	C-C motif chemokine receptor 9
chr5	76790856	76791256	401	*	10.24	8.63	10.99	-2.27	3.8e-37	3.89e-35	21687430	21710656	-	downstream	283098	259472	NearestLocation	LINC01822	long intergenic non-protein coding RNA 1822
chrX	34028305	34028705	401	*	8.1	5.74	8.95	-3.07	3.93e-37	4.02e-35	141117278	141195808	+	inside	13668	13668	NearestLocation	DENND3	DENN domain containing 3
chr2	240991807	240992207	401	*	8.4	6.43	9.2	-2.68	4.09e-37	4.19e-35	76818933	76835315	+	upstream	-28077	27677	NearestLocation	F2RL1	F2R like trypsin receptor 1
chr5	155605533	155605933	401	*	9.75	8.26	10.46	-2.13	4.11e-37	4.2e-35	34129756	34132311	-	downstream	104006	101051	NearestLocation	FAM47A	family with sequence similarity 47 member A
chr2	14960694	14961094	401	*	7.92	4.85	8.83	-3.88	4.12e-37	4.21e-35	240998618	241095568	+	upstream	-6811	6411	NearestLocation	SNED1	sushi, nidogen and EGF like domains 1
chr17	12977272	12977672	401	*	10.51	9.03	11.22	-2.12	4.21e-37	4.29e-35	155870344	156767788	+	upstream	-264811	264411	NearestLocation	SGCD	sarcoglycan delta
chr10	26192299	26192699	401	*	6.83	7.77	3.18	4.29	4.21e-37	4.3e-35	14632700	14650814	+	downstream	327994	309880	NearestLocation	LRATD1	LRAT domain containing 1
chr10	80547453	80547853	401	*	8.8	7.13	9.55	-2.37	4.26e-37	4.34e-35	12991612	13018065	-	downstream	40793	13940	NearestLocation	ELAC2	elaC ribonuclease Z 2
chr7	22392869	22393269	401	*	7.99	5.45	8.86	-3.31	4.33e-37	4.41e-35	26216665	26304558	+	upstream	-24366	23966	NearestLocation	GAD2	glutamate decarboxylase 2
chr3	171863050	171863450	401	*	9.14	7.25	9.93	-2.52	4.34e-37	4.41e-35	80537902	80646560	+	inside	9551	9551	NearestLocation	SH2D4B	SH2 domain containing 4B
chr8	41685360	41685760	401	*	9	7.38	9.74	-2.29	4.39e-37	4.47e-35	22118236	22357154	-	upstream	-35715	35715	NearestLocation	RAPGEF5	Rap guanine nucleotide exchange factor 5
chr12	51884185	51884585	401	*	8.69	6.96	9.45	-2.46	4.42e-37	4.49e-35	171843349	171938715	+	inside	19701	19701	NearestLocation	TMEM212	transmembrane protein 212
chr16	89315975	89316375	401	*	9.75	8.29	10.46	-2.1	4.54e-37	4.61e-35	41660441	41660508	-	upstream	-24852	24852	NearestLocation	MIR486-1	microRNA 486-1
chr6	77293224	77293624	401	*	9.12	7.58	9.84	-2.2	4.6e-37	4.67e-35	51888009	51891727	+	upstream	-3824	3424	NearestLocation	ANKRD33	ankyrin repeat domain 33
chr5	31811187	31811587	401	*	8.24	5.79	9.1	-3.05	4.71e-37	4.78e-35	89321133	89325110	+	upstream	-5158	4758	NearestLocation	LOC100287036	uncharacterized LOC100287036
chr18	45754548	45754948	401	*	7.87	4.51	8.8	-4.02	4.96e-37	5.03e-35	77461753	77463773	-	downstream	170549	168129	NearestLocation	HTR1B	5-hydroxytryptamine receptor 1B
chr11	123264390	123264790	401	*	8.28	6.09	9.12	-2.88	5.11e-37	5.18e-35	31936102	31936159	-	downstream	124972	124515	NearestLocation	MIR4279	microRNA 4279
chrX	71107826	71108226	401	*	8.74	9.45	7.27	2.17	5.12e-37	5.18e-35	45687025	45752520	+	downstream	67523	2028	NearestLocation	SLC14A1	solute carrier family 14 member 1 (Kidd blood group)
chr11	42087857	42088257	401	*	8.58	6.79	9.36	-2.5	5.31e-37	5.37e-35	123069872	123195248	-	upstream	-69142	69142	NearestLocation	CLMP	CXADR like membrane protein
chr16	12340237	12340637	401	*	8.56	6.61	9.36	-2.6	5.36e-37	5.42e-35	71103889	71106788	-	upstream	-1038	1038	NearestLocation	CXorf65	chromosome X open reading frame 65
chr11	132072076	132072476	401	*	9.96	8.55	10.66	-2.04	5.75e-37	5.81e-35	41993381	42163851	-	inside	75994	75594	NearestLocation	LINC02745	long intergenic non-protein coding RNA 2745
chr11	114518043	114518443	401	*	7.29	8.18	4.5	3.48	5.94e-37	6e-35	11976734	12574287	+	inside	363503	233650	NearestLocation	SNX29	sorting nexin 29
chrX	150689039	150689439	401	*	8.27	6.09	9.1	-2.88	6.43e-37	6.48e-35	132284302	132285081	+	upstream	-212226	211826	NearestLocation	NTM-IT	NTM intronic transcript
chr5	170788903	170789303	401	*	8.86	7.13	9.62	-2.39	6.5e-37	6.55e-35	114521645	114559895	-	downstream	41852	3202	NearestLocation	NXPE1	neurexophilin and PC-esterase domain family member 1
chr3	52217085	52217485	401	*	9.52	8.02	10.24	-2.13	6.56e-37	6.61e-35	150692971	150765108	+	upstream	-3932	3532	NearestLocation	MTMR1	myotubularin related protein 1
chr3	60636793	60637193	401	*	8.55	6.72	9.33	-2.53	7.46e-37	7.51e-35	170763350	170814047	+	inside	25553	24744	NearestLocation	GABRP	gamma-aminobutyric acid type A receptor subunit pi
chr17	73532426	73532826	401	*	9.81	8.33	10.52	-2.11	7.47e-37	7.52e-35	52221080	52231190	-	downstream	14105	3595	NearestLocation	TLR9	toll like receptor 9
chr6	167934367	167934767	401	*	7.99	5.39	8.86	-3.28	7.52e-37	7.56e-35	60617805	60617870	-	upstream	-18923	18923	NearestLocation	MIR548BB	microRNA 548bb
chr18	58967926	58968326	401	*	9.24	7.68	9.98	-2.21	7.54e-37	7.58e-35	73513469	73521407	+	downstream	18957	11019	NearestLocation	LOC101928251	uncharacterized LOC101928251
chr19	28136748	28137148	401	*	8.03	5.6	8.89	-3.19	7.62e-37	7.65e-35	167975924	167976939	-	downstream	42572	41157	NearestLocation	HGC6.3	uncharacterized LOC100128124
chr3	124248451	124248851	401	*	9.13	7.56	9.86	-2.22	7.7e-37	7.73e-35	58996734	59069338	+	upstream	-28808	28408	NearestLocation	OACYLP	O-acyltransferase like, pseudogene
chr15	63968664	63969064	401	*	8.59	6.7	9.39	-2.55	7.71e-37	7.74e-35	27681072	27794005	-	upstream	-342743	342743	NearestLocation	LINC00662	long intergenic non-protein coding RNA 662
chr19	11278630	11279030	401	*	8.56	9.3	6.95	2.29	7.74e-37	7.76e-35	124132929	124133025	+	downstream	115522	115426	NearestLocation	MIR5002	microRNA 5002
chr1	52594971	52595371	401	*	9.9	8.48	10.6	-2.06	8.09e-37	8.1e-35	63928274	63935953	+	downstream	40390	32711	NearestLocation	LOC101928988	uncharacterized LOC101928988
chr20	33792998	33793398	401	*	9.39	7.8	10.13	-2.24	8.33e-37	8.34e-35	11199295	11262524	-	upstream	-16106	16106	NearestLocation	DOCK6	dedicator of cytokinesis 6
chr6	12608889	12609289	401	*	8.78	7.04	9.54	-2.43	8.35e-37	8.35e-35	52602371	52609051	+	upstream	-7400	7000	NearestLocation	GPX7	glutathione peroxidase 7
chr2	121790258	121790658	401	*	8.84	7.16	9.59	-2.36	8.4e-37	8.4e-35	33787373	33811109	-	inside	18111	5625	NearestLocation	ZNF341-AS1	ZNF341 antisense RNA 1
chr5	141848993	141849393	401	*	10.69	9.41	11.36	-1.9	8.42e-37	8.41e-35	12582915	12585404	-	upstream	-23485	23485	NearestLocation	LINC02530	long intergenic non-protein coding RNA 2530
chr4	184451646	184452046	401	*	8.62	9.36	7.02	2.28	8.43e-37	8.42e-35	121737103	121767853	+	downstream	53155	22405	NearestLocation	TSN	translin
chr20	18267797	18268197	401	*	9.78	8.33	10.49	-2.09	8.73e-37	8.71e-35	141853111	141879246	-	downstream	30253	3718	NearestLocation	PCDH1	protocadherin 1
chr6	127869704	127870104	401	*	8.1	5.8	8.94	-3.14	8.85e-37	8.83e-35	184387729	184474550	-	inside	22904	22504	NearestLocation	IRF2	interferon regulatory factor 2
chr3	140822753	140823153	401	*	8.68	6.97	9.44	-2.42	8.92e-37	8.89e-35	18288283	18316996	+	upstream	-20486	20086	NearestLocation	ZNF133	zinc finger protein 133
chr7	20120508	20120908	401	*	8.63	6.67	9.43	-2.6	9.02e-37	8.98e-35	127519455	127591820	+	downstream	350249	277884	NearestLocation	C6orf58	chromosome 6 open reading frame 58
chr7	131623133	131623533	401	*	8.72	6.91	9.5	-2.49	9.06e-37	9.02e-35	140941830	140980978	+	upstream	-119077	118677	NearestLocation	SLC25A36	solute carrier family 25 member 36
chr1	119728048	119728448	401	*	9.56	8.02	10.28	-2.17	9.09e-37	9.04e-35	19918981	20140453	-	inside	19945	19545	NearestLocation	LOC101927668	uncharacterized LOC101927668
chr12	103441437	103441837	401	*	8.29	6.2	9.11	-2.79	9.25e-37	9.2e-35	131500262	131558217	-	upstream	-64916	64916	NearestLocation	PODXL	podocalyxin like
chr3	119311571	119311971	401	*	8.43	6.26	9.26	-2.81	9.38e-37	9.32e-35	119747996	119768905	-	downstream	40857	19548	NearestLocation	HMGCS2	3-hydroxy-3-methylglutaryl-CoA synthase 2
chr3	61578678	61579078	401	*	9.18	7.64	9.91	-2.2	9.74e-37	9.67e-35	103237591	103496010	-	inside	54573	54173	NearestLocation	C12orf42	chromosome 12 open reading frame 42
chr18	40367563	40367963	401	*	8.61	6.83	9.39	-2.48	9.8e-37	9.73e-35	119314293	119322760	-	downstream	11189	2322	NearestLocation	ARHGAP31-AS1	ARHGAP31 antisense RNA 1
chr4	36997745	36998145	401	*	8.73	6.84	9.52	-2.52	9.99e-37	9.91e-35	61561569	62297609	+	inside	17109	17109	NearestLocation	PTPRG	protein tyrosine phosphatase receptor type G
chr2	207131685	207132409	725	*	8.52	6.68	9.31	-2.55	1.01e-36	9.97e-35	40066286	40099233	+	downstream	301277	268330	NearestLocation	LINC01477	long intergenic non-protein coding RNA 1477
chr1	46682002	46682402	401	*	8.66	6.86	9.44	-2.49	1.02e-36	1.01e-34	37001772	37023499	+	upstream	-4027	3627	NearestLocation	LINC02616	long intergenic non-protein coding RNA 2616
chr9	68781918	68782318	401	*	8.32	6.2	9.15	-2.79	1.02e-36	1.01e-34	207109987	207110073	-	upstream	-21612	21612	NearestLocation	MIR2355	microRNA 2355
chr7	100546004	100546404	401	*	9.82	8.43	10.51	-2.02	1.03e-36	1.02e-34	46674036	46692098	+	inside	7966	7966	NearestLocation	EFCAB14-AS1	EFCAB14 antisense RNA 1
chr19	39696456	39696856	401	*	7.86	4.52	8.79	-3.92	1.04e-36	1.03e-34	68780039	68785566	+	inside	1879	1879	NearestLocation	FAM122A	family with sequence similarity 122A
chr7	153932475	153932875	401	*	7.95	5.08	8.84	-3.45	1.1e-36	1.09e-34	100539203	100568220	+	inside	6801	6801	NearestLocation	AGFG2	ArfGAP with FG repeats 2
chr3	37551892	37552292	401	*	8.86	7.11	9.63	-2.42	1.11e-36	1.09e-34	39704481	39709444	+	upstream	-8025	7625	NearestLocation	LGALS14	galectin 14
chr18	63700369	63700769	401	*	7.93	5.21	8.82	-3.41	1.14e-36	1.13e-34	153887097	154894285	+	inside	45378	45378	NearestLocation	DPP6	dipeptidyl peptidase like 6
chr12	14560934	14561334	401	*	8.01	5.5	8.87	-3.23	1.16e-36	1.14e-34	37452115	37823507	+	inside	99777	99777	NearestLocation	ITGA9	integrin subunit alpha 9
chr1	58727422	58727822	401	*	9.46	8.07	10.16	-2.06	1.18e-36	1.16e-34	63655197	63661893	-	upstream	-38476	38476	NearestLocation	SERPINB3	serpin family B member 3
chr15	85581476	85581876	401	*	8.26	6.12	9.09	-2.96	1.19e-36	1.17e-34	14567393	14624191	+	upstream	-6459	6059	NearestLocation	PLBD1-AS1	PLBD1 antisense RNA 1
chr10	4086385	4086785	401	*	8.97	7.32	9.72	-2.3	1.22e-36	1.2e-34	58643440	58700077	-	upstream	-27345	27345	NearestLocation	MYSM1	Myb like, SWIRM and MPN domains 1
chr5	141838936	141839336	401	*	9.09	7.55	9.82	-2.26	1.22e-36	1.2e-34	85754941	85756237	-	downstream	174761	173065	NearestLocation	LINC02883	long intergenic non-protein coding RNA 2883
chr10	77371869	77372269	401	*	8.86	7	9.65	-2.5	1.22e-36	1.2e-34	4051726	4089013	+	inside	34659	2228	NearestLocation	LOC101927964	uncharacterized LOC101927964
chr11	96156979	96157379	401	*	9.52	7.99	10.24	-2.17	1.24e-36	1.22e-34	141853111	141879246	-	downstream	40310	13775	NearestLocation	PCDH1	protocadherin 1
chr1	5200002	5200402	401	*	7.86	4.2	8.81	-4.14	1.41e-36	1.38e-34	77354404	77376613	+	inside	17465	4344	NearestLocation	KCNMA1-AS3	KCNMA1 antisense RNA 3
chr13	102686280	102686680	401	*	8.45	6.54	9.24	-2.61	1.41e-36	1.38e-34	96341438	96341526	+	upstream	-184459	184059	NearestLocation	MIR1260B	microRNA 1260b
chrX	151711753	151712153	401	*	9.15	7.63	9.88	-2.18	1.42e-36	1.39e-34	4654609	4792534	+	downstream	545393	407468	NearestLocation	AJAP1	adherens junctions associated protein 1
chr17	58503766	58504166	401	*	7.89	4.83	8.8	-3.64	1.46e-36	1.43e-34	102685744	102694504	-	inside	8224	536	NearestLocation	METTL21C	methyltransferase like 21C
chr4	53122274	53122674	401	*	8.31	9.07	6.59	2.41	1.49e-36	1.46e-34	151716035	151723194	+	upstream	-4282	3882	NearestLocation	FATE1	fetal and adult testis expressed 1
chr16	12337940	12338340	401	*	8.35	6.2	9.17	-2.79	1.5e-36	1.47e-34	58489529	58517905	-	inside	14139	13739	NearestLocation	MTMR4	myotubularin related protein 4
chr8	79760880	79761280	401	*	8.45	6.52	9.25	-2.62	1.52e-36	1.48e-34	52872982	53366066	-	inside	243792	243392	NearestLocation	SCFD2	sec1 family domain containing 2
chr4	145285914	145286314	401	*	7.89	4.55	8.82	-3.98	1.55e-36	1.52e-34	11976734	12574287	+	inside	361206	235947	NearestLocation	SNX29	sorting nexin 29
chr22	46812776	46813176	401	*	8.42	9.18	6.73	2.4	1.57e-36	1.53e-34	79764010	79767857	-	downstream	6977	2730	NearestLocation	HEY1	hes related family bHLH transcription factor with YRPW motif 1
chr6	112037773	112038173	401	*	9.24	7.77	9.96	-2.13	1.59e-36	1.55e-34	145335263	145343559	-	downstream	57645	48949	NearestLocation	LINC02266	long intergenic non-protein coding RNA 2266
chr20	20782186	20782586	401	*	6.94	7.85	3.88	3.75	1.59e-36	1.55e-34	46762617	47175699	+	inside	50159	50159	NearestLocation	TBC1D22A	TBC1 domain family member 22A
chr3	127600479	127600879	401	*	9.08	9.79	7.59	2.19	1.62e-36	1.58e-34	112054072	112070969	+	upstream	-16299	15899	NearestLocation	CCN6	cellular communication network factor 6
chr2	13652898	13653298	401	*	7.88	5.03	8.77	-3.59	1.7e-36	1.66e-34	20389530	20712644	-	upstream	-69542	69542	NearestLocation	RALGAPA2	Ral GTPase activating protein catalytic subunit alpha 2
chr11	133515174	133515574	401	*	8.17	6	9	-2.9	1.75e-36	1.7e-34	127598410	127622436	+	inside	2069	2069	NearestLocation	MCM2	minichromosome maintenance complex component 2
chr17	16398620	16399020	401	*	9.98	8.59	10.68	-2.03	1.76e-36	1.71e-34	12780593	13007029	-	upstream	-645869	645869	NearestLocation	LOC100506474	uncharacterized LOC100506474
chr12	59850227	59850627	401	*	8.21	5.79	9.07	-3.02	1.77e-36	1.72e-34	132414977	133532519	-	inside	17345	16945	NearestLocation	OPCML	opioid binding protein/cell adhesion molecule like
chr6	121651419	121651819	401	*	9.2	7.6	9.93	-2.24	1.8e-36	1.75e-34	16415571	16437003	+	upstream	-16951	16551	NearestLocation	TRPV2	transient receptor potential cation channel subfamily V member 2
chr4	57132121	57132521	401	*	8.01	5.37	8.89	-3.28	1.81e-36	1.75e-34	59596029	59789855	+	downstream	254198	60372	NearestLocation	SLC16A7	solute carrier family 16 member 7
chr21	17393450	17393850	401	*	9.41	7.59	10.19	-2.46	1.83e-36	1.78e-34	121435595	121449727	+	downstream	215824	201692	NearestLocation	GJA1	gap junction protein alpha 1
chr1	224684978	224685378	401	*	8.5	9.25	6.85	2.36	1.85e-36	1.79e-34	57030773	57110385	-	upstream	-21736	21736	NearestLocation	IGFBP7	insulin like growth factor binding protein 7
chr14	67395714	67396114	401	*	9.62	8.29	10.3	-1.97	1.85e-36	1.79e-34	17438821	17450104	+	upstream	-45371	44971	NearestLocation	LINC01549	long intergenic non-protein coding RNA 1549
chr4	17544181	17544581	401	*	8.87	7.15	9.63	-2.37	1.89e-36	1.83e-34	224896262	225399292	+	upstream	-211284	210884	NearestLocation	DNAH14	dynein axonemal heavy chain 14
chr3	176920634	176921034	401	*	8.7	9.43	7.18	2.21	1.91e-36	1.85e-34	67386984	67412167	-	inside	16453	8730	NearestLocation	PLEK2	pleckstrin 2
chr1	220364883	220365283	401	*	8	5.52	8.86	-3.19	1.95e-36	1.89e-34	17515165	17527104	+	downstream	29016	17077	NearestLocation	CLRN2	clarin 2
chr13	52955356	52955756	401	*	8.77	9.48	7.35	2.09	1.97e-36	1.91e-34	176814155	176817001	-	upstream	-103633	103633	NearestLocation	LINC01209	long intergenic non-protein coding RNA 1209
chr22	19579861	19580261	401	*	8.77	6.92	9.56	-2.5	1.98e-36	1.91e-34	220148293	220272453	-	upstream	-92430	92430	NearestLocation	RAB3GAP2	RAB3 GTPase activating non-catalytic protein subunit 2
chr15	40918192	40918592	401	*	9.81	8.35	10.52	-2.1	2.04e-36	1.97e-34	53028813	53052057	+	upstream	-73457	73057	NearestLocation	OLFM4	olfactomedin 4
chr11	65280114	65280514	401	*	8.73	6.87	9.51	-2.5	2.07e-36	1.99e-34	19565203	19566839	-	upstream	-13022	13022	NearestLocation	LINC00895	long intergenic non-protein coding RNA 895
chr21	15430556	15430956	401	*	8.48	6.59	9.27	-2.57	2.07e-36	1.99e-34	40929340	40939073	+	upstream	-11148	10748	NearestLocation	DLL4	delta like canonical Notch ligand 4
chr11	329415	329815	401	*	8.51	9.25	6.92	2.29	2.07e-36	2e-34	65261920	65326543	+	inside	18194	18194	NearestLocation	POLA2	DNA polymerase alpha 2, accessory subunit
chr12	54935300	54935700	401	*	7.93	5.1	8.82	-3.46	2.1e-36	2.02e-34	15730025	15880069	+	upstream	-299469	299069	NearestLocation	USP25	ubiquitin specific peptidase 25
chr10	23657675	23658075	401	*	8.87	7.21	9.62	-2.32	2.1e-36	2.03e-34	319676	327537	-	upstream	-1878	1878	NearestLocation	IFITM3	interferon induced transmembrane protein 3
chr6	52183362	52183762	401	*	7.1	7.98	4.45	3.38	2.13e-36	2.05e-34	54948015	54984762	-	downstream	49462	12315	NearestLocation	TESPA1	thymocyte expressed, positive selection associated 1
chr7	4706664	4707064	401	*	10.71	9.51	11.35	-1.82	2.2e-36	2.11e-34	23694746	24547848	+	upstream	-37071	36671	NearestLocation	KIAA1217	KIAA1217
chr1	159068299	159068699	401	*	7.93	5.06	8.83	-3.46	2.2e-36	2.11e-34	52186375	52190638	+	upstream	-3013	2613	NearestLocation	IL17A	interleukin 17A
chr2	129619487	129619887	401	*	7.86	4.85	8.77	-3.82	2.2e-36	2.11e-34	4682295	4771442	+	inside	24369	24369	NearestLocation	FOXK1	forkhead box K1
chr1	5274598	5274998	401	*	7.94	5.17	8.83	-3.42	2.24e-36	2.15e-34	158999968	159055155	+	downstream	68331	13144	NearestLocation	IFI16	interferon gamma inducible protein 16
chr2	42835969	42836369	401	*	8.9	7.19	9.66	-2.38	2.25e-36	2.16e-34	129825126	129877664	-	downstream	258177	205239	NearestLocation	LINC02572	long intergenic non-protein coding RNA 2572
chr16	49279213	49279613	401	*	9.13	7.44	9.89	-2.33	2.26e-36	2.16e-34	5862672	5862741	-	downstream	588143	587674	NearestLocation	MIR4689	microRNA 4689
chr2	23280416	23280816	401	*	8.22	3.48	9.19	-5.41	2.27e-36	2.18e-34	42767089	42792593	-	upstream	-43376	43376	NearestLocation	HAAO	3-hydroxyanthranilate 3,4-dioxygenase
chr1	33844189	33844589	401	*	8.72	7	9.49	-2.39	2.27e-36	2.18e-34	49277917	49281838	-	inside	2625	1296	NearestLocation	CBLN1	cerebellin 1 precursor
chr15	73711447	73711847	401	*	8.38	6.21	9.21	-2.8	2.33e-36	2.23e-34	23385179	23708611	+	upstream	-104763	104363	NearestLocation	KLHL29	kelch like family member 29
chr2	6780737	6781137	401	*	8.07	5.36	8.95	-3.32	2.33e-36	2.23e-34	33860475	33864791	+	upstream	-16286	15886	NearestLocation	HMGB4	high mobility group box 4
chr10	34024482	34024882	401	*	8.64	6.68	9.44	-2.61	2.39e-36	2.28e-34	73683966	73714514	+	inside	27481	2667	NearestLocation	CD276	CD276 molecule
chr18	56452392	56452792	401	*	7.85	4.86	8.76	-3.74	2.4e-36	2.29e-34	6728177	6770311	-	upstream	-10426	10426	NearestLocation	LINC00487	long intergenic non-protein coding RNA 487
chr3	153209611	153210011	401	*	9.78	8.48	10.45	-1.93	2.42e-36	2.31e-34	33759713	33772702	-	upstream	-251780	251780	NearestLocation	LINC00838	long intergenic non-protein coding RNA 838
chr10	90319508	90319908	401	*	8.54	6.4	9.37	-2.75	2.42e-36	2.31e-34	56651343	57036606	+	upstream	-198951	198551	NearestLocation	WDR7	WD repeat domain 7
chr7	108114519	108114919	401	*	8.27	6.19	9.09	-2.78	2.46e-36	2.35e-34	153162226	153170627	+	downstream	47385	38984	NearestLocation	RAP2B	RAP2B, member of RAS oncogene family
chr15	70633067	70633467	401	*	8.96	7.31	9.71	-2.3	2.48e-36	2.36e-34	90402521	90628852	-	downstream	309344	82613	NearestLocation	LINC02653	long intergenic non-protein coding RNA 2653
chr9	117343413	117343813	401	*	7.9	4.92	8.81	-3.55	2.57e-36	2.45e-34	108023548	108130361	-	inside	15842	15442	NearestLocation	LAMB4	laminin subunit beta 4
chr22	32539669	32540069	401	*	10.22	8.94	10.89	-1.9	2.63e-36	2.5e-34	70635249	70637314	+	upstream	-2182	1782	NearestLocation	SALRNA2	senescence associated long non-coding RNA 2
chr6	138411279	138411679	401	*	8.44	6.26	9.27	-2.79	2.63e-36	2.5e-34	116425225	117415070	-	inside	71657	71257	NearestLocation	ASTN2	astrotactin 2
chr13	33207513	33207913	401	*	8.62	6.53	9.44	-2.7	2.73e-36	2.6e-34	32474676	32498829	+	downstream	64993	40840	NearestLocation	FBXO7	F-box protein 7
chr7	96238463	96238863	401	*	8.43	9.16	6.86	2.25	2.79e-36	2.65e-34	138403531	138422197	+	inside	7748	7748	NearestLocation	HEBP2	heme binding protein 2
chr9	78354587	78354987	401	*	8.32	6.33	9.13	-2.7	2.82e-36	2.68e-34	33180401	33281584	+	inside	27112	27112	NearestLocation	STARD13-AS	STARD13 antisense RNA
chr9	123933439	123933839	401	*	8.6	6.67	9.39	-2.57	2.89e-36	2.74e-34	96219662	96219756	-	upstream	-18707	18707	NearestLocation	MIR591	microRNA 591
chr4	108035747	108036147	401	*	7.82	8.65	5.7	2.84	2.95e-36	2.79e-34	78297125	78330093	+	downstream	57462	24494	NearestLocation	PSAT1	phosphoserine aminotransferase 1
chr6	33610047	33610447	401	*	10.08	8.72	10.76	-1.99	2.95e-36	2.8e-34	123379654	123930152	-	upstream	-3287	3287	NearestLocation	DENND1A	DENN domain containing 1A
chr4	83782600	83783000	401	*	8.05	5.63	8.91	-3.13	2.97e-36	2.82e-34	107989714	108035175	+	downstream	46033	572	NearestLocation	HADH	hydroxyacyl-CoA dehydrogenase
chr4	4396455	4396855	401	*	9.27	7.75	9.99	-2.17	2.98e-36	2.82e-34	33620365	33696574	+	upstream	-10318	9918	NearestLocation	ITPR3	inositol 1,4,5-trisphosphate receptor type 3
chr4	53618347	53618747	401	*	8.03	5.3	8.92	-3.32	3.08e-36	2.91e-34	83535914	83605875	+	downstream	246686	176725	NearestLocation	GPAT3	glycerol-3-phosphate acyltransferase 3
chr2	29761254	29761654	401	*	7.15	8.02	4.53	3.3	3.24e-36	3.06e-34	4348140	4419058	+	inside	48315	22203	NearestLocation	NSG1	neuronal vesicle trafficking associated 1
chr12	97997216	97997616	401	*	7.86	4.13	8.81	-4.3	3.27e-36	3.09e-34	53592956	53604047	+	downstream	25391	14300	NearestLocation	LNX1-AS2	LNX1 antisense RNA 2
chr2	26769219	26769619	401	*	9.23	9.96	7.68	2.26	3.31e-36	3.13e-34	29192774	29921586	-	inside	160332	159932	NearestLocation	ALK	ALK receptor tyrosine kinase
chr11	45982900	45983300	401	*	9.64	8.23	10.34	-2.05	3.4e-36	3.2e-34	97995383	97995448	-	upstream	-1768	1768	NearestLocation	MIR4303	microRNA 4303
chr11	120714525	120714925	401	*	8.15	5.96	8.99	-2.91	3.43e-36	3.23e-34	26764289	26801067	+	inside	4930	4930	NearestLocation	CENPA	centromere protein A
chr9	34686735	34687135	401	*	7.99	5.46	8.86	-3.23	3.43e-36	3.24e-34	45921621	45929096	+	downstream	61279	53804	NearestLocation	LARGE2	LARGE xylosyl- and glucuronyltransferase 2
chr2	100902802	100903202	401	*	8.3	6.29	9.11	-2.72	3.46e-36	3.26e-34	120867933	120894797	-	downstream	180272	153008	NearestLocation	LOC101929227	uncharacterized LOC101929227
chr18	79485172	79485572	401	*	9.62	10.32	8.22	2.07	3.74e-36	3.52e-34	34689570	34691276	-	downstream	4541	2435	NearestLocation	CCL19	C-C motif chemokine ligand 19
chr10	107546241	107546641	401	*	8.02	5.63	8.88	-3.11	3.79e-36	3.57e-34	100970767	100977766	-	downstream	74964	67565	NearestLocation	NPAS2-AS1	NPAS2 antisense RNA 1
chr13	49629858	49630258	401	*	9.14	7.63	9.87	-2.16	3.83e-36	3.6e-34	79395856	79529325	+	inside	89316	43753	NearestLocation	NFATC1	nuclear factor of activated T cells 1
chr9	69180666	69181066	401	*	8.87	7.25	9.62	-2.29	4.06e-36	3.82e-34	106573663	107164534	-	upstream	-381707	381707	NearestLocation	SORCS1	sortilin related VPS10 domain containing receptor 1
chr5	123143190	123143590	401	*	8.46	6.62	9.24	-2.56	4.11e-36	3.85e-34	49628507	49633872	+	inside	1351	1351	NearestLocation	ARL11	ADP ribosylation factor like GTPase 11
chr3	110998824	110999224	401	*	6.87	7.8	3.45	4.02	4.16e-36	3.9e-34	69296682	69311111	-	downstream	130445	115616	NearestLocation	BANCR	BRAF-activated non-protein coding RNA
chr5	113781202	113781602	401	*	8.05	5.66	8.9	-3.23	4.23e-36	3.96e-34	123087248	123090299	-	upstream	-52891	52891	NearestLocation	LOC105379152	uncharacterized LOC105379152
chr1	239056955	239057355	401	*	8.01	5.63	8.86	-3.15	4.29e-36	4.02e-34	111070071	111275563	+	upstream	-71247	70847	NearestLocation	NECTIN3	nectin cell adhesion molecule 3
chr1	164473531	164473931	401	*	7.9	4.89	8.8	-3.73	4.33e-36	4.06e-34	113513694	113595285	+	downstream	267508	185917	NearestLocation	YTHDC2	YTH domain containing 2
chr2	221779800	221780200	401	*	9.44	8.09	10.13	-2.01	4.34e-36	4.06e-34	239386565	239915452	+	upstream	-329610	329210	NearestLocation	CHRM3	cholinergic receptor muscarinic 3
chr6	151120114	151120514	401	*	8.34	9.09	6.68	2.37	4.39e-36	4.11e-34	164555584	164851831	+	upstream	-82053	81653	NearestLocation	PBX1	PBX homeobox 1
chr9	134475320	134475720	401	*	9.15	9.86	7.68	2.16	4.48e-36	4.19e-34	221418027	221574202	-	upstream	-205598	205598	NearestLocation	EPHA4	EPH receptor A4
chr4	76641248	76641648	401	*	7.92	5.26	8.8	-3.47	4.52e-36	4.23e-34	151088103	151228447	-	inside	108333	32011	NearestLocation	LOC102723831	uncharacterized LOC102723831
chr8	123178663	123179063	401	*	7.88	4.87	8.78	-3.68	4.61e-36	4.3e-34	134379411	134379472	+	downstream	95909	95848	NearestLocation	MIR4669	microRNA 4669
chr11	32081094	32081494	401	*	9.24	7.59	9.99	-2.28	4.72e-36	4.41e-34	76575551	76575626	+	downstream	65697	65622	NearestLocation	MIR548AH	microRNA 548ah
chr4	54930257	54930657	401	*	8.85	7.26	9.59	-2.28	4.73e-36	4.41e-34	123178960	123210079	+	overlapStart	-297	103	NearestLocation	FAM83A	family with sequence similarity 83 member A
chr13	28357486	28357886	401	*	8.59	6.82	9.36	-2.49	4.93e-36	4.6e-34	32035979	32041318	-	upstream	-39776	39776	NearestLocation	LOC100506675	uncharacterized LOC100506675
chr11	7281072	7281472	401	*	8.23	5.79	9.09	-3.03	5.01e-36	4.67e-34	55078481	55125595	-	downstream	195338	147824	NearestLocation	KDR	kinase insert domain receptor
chr1	62210125	62210525	401	*	7.96	5.42	8.83	-3.24	5.03e-36	4.68e-34	28300346	28495145	-	inside	137659	57140	NearestLocation	FLT1	fms related receptor tyrosine kinase 1
chr13	109264525	109264925	401	*	9.78	8.36	10.48	-2.04	5.15e-36	4.79e-34	7238778	7469043	+	inside	42294	42294	NearestLocation	SYT9	synaptotagmin 9
chr11	75188689	75189089	401	*	7.77	8.57	5.82	2.72	5.18e-36	4.82e-34	62194849	62212328	+	inside	15276	1803	NearestLocation	L1TD1	LINE1 type transposase domain containing 1
chr15	97783435	97783835	401	*	7.83	4.81	8.74	-3.73	5.18e-36	4.82e-34	109163902	109201483	-	upstream	-63042	63042	NearestLocation	MYO16-AS1	MYO16 antisense RNA 1
chr18	23784938	23785338	401	*	9.65	8.04	10.39	-2.26	5.21e-36	4.84e-34	75240774	75243704	+	upstream	-52085	51685	NearestLocation	TPBGL	trophoblast glycoprotein like
chr8	32335670	32336070	401	*	8.12	5.92	8.95	-2.93	5.26e-36	4.88e-34	97629206	97875650	-	inside	92215	91815	NearestLocation	LINC00923	long intergenic non-protein coding RNA 923
chr2	85175557	85175957	401	*	10.22	8.9	10.9	-1.94	5.28e-36	4.9e-34	23689443	23956222	+	inside	95495	95495	NearestLocation	LAMA3	laminin subunit alpha 3
chr1	18599197	18599597	401	*	8.13	8.92	6.28	2.6	5.29e-36	4.9e-34	32440704	32448803	+	upstream	-105034	104634	NearestLocation	NRG1-IT3	NRG1 intronic transcript 3
chr18	3595468	3595868	401	*	9.02	7.44	9.76	-2.23	5.51e-36	5.11e-34	85186409	85187253	+	upstream	-10852	10452	NearestLocation	TCF7L1-IT1	TCF7L1 intronic transcript 1
chr5	15790596	15790996	401	*	7.93	5.37	8.8	-3.32	5.66e-36	5.24e-34	18630846	18748866	+	upstream	-31649	31249	NearestLocation	PAX7	paired box 7
chr19	17965853	17966253	401	*	9.61	8.27	10.29	-1.97	5.79e-36	5.36e-34	3593732	3598363	+	inside	1736	1736	NearestLocation	DLGAP1-AS1	DLGAP1 antisense RNA 1
chr6	142711355	142711755	401	*	7.88	5.13	8.77	-3.45	5.87e-36	5.43e-34	15935182	15935260	+	upstream	-144586	144186	NearestLocation	MIR887	microRNA 887
chr2	177021647	177022047	401	*	7.92	8.73	5.84	2.81	5.88e-36	5.43e-34	17951293	18000080	+	inside	14560	14560	NearestLocation	KCNN1	potassium calcium-activated channel subfamily N member 1
chr1	99956755	99957155	401	*	7.86	4.77	8.77	-4	5.88e-36	5.43e-34	142526455	142637889	-	upstream	-73466	73466	NearestLocation	LOC153910	uncharacterized LOC153910
chr11	116481274	116481674	401	*	7.91	5.24	8.79	-3.43	5.89e-36	5.43e-34	177212563	177223958	+	upstream	-190916	190516	NearestLocation	HNRNPA3	heterogeneous nuclear ribonucleoprotein A3
chr4	145501242	145501642	401	*	8.19	5.87	9.04	-2.95	5.89e-36	5.44e-34	99969351	100077269	+	upstream	-12596	12196	NearestLocation	SLC35A3	solute carrier family 35 member A3
chr20	39122480	39122880	401	*	7.5	8.35	5.14	3.1	6.01e-36	5.54e-34	116639422	116658295	+	upstream	-158148	157748	NearestLocation	LINC02702	long intergenic non-protein coding RNA 2702
chr11	130580395	130580795	401	*	9.69	8.34	10.38	-1.98	6.28e-36	5.78e-34	145497073	145502971	-	inside	1729	1329	NearestLocation	SMAD1-AS2	SMAD1 antisense RNA 2
chr6	5344027	5344427	401	*	8.31	6.32	9.12	-2.71	6.34e-36	5.84e-34	39213777	39224748	-	downstream	102268	90897	NearestLocation	LINC01734	long intergenic non-protein coding RNA 1734
chr6	166555141	166555541	401	*	8.97	7.37	9.71	-2.25	6.38e-36	5.87e-34	130666735	130666803	+	upstream	-86340	85940	NearestLocation	MIR8052	microRNA 8052
chr2	112024210	112024610	401	*	6.96	7.89	3.73	3.97	6.88e-36	6.33e-34	5261044	5829192	+	inside	82983	82983	NearestLocation	FARS2	phenylalanyl-tRNA synthetase 2, mitochondrial
chr14	53231121	53231521	401	*	7.99	8.82	5.82	2.93	7.1e-36	6.53e-34	166509354	166509433	-	upstream	-45708	45708	NearestLocation	MIR1913	microRNA 1913
chr2	168545563	168545963	401	*	9.35	7.64	10.11	-2.35	7.3e-36	6.71e-34	112055269	112119318	+	upstream	-31059	30659	NearestLocation	TMEM87B	transmembrane protein 87B
chr9	13521446	13521846	401	*	9.14	7.66	9.85	-2.13	7.48e-36	6.87e-34	53153354	53157528	+	downstream	77767	73593	NearestLocation	LOC101927620	uncharacterized LOC101927620
chr11	36756984	36757384	401	*	8.32	6.24	9.14	-2.74	7.57e-36	6.95e-34	168582943	168583018	+	upstream	-37380	36980	NearestLocation	MIR4774	microRNA 4774
chr5	177462258	177462658	401	*	9.69	8.17	10.42	-2.16	7.58e-36	6.95e-34	13406380	13488125	-	upstream	-33321	33321	NearestLocation	LINC01235	long intergenic non-protein coding RNA 1235
chr17	633620	634020	401	*	9.61	10.29	8.28	1.99	7.58e-36	6.95e-34	36575574	36598279	-	upstream	-158705	158705	NearestLocation	RAG2	recombination activating 2
chr6	119240446	119240846	401	*	8.87	7.07	9.65	-2.44	8.09e-36	7.41e-34	177456608	177474401	-	inside	12143	5650	NearestLocation	DBN1	drebrin 1
chr8	70992420	70992820	401	*	8.89	7.18	9.65	-2.36	8.29e-36	7.59e-34	732412	742968	+	upstream	-98792	98392	NearestLocation	TLCD3A	TLC domain containing 3A
chr16	1042919	1043319	401	*	7.7	8.52	5.6	2.82	8.33e-36	7.62e-34	118959763	119149387	-	upstream	-91059	91059	NearestLocation	FAM184A	family with sequence similarity 184 member A
chr2	120245436	120245836	401	*	8.95	9.64	7.56	2.05	8.36e-36	7.64e-34	70669339	71228629	+	inside	323081	235809	NearestLocation	XKR9	XK related 9
chr4	188245729	188246129	401	*	8.5	6.59	9.3	-2.58	8.37e-36	7.65e-34	1064093	1078707	-	downstream	35788	20774	NearestLocation	SSTR5-AS1	SSTR5 antisense RNA 1
chr2	204282552	204282952	401	*	8.23	5.97	9.07	-2.88	8.46e-36	7.73e-34	120240064	120294710	+	inside	5372	5372	NearestLocation	RALB	RAS like proto-oncogene B
chr7	46215857	46216257	401	*	8.93	7.4	9.66	-2.23	8.51e-36	7.77e-34	188139441	188147743	+	downstream	106288	97986	NearestLocation	TRIML1	tripartite motif family like 1
chrX	47518117	47518517	401	*	8.55	6.76	9.33	-2.49	8.6e-36	7.85e-34	204545475	205620162	+	upstream	-262923	262523	NearestLocation	PARD3B	par-3 family cell polarity regulator beta
chr6	53264882	53265282	401	*	8.65	6.7	9.45	-2.58	8.62e-36	7.86e-34	45912245	45921874	-	upstream	-293983	293983	NearestLocation	IGFBP3	insulin like growth factor binding protein 3
chr3	169619785	169620185	401	*	9.95	8.57	10.65	-2.01	8.65e-36	7.88e-34	47483571	47484823	+	downstream	34546	33294	NearestLocation	LINC01560	long intergenic non-protein coding RNA 1560
chr8	134685232	134685632	401	*	8.59	6.86	9.36	-2.49	8.69e-36	7.91e-34	53276993	53277071	+	upstream	-12111	11711	NearestLocation	MIR5685	microRNA 5685
chr6	112501729	112502129	401	*	7.52	8.34	5.46	2.79	8.84e-36	8.05e-34	169083499	169663775	-	inside	43990	43590	NearestLocation	MECOM	MDS1 and EVI1 complex locus
chr10	126405178	126405578	401	*	8.05	8.85	6.12	2.67	9.05e-36	8.23e-34	134477788	134713049	-	inside	27817	27417	NearestLocation	ZFAT	zinc finger and AT-hook domain containing
chr17	49235351	49235751	401	*	8.06	5.74	8.91	-3.06	9.08e-36	8.25e-34	112107931	112254939	-	upstream	-246790	246790	NearestLocation	LAMA4	laminin subunit alpha 4
chr2	31239502	31239902	401	*	9.17	9.92	7.52	2.36	9.1e-36	8.27e-34	126413869	126421879	-	downstream	16701	8291	NearestLocation	LINC00601	long intergenic non-protein coding RNA 601
chr3	105823057	105823457	401	*	8.65	6.96	9.41	-2.4	9.12e-36	8.28e-34	49230853	49318011	+	inside	4498	4498	NearestLocation	FLJ40194	uncharacterized FLJ40194
chr12	89353755	89354155	401	*	10.13	8.83	10.8	-1.92	9.2e-36	8.35e-34	31234152	31269451	+	inside	5350	5350	NearestLocation	EHD3	EH domain containing 3
chr10	112842985	112843385	401	*	9.41	10.13	7.92	2.18	9.59e-36	8.7e-34	105655461	105869552	-	inside	46495	46095	NearestLocation	CBLB	Cbl proto-oncogene B
chr11	106031151	106031551	401	*	8.41	6.49	9.2	-2.72	9.81e-36	8.89e-34	89347235	89352501	-	upstream	-1254	1254	NearestLocation	DUSP6	dual specificity phosphatase 6
chr5	142789973	142790373	401	*	8	5.5	8.86	-3.21	9.82e-36	8.9e-34	112823490	112827726	+	downstream	19495	15259	NearestLocation	LOC103344931	uncharacterized LOC103344931
chr2	201696137	201696537	401	*	8.5	6.51	9.3	-2.63	9.92e-36	8.98e-34	106007899	106022403	-	upstream	-8748	8748	NearestLocation	MSANTD4	Myb/SANT DNA binding domain containing 4 with coiled-coils
chr9	87152163	87152563	401	*	8.56	6.72	9.35	-2.5	1.02e-35	9.19e-34	142770377	143229011	+	inside	19596	19596	NearestLocation	ARHGAP26	Rho GTPase activating protein 26
chr10	76051013	76051413	401	*	9.6	10.32	8.13	2.15	1.02e-35	9.22e-34	201644870	201698694	-	inside	2557	2157	NearestLocation	MPP4	membrane palmitoylated protein 4
chr18	61628125	61628525	401	*	8.63	6.88	9.4	-2.42	1.03e-35	9.3e-34	87148644	87159556	+	inside	3519	3519	NearestLocation	LINC02872	long intergenic non-protein coding RNA 2872
chr19	45171191	45171591	401	*	9.7	8.32	10.39	-2.02	1.04e-35	9.41e-34	75742740	75743755	+	downstream	308273	307258	NearestLocation	LOC105378367	uncharacterized LOC105378367
chr1	61289601	61290001	401	*	8.84	7.23	9.59	-2.29	1.06e-35	9.53e-34	61748082	61758464	+	upstream	-119957	119557	NearestLocation	LINC01544	long intergenic non-protein coding RNA 1544
chr7	65800232	65800632	401	*	8.57	6.84	9.33	-2.47	1.06e-35	9.54e-34	45162928	45178237	-	inside	7046	6646	NearestLocation	TRAPPC6A	trafficking protein particle complex 6A
chr1	155983413	155983813	401	*	9.02	7.51	9.74	-2.17	1.06e-35	9.58e-34	61248945	61253510	-	upstream	-36091	36091	NearestLocation	NFIA-AS1	NFIA antisense RNA 1
chr15	79300183	79300583	401	*	7.83	4.33	8.76	-4.18	1.07e-35	9.67e-34	65647010	65770810	-	upstream	-29422	29422	NearestLocation	LOC441242	uncharacterized LOC441242
chr3	131972516	131972916	401	*	8.61	6.83	9.38	-2.45	1.14e-35	1.03e-33	155946851	155991212	-	inside	7799	7399	NearestLocation	ARHGEF2	Rho/Rac guanine nucleotide exchange factor 2
chr13	109740190	109740590	401	*	7.86	5.06	8.75	-3.47	1.15e-35	1.03e-33	79311112	79427432	+	upstream	-10929	10529	NearestLocation	TMED3	transmembrane p24 trafficking protein 3
chr7	1192211	1192611	401	*	8.88	7.08	9.65	-2.43	1.15e-35	1.04e-33	131985855	131985931	-	downstream	13415	12939	NearestLocation	MIR5704	microRNA 5704
chr1	21998505	21998905	401	*	8.97	7.45	9.7	-2.19	1.16e-35	1.04e-33	109728282	109730007	+	downstream	11908	10183	NearestLocation	LINC00676	long intergenic non-protein coding RNA 676
chr9	128940644	128941044	401	*	9.03	9.71	7.71	1.98	1.19e-35	1.07e-33	1160374	1165607	+	downstream	31837	26604	NearestLocation	ZFAND2A-DT	ZFAND2A divergent transcript
chr4	107130102	107130502	401	*	8.62	6.89	9.39	-2.41	1.21e-35	1.09e-33	22005305	22031223	+	upstream	-6800	6400	NearestLocation	LINC00339	long intergenic non-protein coding RNA 339
chr1	25791998	25792398	401	*	6.98	7.87	4.14	3.53	1.24e-35	1.11e-33	128941478	129007096	+	upstream	-834	434	NearestLocation	NUP188	nucleoporin 188
chr15	41894748	41895148	401	*	9.56	8.1	10.28	-2.09	1.28e-35	1.15e-33	106921802	107283806	-	inside	153704	153304	NearestLocation	DKK2	dickkopf WNT signaling pathway inhibitor 2
chr2	30336179	30336579	401	*	8.21	5.99	9.05	-2.86	1.31e-35	1.17e-33	25800176	25823308	+	upstream	-8178	7778	NearestLocation	SELENON	selenoprotein N
chr17	28761010	28761410	401	*	9.34	7.9	10.04	-2.08	1.31e-35	1.18e-33	41848146	41894053	-	upstream	-695	695	NearestLocation	SPTBN5	spectrin beta, non-erythrocytic 5
chr17	31693983	31694383	401	*	7.04	7.92	4.31	3.44	1.32e-35	1.18e-33	30346623	30361010	+	upstream	-10444	10044	NearestLocation	LINC01936	long intergenic non-protein coding RNA 1936
chr17	40065646	40066046	401	*	9.12	9.82	7.73	2.06	1.32e-35	1.19e-33	28744005	28750956	+	downstream	17005	10054	NearestLocation	TRAF4	TNF receptor associated factor 4
chr4	55682322	55682722	401	*	8.72	7.07	9.47	-2.36	1.33e-35	1.19e-33	31575411	31575521	+	downstream	118572	118462	NearestLocation	MIR365B	microRNA 365b
chr10	117187089	117187489	401	*	8.85	7.11	9.61	-2.38	1.34e-35	1.2e-33	40019097	40061215	-	upstream	-4431	4431	NearestLocation	MED24	mediator complex subunit 24
chr1	64072345	64072745	401	*	8.44	6.6	9.23	-2.54	1.37e-35	1.22e-33	55595229	55636698	-	upstream	-45624	45624	NearestLocation	NMU	neuromedin U
chr8	119701740	119702140	401	*	8.33	6.24	9.15	-2.73	1.37e-35	1.23e-33	117197489	117210299	+	upstream	-10400	10000	NearestLocation	KCNK18	potassium two pore domain channel subfamily K member 18
chr16	77063614	77064014	401	*	9.17	7.7	9.88	-2.15	1.4e-35	1.25e-33	64094442	64171297	-	downstream	98952	21697	NearestLocation	ROR1-AS1	ROR1 antisense RNA 1
chr17	31052584	31052984	401	*	8.25	6	9.09	-2.88	1.41e-35	1.26e-33	119557086	119673453	-	upstream	-28287	28287	NearestLocation	ENPP2	ectonucleotide pyrophosphatase/phosphodiesterase 2
chr2	73007087	73007487	401	*	8.14	5.86	8.98	-2.93	1.41e-35	1.26e-33	77190835	77202398	+	upstream	-127221	126821	NearestLocation	MON1B	MON1 homolog B, secretory trafficking associated
chr15	89315434	89315834	401	*	8.74	6.99	9.51	-2.4	1.43e-35	1.28e-33	31038575	31059121	-	inside	6537	6137	NearestLocation	LOC646030	leucine rich repeat containing 37B pseudogene
chr19	31938654	31939054	401	*	8.44	6.61	9.22	-2.58	1.47e-35	1.31e-33	72942036	73075619	-	inside	68532	65051	NearestLocation	SFXN5	sideroflexin 5
chr2	79955843	79956243	401	*	8.31	6.14	9.14	-2.8	1.69e-35	1.5e-33	89326739	89326810	-	downstream	11376	10905	NearestLocation	MIR6766	microRNA 6766
chr11	114438283	114438683	401	*	8.91	7.28	9.65	-2.28	1.69e-35	1.5e-33	32025808	32073809	+	upstream	-87154	86754	NearestLocation	LINC01533	long intergenic non-protein coding RNA 1533
chr22	26267782	26268182	401	*	8.18	6.09	9	-2.83	1.69e-35	1.5e-33	79866495	79866583	-	upstream	-89260	89260	NearestLocation	MIR8080	microRNA 8080
chr5	168786129	168786529	401	*	8.74	6.97	9.51	-2.41	1.72e-35	1.53e-33	114439386	114450279	+	upstream	-1103	703	NearestLocation	REXO2	RNA exonuclease 2
chr5	100970735	100971135	401	*	9.69	8.26	10.39	-2.06	1.72e-35	1.53e-33	26169462	26383597	+	inside	98320	98320	NearestLocation	SEZ6L	seizure related 6 homolog like
chr9	122819909	122820309	401	*	9.59	8.18	10.29	-2.04	1.73e-35	1.53e-33	168768146	168768255	-	upstream	-17874	17874	NearestLocation	MIR218-2	microRNA 218-2
chr7	105849497	105849897	401	*	10.1	8.82	10.77	-1.9	1.74e-35	1.54e-33	100806933	100903282	-	upstream	-67453	67453	NearestLocation	ST8SIA4	ST8 alpha-N-acetyl-neuraminide alpha-2,8-sialyltransferase 4
chr8	2899431	2899831	401	*	8.04	5.57	8.9	-3.1	1.74e-35	1.54e-33	122798389	122828588	-	inside	8679	8279	NearestLocation	PDCL	phosducin like
chr4	96149895	96150295	401	*	7.43	8.29	5	3.21	1.74e-35	1.54e-33	105605067	105876604	-	inside	27107	26707	NearestLocation	ATXN7L1	ataxin 7 like 1
chr1	24438436	24438836	401	*	8.32	9.08	6.59	2.44	1.75e-35	1.55e-33	2076589	2076640	+	downstream	822842	822791	NearestLocation	MIR7160	microRNA 7160
chr18	79610992	79611392	401	*	8.89	7.06	9.67	-2.46	1.75e-35	1.55e-33	96310701	96818864	+	upstream	-160806	160406	NearestLocation	LINC02267	long intergenic non-protein coding RNA 2267
chrX	109374557	109374957	401	*	7.8	4.68	8.71	-3.79	1.76e-35	1.56e-33	24356999	24416934	-	upstream	-21502	21502	NearestLocation	STPG1	sperm tail PG-rich repeat containing 1
chr8	79795039	79795439	401	*	8.48	6.56	9.28	-2.58	1.8e-35	1.59e-33	79395856	79529325	+	downstream	215136	81667	NearestLocation	NFATC1	nuclear factor of activated T cells 1
chr6	134060418	134060818	401	*	8.98	7.27	9.74	-2.35	1.84e-35	1.62e-33	109372906	109482086	-	inside	107529	1651	NearestLocation	GUCY2F	guanylate cyclase 2F, retinal
chr21	33657163	33657563	401	*	8.53	9.28	6.92	2.3	1.87e-35	1.65e-33	79768110	79802842	+	inside	26929	7403	NearestLocation	LINC01607	long intergenic non-protein coding RNA 1607
chrX	25052790	25053190	401	*	7.83	4.85	8.73	-3.61	1.89e-35	1.67e-33	133987581	134052624	-	upstream	-7794	7794	NearestLocation	SLC2A12	solute carrier family 2 member 12
chr10	3240431	3240831	401	*	9.68	8.38	10.36	-1.93	1.91e-35	1.68e-33	33589341	33643926	-	upstream	-13237	13237	NearestLocation	CRYZL1	crystallin zeta like 1
chr15	92654421	92654821	401	*	8.91	7.33	9.64	-2.24	1.92e-35	1.7e-33	25003694	25015965	-	upstream	-36825	36825	NearestLocation	ARX	aristaless related homeobox
chr19	16330405	16330805	401	*	8.75	7.11	9.49	-2.34	1.93e-35	1.7e-33	3137728	3172841	-	upstream	-67590	67590	NearestLocation	PITRM1	pitrilysin metallopeptidase 1
chr2	21670999	21671399	401	*	8.59	6.86	9.35	-2.42	1.94e-35	1.71e-33	92567817	92574529	-	upstream	-79892	79892	NearestLocation	LINC00930	long intergenic non-protein coding RNA 930
chr10	116470130	116470530	401	*	8.74	7.11	9.48	-2.31	1.98e-35	1.74e-33	16324817	16327874	+	downstream	5588	2531	NearestLocation	KLF2	Kruppel like factor 2
chr6	49565847	49566247	401	*	8.21	6.09	9.03	-2.82	1.99e-35	1.75e-33	21687430	21710656	-	downstream	39657	16031	NearestLocation	LINC01822	long intergenic non-protein coding RNA 1822
chr11	96335324	96335724	401	*	7.73	8.53	5.79	2.66	2.02e-35	1.77e-33	116427847	116477957	+	inside	42283	7427	NearestLocation	PNLIPRP3	pancreatic lipase related protein 3
chr17	17075373	17075773	401	*	8.7	9.46	7	2.38	2.11e-35	1.85e-33	49550646	49561907	+	downstream	15201	3940	NearestLocation	C6orf141	chromosome 6 open reading frame 141
chr12	87827612	87828012	401	*	7.86	5.04	8.76	-3.51	2.15e-35	1.89e-33	96341438	96341526	+	upstream	-6114	5714	NearestLocation	MIR1260B	microRNA 1260b
chr1	37461692	37462092	401	*	6.88	7.78	3.85	3.69	2.22e-35	1.95e-33	17042545	17217679	+	inside	32828	32828	NearestLocation	MPRIP	myosin phosphatase Rho interacting protein
chr11	14021723	14022123	401	*	8.12	5.92	8.95	-2.93	2.28e-35	2e-33	87795733	87802028	+	downstream	31879	25584	NearestLocation	LINC02258	long intergenic non-protein coding RNA 2258
chr6	35052696	35053096	401	*	7.68	8.49	5.62	2.77	2.29e-35	2.01e-33	37350934	37474411	-	inside	12719	12319	NearestLocation	LINC01137	long intergenic non-protein coding RNA 1137
chr7	30921053	30921453	401	*	9.81	8.44	10.5	-1.99	2.37e-35	2.07e-33	13962723	14268133	+	inside	59000	59000	NearestLocation	SPON1	spondin 1
chr1	48227734	48228134	401	*	9.11	7.59	9.84	-2.17	2.43e-35	2.13e-33	35118071	35148610	-	downstream	95914	64975	NearestLocation	TCP11	t-complex 11
chr9	75488353	75488753	401	*	7.8	8.59	5.97	2.58	2.47e-35	2.16e-33	30938669	30985216	+	upstream	-17616	17216	NearestLocation	GHRHR	growth hormone releasing hormone receptor
chr4	37666672	37667072	401	*	9.21	7.61	9.95	-2.23	2.49e-35	2.18e-33	48222685	48248644	+	inside	5049	5049	NearestLocation	SLC5A9	solute carrier family 5 member 9
chr6	161598996	161599396	401	*	8.86	7.08	9.63	-2.42	2.51e-35	2.19e-33	75088514	75147265	+	downstream	399839	341088	NearestLocation	OSTF1	osteoclast stimulating factor 1
chr15	33678610	33679010	401	*	9.94	8.56	10.64	-2.01	2.54e-35	2.21e-33	37590800	37686376	-	inside	19704	19304	NearestLocation	RELL1	RELT like 1
chr6	161226301	161226701	401	*	7.29	8.16	4.78	3.26	2.68e-35	2.34e-33	161129967	161274061	-	upstream	-324935	324935	NearestLocation	AGPAT4	1-acylglycerol-3-phosphate O-acyltransferase 4
chr2	113240082	113240482	401	*	7.64	8.51	5.17	3.17	2.69e-35	2.34e-33	33968720	34067457	+	upstream	-290110	289710	NearestLocation	CHRM5	cholinergic receptor muscarinic 5
chr13	100063976	100064376	401	*	8.79	7.14	9.54	-2.31	2.72e-35	2.37e-33	161129967	161274061	-	inside	47760	47360	NearestLocation	AGPAT4	1-acylglycerol-3-phosphate O-acyltransferase 4
chr11	47244832	47245232	401	*	7.41	8.26	5.03	3.09	2.76e-35	2.41e-33	113211421	113276581	+	inside	28661	28661	NearestLocation	PAX8-AS1	PAX8 antisense RNA 1
chr19	23254537	23254937	401	*	8.3	6.36	9.09	-2.71	2.86e-35	2.49e-33	100053074	100088950	-	inside	24974	10902	NearestLocation	PCCA-DT	PCCA divergent transcript
chr20	11455290	11455690	401	*	9.99	8.62	10.67	-1.99	2.87e-35	2.5e-33	47248300	47269033	+	upstream	-3468	3068	NearestLocation	NR1H3	nuclear receptor subfamily 1 group H member 3
chr6	143397442	143397842	401	*	8.24	6.2	9.05	-2.73	2.9e-35	2.52e-33	23221599	23274221	-	inside	19684	19284	NearestLocation	ZNF724	zinc finger protein 724
chr6	146103594	146103994	401	*	8.46	6.64	9.24	-2.61	3e-35	2.61e-33	11234170	11301525	-	upstream	-153765	153765	NearestLocation	LOC339593	uncharacterized LOC339593
chr10	9786121	9786521	401	*	9.37	7.92	10.08	-2.09	3.03e-35	2.63e-33	143422832	143450695	-	downstream	53253	24990	NearestLocation	ADAT2	adenosine deaminase tRNA specific 2
chr2	239954339	239954739	401	*	7.56	8.38	5.42	2.87	3.04e-35	2.64e-33	146027646	146437601	+	inside	75948	75948	NearestLocation	GRM1	glutamate metabotropic receptor 1
chr6	150459382	150459782	401	*	9.37	7.94	10.07	-2.07	3.06e-35	2.66e-33	10058722	10063502	+	upstream	-272601	272201	NearestLocation	LINC02670	long intergenic non-protein coding RNA 2670
chr3	194184411	194184811	401	*	8.79	7.06	9.56	-2.38	3.07e-35	2.67e-33	239943015	239943094	-	upstream	-11245	11245	NearestLocation	MIR4786	microRNA 4786
chr10	8369696	8370096	401	*	8.61	6.86	9.38	-2.42	3.18e-35	2.76e-33	150368892	150405969	+	downstream	90490	53413	NearestLocation	IYD	iodotyrosine deiodinase
chr1	231065519	231065919	401	*	9.9	8.64	10.56	-1.88	3.23e-35	2.8e-33	194136148	194138732	+	downstream	48263	45679	NearestLocation	HES1	hes family bHLH transcription factor 1
chr3	113557391	113557791	401	*	8.29	6.04	9.13	-2.88	3.25e-35	2.81e-33	8259331	8268342	-	upstream	-101354	101354	NearestLocation	LINC00708	long intergenic non-protein coding RNA 708
chr1	117093149	117093549	401	*	9.64	7.96	10.4	-2.32	3.34e-35	2.89e-33	231018958	231040254	-	upstream	-25265	25265	NearestLocation	FAM89A	family with sequence similarity 89 member A
chr12	57280196	57280596	401	*	8.56	6.68	9.35	-2.52	3.34e-35	2.89e-33	113532296	113629578	+	inside	25095	25095	NearestLocation	SIDT1	SID1 transmembrane family member 1
chr9	121234206	121234606	401	*	8.84	7.29	9.57	-2.26	3.35e-35	2.9e-33	117094643	117094728	+	upstream	-1494	1094	NearestLocation	MIR942	microRNA 942
chr6	28563731	28564131	401	*	7.66	8.47	5.65	2.76	3.44e-35	2.97e-33	57243453	57251188	-	upstream	-29008	29008	NearestLocation	STAC3	SH3 and cysteine rich domain 3
chr6	141467001	141467401	401	*	8.4	6.37	9.22	-2.67	3.45e-35	2.98e-33	121178133	121223014	-	upstream	-11192	11192	NearestLocation	RAB14	RAB14, member RAS oncogene family
chr11	116413866	116414266	401	*	8.96	7.42	9.69	-2.21	3.45e-35	2.98e-33	28503296	28528215	-	upstream	-35516	35516	NearestLocation	GPX6	glutathione peroxidase 6
chr3	115239732	115240132	401	*	8.63	6.74	9.42	-2.53	3.52e-35	3.03e-33	142075608	142088799	-	downstream	621798	608207	NearestLocation	NMBR	neuromedin B receptor
chr12	51997084	51997484	401	*	7.93	5.44	8.8	-3.18	3.57e-35	3.08e-33	116639422	116658295	+	upstream	-225556	225156	NearestLocation	LINC02702	long intergenic non-protein coding RNA 2702
chr16	22994822	22995222	401	*	8.2	6.09	9.02	-2.85	3.6e-35	3.1e-33	114314501	115147271	-	upstream	-92461	92461	NearestLocation	ZBTB20	zinc finger and BTB domain containing 20
chr1	242673211	242673611	401	*	7.99	5.42	8.86	-3.17	3.6e-35	3.1e-33	52006946	52015889	+	upstream	-9862	9462	NearestLocation	TAMALIN	trafficking regulator and scaffold protein tamalin
chr22	18122005	18122405	401	*	7.83	8.63	5.91	2.64	3.66e-35	3.15e-33	23061406	23149270	-	downstream	154448	66184	NearestLocation	USP31	ubiquitin specific peptidase 31
chr1	183869789	183870189	401	*	8.66	6.89	9.44	-2.42	3.73e-35	3.21e-33	242082986	242524696	-	upstream	-148515	148515	NearestLocation	PLD5	phospholipase D family member 5
chr12	120231338	120231738	401	*	10.77	9.55	11.42	-1.83	3.84e-35	3.3e-33	18150170	18177397	+	upstream	-28165	27765	NearestLocation	USP18	ubiquitin specific peptidase 18
chr7	69516147	69516547	401	*	9.9	8.54	10.59	-1.99	3.88e-35	3.33e-33	183929854	184037729	-	downstream	167940	59665	NearestLocation	COLGALT2	collagen beta(1-O)galactosyltransferase 2
chr9	77807340	77807740	401	*	8.55	6.74	9.33	-2.49	3.96e-35	3.4e-33	120201291	120213231	+	downstream	30047	18107	NearestLocation	PXN-AS1	PXN antisense RNA 1
chr5	126875340	126875740	401	*	8.78	9.51	7.22	2.26	4.04e-35	3.46e-33	69594793	69597493	-	downstream	81346	78246	NearestLocation	CT66	cancer/testis associated transcript 66
chr6	7992264	7992664	401	*	9.2	7.79	9.89	-2.07	4.19e-35	3.59e-33	77423079	77648322	-	upstream	-159018	159018	NearestLocation	GNA14	G protein subunit alpha 14
chr4	123340244	123340644	401	*	8.56	6.83	9.32	-2.42	4.39e-35	3.76e-33	126776623	126837020	+	downstream	98717	38320	NearestLocation	LMNB1	lamin B1
chr8	21267614	21268014	401	*	7.82	4.02	8.77	-4.39	4.47e-35	3.83e-33	7986537	7988192	+	downstream	5727	4072	NearestLocation	PIP5K1P1	phosphatidylinositol-4-phosphate 5-kinase type 1 pseudogene 1
chr2	136063819	136064219	401	*	8.47	6.68	9.24	-2.5	4.63e-35	3.96e-33	123396795	123403760	+	upstream	-56551	56151	NearestLocation	SPRY1	sprouty RTK signaling antagonist 1
chr16	11139979	11140379	401	*	9.54	8.24	10.22	-1.95	4.65e-35	3.98e-33	21297933	21309486	+	upstream	-30319	29919	NearestLocation	LOC101929172	uncharacterized LOC101929172
chr1	92950357	92950757	401	*	8.08	5.79	8.92	-2.97	4.81e-35	4.11e-33	136114349	136118165	-	downstream	54346	50130	NearestLocation	CXCR4	C-X-C motif chemokine receptor 4
chr22	39221337	39221737	401	*	8.31	6.35	9.11	-2.66	4.85e-35	4.15e-33	11249649	11381662	+	upstream	-109670	109270	NearestLocation	RMI2	RecQ mediated genome instability 2
chr5	150514720	150515120	401	*	8.11	6	8.94	-2.87	4.89e-35	4.17e-33	92832737	92961522	-	inside	11165	10765	NearestLocation	DIPK1A	divergent protein kinase domain 1A
chr3	8579098	8579498	401	*	8.76	7.11	9.51	-2.32	4.95e-35	4.23e-33	39223359	39244982	-	downstream	23645	1622	NearestLocation	PDGFB	platelet derived growth factor subunit B
chr13	57865913	57866313	401	*	7.86	4.95	8.76	-3.47	4.97e-35	4.24e-33	150475531	150485968	-	upstream	-28752	28752	NearestLocation	NDST1-AS1	NDST1 antisense RNA 1
chr1	243488426	243488826	401	*	8	8.79	6.1	2.64	5.17e-35	4.41e-33	7954639	8611924	-	inside	32826	32426	NearestLocation	LMCD1-AS1	LMCD1 antisense RNA 1
chr6	166286817	166287217	401	*	9.91	8.41	10.63	-2.14	5.18e-35	4.42e-33	57631744	57729311	+	downstream	234169	136602	NearestLocation	PCDH17	protocadherin 17
chr8	123288274	123288674	401	*	8.01	5.68	8.86	-3.02	5.24e-35	4.47e-33	243346176	243346255	+	downstream	142250	142171	NearestLocation	MIR4677	microRNA 4677
chr9	106960234	106960634	401	*	7.89	5.36	8.76	-3.26	5.78e-35	4.92e-33	166305300	166308392	-	downstream	21575	18083	NearestLocation	PRR18	proline rich 18
chr7	112385198	112385598	401	*	7.53	8.35	5.41	2.82	5.79e-35	4.93e-33	123248451	123275541	-	upstream	-12733	12733	NearestLocation	ZHX1	zinc fingers and homeoboxes 1
chr4	163161512	163161912	401	*	8	5.66	8.85	-3.03	6.07e-35	5.17e-33	106863166	107013634	+	inside	97068	53000	NearestLocation	ZNF462	zinc finger protein 462
chr6	21801029	21801429	401	*	8.54	6.78	9.3	-2.43	6.08e-35	5.17e-33	112422968	112481017	+	upstream	-37770	37370	NearestLocation	IFRD1	interferon related developmental regulator 1
chr3	64641492	64641892	401	*	8.34	6.47	9.12	-2.63	6.46e-35	5.49e-33	163110073	163166890	-	inside	5378	4978	NearestLocation	NAF1	nuclear assembly factor 1 ribonucleoprotein
chr7	93011575	93012277	703	*	7.8	4.92	8.7	-3.6	6.62e-35	5.62e-33	21664185	22222461	+	inside	136844	136844	NearestLocation	CASC15	cancer susceptibility 15
chr2	48183068	48183468	401	*	7.86	4.94	8.76	-3.52	6.88e-35	5.84e-33	64684909	65053439	+	upstream	-43417	43017	NearestLocation	ADAMTS9-AS2	ADAMTS9 antisense RNA 2
chr13	53628303	53628703	401	*	7.79	4.92	8.69	-3.59	7.06e-35	5.99e-33	93099513	93118023	-	downstream	106448	87236	NearestLocation	SAMD9	sterile alpha motif domain containing 9
chr1	27018280	27018680	401	*	8.03	5.77	8.87	-2.98	7.11e-35	6.03e-33	48314637	48379295	+	upstream	-131569	131169	NearestLocation	FOXN2	forkhead box N2
chr13	47019929	47020329	401	*	7.86	5.21	8.74	-3.33	7.12e-35	6.04e-33	53815419	53939960	+	upstream	-187116	186716	NearestLocation	LINC00558	long intergenic non-protein coding RNA 558
chr12	13214970	13215370	401	*	7.38	8.22	5.07	3.08	7.19e-35	6.09e-33	27005020	27012850	-	upstream	-5430	5430	NearestLocation	TENT5B	terminal nucleotidyltransferase 5B
chr10	71244667	71245067	401	*	9.4	8.07	10.08	-1.98	7.35e-35	6.22e-33	46831550	46897076	-	upstream	-122853	122853	NearestLocation	HTR2A	5-hydroxytryptamine receptor 2A
chrY	15087064	15087464	401	*	8.46	6.59	9.24	-2.53	7.59e-35	6.42e-33	13196723	13219941	+	inside	18247	4571	NearestLocation	EMP1	epithelial membrane protein 1
chr18	62392947	62393347	401	*	8.42	6.56	9.2	-2.55	7.71e-35	6.52e-33	71217224	71218228	-	upstream	-26439	26439	NearestLocation	UNC5B-AS1	UNC5B antisense RNA 1
chr8	8752956	8753356	401	*	7.86	8.66	5.88	2.74	7.73e-35	6.54e-33	14793642	14804033	-	upstream	-283031	283031	NearestLocation	NLGN4Y-AS1	NLGN4Y antisense RNA 1
chr7	42154698	42155098	401	*	8.82	9.55	7.26	2.26	7.86e-35	6.64e-33	62325287	62391288	+	downstream	67660	1659	NearestLocation	TNFRSF11A	TNF receptor superfamily member 11a
chr7	96349536	96349936	401	*	8.34	6.28	9.15	-2.69	7.88e-35	6.66e-33	9002147	9116746	+	upstream	-249191	248791	NearestLocation	ERI1	exoribonuclease 1
chr8	25980443	25980843	401	*	7.09	7.95	4.6	3.27	7.91e-35	6.68e-33	41960949	42237870	-	inside	83172	82772	NearestLocation	GLI3	GLI family zinc finger 3
chr5	151745233	151745633	401	*	9.19	7.8	9.89	-2.05	8.07e-35	6.81e-33	96120220	96322147	-	upstream	-27389	27389	NearestLocation	SLC25A13	solute carrier family 25 member 13
chr2	65388941	65389341	401	*	8.53	6.62	9.33	-2.55	8.39e-35	7.07e-33	25841725	26045413	-	inside	64970	64570	NearestLocation	EBF2	EBF transcription factor 2
chr1	156503293	156503693	401	*	8.91	7.37	9.64	-2.2	8.41e-35	7.08e-33	151771045	151812785	+	upstream	-25812	25412	NearestLocation	G3BP1	G3BP stress granule assembly factor 1
chr7	50522603	50523003	401	*	8.26	6.29	9.06	-2.67	8.41e-35	7.08e-33	65310851	65432637	-	inside	43696	43296	NearestLocation	SPRED2	sprouty related EVH1 domain containing 2
chr17	57922136	57922536	401	*	7.16	8.03	4.62	3.23	8.63e-35	7.26e-33	156463727	156500779	-	upstream	-2514	2514	NearestLocation	MEF2D	myocyte enhancer factor 2D
chr6	167748698	167749098	401	*	8.76	9.53	7	2.47	8.65e-35	7.28e-33	50531759	50543463	+	upstream	-9156	8756	NearestLocation	DDC-AS1	DDC antisense RNA 1
chr1	156661304	156661704	401	*	9.75	8.47	10.41	-1.9	8.77e-35	7.38e-33	57861243	57955412	-	inside	33276	32876	NearestLocation	CUEDC1	CUE domain containing 1
chr17	43714344	43714744	401	*	9.11	7.67	9.82	-2.11	8.81e-35	7.4e-33	167795530	167798248	+	upstream	-46832	46432	NearestLocation	LOC441179	uncharacterized LOC441179
chr22	35604799	35605199	401	*	8.61	6.93	9.36	-2.4	9.01e-35	7.57e-33	156668763	156677407	-	downstream	16103	7059	NearestLocation	NES	nestin
chr4	147177378	147177778	401	*	8.57	6.81	9.34	-2.43	9.25e-35	7.76e-33	43753738	43758791	-	downstream	44447	38994	NearestLocation	SOST	sclerostin
chr2	6914847	6915247	401	*	8.26	6.27	9.06	-2.68	9.31e-35	7.81e-33	35606764	35637951	-	downstream	33152	1565	NearestLocation	MB	myoglobin
chr1	66375770	66376170	401	*	7.88	5.32	8.75	-3.38	9.43e-35	7.9e-33	147344629	147344717	-	downstream	167339	166851	NearestLocation	MIR548G	microRNA 548g
chr2	207258282	207258682	401	*	9.02	7.37	9.77	-2.28	9.45e-35	7.92e-33	6917412	7068286	+	upstream	-2565	2165	NearestLocation	RNF144A	ring finger protein 144A
chr12	31749199	31749599	401	*	7.84	5	8.73	-3.44	9.62e-35	8.06e-33	66533383	66751139	+	upstream	-157613	157213	NearestLocation	SGIP1	SH3GL interacting endocytic adaptor 1
chr20	10111253	10111653	401	*	7.98	5.53	8.84	-3.09	9.84e-35	8.24e-33	207260445	207270690	+	upstream	-2163	1763	NearestLocation	LINC01802	long intergenic non-protein coding RNA 1802
chr11	36154951	36155351	401	*	7.4	8.25	5.08	3.04	9.86e-35	8.25e-33	31671142	31729121	-	upstream	-20078	20078	NearestLocation	AMN1	antagonist of mitotic exit network 1 homolog
chr3	36419465	36419865	401	*	8.01	5.62	8.86	-3.03	9.98e-35	8.34e-33	10034987	10058303	+	downstream	76266	52950	NearestLocation	ANKEF1	ankyrin repeat and EF-hand domain containing 1
chr18	57138667	57139067	401	*	7.23	8.1	4.75	3.16	1.01e-34	8.42e-33	36272292	36289449	-	downstream	134498	116941	NearestLocation	COMMD9	COMM domain containing 9
chr3	141320507	141320907	401	*	8.64	6.94	9.4	-2.37	1.01e-34	8.46e-33	36380344	36548007	+	inside	39121	39121	NearestLocation	STAC	SH3 and cysteine rich domain
chr4	16890546	16890946	401	*	9.17	7.7	9.89	-2.14	1.04e-34	8.64e-33	57147087	57150410	+	upstream	-8420	8020	NearestLocation	BOD1L2	biorientation of chromosomes in cell division 1 like 2
chr10	74058093	74058493	401	*	7.87	5.08	8.76	-3.37	1.05e-34	8.77e-33	141324213	141449792	+	upstream	-3706	3306	NearestLocation	ZBTB38	zinc finger and BTB domain containing 38
chr6	84601352	84601752	401	*	8.43	6.44	9.23	-2.63	1.06e-34	8.82e-33	16501541	16898678	-	inside	8132	7732	NearestLocation	LDB2	LIM domain binding 2
chr18	58315681	58316081	401	*	8.79	7.11	9.55	-2.33	1.06e-34	8.82e-33	73995193	74121363	+	inside	62900	62870	NearestLocation	VCL	vinculin
chr4	106287347	106287747	401	*	9.07	7.35	9.83	-2.35	1.07e-34	8.91e-33	84421028	84556152	-	upstream	-45200	45200	NearestLocation	LINC01611	long intergenic non-protein coding RNA 1611
chr2	96873718	96874118	401	*	9.99	8.63	10.67	-1.97	1.08e-34	8.96e-33	58451074	58451158	+	upstream	-135393	134993	NearestLocation	MIR122	microRNA 122
chr14	32010563	32010963	401	*	8.55	6.84	9.31	-2.41	1.1e-34	9.11e-33	106315544	106349456	+	upstream	-28197	27797	NearestLocation	AIMP1	aminoacyl tRNA synthetase complex interacting multifunctional protein 1
chr10	98460802	98461202	401	*	8.36	6.35	9.17	-2.68	1.11e-34	9.27e-33	96859718	96870757	-	upstream	-2961	2961	NearestLocation	SEMA4C	semaphorin 4C
chr2	26736182	26736582	401	*	9.5	10.18	8.15	2	1.12e-34	9.28e-33	32076114	32159728	+	upstream	-65551	65151	NearestLocation	ARHGAP5	Rho GTPase activating protein 5
chr3	6518742	6519142	401	*	8.48	6.31	9.31	-2.77	1.19e-34	9.9e-33	98416198	98446947	-	upstream	-13855	13855	NearestLocation	HPS1	HPS1 biogenesis of lysosomal organelles complex 3 subunit 1
chr7	22350788	22351188	401	*	8.94	7.46	9.66	-2.17	1.2e-34	9.98e-33	26764284	26781231	+	upstream	-28102	27702	NearestLocation	SLC35F6	solute carrier family 35 member F6
chr2	138448244	138448644	401	*	9.23	7.64	9.97	-2.22	1.3e-34	1.08e-32	6770001	7741533	+	upstream	-251259	250859	NearestLocation	GRM7	glutamate metabotropic receptor 7
chr11	123501959	123502359	401	*	8.39	6.46	9.19	-2.6	1.38e-34	1.14e-32	22118236	22357154	-	inside	6366	5966	NearestLocation	RAPGEF5	Rap guanine nucleotide exchange factor 5
chr16	86739828	86740228	401	*	8.27	6.32	9.07	-2.69	1.44e-34	1.19e-32	138501770	138573547	+	upstream	-53526	53126	NearestLocation	SPOPL	speckle type BTB/POZ protein like
chr11	120975003	120975403	401	*	8.28	6.22	9.09	-2.7	1.47e-34	1.21e-32	123381440	123381512	-	upstream	-120447	120447	NearestLocation	MIR4493	microRNA 4493
chr1	10108260	10108660	401	*	9.32	7.86	10.03	-2.09	1.47e-34	1.21e-32	86720575	86722042	-	upstream	-17786	17786	NearestLocation	LINC02189	long intergenic non-protein coding RNA 2189
chr5	130710581	130710981	401	*	8.09	5.96	8.92	-2.84	1.5e-34	1.24e-32	121024072	121113108	+	upstream	-49069	48669	NearestLocation	TBCEL	tubulin folding cofactor E like
chr1	230977368	230977768	401	*	8.69	6.95	9.46	-2.39	1.51e-34	1.25e-32	10032832	10181239	+	inside	75428	72579	NearestLocation	UBE4B	ubiquitination factor E4B
chr11	42812386	42812786	401	*	6.76	7.69	3.41	4	1.51e-34	1.25e-32	131170944	131205428	+	upstream	-460363	459963	NearestLocation	LYRM7	LYR motif containing 7
chr6	1285915	1286315	401	*	9.47	8.06	10.17	-2.04	1.54e-34	1.28e-32	230906243	230978875	-	inside	1507	1107	NearestLocation	TTC13	tetratricopeptide repeat domain 13
chr1	67688636	67689036	401	*	9.16	7.63	9.89	-2.17	1.58e-34	1.3e-32	43120762	43269393	-	downstream	457007	307976	NearestLocation	HNRNPKP3	heterogeneous nuclear ribonucleoprotein K pseudogene 3
chr3	105394162	105394562	401	*	8.24	6.05	9.08	-2.84	1.61e-34	1.33e-32	1312098	1314758	+	upstream	-26183	25783	NearestLocation	FOXQ1	forkhead box Q1
chr17	57530547	57530947	401	*	9.33	7.99	10.01	-2	1.64e-34	1.35e-32	67685201	67688334	+	downstream	3435	302	NearestLocation	GADD45A	growth arrest and DNA damage inducible alpha
chr3	48695361	48695761	401	*	8.54	6.77	9.31	-2.43	1.72e-34	1.42e-32	105366909	105576900	+	inside	27253	27253	NearestLocation	ALCAM	activated leukocyte cell adhesion molecule
chr2	57126450	57126850	401	*	8.14	5.91	8.98	-2.86	1.72e-34	1.42e-32	57522248	57523597	-	upstream	-6950	6950	NearestLocation	LOC101927557	uncharacterized LOC101927557
chr6	118713010	118713410	401	*	8.49	6.4	9.31	-2.7	1.75e-34	1.44e-32	48673844	48686364	-	upstream	-8997	8997	NearestLocation	NCKIPSD	NCK interacting protein with SH3 domain
chr16	67547358	67547758	401	*	9.45	8.12	10.13	-1.98	1.76e-34	1.45e-32	57907629	58159920	+	upstream	-781179	780779	NearestLocation	VRK2	VRK serine/threonine kinase 2
chrX	4825561	4825961	401	*	6.71	7.66	2.85	4.49	1.77e-34	1.46e-32	118460772	118710075	-	upstream	-2935	2935	NearestLocation	CEP85L	centrosomal protein 85 like
chr9	99086151	99086551	401	*	8.16	6	8.99	-2.81	1.77e-34	1.46e-32	67561411	67562309	-	downstream	14951	13653	NearestLocation	LOC107984813	uncharacterized LOC107984813
chr4	48804933	48805333	401	*	8.27	9.02	6.62	2.36	1.78e-34	1.47e-32	4627200	4633572	-	upstream	-191989	191989	NearestLocation	LOC101928201	uncharacterized LOC101928201
chr8	85909612	85910012	401	*	8.11	6.03	8.93	-2.83	1.82e-34	1.49e-32	99104038	99154192	+	upstream	-17887	17487	NearestLocation	TGFBR1	transforming growth factor beta receptor 1
chr3	72768378	72768778	401	*	9.03	9.76	7.49	2.21	1.82e-34	1.49e-32	48805212	48861817	+	overlapStart	-279	121	NearestLocation	OCIAD1	OCIA domain containing 1
chr11	57237257	57237657	401	*	10.63	11.29	9.4	1.87	1.85e-34	1.52e-32	86047109	86088621	-	downstream	179009	137097	NearestLocation	PSKH2	protein serine kinase H2
chr15	62173208	62173608	401	*	8.23	6.06	9.06	-2.79	1.85e-34	1.52e-32	72749277	72861914	-	inside	93536	19101	NearestLocation	SHQ1	SHQ1, H/ACA ribonucleoprotein assembly factor
chr5	144144908	144145308	401	*	9.32	7.82	10.03	-2.13	1.87e-34	1.53e-32	57233577	57237314	-	overlapStart	57	57	NearestLocation	APLNR	apelin receptor
chr14	25878194	25878594	401	*	7.63	8.43	5.7	2.64	1.87e-34	1.53e-32	62163535	62165285	-	upstream	-7923	7923	NearestLocation	C2CD4B	C2 calcium dependent domain containing 4B
chr2	232410520	232410920	401	*	8.66	6.74	9.46	-2.54	1.88e-34	1.54e-32	144158162	144170714	-	downstream	25806	12854	NearestLocation	YIPF5	Yip1 domain family member 5
chr3	66110876	66111276	401	*	8.92	7.34	9.66	-2.23	1.91e-34	1.56e-32	26443090	26598033	-	downstream	719839	564496	NearestLocation	NOVA1	NOVA alternative splicing regulator 1
chr19	31408492	31408892	401	*	9.25	7.82	9.96	-2.07	1.92e-34	1.57e-32	232406844	232410714	+	overlapEnd	3676	194	NearestLocation	ALPG	alkaline phosphatase, germ cell
chr7	99112099	99112499	401	*	8.05	5.65	8.91	-3.02	1.93e-34	1.58e-32	65353525	66038834	-	upstream	-72042	72042	NearestLocation	MAGI1	membrane associated guanylate kinase, WW and PDZ domain containing 1
chr4	146943729	146944129	401	*	7.79	5.05	8.68	-3.47	1.96e-34	1.6e-32	31149979	31349436	-	upstream	-59056	59056	NearestLocation	TSHZ3	teashirt zinc finger homeobox 3
chr14	64296590	64296990	401	*	8.02	5.73	8.86	-2.96	1.96e-34	1.6e-32	99027438	99144100	-	inside	32001	31601	NearestLocation	SMURF1	SMAD specific E3 ubiquitin protein ligase 1
chr2	96977602	96978002	401	*	9.13	9.81	7.82	1.96	1.99e-34	1.62e-32	146706638	146945882	-	inside	2153	1753	NearestLocation	TTC29	tetratricopeptide repeat domain 29
chr17	27265337	27265737	401	*	7.77	4.07	8.72	-4.26	2.06e-34	1.68e-32	64084232	64338639	-	inside	42049	41649	NearestLocation	ESR2	estrogen receptor 2
chr9	107161330	107161730	401	*	9.69	8.3	10.39	-2.01	2.19e-34	1.79e-32	96875882	96986580	-	inside	8978	8578	NearestLocation	FAM178B	family with sequence similarity 178 member B
chr2	54634626	54635026	401	*	10.08	8.85	10.74	-1.85	2.2e-34	1.79e-32	27293910	27293996	-	downstream	28659	28173	NearestLocation	MIR4522	microRNA 4522
chr11	77020162	77020562	401	*	8.01	5.77	8.85	-2.95	2.2e-34	1.8e-32	106974833	107102988	-	upstream	-58342	58342	NearestLocation	LOC340512	uncharacterized LOC340512
chr12	110917496	110917896	401	*	8	5.67	8.85	-2.99	2.21e-34	1.8e-32	54723665	54972018	+	upstream	-89039	88639	NearestLocation	EML6	EMAP like 6
chr8	55271556	55271956	401	*	8.76	7.06	9.51	-2.34	2.23e-34	1.81e-32	77034398	77041973	+	upstream	-14236	13836	NearestLocation	B3GNT6	UDP-GlcNAc:betaGal beta-1,3-N-acetylglucosaminyltransferase 6
chr2	7900559	7900959	401	*	7.94	5.6	8.79	-3.09	2.24e-34	1.82e-32	110910819	110921443	-	inside	3947	3547	NearestLocation	MYL2	myosin light chain 2
chr12	120760950	120761350	401	*	9.54	10.24	8.13	2.07	2.24e-34	1.82e-32	55102028	55542054	+	inside	169528	169528	NearestLocation	XKR4	XK related 4
chr4	128461293	128461693	401	*	9.54	7.96	10.28	-2.21	2.25e-34	1.83e-32	7886767	7899725	-	upstream	-834	834	NearestLocation	LOC101929551	uncharacterized LOC101929551
chr2	207226233	207226633	401	*	9.07	7.53	9.8	-2.18	2.29e-34	1.86e-32	120725774	120740008	+	downstream	35176	20942	NearestLocation	ACADS	acyl-CoA dehydrogenase short chain
chr9	107876025	107876425	401	*	8.49	6.74	9.26	-2.44	2.37e-34	1.92e-32	128292751	128519398	+	inside	168542	57705	NearestLocation	LINC02615	long intergenic non-protein coding RNA 2615
chr5	116444183	116444583	401	*	8.45	6.68	9.23	-2.46	2.39e-34	1.94e-32	207260445	207270690	+	upstream	-34212	33812	NearestLocation	LINC01802	long intergenic non-protein coding RNA 1802
chr12	98106020	98106420	401	*	7.91	8.67	6.17	2.46	2.42e-34	1.97e-32	107484852	107490482	-	upstream	-385543	385543	NearestLocation	KLF4	Kruppel like factor 4
chr2	124499390	124499790	401	*	8.66	6.91	9.43	-2.4	2.5e-34	2.02e-32	116447547	116508276	+	upstream	-3364	2964	NearestLocation	SEMA6A-AS1	SEMA6A antisense RNA 1
chr6	92231129	92231529	401	*	8.49	6.76	9.25	-2.47	2.53e-34	2.05e-32	97995383	97995448	-	upstream	-110572	110572	NearestLocation	MIR4303	microRNA 4303
chr17	5254904	5255304	401	*	7.99	8.77	6.18	2.54	2.6e-34	2.1e-32	124025287	124915287	+	inside	474103	415497	NearestLocation	CNTNAP5	contactin associated protein family member 5
chr1	89605725	89606125	401	*	7.26	8.13	4.76	3.19	2.64e-34	2.13e-32	91629915	91690428	-	upstream	-540701	540701	NearestLocation	CASC6	cancer susceptibility 6
chr1	174036897	174037297	401	*	7.92	5.42	8.79	-3.24	2.65e-34	2.15e-32	5208920	5234860	-	upstream	-20044	20044	NearestLocation	SCIMP	SLP adaptor and CSK interacting membrane protein
chr1	218942435	218942835	401	*	7.33	8.21	4.76	3.33	2.69e-34	2.17e-32	89581291	89632916	-	inside	27191	24434	NearestLocation	LRRC8C-DT	LRRC8C divergent transcript
chr14	57897097	57897497	401	*	7.36	8.2	5.19	2.91	2.72e-34	2.2e-32	173931214	174022297	-	upstream	-14600	14600	NearestLocation	RC3H1	ring finger and CCCH-type domains 1
chr1	218809637	218810037	401	*	7.8	5.15	8.69	-3.4	2.76e-34	2.23e-32	218912757	218918714	-	upstream	-23721	23721	NearestLocation	LINC01710	long intergenic non-protein coding RNA 1710
chr14	31038603	31039003	401	*	9.62	8.21	10.31	-2.03	2.77e-34	2.24e-32	57563920	57982194	-	inside	85097	84697	NearestLocation	SLC35F4	solute carrier family 35 member F4
chr5	38602642	38603042	401	*	8.05	5.89	8.88	-2.95	2.87e-34	2.32e-32	218912757	218918714	-	downstream	109077	102720	NearestLocation	LINC01710	long intergenic non-protein coding RNA 1710
chr3	188298605	188299005	401	*	8.58	6.77	9.35	-2.45	2.87e-34	2.32e-32	30893799	31026401	-	upstream	-12202	12202	NearestLocation	STRN3	striatin 3
chr20	48760378	48760778	401	*	8.98	7.49	9.69	-2.16	2.92e-34	2.36e-32	38474668	38608354	-	inside	5712	5312	NearestLocation	LIFR	LIF receptor subunit alpha
chr2	190978328	190978728	401	*	8.42	6.48	9.22	-2.58	2.94e-34	2.37e-32	188178543	188180812	+	downstream	120062	117793	NearestLocation	FLJ42393	uncharacterized LOC401105
chr7	155471266	155471666	401	*	8.04	5.77	8.88	-2.94	2.94e-34	2.37e-32	48624252	48827999	-	inside	67621	67221	NearestLocation	PREX1	phosphatidylinositol-3,4,5-trisphosphate dependent Rac exchange factor 1
chr1	232153499	232153899	401	*	8.64	6.75	9.44	-2.51	2.98e-34	2.4e-32	190964358	191020960	-	inside	42632	13970	NearestLocation	STAT1	signal transducer and activator of transcription 1
chr20	19914190	19914590	401	*	7.96	5.61	8.81	-3.03	3.12e-34	2.51e-32	155458129	155464831	+	downstream	13137	6435	NearestLocation	EN2	engrailed homeobox 2
chr3	149142670	149143070	401	*	7.53	8.37	5.33	2.92	3.14e-34	2.53e-32	231925834	231945233	+	downstream	227665	208266	NearestLocation	DISC1-IT1	DISC1 intronic transcript 1
chr7	121049446	121049846	401	*	8.45	6.43	9.26	-2.65	3.17e-34	2.55e-32	20017310	20033655	+	upstream	-103120	102720	NearestLocation	NAA20	N-alpha-acetyltransferase 20, NatB catalytic subunit
chr6	1281589	1281989	401	*	8.23	6.16	9.04	-2.73	3.17e-34	2.55e-32	149129638	149173732	+	inside	13032	13032	NearestLocation	HPS3	HPS3 biogenesis of lysosomal organelles complex 2 subunit 1
chr5	129377525	129377925	401	*	8.52	6.73	9.29	-2.44	3.21e-34	2.57e-32	120988697	121297442	+	inside	60749	60749	NearestLocation	CPED1	cadherin like and PC-esterase domain containing 1
chr5	44327591	44327991	401	*	9	7.47	9.73	-2.19	3.33e-34	2.67e-32	1312098	1314758	+	upstream	-30509	30109	NearestLocation	FOXQ1	forkhead box Q1
chr15	95160298	95160698	401	*	7.96	5.53	8.82	-3.06	3.33e-34	2.67e-32	129397062	129397147	-	downstream	19622	19137	NearestLocation	MIR4460	microRNA 4460
chr17	67474324	67474724	401	*	9.22	7.76	9.93	-2.1	3.36e-34	2.69e-32	44388732	44413989	+	upstream	-61141	60741	NearestLocation	FGF10-AS1	FGF10 antisense RNA 1
chr13	30196022	30196422	401	*	8.4	6.57	9.18	-2.51	3.36e-34	2.69e-32	95326528	95507865	+	upstream	-166230	165830	NearestLocation	LINC00924	long intergenic non-protein coding RNA 924
chr5	67404628	67405028	401	*	8.07	5.95	8.89	-2.88	3.39e-34	2.71e-32	67471489	67471585	-	upstream	-2739	2739	NearestLocation	MIR548D2	microRNA 548d-2
chr15	26449291	26449691	401	*	7.83	5.03	8.72	-3.39	3.44e-34	2.75e-32	30151886	30159621	-	upstream	-36401	36401	NearestLocation	LINC00384	long intergenic non-protein coding RNA 384
chr5	56183465	56183865	401	*	8.33	6.23	9.15	-2.72	3.5e-34	2.8e-32	67457621	67806600	+	upstream	-52993	52593	NearestLocation	LOC101928858	uncharacterized LOC101928858
chr14	72856841	72857241	401	*	7.09	7.99	4.2	3.67	3.51e-34	2.8e-32	26115726	26134001	+	downstream	333565	315290	NearestLocation	LINC00929	long intergenic non-protein coding RNA 929
chr5	160315983	160316383	401	*	8.26	6.14	9.08	-2.74	3.56e-34	2.84e-32	56099680	56233330	-	inside	49865	49465	NearestLocation	ANKRD55	ankyrin repeat domain 55
chr18	28045386	28045786	401	*	8.44	6.69	9.21	-2.46	3.65e-34	2.91e-32	72619296	72894116	-	inside	37275	36875	NearestLocation	DPF3	double PHD fingers 3
chr7	45922630	45923030	401	*	9.16	7.77	9.85	-2.05	3.74e-34	2.99e-32	160249106	160342716	-	inside	26733	26333	NearestLocation	CCNJL	cyclin J like
chr15	81947624	81948024	401	*	8.45	6.69	9.22	-2.46	3.75e-34	2.99e-32	27950966	28177130	-	inside	131744	94420	NearestLocation	CDH2	cadherin 2
chr2	37676275	37676675	401	*	7.74	4.56	8.66	-3.75	3.9e-34	3.1e-32	45912245	45921874	-	upstream	-756	756	NearestLocation	IGFBP3	insulin like growth factor binding protein 3
chr1	42184644	42185044	401	*	8.09	6	8.91	-2.88	3.97e-34	3.16e-32	82041778	82046018	-	downstream	98394	93754	NearestLocation	MEX3B	mex-3 RNA binding family member B
chr3	134590754	134591154	401	*	8.52	6.71	9.3	-2.52	4.03e-34	3.21e-32	37641882	37738468	-	inside	62193	34393	NearestLocation	CDC42EP3	CDC42 effector protein 3
chr8	13124316	13124716	401	*	8.3	6.44	9.09	-2.58	4.07e-34	3.24e-32	42162690	42164745	-	upstream	-19899	19899	NearestLocation	GUCA2A	guanylate cyclase activator 2A
chr22	28521459	28521859	401	*	7.64	8.49	5.21	3.1	4.07e-34	3.24e-32	134615365	135260467	+	upstream	-24611	24211	NearestLocation	EPHB1	EPH receptor B1
chr18	58944840	58945240	401	*	9.28	7.85	9.99	-2.07	4.15e-34	3.3e-32	13566869	13568288	+	upstream	-442553	442153	NearestLocation	C8orf48	chromosome 8 open reading frame 48
chr22	31284780	31285180	401	*	9.08	7.53	9.81	-2.19	4.32e-34	3.43e-32	28459869	28459948	+	downstream	61590	61511	NearestLocation	MIR5739	microRNA 5739
chr2	120573993	120574393	401	*	8.42	6.64	9.19	-2.49	4.39e-34	3.48e-32	58996734	59069338	+	upstream	-51894	51494	NearestLocation	OACYLP	O-acyltransferase like, pseudogene
chr5	151562080	151562480	401	*	8.81	7.23	9.55	-2.25	4.39e-34	3.48e-32	31292499	31338021	+	upstream	-7719	7319	NearestLocation	PIK3IP1-DT	PIK3IP1 divergent transcript
chr2	28610566	28610966	401	*	8.25	6.09	9.08	-2.78	4.48e-34	3.56e-32	120464335	120466218	-	upstream	-107775	107775	NearestLocation	LINC01101	long intergenic non-protein coding RNA 1101
chr10	3887885	3888285	401	*	9.12	7.62	9.84	-2.14	4.53e-34	3.59e-32	151504093	151568944	-	inside	6864	6464	NearestLocation	FAT2	FAT atypical cadherin 2
chr2	229855104	229855504	401	*	8.33	6.35	9.13	-2.62	4.57e-34	3.62e-32	28751640	28802940	+	upstream	-141074	140674	NearestLocation	PPP1CB	protein phosphatase 1 catalytic subunit beta
chr5	134107810	134108210	401	*	9.2	7.64	9.93	-2.19	4.58e-34	3.63e-32	3833950	3834728	+	downstream	53935	53157	NearestLocation	LINC02639	long intergenic non-protein coding RNA 2639
chr14	61537758	61538158	401	*	9.3	7.85	10.01	-2.08	4.65e-34	3.68e-32	229922302	230013119	+	upstream	-67198	66798	NearestLocation	FBXO36	F-box protein 36
chr6	153484072	153484472	401	*	8.41	6.35	9.22	-2.68	4.7e-34	3.72e-32	134114681	134151865	+	upstream	-6871	6471	NearestLocation	TCF7	transcription factor 7
chr16	65658341	65658741	401	*	9.45	8.14	10.12	-1.96	4.72e-34	3.73e-32	61570405	61658696	+	upstream	-32647	32247	NearestLocation	FLJ22447	uncharacterized LOC400221
chr14	22364546	22364946	401	*	7.89	5.46	8.75	-3.27	4.76e-34	3.76e-32	153004459	153131282	-	upstream	-352790	352790	NearestLocation	RGS17	regulator of G protein signaling 17
chr7	78139343	78139743	401	*	8.77	9.49	7.27	2.17	4.84e-34	3.82e-32	65284496	65576345	-	upstream	-81996	81996	NearestLocation	LINC00922	long intergenic non-protein coding RNA 922
chr5	64621542	64621942	401	*	8.04	5.74	8.89	-2.96	4.91e-34	3.88e-32	22197446	22482959	-	inside	118413	118013	NearestLocation	LOC105370401	uncharacterized LOC105370401
chr18	8455655	8456055	401	*	7.83	5.27	8.7	-3.39	4.99e-34	3.94e-32	78347142	78359458	+	upstream	-207799	207399	NearestLocation	RPL13AP17	ribosomal protein L13a pseudogene 17
chr7	132489916	132490316	401	*	7.25	8.13	4.6	3.42	5.01e-34	3.95e-32	64690442	64718190	+	upstream	-68900	68500	NearestLocation	SHISAL2B	shisa like 2B
chr19	36169319	36169719	401	*	9.13	7.58	9.86	-2.18	5.04e-34	3.97e-32	8360820	8367034	-	upstream	-88621	88621	NearestLocation	LOC100192426	uncharacterized LOC100192426
chr1	198443383	198443783	401	*	7.74	4.66	8.65	-3.89	5.1e-34	4.02e-32	132123332	132648688	-	inside	158772	158372	NearestLocation	PLXNA4	plexin A4
chr2	173056865	173057265	401	*	7.88	5.44	8.74	-3.24	5.13e-34	4.04e-32	36150922	36152449	-	upstream	-16870	16870	NearestLocation	COX7A1	cytochrome c oxidase subunit 7A1
chr4	35689880	35690280	401	*	7.36	8.22	4.88	3.14	5.16e-34	4.06e-32	198156994	198322420	+	downstream	286389	120963	NearestLocation	NEK7	NIMA related kinase 7
chr10	68142745	68143145	401	*	8.08	5.82	8.92	-2.89	5.19e-34	4.08e-32	173075435	173268015	+	upstream	-18570	18170	NearestLocation	MAP3K20	mitogen-activated protein kinase kinase kinase 20
chr20	23831961	23832361	401	*	8.59	6.82	9.37	-2.42	5.19e-34	4.08e-32	36244116	36274220	+	upstream	-554236	553836	NearestLocation	LOC439933	uncharacterized LOC439933
chr16	81618692	81619092	401	*	8.52	9.25	6.97	2.24	5.22e-34	4.1e-32	68106117	68212017	+	inside	36628	36628	NearestLocation	MYPN	myopalladin
chr4	38068257	38068657	401	*	8.38	6.56	9.16	-2.51	5.4e-34	4.25e-32	23823769	23826729	-	upstream	-5232	5232	NearestLocation	CST2	cystatin SA
chr14	30822091	30822491	401	*	7.85	5.33	8.72	-3.24	5.58e-34	4.38e-32	81611348	81611408	+	downstream	7344	7284	NearestLocation	MIR6504	microRNA 6504
chr2	17059085	17059485	401	*	9.04	7.58	9.75	-2.11	5.6e-34	4.39e-32	37960398	37961128	+	downstream	107859	107129	NearestLocation	PTTG2	pituitary tumor-transforming 2
chr2	220670542	220670942	401	*	7.89	5.41	8.76	-3.15	5.61e-34	4.4e-32	30874514	30895065	+	upstream	-52423	52023	NearestLocation	COCH	cochlin
chr2	15096926	15097326	401	*	9.46	8.11	10.14	-1.97	5.7e-34	4.47e-32	16549459	16666331	-	upstream	-392754	392754	NearestLocation	CYRIA	CYFIP related Rac1 interactor A
chr1	94496391	94496791	401	*	8.72	7.1	9.46	-2.28	5.74e-34	4.5e-32	219906502	219906565	-	upstream	-763977	763977	NearestLocation	MIR4268	microRNA 4268
chr6	165895406	165895806	401	*	8.13	5.8	8.98	-2.94	5.8e-34	4.54e-32	15166914	15561334	-	downstream	464408	69588	NearestLocation	NBAS	NBAS subunit of NRZ tethering complex
chr3	14950255	14950655	401	*	8.52	6.55	9.32	-2.6	5.84e-34	4.57e-32	94529173	94541759	-	downstream	45368	32382	NearestLocation	F3	coagulation factor III, tissue factor
chr5	139443788	139444188	401	*	10.34	8.99	11.02	-1.97	6.12e-34	4.78e-32	165987551	165989615	+	upstream	-92145	91745	NearestLocation	LINC00602	long intergenic non-protein coding RNA 602
chr3	46926828	46927228	401	*	8.71	6.95	9.48	-2.4	6.2e-34	4.85e-32	14920347	14948424	-	upstream	-1831	1831	NearestLocation	FGD5-AS1	FGD5 antisense RNA 1
chr5	178118240	178118640	401	*	10.86	9.38	11.58	-2.13	6.2e-34	4.85e-32	139410203	139444491	-	inside	703	303	NearestLocation	DNAJC18	DnaJ heat shock protein family (Hsp40) member C18
chr4	155134065	155134465	401	*	8.31	6.46	9.09	-2.56	6.34e-34	4.95e-32	46835111	46882172	-	upstream	-44656	44656	NearestLocation	MYL3	myosin light chain 3
chr5	116559147	116559547	401	*	9.8	8.37	10.5	-2.05	6.34e-34	4.95e-32	178113532	178126081	+	inside	4708	4708	NearestLocation	N4BP3	NEDD4 binding protein 3
chr4	120731567	120731967	401	*	8.89	7.31	9.63	-2.24	6.38e-34	4.98e-32	155173716	155381694	+	upstream	-39651	39251	NearestLocation	LOC102724776	uncharacterized LOC102724776
chr2	152762186	152762586	401	*	7.92	5.38	8.79	-3.15	6.61e-34	5.15e-32	116574482	116611200	+	upstream	-15335	14935	NearestLocation	SEMA6A-AS2	SEMA6A antisense RNA 2
chrX	153550686	153551086	401	*	8.64	6.81	9.42	-2.45	6.63e-34	5.17e-32	120684919	120922870	-	inside	191303	46648	NearestLocation	PRDM5	PR/SET domain 5
chr9	126708273	126708673	401	*	9.59	10.24	8.38	1.84	6.66e-34	5.19e-32	152651593	152717997	-	upstream	-44189	44189	NearestLocation	PRPF40A	pre-mRNA processing factor 40 homolog A
chr3	64352169	64352569	401	*	9.22	7.73	9.94	-2.12	6.67e-34	5.19e-32	153517676	153582939	+	inside	33010	31853	NearestLocation	ATP2B3	ATPase plasma membrane Ca2+ transporting 3
chr3	169575355	169575755	401	*	9.12	7.5	9.87	-2.25	6.69e-34	5.21e-32	126614443	126701032	+	downstream	93830	7241	NearestLocation	LMX1B	LIM homeobox transcription factor 1 beta
chr6	104638860	104639260	401	*	9.18	7.59	9.91	-2.21	6.81e-34	5.3e-32	64092236	64445476	-	inside	93307	92907	NearestLocation	PRICKLE2	prickle planar cell polarity protein 2
chr4	13053391	13053791	401	*	8.29	6.35	9.09	-2.63	6.89e-34	5.35e-32	169083499	169663775	-	inside	88420	88020	NearestLocation	MECOM	MDS1 and EVI1 complex locus
chr6	138546858	138547258	401	*	9.74	8.47	10.4	-1.89	6.96e-34	5.41e-32	104728094	104859919	-	downstream	221059	88834	NearestLocation	HACE1	HECT domain and ankyrin repeat containing E3 ubiquitin protein ligase 1
chr6	156045407	156045807	401	*	8.25	9.04	6.35	2.64	7.21e-34	5.6e-32	13361354	13484365	-	downstream	430974	307563	NearestLocation	RAB28	RAB28, member RAS oncogene family
chr3	127456654	127457054	401	*	10.01	8.75	10.68	-1.88	7.25e-34	5.63e-32	138435213	138435294	-	upstream	-111564	111564	NearestLocation	MIR3145	microRNA 3145
chr11	77525419	77525819	401	*	8.02	5.83	8.86	-2.91	7.38e-34	5.73e-32	155946797	155946879	+	downstream	98610	98528	NearestLocation	MIR1202	microRNA 1202
chr1	244302858	244303258	401	*	8.2	6.25	9	-2.67	7.44e-34	5.77e-32	127322307	127390670	-	upstream	-65984	65984	NearestLocation	LINC02016	long intergenic non-protein coding RNA 2016
chr5	153818641	153819041	401	*	8.2	6.15	9.02	-2.75	7.73e-34	5.99e-32	77321707	77474635	-	upstream	-50784	50784	NearestLocation	PAK1	p21 (RAC1) activated kinase 1
[truncated: 84,850 more rows]
