# Supplementary material for: Discovery of a pre-vein progenitor that requires VEGF/ERK inhibition to complete vein differentiation
Source: bioRxiv. 2025 Dec 4:2025.10.11.681838. Originally published 2025 Oct 12. Preprint. [Version 2] doi: 10.1101/2025.10.11.681838 (PMC12632389; doi:10.1101/2025.10.11.681838)
Supplement: Supplement 1 — Table S1: Single-cell RNA-seq of hPSC-derived cell-types Differentially expressed genes that distinguish day 0 hPSCs (“H1”), day 1 mid primitive streak (“d1ps”), day 2 lateral mesoderm (“d2dlm”), day 3 artery ECs (“d3aus”), day 3 pre-vein ECs (“d3pvus”), day 4 vein ECs (“d4vus”), and day 3–4 mesenchyme (“mes1”). Gene expression was measured by single-cell RNA-seq. Table S2: Bulk RNA-seq of hPSC-derived cell-types Count matrix of gene expression of day-0 hPSCs (“H1”), day-1 mid primitive streak (“D1_PS”), day-2 lateral mesoderm (“D2_DLM”), day 3 artery ECs, CD144+ FACS-purified (“D3_Artery”), day 3 pre-vein ECs, CD144+ FACS-purified (“D3_Prevein”), and day 4 vein ECs, CD144+ FACS-purified (“D4_Vein”). Gene expression was measured by bulk-population RNA-seq, and is quantified in log2 counts per million (CPM) units. Table S3: Cell-surface marker screening of hPSC-derived cell-types For each hPSC-derived cell-type, the number indicates the percentage of cells that expressed a given cell-surface marker by high-throughput flow cytometry. Day 3 artery EC and day 4 vein EC populations were pre-gated on the CD144+ endothelial subset before quantifying the expression of other cell-surface markers. This was done to avoid being confounded by CD144− non-endothelial cells in the culture. Table S4: Single-cell RNA-seq of E9.5 mouse embryo ECs in vivo Differentially expressed genes that distinguish 4 different types of ECs identified in the E9.5 mouse embryo. Raw single-cell RNA-sequencing data were obtained from a previous study65. We provisionally annotated the following clusters based on expression of characteristic marker genes: 0 (vein-like 1 ECs), 1 (other ECs), 2 (artery ECs), and 3 (vein-like 2 ECs). Table S5: Single-cell RNA-seq of gene expression changes upon triple SOXF knockdown during artery EC differentiation Genes that are differentially expressed between artery ECs generated from control vs. SOX7/SOX17/SOX18-CRISPRi hPSCs. Positive fold change indicates higher expre [file media-1.zip › Supplemental Tables (for Nature) copy/Table S4 ΓÇö DEGs_onecluster_vs_allotherclusters (NEW).csv]

p_val	avg_log2FC	pct.1	pct.2	p_val_adj	cluster	gene
7.40699596905615e-119	0.621177899447707	1	1	1.27822529438002e-114	0	Npm1
2.99765077807404e-105	0.804498818429565	1	0.994	5.17304594772238e-101	0	Mif
8.42077282454666e-91	0.715782755865473	1	1	1.45317276633202e-86	0	Ldha
6.91749178501022e-85	0.708637590436846	1	0.997	1.19375155733921e-80	0	Ncl
1.54091361497527e-71	0.678195588254408	1	1	2.65915462536283e-67	0	Pkm
7.86315027888386e-67	0.607784697525969	1	0.991	1.35694384362699e-62	0	Pgam1
3.3305086086923e-63	3.43427264603708	0.489	0.087	5.7474587060203e-59	0	Kcne3
2.31642202934551e-61	0.42219011100222	1	1	3.99744949604155e-57	0	Gapdh
8.38664621503464e-61	0.587807270170946	1	0.994	1.44728353732853e-56	0	Aldoa
1.14100053645266e-54	1.17258907929029	0.895	0.563	1.96902462575636e-50	0	Cldn5
1.45045520202446e-50	0.798775465551561	0.964	0.869	2.5030505421336e-46	0	Srm
1.55608384280928e-49	0.690652051407645	0.994	0.968	2.68533388753598e-45	0	Eno1
6.64225775129853e-49	1.33962486134146	0.832	0.551	1.14625442014159e-44	0	Bin1
5.13938967384599e-48	0.316785593267803	1	1	8.86904476015603e-44	0	Ran
4.14881271457549e-46	1.1724377066667	0.865	0.571	7.15960610154292e-42	0	Pfkl
3.99657489966334e-45	0.628621639944072	0.988	0.907	6.89688930434902e-41	0	Pa2g4
5.43218056633672e-45	1.40143299383981	0.712	0.356	9.37431400332728e-41	0	Aplnr
2.41913744616525e-43	1.3482387993535	0.754	0.429	4.17470549084737e-39	0	Slc16a3
5.01687029220856e-43	0.736957957190552	0.985	0.956	8.65761306326431e-39	0	Tpi1
8.82045684099349e-41	1.98343641432952	0.52	0.192	1.52214623705025e-36	0	Bnip3
1.22635015737724e-40	0.270819486831947	0.997	1	2.11631246658591e-36	0	Eif5a
1.49162957110261e-40	0.629615327924897	0.979	0.915	2.57410515085177e-36	0	Cacybp
1.68476130391189e-40	0.528772802043963	0.994	0.991	2.90739258216075e-36	0	Hspd1
5.91867775734492e-39	0.493426818562747	0.997	0.968	1.02138622058501e-34	0	Pabpc1
1.95832466105949e-37	0.450788459828067	0.997	1	3.37948086759036e-33	0	Hsp90aa1
2.70305782003988e-37	0.240300088879446	1	1	4.66466688004283e-33	0	Rps9
5.05582516665766e-36	0.186883028290562	1	1	8.72483749010112e-32	0	Rpsa
7.83939212633631e-36	0.454815551409697	1	0.991	1.35284389924186e-31	0	Tpm4
1.56238054232933e-35	1.54710715063605	0.616	0.315	2.69620010189773e-31	0	Gm13889
3.32015970197686e-35	0.48094597399348	0.991	0.968	5.72959959770146e-31	0	Nhp2
2.55750707953732e-33	1.33518524335611	0.583	0.265	4.41348996715755e-29	0	Nrp2
2.59387425828104e-33	0.195268087720172	1	1	4.47624880751559e-29	0	Rpl19
6.05545783792944e-33	0.257427061074565	1	1	1.04499035909148e-28	0	Rps23
6.56030253437509e-33	1.39737926535123	0.649	0.359	1.13211140835711e-28	0	Rbp1
5.57490814614382e-32	0.826747312301898	0.82	0.504	9.6206189878004e-28	0	Ccnd1
1.45366033111387e-31	0.227615452253538	1	1	2.5085816334032e-27	0	Rpl14
1.69032938582364e-31	0.205574781700063	1	1	2.91700142111585e-27	0	Rpl18
2.90745385889989e-31	0.583497390983734	0.946	0.845	5.01739312430353e-27	0	Ndufa8
4.91561090322984e-31	0.410217555195803	0.997	0.991	8.48286973570373e-27	0	Hspe1
6.61857637755735e-31	1.1965290489881	0.468	0.172	1.14216772547507e-26	0	Crabp1
9.7461413587128e-31	0.355038663251038	0.997	1	1.68189161427307e-26	0	Anp32b
2.51838329358985e-30	1.34938922279862	0.595	0.312	4.34597404974801e-26	0	Lipt2
4.34678551284701e-30	1.07595316881634	0.763	0.516	7.50124775952009e-26	0	Lmo2
2.54720189091814e-29	0.399630794143948	0.991	0.983	4.39570630315743e-25	0	Nap1l1
7.5126361722264e-29	0.332736295746203	1	0.994	1.29645562424111e-24	0	Rps12
2.39693180808697e-28	0.439098636516878	0.982	0.953	4.13638522121568e-24	0	Eif2s2
3.28091282340072e-28	1.59145678698507	0.435	0.157	5.66187125934263e-24	0	Kctd12
5.35772581141502e-28	0.816411628777771	0.787	0.574	9.2458274327589e-24	0	Gng2
7.23240561255104e-28	0.381666583636038	0.994	0.98	1.24809623655793e-23	0	Rps15
7.3209018471561e-28	1.6677536477037	0.471	0.21	1.26336803176373e-23	0	Nr2f2
8.69749022990515e-28	0.360337045817056	1	1	1.50092588897473e-23	0	Set
4.05277984485201e-27	1.37706001242276	0.505	0.219	6.99388217826112e-23	0	Ier5l
4.8724459405704e-27	0.499995157451864	0.97	0.907	8.40837995964234e-23	0	C1qbp
2.2150265985051e-26	0.229388703834161	1	1	3.82247140104025e-22	0	Rps13
4.25302723096248e-26	0.330218407405783	1	1	7.33944909247195e-22	0	Serbp1
8.75934459043861e-26	0.282418509342099	1	1	1.51160009597199e-21	0	Rpl4
3.98783280129108e-25	0.186290069763311	1	1	6.88180306518802e-21	0	Rps5
8.80187494651229e-25	0.759138500933635	0.88	0.676	1.51893955951963e-20	0	Nop56
8.80486449444056e-25	0.214295309747272	1	1	1.51945546580561e-20	0	Rpl27a
1.15169586354598e-24	0.250863821091034	1	1	1.9874815517213e-20	0	Gnb2l1
1.15958630262274e-24	1.03970029073966	0.577	0.3	2.00109808243607e-20	0	Flt4
2.69940770549666e-24	0.663044018494062	0.907	0.784	4.6583678773756e-20	0	Ppid
2.93652083415401e-24	0.213426637861162	1	1	5.06755400349957e-20	0	Btf3
1.66394128883133e-23	1.9550776463008	0.303	0.087	2.87146348213623e-19	0	Mmrn1
2.36532209921062e-23	1.46249863151149	0.517	0.259	4.08183634660776e-19	0	Clec1b
2.77349382540358e-23	0.202079732243297	1	1	4.78621829449896e-19	0	Rpl41
1.12490875429806e-22	0.259915478417281	1	0.997	1.94125503729216e-18	0	Rplp2
1.20852733721521e-22	0.176974495410722	1	1	2.08555562583228e-18	0	Rpl3
1.26704922432967e-22	0.85409592978776	0.742	0.522	2.18654684642571e-18	0	Prtg
1.46952211249945e-22	0.221010783144393	1	1	2.53595430954031e-18	0	Rpl28
2.03046811889145e-22	1.2812632892103	0.438	0.187	3.50397883277097e-18	0	Ssbp2
2.29878026105652e-22	0.219434175517802	1	1	3.96700509650524e-18	0	Rps18
2.76130182220568e-22	0.180979672029758	1	1	4.76517855458035e-18	0	Rpl8
2.99518728351682e-22	0.601761969414991	0.883	0.787	5.16879469516498e-18	0	Galk1
4.38989524079216e-22	0.214282331821629	1	1	7.57564221703502e-18	0	Rps15a
1.23788139183903e-21	2.28271626706963	0.234	0.052	2.13621191789661e-17	0	Irx3
6.7824487318707e-21	0.309426542101962	1	1	1.17044717765893e-16	0	Hnrnpa1
9.74731295039621e-21	0.414200350977552	0.985	0.927	1.68209379584987e-16	0	Cct5
9.76565301994238e-21	0.493590141522773	0.937	0.831	1.68525874165146e-16	0	Dnajc2
1.22341770208887e-20	0.169027129416569	1	1	2.11125192849476e-16	0	Ptma
1.50361907880978e-20	0.468694470239075	0.934	0.813	2.59479544430204e-16	0	Trp53
1.58514701495659e-20	0.960148395527019	0.667	0.429	2.73548820371058e-16	0	Gadd45g
1.91901037490821e-20	0.334597777997732	0.985	0.983	3.3116362039791e-16	0	Eif5
2.32809183176124e-20	0.232696935811227	1	1	4.01758807407038e-16	0	Rpl7a
3.83150428677811e-20	1.69754301094923	0.351	0.149	6.61202694769299e-16	0	Pde2a
3.96814747026981e-20	3.15036990525948	0.159	0.017	6.84783208944462e-16	0	Tbx1
4.35437962352613e-20	1.16747015118844	0.45	0.21	7.51435291631903e-16	0	Rps6ka1
5.49898398753033e-20	0.513556508198199	0.919	0.796	9.48959666728108e-16	0	Nop58
7.0771433471968e-20	0.82193437865296	0.706	0.484	1.22130262742575e-15	0	Upp1
7.85678826238857e-20	0.265388052998444	1	1	1.3558459504404e-15	0	Rpl5
8.27102746099477e-20	0.234562753942047	1	1	1.42733120894387e-15	0	Rplp1
9.29586460400134e-20	0.371464730102714	0.985	0.953	1.60418735471251e-15	0	Phb2
9.87099921441334e-20	3.05767792148429	0.156	0.017	1.70343833443131e-15	0	Ptpn7
1.10037214203209e-19	0.609876425758541	0.91	0.802	1.89891220550477e-15	0	Fam162a
1.35934826110784e-19	1.42264209696005	0.354	0.137	2.3458272941938e-15	0	Myc
1.59226546660154e-19	0.164081551407109	1	1	2.74777251571428e-15	0	Rps16
1.93258530658348e-19	0.893559098092234	0.55	0.297	3.33506246357112e-15	0	Tmem158
2.12266232474563e-19	0.137824924345846	1	1	3.66307837381354e-15	0	Rpl13
2.80558104683294e-19	0.156623998939832	1	1	4.84159121251961e-15	0	Rpl23
4.00603218076061e-19	0.24245466681819	1	1	6.91320973433859e-15	0	Rpl36
4.08984477938388e-19	0.736955721563931	0.781	0.574	7.05784513578276e-15	0	Mef2c
6.55417428962069e-19	0.486624353663109	0.865	0.691	1.13105385715984e-14	0	Slc2a1
7.32016621187437e-19	0.644980117490494	0.814	0.665	1.26324108318316e-14	0	Mpp6
1.33485934663388e-18	0.164275235397035	1	1	2.30356677448609e-14	0	Rpl32
1.51688304380729e-18	0.599472398696142	0.859	0.723	2.61768506869824e-14	0	Npm3
1.884877189463e-18	1.34376251897192	0.336	0.134	3.2527325658563e-14	0	Dnph1
2.86530998587089e-18	0.158050756327758	1	1	4.9446654426174e-14	0	Rps3
3.09317356536515e-18	0.930144809256772	0.553	0.329	5.33788962175064e-14	0	Utp14a
4.76164320280154e-18	1.10136213374916	0.411	0.195	8.21716767507462e-14	0	E130012A19Rik
5.47280030306189e-18	1.66949407368655	0.384	0.187	9.44441148299391e-14	0	Ifitm1
5.52685413457877e-18	0.490127427218891	0.922	0.81	9.53769218004259e-14	0	Dctpp1
5.85741817561572e-18	0.28909380016197	0.985	0.991	1.010814654566e-13	0	Slc25a5
1.03834465264101e-17	0.509394853845108	0.901	0.743	1.79187136706259e-13	0	Lyar
1.07168915780034e-17	0.382380557054839	0.949	0.921	1.84941397961605e-13	0	Polr1d
1.57435992217782e-17	0.417875463267962	0.949	0.915	2.71687291770226e-13	0	Rsl1d1
2.88391843436068e-17	0.600847401755439	0.79	0.621	4.97677804217622e-13	0	Uchl3
3.20020259038523e-17	1.06370238793044	0.447	0.227	5.52258961022779e-13	0	Bok
3.51372729161857e-17	0.780558544546081	0.589	0.35	6.06363918714616e-13	0	Gm266
4.48210220275596e-17	0.199716802886936	1	1	7.73476377129597e-13	0	Rpl35a
5.0508575405864e-17	1.5760860045896	0.306	0.122	8.71626485778995e-13	0	Samsn1
5.4169843145416e-17	0.915207144841956	0.583	0.364	9.34808983160445e-13	0	Shmt2
8.01653632218252e-17	0.193893317417978	1	1	1.38341367311904e-12	0	Rps14
8.05412395198022e-17	0.639765016671136	0.79	0.603	1.38990017039323e-12	0	Rcc2
1.56632334863262e-16	0.868485095506905	0.486	0.251	2.70300420273531e-12	0	Pdk1
2.4826146717256e-16	0.212810693352881	1	1	4.28424813899686e-12	0	Tubb5
2.6920245470324e-16	0.519525245213662	0.904	0.799	4.64562676081381e-12	0	Mat2a
3.38473822977255e-16	0.449548318429873	0.955	0.898	5.84104276311848e-12	0	Gpi1
3.66064087613763e-16	0.347588825130722	0.982	0.939	6.31716795995071e-12	0	Fkbp3
4.49175683408427e-16	0.212794238219493	1	1	7.75142476857923e-12	0	Rpl17
4.90959327182987e-16	3.83510554824555	0.132	0.017	8.47248510919681e-12	0	Prl3b1
5.02649431244484e-16	0.181452340139995	1	1	8.67422123498606e-12	0	Rpl7
6.50066647796524e-16	0.689065582713552	0.715	0.513	1.12182001410246e-11	0	Wdr43
6.95215405058556e-16	0.445111212985785	0.928	0.843	1.19973322450955e-11	0	Impdh2
7.74075969375925e-16	1.73161061639162	0.243	0.082	1.33582290035203e-11	0	Gcat
7.90486392737413e-16	0.995406767819344	0.52	0.315	1.36414236794695e-11	0	Crmp1
8.33396150962824e-16	0.323430900596187	0.955	0.971	1.43819173771655e-11	0	Nhp2l1
9.60455868867905e-16	1.52819141557209	0.237	0.076	1.65745869290534e-11	0	Serp2
1.02479750401422e-15	0.801377196425988	0.583	0.359	1.76849305267734e-11	0	Timm9
1.54272587514826e-15	0.135363215908376	1	1	2.66228204274335e-11	0	Rps11
2.20619727760921e-15	0.688519999933939	0.664	0.466	3.80723464197022e-11	0	Gnl3
3.29983626285653e-15	0.176496736083168	1	1	5.69452743881151e-11	0	Hsp90ab1
3.54376171316272e-15	0.177006211679125	0.997	1	6.1154695884049e-11	0	Erh
3.5532697226137e-15	0.336726042008842	0.976	0.924	6.13187756031445e-11	0	Ybx3
6.30794738194178e-15	0.458446548658793	0.883	0.778	1.08856247970169e-10	0	Mrto4
7.21852925278104e-15	3.02674932665087	0.12	0.015	1.24570159315242e-10	0	Ackr1
7.47431025801383e-15	0.24026992472851	0.991	0.994	1.28984172122545e-10	0	Eef1d
1.51659520775559e-14	0.808788628093215	0.571	0.353	2.61718835002381e-10	0	Swap70
1.59082256573916e-14	0.644608004630634	0.724	0.522	2.74528250169607e-10	0	Fam212a
2.49472027135921e-14	0.379362365228142	0.922	0.831	4.30513877228458e-10	0	Gspt1
2.50686583972864e-14	0.185848896745687	1	1	4.32609837961972e-10	0	Fau
2.66175950037814e-14	0.77468265126791	0.637	0.455	4.59339836980256e-10	0	Wdr74
2.71967690921259e-14	0.337772961822162	0.955	0.936	4.69334644222817e-10	0	Hdgf
2.73749004158898e-14	0.602123862425562	0.688	0.487	4.7240865647701e-10	0	Fam64a
3.33136509919101e-14	0.165965061395448	1	1	5.74893675167393e-10	0	Naca
4.62457378522393e-14	1.68968623515979	0.228	0.082	7.98062698116094e-10	0	Tmem255a
6.84851396589206e-14	1.9805315634473	0.174	0.047	1.18184805509399e-09	0	Cdkl1
7.06487995571867e-14	0.21771412781144	0.997	0.994	1.21918633395837e-09	0	Srsf3
7.08550797327969e-14	1.19782544932862	0.279	0.111	1.22274611094888e-09	0	Prr7
7.36093483948897e-14	0.367277704390968	0.928	0.819	1.27027652525061e-09	0	Eif4e
8.46187684796393e-14	1.13614613211608	0.279	0.114	1.46026608765313e-09	0	Tnfaip8l1
9.28438148890192e-14	0.8938238323157	0.495	0.297	1.6022057135398e-09	0	Ctla2b
1.00247215827708e-13	1.61530740779248	0.21	0.07	1.72996620353876e-09	0	Ydjc
1.23906874244716e-13	0.209527831539733	1	0.994	2.13826092884106e-09	0	Hmgb1
1.27874825919156e-13	0.180395385544196	1	0.997	2.20673587088688e-09	0	Ranbp1
1.29536652461715e-13	1.57653514148221	0.312	0.149	2.23541401153181e-09	0	Dlk1
1.43429136570967e-13	2.30084096352201	0.135	0.026	2.47515660980518e-09	0	Lama1
1.4563835413856e-13	0.416314354879302	0.889	0.778	2.51328107736914e-09	0	Nop10
2.20449781147339e-13	0.308406453587682	0.988	0.945	3.80430187325962e-09	0	Ddx39b
2.23925582808313e-13	0.151651824082798	1	1	3.86428378252305e-09	0	Rplp0
2.43030673149652e-13	0.535387354338023	0.805	0.644	4.19398032654354e-09	0	Dkc1
3.34758672369366e-13	1.97251892608213	0.15	0.035	5.77693040907815e-09	0	5930412G12Rik
3.45444408672365e-13	0.618687752322533	0.64	0.434	5.96133416045901e-09	0	Pum3
4.27007550245372e-13	3.19966129112776	0.114	0.017	7.36886929458438e-09	0	Enpp2
4.39408977866735e-13	0.230692256881183	0.997	0.994	7.58288073104625e-09	0	Rpl13a
4.4581026248559e-13	0.385562251428183	0.922	0.848	7.69334769971382e-09	0	Ppa1
5.53101899077784e-13	2.00854664079765	0.153	0.038	9.54487947238533e-09	0	Col15a1
5.59208604853943e-13	0.391104286840593	0.925	0.84	9.6502628939645e-09	0	Tomm5
5.73630772532661e-13	0.205014726830318	0.994	0.994	9.89914624159613e-09	0	Nme1
7.26113175172669e-13	0.571035575155614	0.694	0.528	1.25305350639547e-08	0	Emilin1
8.47262034116961e-13	0.449537553862862	0.799	0.609	1.46212009227564e-08	0	Pno1
8.56211253773639e-13	0.60623753726843	0.616	0.408	1.47756376063717e-08	0	Dctd
8.78162281509285e-13	0.13535606933426	1	1	1.51544464920057e-08	0	Rps8
1.04597031033897e-12	0.555796102854523	0.658	0.496	1.80503096455196e-08	0	Ccdc58
1.05810797306264e-12	0.575690779454602	0.715	0.539	1.8259769291142e-08	0	Zfp36l1
1.09617632669142e-12	0.351938000622938	0.934	0.819	1.89167148697138e-08	0	Fbl
1.36089926834582e-12	0.578372988170263	0.658	0.449	2.34850386738437e-08	0	Exosc7
1.42842596304573e-12	1.26576296793996	0.348	0.175	2.46503468442802e-08	0	Gpc3
1.5485789958695e-12	0.254223865192191	0.997	0.983	2.67238277317199e-08	0	Rps26
1.64863677278994e-12	2.94068364282791	0.099	0.012	2.84505247880359e-08	0	Ifi30
1.68581920279769e-12	0.861037908208835	0.483	0.292	2.90921819826797e-08	0	Gm26917
1.69361009922982e-12	0.509602845882378	0.85	0.787	2.92266294824091e-08	0	Ctla2a
1.7619181786926e-12	0.562188458338141	0.613	0.405	3.04054220096981e-08	0	N4bp3
2.11442389444367e-12	0.471228032310997	0.793	0.633	3.64886131464144e-08	0	Mrps17
2.32892054116694e-12	0.453203007661338	0.853	0.755	4.0190181778918e-08	0	Ebna1bp2
2.3658594336522e-12	0.812756834995207	0.435	0.251	4.0827636246536e-08	0	Rbm38
2.49109358355402e-12	0.622138922672402	0.628	0.431	4.29888019713918e-08	0	Carnmt1
2.6930827192063e-12	0.172902282571194	1	0.997	4.64745284853431e-08	0	Rpl22l1
2.81549771779296e-12	0.406438010694276	0.898	0.77	4.85870441159531e-08	0	Denr
2.87784033473967e-12	0.387652122533335	0.907	0.828	4.96628906566024e-08	0	Higd1a
3.34808098572877e-12	0.421431787293926	0.883	0.805	5.77778335707214e-08	0	Ddx39
3.59828951115908e-12	0.413629938118417	0.826	0.711	6.20956820940722e-08	0	Eif1a
3.72089169491195e-12	0.279576457942113	0.958	0.962	6.42114279790955e-08	0	Cct3
3.8782677202079e-12	0.633018579617098	0.688	0.513	6.69272660476278e-08	0	Ppan
4.12065366564165e-12	0.711942077193905	0.375	0.19	7.11101203079779e-08	0	Htra2
4.73034416626454e-12	1.0791083268981	0.315	0.152	8.16315492772272e-08	0	Slc16a1
4.80563111690371e-12	0.339606873001349	0.964	0.901	8.29307761844074e-08	0	Fkbp4
5.32060405036491e-12	0.278900121190927	0.979	0.991	9.18176640971472e-08	0	Egfl7
5.37328947611784e-12	0.296488529003265	0.997	0.983	9.27268564893655e-08	0	Prmt1
5.55043829054579e-12	0.705411527158189	0.399	0.213	9.57839135799487e-08	0	Etv2
5.56611028837752e-12	1.92335218207932	0.126	0.026	9.60543652465309e-08	0	Tdrp
6.16056881802242e-12	0.485868673346907	0.832	0.711	1.06312936092613e-07	0	Gtpbp4
6.79781361151012e-12	0.886384662578926	0.417	0.239	1.1730986949383e-07	0	Cda
7.26502015456907e-12	0.814693500756808	0.402	0.219	1.25372452807398e-07	0	Trmt61a
8.29849438721547e-12	0.410768461438678	0.841	0.738	1.43207117640177e-07	0	Pnn
8.63260452793691e-12	0.232416768566516	0.991	0.988	1.48972856338607e-07	0	Hnrnpa0
1.06231056672191e-11	2.2232683550845	0.147	0.041	1.833229344992e-07	0	Hapln3
1.07352958462255e-11	0.77428144082805	0.438	0.257	1.85259000418313e-07	0	Gemin6
1.10840517442337e-11	1.2921540428781	0.294	0.143	1.9127748095024e-07	0	Tpcn1
1.12038813252263e-11	0.704625541184591	0.637	0.475	1.9334538002943e-07	0	Psat1
1.13676864169651e-11	0.750540111442912	0.477	0.292	1.96172164497567e-07	0	Tma16
1.15489434937079e-11	0.631155197576453	0.643	0.469	1.99300117870918e-07	0	Ccdc86
1.18111821150478e-11	0.256591122032676	0.994	0.974	2.0382556975938e-07	0	Rps17
1.59515477361715e-11	4.853221319249	0.072	0.003	2.75275859283112e-07	0	Mmp9
1.60271290139007e-11	2.03755977041819	0.138	0.035	2.76580165392885e-07	0	Hoxa5
1.74152463644329e-11	0.193808899033706	0.994	1	3.00534906511018e-07	0	Cnbp
2.11253685940582e-11	2.16322954999994	0.105	0.017	3.64560485827662e-07	0	Sec14l2
2.1551362323374e-11	0.579747025570244	0.631	0.42	3.71911859614465e-07	0	Lamb1
2.16140968868149e-11	0.653753450115973	0.64	0.475	3.72994469975765e-07	0	Slc29a1
2.21006802537989e-11	0.536059870701846	0.652	0.496	3.81391439139808e-07	0	Fxyd6
2.49646892663892e-11	0.676885056772622	0.535	0.338	4.30815642670079e-07	0	Pold3
2.52393436150222e-11	0.576563845699375	0.64	0.437	4.35555352764437e-07	0	Itga6
2.75289587423308e-11	0.498392548606703	0.808	0.685	4.75067241016403e-07	0	Nip7
3.55505810538849e-11	0.941727364381244	0.339	0.184	6.13496377246892e-07	0	Aunip
3.63210149961577e-11	0.157430033550264	1	1	6.26791755788693e-07	0	Rpl12
3.73936095839734e-11	0.895778069715286	0.372	0.198	6.45301520590628e-07	0	St5
3.74144297038531e-11	1.05026942735746	0.345	0.192	6.45660813399392e-07	0	Telo2
4.38007799500093e-11	0.60557752478421	0.592	0.382	7.55870059597311e-07	0	Gart
4.95431176035407e-11	0.388008512084763	0.901	0.825	8.54965580484301e-07	0	Pcbp4
4.95905292434882e-11	1.96861745747911	0.114	0.023	8.55783763154875e-07	0	Unc5c
5.09848393739864e-11	0.625668605632079	0.694	0.542	8.79845373076883e-07	0	Prcp
7.21019220750037e-11	0.632237300325539	0.625	0.44	1.24426286924834e-06	0	Ifrd1
7.4153291361908e-11	0.854597222481873	0.306	0.152	1.27966334903245e-06	0	Rassf2
8.50019198544587e-11	0.508718868561962	0.787	0.644	1.46687813092839e-06	0	Mybbp1a
8.81480914198041e-11	0.193339023989599	1	0.994	1.52117161363156e-06	0	Rpl38
9.23552954437467e-11	1.93464885057992	0.123	0.029	1.59377533347274e-06	0	Mtcl1
9.2993283919322e-11	1.37866444632803	0.249	0.117	1.60478510059574e-06	0	Bcat1
1.00562772534739e-10	0.649265960147043	0.64	0.469	1.735411765632e-06	0	Pgk1
1.0595485014174e-10	0.784733853447079	0.474	0.306	1.82846284889601e-06	0	Mrrf
1.10295089889078e-10	0.901368171912526	0.288	0.137	1.90336236621582e-06	0	Opa3
1.37188854343727e-10	0.720979424851956	0.453	0.274	2.36746805940969e-06	0	Cd3eap
1.46128186242672e-10	0.123039883290962	1	1	2.52173410998979e-06	0	Rpl11
1.47456191352374e-10	0.307138849848806	0.988	0.98	2.54465149416792e-06	0	Cct8
1.55919278583154e-10	0.462351020230996	0.778	0.618	2.69069899050949e-06	0	Mrps18b
1.59221668757387e-10	0.123025589481059	1	1	2.74768833774622e-06	0	Rpl10a
1.61017123051225e-10	0.330431326494202	0.934	0.883	2.77867249249498e-06	0	Nudc
1.70218357806521e-10	0.483619367804141	0.796	0.624	2.93745820066713e-06	0	Ahsa1
1.720523155499e-10	0.408902862223986	0.796	0.697	2.96910680944462e-06	0	Nolc1
1.76426792088246e-10	0.558040695691852	0.613	0.452	3.04459715106686e-06	0	Ddx21
1.80495315202052e-10	0.610256551513249	0.67	0.51	3.11480765444182e-06	0	Timm10
1.87849297543763e-10	0.702145050226704	0.532	0.356	3.24171532771272e-06	0	Znhit6
1.95227227325948e-10	0.3925253118212	0.787	0.656	3.36903626196388e-06	0	Mrpl23
2.05019067742231e-10	0.145080604809021	1	0.997	3.53801405202767e-06	0	Rpl6
2.06886474819126e-10	0.137889129543929	1	1	3.57023989595366e-06	0	Rps29
2.08995258561144e-10	1.93053906984352	0.153	0.05	3.60663117698967e-06	0	Spint2
2.09975753415385e-10	0.594078546231591	0.574	0.388	3.6235515766893e-06	0	Srek1
2.3285352378472e-10	1.03961835518699	0.306	0.163	4.01835325995291e-06	0	Shmt1
2.58665778171298e-10	0.732205235030143	0.474	0.309	4.46379533390209e-06	0	Prelid2
2.62439544104611e-10	3.27234747600436	0.072	0.006	4.52891921261327e-06	0	Naaa
2.8121029991209e-10	0.621767154726345	0.556	0.379	4.85284614558293e-06	0	Spns1
3.03602544039394e-10	0.547319444046892	0.613	0.429	5.23926910248783e-06	0	Yae1d1
3.35398114386173e-10	0.33045897684504	0.937	0.84	5.78796525996219e-06	0	Hnrnpu
3.5835940916889e-10	0.55946704952084	0.547	0.376	6.18420832402754e-06	0	Exosc1
3.77476659676781e-10	0.264640123892812	1	1	6.5141147160422e-06	0	Fth1
4.60782936409952e-10	0.240367640262482	0.964	0.942	7.95173113362655e-06	0	Ssb
4.8601559340455e-10	0.641457155307933	0.523	0.35	8.38717109538232e-06	0	Srsf4
4.97977244977392e-10	0.282744453454274	0.955	0.91	8.59359331657486e-06	0	Psma5
5.01095540229278e-10	0.118209056185812	1	1	8.64740573773665e-06	0	Rpl18a
5.38156824973517e-10	0.298491054033653	0.955	0.895	9.28697232856799e-06	0	Cks2
5.39207015443146e-10	1.67597940194939	0.171	0.064	9.30509546550237e-06	0	Lbp
5.4401300663917e-10	0.298042408180326	0.946	0.895	9.38803245557216e-06	0	Snrpa1
5.61837293187298e-10	0.451894801502405	0.766	0.63	9.6956261685332e-06	0	Nifk
6.03724371780146e-10	0.45582743934079	0.763	0.653	1.041847148381e-05	0	Wdr18
6.0705448047899e-10	0.681638233013857	0.523	0.364	1.04759391696259e-05	0	Fasn
6.17230399469765e-10	1.01491696618726	0.252	0.117	1.06515450036497e-05	0	Rcor2
6.88938489480806e-10	2.20513546667899	0.12	0.032	1.18890115129703e-05	0	Fzd10
7.45850425231811e-10	0.479664719554287	0.625	0.434	1.28711407882254e-05	0	Gt(ROSA)26Sor
7.59784684393997e-10	0.766312975254709	0.384	0.224	1.31116042985872e-05	0	Lin28a
7.60702135512146e-10	0.638313190853222	0.538	0.388	1.31274367525331e-05	0	Psme3
7.72924101611933e-10	1.23973809533545	0.168	0.061	1.33383512215171e-05	0	Ak4
7.86751367461567e-10	0.581895784482781	0.619	0.458	1.35769683482843e-05	0	Hmga1
7.90806826417554e-10	0.743615372784212	0.432	0.274	1.36469534034877e-05	0	Coprs
9.9814128520044e-10	0.531988584625456	0.682	0.484	1.7224924158704e-05	0	Hhex
1.03499974714289e-09	1.4122516082371	0.159	0.055	1.78609906364449e-05	0	St8sia1
1.10709728465512e-09	1.01896535254363	0.288	0.149	1.91051778412933e-05	0	Mt1
1.12417022971533e-09	0.297631369974942	0.949	0.915	1.93998056541974e-05	0	Cct4
1.16468307477269e-09	0.344562706509033	0.901	0.84	2.00989358213523e-05	0	Rbm25
1.1671328992002e-09	0.698105085985463	0.426	0.265	2.01412124414979e-05	0	Nufip1
1.16768048391551e-09	0.568516792136065	0.694	0.522	2.01506621109299e-05	0	Ruvbl2
1.18352750347657e-09	0.6595976212491	0.468	0.3	2.04241341274952e-05	0	Prmt7
1.19734722036288e-09	2.47859582932822	0.081	0.012	2.06626209818023e-05	0	Ciart
1.21049079916366e-09	0.462234353034218	0.73	0.592	2.08894397211674e-05	0	Wdr77
1.24167947162023e-09	0.273701236970902	0.877	0.831	2.14276626417503e-05	0	Gm10709
1.27045166756757e-09	0.87075793754733	0.339	0.19	2.19241844272135e-05	0	Mycn
1.3223088298072e-09	0.141659865558883	1	1	2.28190834759829e-05	0	Rpl30
1.34542905652261e-09	0.142613099581454	1	1	2.32180692284107e-05	0	Rpl34
1.41586393834594e-09	0.512775060870202	0.622	0.458	2.44335639840359e-05	0	Wdr12
1.43544359009703e-09	0.37517306060042	0.841	0.749	2.47714500343044e-05	0	Ola1
1.44691005619367e-09	0.11890765148245	1	1	2.49693268397341e-05	0	Eif1
1.48657518996741e-09	0.299702024725903	0.91	0.819	2.56538280532675e-05	0	Pdap1
1.50486496581579e-09	0.502161514699863	0.67	0.507	2.59694547150831e-05	0	Gpatch4
1.51611043694572e-09	1.09699703827372	0.207	0.087	2.61635178103723e-05	0	Tmem41a
1.58578418023901e-09	0.533372081345609	0.622	0.446	2.73658775983846e-05	0	Plk4
1.60156228680682e-09	0.364969744083202	0.853	0.776	2.76381603834253e-05	0	Anp32e
1.63585392232181e-09	0.473731841768371	0.676	0.516	2.82299311375075e-05	0	Nars
2.04805749700679e-09	0.713338330591667	0.396	0.242	3.53433282258462e-05	0	Kat2a
2.12028295993581e-09	0.207012114892591	0.985	0.994	3.65897230396123e-05	0	Tomm20
2.15484654592082e-09	0.586615485369958	0.562	0.408	3.71861868429556e-05	0	Peg10
2.15514388150879e-09	0.580934198119892	0.309	0.163	3.71913179631972e-05	0	Polr1a
2.28407342289525e-09	1.0900721755026	0.216	0.096	3.94162550589033e-05	0	Aif1l
2.5096644118172e-09	0.288754926013734	0.961	0.904	4.33092787547293e-05	0	Nt5dc2
2.59838000523216e-09	0.647124920206155	0.405	0.239	4.48402437502914e-05	0	Nampt
2.85647010303946e-09	0.608719635158462	0.462	0.289	4.92941045681519e-05	0	Max
3.07470029554348e-09	0.337151387966245	0.913	0.845	5.30601030001938e-05	0	Eif3m
3.28612332785321e-09	0.257779683279316	0.973	0.945	5.67086302687629e-05	0	Eif3i
3.35003520927302e-09	0.432342678635461	0.736	0.569	5.78115576064244e-05	0	Phb
3.35587086509669e-09	0.713903283274481	0.318	0.169	5.79122635189736e-05	0	Prep
3.44411595614786e-09	0.191605181047763	0.994	0.988	5.94351090552437e-05	0	Psma7
3.51494723391655e-09	0.724211736339604	0.348	0.195	6.0657444415698e-05	0	Enc1
3.60644326842341e-09	0.596750035415111	0.553	0.379	6.22363914831828e-05	0	Nop14
3.64328598704087e-09	1.00925072937519	0.294	0.157	6.28721862783642e-05	0	Utp23
3.71910218583142e-09	0.691944787306817	0.405	0.251	6.41805464208929e-05	0	Wdr46
3.85706601112356e-09	0.84656379323022	0.402	0.254	6.65613881539593e-05	0	Gabarapl1
3.88061816144029e-09	0.586298640073033	0.438	0.277	6.69678276119751e-05	0	Lrp11
3.88353148869242e-09	0.417479415089247	0.649	0.455	6.70181029003651e-05	0	Mogat2
3.96745606326696e-09	1.749437508706	0.111	0.029	6.84663892837979e-05	0	Adm
4.04549178473303e-09	0.697536535468086	0.387	0.233	6.98130517291379e-05	0	Nudt19
4.1415387439088e-09	1.67097850239348	0.084	0.015	7.14705341036342e-05	0	Thsd4
4.38296875047859e-09	0.386804066159381	0.856	0.761	7.56368917270091e-05	0	Txn2
4.65834270638323e-09	0.681196847131786	0.492	0.338	8.03890200840554e-05	0	Zfp593
4.72700403546273e-09	0.256191307066106	0.982	0.927	8.15739086399803e-05	0	G3bp1
4.8150992669429e-09	0.104086637744723	1	1	8.30941680496336e-05	0	Rps27a
4.81618336933523e-09	0.492275856497732	0.685	0.539	8.3112876404618e-05	0	Mrpl24
5.04650525765627e-09	0.818788638578164	0.354	0.213	8.70875412313743e-05	0	Magi3
6.06041446472208e-09	1.37262998953834	0.156	0.058	0.000104584572417709	0	Gm43998
6.58791113967394e-09	0.559868992533001	0.514	0.341	0.000113687582537353	0	Mthfd2
6.81649171423432e-09	0.789749218989271	0.345	0.201	0.000117632197512542	0	D1Ertd622e
6.94034742339445e-09	0.382519264510515	0.769	0.647	0.000119769575485518	0	Llph
7.26867782249022e-09	0.432723999049301	0.631	0.429	0.000125435573182714	0	Rcc1
7.5791656603226e-09	0.280784005233798	0.976	0.915	0.000130793661800187	0	Cct2
7.73243856098941e-09	1.26199425677168	0.153	0.055	0.000133438692246994	0	Tmtc2
7.7923543548702e-09	1.23574480295258	0.186	0.079	0.000134472659101995	0	Eno3
7.81384046885247e-09	0.414214641433733	0.853	0.726	0.000134843444970987	0	Bola2
7.86066386444416e-09	0.51772402405833	0.664	0.499	0.000135651476308713	0	Klf7
8.31607086628712e-09	0.384756806218081	0.79	0.656	0.000143510434939517	0	Wasf2
8.32777259601872e-09	0.216563511332305	0.973	0.945	0.000143712371689495	0	Tcp1
8.46544429241407e-09	1.98914608896368	0.108	0.029	0.00014608817215419	0	Stc2
8.97338491387616e-09	0.753143685477071	0.351	0.207	0.000154853703458761	0	Baiap2
9.23447447357216e-09	0.457778240164438	0.718	0.519	0.000159359325990435	0	Phlda1
9.70555921595941e-09	0.488035184965859	0.571	0.411	0.000167488835389811	0	Grwd1
1.07595874892082e-08	0.201265242325022	0.982	0.988	0.000185678201301265	0	Ube2d3
1.12395328269768e-08	0.59900240948358	0.598	0.466	0.000193960617995138	0	Ralgps2
1.1694771667076e-08	0.441048406915042	0.694	0.525	0.00020181667465873	0	Atic
1.17153569469009e-08	0.908274402623619	0.255	0.131	0.000202171914832669	0	Lef1
1.20071712937981e-08	0.494435329475409	0.595	0.434	0.000207207755017073	0	Atad3a
1.23136638822884e-08	0.529757517881896	0.649	0.466	0.00021249689761665	0	Smndc1
1.35044818918256e-08	0.105496206352554	1	1	0.000233046844007235	0	Rps19
1.3854340844012e-08	0.483744060807915	0.574	0.402	0.000239084359945116	0	Cd47
1.49062633944672e-08	2.04404593915015	0.096	0.023	0.00025723738739832	0	Trpc3
1.52434239412728e-08	0.523477442404492	0.61	0.434	0.000263055766954545	0	Farsa
1.59159786151575e-08	0.614462613704588	0.423	0.262	0.000274662042961772	0	Mdn1
1.6728652566366e-08	0.579329214419025	0.571	0.44	0.000288686357337778	0	Gstm5
1.92339477260556e-08	0.760837431927698	0.411	0.274	0.000331920235908542	0	Tal1
1.95952387206242e-08	1.64081360014585	0.111	0.032	0.000338155034601812	0	Fcgr3
2.02563413069027e-08	0.926378397369143	0.267	0.143	0.000349563681933219	0	Noa1
2.08252023166091e-08	1.34075767726733	0.102	0.026	0.000359380516377723	0	Dfna5
2.16455272276213e-08	0.396980731652476	0.745	0.636	0.000373536863367061	0	Nop16
2.31710282813323e-08	0.183538833348351	0.991	0.991	0.000399862435050952	0	Snrpb
2.34704638305113e-08	0.133406023059399	1	1	0.000405029794323134	0	H3f3a
2.61896416723343e-08	0.424830101923777	0.778	0.659	0.000451954646339473	0	Ruvbl1
2.72590547567881e-08	0.479266441677156	0.745	0.627	0.000470409507937892	0	Rrs1
2.83022831501298e-08	0.739805370250221	0.273	0.143	0.000488412500321789	0	Tjap1
2.84204607192108e-08	0.227709313430372	0.973	0.965	0.000490451890631421	0	Eif3e
2.85271561508424e-08	0.666217349623582	0.339	0.198	0.000492293133695088	0	Snhg12
2.86436601518859e-08	0.311892059913546	0.88	0.77	0.000494303643241095	0	Apex1
2.88778849434576e-08	1.46149207921432	0.15	0.058	0.000498345660469248	0	Tcf7
2.90735330866847e-08	0.192290658578562	0.988	0.98	0.000501721960476917	0	Srsf7
2.91223806233643e-08	0.977510471406593	0.183	0.079	0.000502564922417398	0	Scn1b
2.94818459520345e-08	0.825594587668506	0.261	0.137	0.00050876821559426	0	F2rl3
2.9663474013975e-08	2.09745612187402	0.072	0.012	0.000511902571059167	0	Hoxa7
3.23443136973996e-08	0.813606234289692	0.297	0.169	0.000558165821476025	0	Lat
3.2612636594865e-08	0.520468579311484	0.67	0.516	0.000562796269717586	0	Exosc5
3.26578725265306e-08	0.680409639994753	0.378	0.239	0.000563576906190339	0	Bri3bp
3.37173262392431e-08	0.492879387555421	0.607	0.44	0.000581859898910618	0	Nup62
3.52276907591521e-08	0.304509624948605	0.877	0.81	0.000607924259430688	0	Rpl27
3.55097872455605e-08	0.285579793992639	0.916	0.816	0.000612792398496638	0	Odc1
3.56646125730874e-08	0.516168296601125	0.535	0.379	0.000615464219173769	0	Zpr1
3.57707041805978e-08	2.99413194213192	0.087	0.02	0.000617295042044576	0	Cited1
3.71099605659453e-08	0.302899709937052	0.91	0.845	0.000640406589486518	0	Pfdn2
3.93775093159553e-08	0.439705204352942	0.559	0.373	0.00067953767826544	0	Bop1
3.94727899506665e-08	0.337735744448906	0.85	0.767	0.000681181936178652	0	Psmd12
4.05103054548769e-08	0.576383197640226	0.453	0.292	0.000699086341234811	0	Tsr1
4.1204615435235e-08	0.106425086996185	1	1	0.00071106804856585	0	Ybx1
4.21237977651127e-08	0.183696499115167	0.997	0.994	0.00072693037803255	0	Srsf2
4.38497221443492e-08	1.01612207555525	0.276	0.157	0.000756714655045034	0	Itga3
4.83642493248253e-08	0.945432462350112	0.261	0.14	0.00083462185059851	0	Mex3b
4.95783342057874e-08	0.885605723025305	0.306	0.175	0.000855573313389273	0	Pde4d
5.32129830332096e-08	0.551789582419225	0.483	0.327	0.000918296448204098	0	Mknk2
5.58456130390794e-08	1.36408659533814	0.174	0.076	0.000963727744215394	0	Dqx1
5.63021921687634e-08	3.13456217284842	0.057	0.006	0.00097160693025635	0	Fam19a5
5.95612148910875e-08	1.14218449381599	0.186	0.085	0.0010278478853755	0	Plcl2
6.67538623792974e-08	0.450868946075858	0.544	0.367	0.00115197140307954	0	Pabpc4
6.7690603537849e-08	1.68272112605875	0.102	0.029	0.00116813674525266	0	Grb14
7.10810532611527e-08	0.359530624684524	0.844	0.781	0.00122664573612771	0	Ipo11
7.1602418020228e-08	1.06079428800869	0.201	0.096	0.00123564292777507	0	Usp38
7.19677514958989e-08	0.332262421876198	0.898	0.799	0.00124194748756473	0	Aars
7.31349197780318e-08	0.584786039287448	0.441	0.286	0.0012620893106095	0	Leo1
7.33504845187347e-08	0.717297453451028	0.336	0.204	0.0012658093113398	0	Bcl2
7.5701386848159e-08	0.287787988645474	0.889	0.843	0.00130637883283868	0	Ndufb10
7.7878854343708e-08	0.570871265232283	0.637	0.484	0.00134395538940937	0	Aimp2
8.0558746284936e-08	0.490555725221361	0.498	0.338	0.00139020228463914	0	Pald1
8.27482100036288e-08	0.88867546035052	0.261	0.14	0.00142798586003262	0	Cuedc1
8.35034826106313e-08	0.268122467376485	0.889	0.805	0.00144101959941167	0	Cdc34
8.41083874818526e-08	1.19736321273781	0.165	0.07	0.00145145844277433	0	Slc19a1
8.50481980843253e-08	0.347180844309136	0.838	0.758	0.0014676767543412	0	Snrpg
8.70579865539762e-08	0.12041509319892	1	1	0.00150235967396197	0	Rpl21
8.89476924972957e-08	0.524298773104775	0.583	0.446	0.00153497032942583	0	Akt1s1
8.90560051254607e-08	0.352101966223808	0.82	0.711	0.00153683948045008	0	Uchl5
9.08155854546511e-08	0.398108780530673	0.483	0.324	0.00156720455819091	0	Snx9
9.59059351194019e-08	0.838016743308251	0.21	0.102	0.00165504872235552	0	Ogfrl1
9.87532434681193e-08	0.138519699524332	1	1	0.00170418472252934	0	Rpl37
9.90831856209845e-08	0.568327947306919	0.52	0.364	0.00170987853426133	0	Zfos1
1.00824970107814e-07	0.578685454889779	0.348	0.201	0.00173993650915055	0	Ube2t
1.01792036757244e-07	1.91206528897113	0.09	0.023	0.00175662517831976	0	Slc29a2
1.02938506886103e-07	0.762744219637449	0.345	0.213	0.00177640981333349	0	Arhgap18
1.07198558286398e-07	0.414362920693429	0.778	0.676	0.00184992552034837	0	Fam136a
1.09080023500686e-07	0.859030974016043	0.219	0.108	0.00188239396555135	0	Ttll4
1.12801328642376e-07	0.409413639237681	0.706	0.566	0.00194661252838149	0	Cpsf6
1.14784052382547e-07	0.572914323244188	0.477	0.338	0.00198082839196561	0	Rrp1b
1.15920566790024e-07	0.289123444090141	0.916	0.837	0.00200044122109545	0	Tomm40
1.20342945627243e-07	0.536389862288389	0.679	0.586	0.00207675821268934	0	Chchd4
1.24367526547737e-07	0.854411571239164	0.243	0.128	0.00214621040563431	0	Hk2
1.24449196348079e-07	0.723679152232787	0.42	0.286	0.00214761978137879	0	Otud4
1.2543472755928e-07	1.00793460785993	0.177	0.079	0.0021646270934905	0	Ddhd2
1.27834198410703e-07	0.541280153658816	0.514	0.356	0.00220603476197351	0	Gtf2f1
1.28571947479113e-07	0.471070366918951	0.604	0.449	0.00221876609764706	0	Gfer
1.31517224441356e-07	0.425589641856372	0.48	0.318	0.00226959274218448	0	Cdca7
1.31915997903441e-07	0.527662914456533	0.541	0.379	0.00227647437581969	0	Tmem164
1.32457849731404e-07	0.413263428703622	0.658	0.493	0.00228582511281484	0	Pycrl
1.35239717397599e-07	0.175891512396763	1	0.991	0.00233383180313037	0	Rps25
1.41628728694575e-07	0.655711089961649	0.432	0.289	0.00244408697108229	0	Ptprf
1.42368316689437e-07	0.415424655771354	0.565	0.42	0.00245685004110962	0	Ifrd2
1.46279590901766e-07	0.714170192316874	0.393	0.251	0.00252434690019178	0	Slc12a2
1.53682038337007e-07	0.348555681302793	0.802	0.723	0.00265209093558173	0	Tfpi
1.63641331854241e-07	0.498136684753947	0.438	0.283	0.00282395846380864	0	Mnat1
1.63757887715165e-07	3.15287508252565	0.054	0.006	0.00282596986830061	0	Hoxd4
1.65981628579455e-07	0.183655509639024	0.973	0.945	0.00286434496439566	0	Fscn1
1.71864574532314e-07	0.61160572820326	0.348	0.207	0.00296586696270414	0	Mrps22
1.86948320460509e-07	1.58131875513178	0.108	0.035	0.003226167166187	0	Arhgdig
1.8877365530375e-07	1.7481454472813	0.078	0.017	0.00325766696957681	0	Hoxa2
1.97283908823899e-07	0.443843486299295	0.616	0.472	0.00340452841457402	0	Homer3
1.97659054652934e-07	0.646762596407165	0.312	0.178	0.00341100230614568	0	Ipo4
1.98422956155242e-07	0.343074031628099	0.751	0.627	0.00342418495437101	0	Tsen15
2.08797994159151e-07	1.38525276650453	0.147	0.061	0.00360322698520447	0	Ndufa4l2
2.09690631278113e-07	0.314735780738022	0.817	0.665	0.00361863122396639	0	Sap18
2.1444664250393e-07	0.371792438377227	0.742	0.638	0.00370070570969031	0	Rsl24d1
2.27103323706117e-07	1.90975052969571	0.072	0.015	0.00391912205719645	0	AI854703
2.44260617806725e-07	0.344688695893255	0.631	0.464	0.00421520548149066	0	Vps72
2.53757652330129e-07	0.491729798806014	0.33	0.195	0.00437909580626103	0	Cdh2
2.56314813276052e-07	1.33648576631576	0.174	0.082	0.00442322473270483	0	Tmem173
2.59383291740984e-07	0.769107035112515	0.291	0.172	0.00447617746557416	0	Ppp1r14a
2.69464334424588e-07	0.228752882239963	0.967	0.945	0.00465014601916511	0	Ptges3
2.71226384728538e-07	0.538059882608493	0.453	0.306	0.00468055372126038	0	Lsg1
2.72156723861585e-07	1.16717301358896	0.108	0.035	0.00469660858367937	0	Slc5a6
3.02149230005439e-07	0.263032760146159	0.934	0.898	0.00521418926220386	0	Emg1
3.03824641954441e-07	0.286203568578541	0.883	0.761	0.00524310184620779	0	Eif4a3
3.07079698254642e-07	0.692655247932068	0.261	0.143	0.00529927435278035	0	Mapk7
3.14312987893331e-07	0.308369543756897	0.796	0.697	0.00542409923207522	0	Luc7l3
3.42969075842339e-07	0.486955304379015	0.643	0.507	0.00591861734181124	0	Sipa1
3.49475549790852e-07	0.53697004730927	0.601	0.455	0.00603089956274073	0	Grap
3.61449617819109e-07	1.43569846553828	0.12	0.044	0.00623753605470436	0	Trmt5
3.65390892486797e-07	1.21266755265889	0.153	0.067	0.00630555063164466	0	Adamts9
3.70928643298648e-07	0.308942469688157	0.865	0.813	0.00640111559740477	0	Emc6
3.83508695361536e-07	0.449202414162571	0.571	0.429	0.00661820955585403	0	Eif3j1
3.87634263540541e-07	0.298115773103258	0.874	0.822	0.00668940448591912	0	Prpf40a
4.08602468421635e-07	0.859767759267227	0.213	0.108	0.00705125279755216	0	Tfrc
4.37042186062807e-07	0.173621816821117	0.988	0.956	0.00754203700488586	0	Rpl31
4.43342792449433e-07	0.493027948098508	0.471	0.324	0.00765076656929986	0	Crcp
4.6576560672928e-07	0.449388217836688	0.465	0.312	0.00803771707532719	0	Nup85
4.8806196275954e-07	2.87300881318712	0.063	0.012	0.00842248529134139	0	Plac8
4.90894566106295e-07	0.772838655286194	0.222	0.117	0.00847136752729633	0	Rapgef3
5.32286434744486e-07	4.69051508806788	0.036	0	0.0091856670043856	0	Myrfl
5.32722041130856e-07	0.196110898774542	0.994	0.968	0.00919318426379518	0	Cct7
5.35891288708759e-07	0.68338923907199	0.24	0.128	0.00924787596924706	0	Hdgfrp3
5.59901451597608e-07	0.305385202543531	0.823	0.717	0.00966221935021992	0	Pfdn6
5.62479500919476e-07	2.14794271299193	0.063	0.012	0.0097067087473674	0	Nkain1
5.78562642395527e-07	1.02011702929581	0.111	0.038	0.00998425551981962	0	Pemt
5.8868961262249e-07	0.136414719840862	1	1	0.0101590166450263	0	Rpl10
5.98811911302353e-07	0.581098268346928	0.255	0.14	0.0103336971533447	0	Aacs
6.31473209430677e-07	0.565775827785506	0.447	0.312	0.0108973331751452	0	Ptpn2
6.42349525857877e-07	0.340076675309952	0.673	0.51	0.0110850257677294	0	Ddx24
6.55346417613132e-07	0.491159657339209	0.505	0.367	0.0113093131287498	0	Drg2
6.59426109388876e-07	0.661933513312292	0.48	0.35	0.0113797163697238	0	Skap2
6.74970111830303e-07	2.01545136633708	0.057	0.009	0.0116479592198555	0	Aqp11
6.92071787509252e-07	0.427021804363022	0.544	0.388	0.0119430828370472	0	Cdca4
7.02735989236346e-07	0.726071653264836	0.24	0.131	0.0121271149662516	0	Sestd1
7.05672110379884e-07	0.650802050988443	0.435	0.297	0.0121777836088257	0	Cirh1a
7.24007487014374e-07	0.528066085386568	0.339	0.21	0.012494197203407	0	Trap1
7.26224994392151e-07	0.299133101473483	0.796	0.679	0.0125324647282253	0	Ccna2
7.39202092707134e-07	0.782760789182645	0.264	0.152	0.012756410513847	0	Pisd
7.41814852902696e-07	0.483908331723145	0.577	0.417	0.0128014989165418	0	Thop1
7.56088756170235e-07	0.587617247282401	0.45	0.312	0.0130478236652297	0	Rcl1
7.58219849295687e-07	1.15115227165985	0.144	0.061	0.0130845999392957	0	Cisd3
7.60253903724266e-07	1.19853225848538	0.222	0.125	0.0131197016165697	0	Slc25a37
7.9352079445955e-07	0.438620948720759	0.532	0.391	0.0136937883499884	0	Dync1li1
8.1053840453975e-07	0.279023994949942	0.796	0.741	0.0139874612471425	0	Rpl7l1
8.2256294547662e-07	0.393723773825317	0.471	0.312	0.01419496875009	0	Ncapg
8.42190722222158e-07	0.222632611654319	0.913	0.843	0.0145336852933878	0	Rbm8a
8.42388125198329e-07	0.651546820958428	0.315	0.192	0.0145370918765476	0	Trmt10a
8.60604049885544e-07	0.370559780865566	0.544	0.399	0.0148514440888748	0	Kif20b
8.72920680159751e-07	0.614544888966534	0.321	0.195	0.0150639921775168	0	Trmt10c
8.87751800055954e-07	1.10724171519944	0.135	0.055	0.0153199328135656	0	Rpp38
8.8838756038243e-07	0.680143132663719	0.315	0.195	0.0153309041295196	0	Nubpl
9.9291197758766e-07	0.520168769229925	0.423	0.28	0.0171346819972303	0	Timp3
1.00592251028198e-06	0.607544843485355	0.366	0.242	0.0173592047599362	0	Obfc1
1.00687658716508e-06	0.727812056185975	0.291	0.178	0.0173756692647078	0	Arhgap27
1.01914576257348e-06	0.559121544232029	0.514	0.382	0.0175873984247306	0	Ppp1r18
1.02518523771145e-06	0.446220393956679	0.628	0.49	0.0176916216471865	0	Lpar6
1.04395502915456e-06	0.970350382793965	0.234	0.131	0.0180155319381203	0	Wee1
1.04423649142127e-06	0.283013658816951	0.772	0.65	0.0180203891324569	0	Knop1
1.08769337640268e-06	0.513098149223258	0.742	0.668	0.018770324596581	0	Gm8730
1.11584246207739e-06	0.980325656209792	0.168	0.079	0.0192560933680695	0	Tfe3
1.11851734252929e-06	2.95314448914027	0.042	0.003	0.019302253780028	0	Slc22a3
1.12128282115148e-06	0.456664330131191	0.706	0.589	0.0193499776446112	0	Rhoj
1.12781906710569e-06	0.342786062336059	0.742	0.627	0.0194627736410429	0	Smn1
1.13043302418536e-06	0.406281948638454	0.754	0.644	0.0195078826983667	0	Wdr83os
1.13092787873776e-06	0.501680928748732	0.297	0.172	0.0195164224033775	0	Slco3a1
1.13094662514541e-06	2.72711069447215	0.042	0.003	0.0195167459101343	0	Fez1
1.13561586904573e-06	0.533379529780869	0.589	0.449	0.0195973230521222	0	Exosc2
1.15042776487325e-06	0.991859861539653	0.186	0.093	0.0198529319384177	0	Sass6
1.15655573052711e-06	0.617878973793009	0.339	0.213	0.0199586822417063	0	Kin
1.17648075056655e-06	0.880262611824418	0.21	0.108	0.020302528312527	0	Pdgfa
1.18810115334563e-06	0.5580045434991	0.423	0.294	0.0205030616032856	0	Cad
1.20274484396547e-06	0.313508279406123	0.754	0.633	0.0207557677723122	0	Tomm70a
1.21897811405365e-06	0.328702697372503	0.456	0.309	0.0210359053142239	0	Sox18
1.23992917640244e-06	0.310242756607029	0.799	0.714	0.0213974577971768	0	Ppm1g
1.24312854927567e-06	0.350174051628902	0.64	0.484	0.0214526693748502	0	Noc2l
1.28803322216508e-06	0.269617639205055	0.913	0.866	0.0222275893149028	0	Glrx5
1.30127786347849e-06	1.46100703355699	0.111	0.041	0.0224561520900483	0	Ggct
1.33487524666339e-06	0.48625318598261	0.468	0.327	0.02303594213167	0	Rpf1
1.36718397857721e-06	2.26484673987968	0.081	0.023	0.023593493918307	0	Chchd10
1.36967205867868e-06	0.126411012575902	1	1	0.023636430716618	0	Rpl37a
1.38725636579855e-06	2.14831398241194	0.081	0.023	0.0239398831045855	0	Fgf8
1.40433228657398e-06	0.364205421969001	0.706	0.595	0.0242345622694072	0	Nsun2
1.42637994062913e-06	0.972648698759325	0.237	0.137	0.0246150386354369	0	2310022B05Rik
1.45118220997113e-06	0.297115957366511	0.859	0.784	0.0250430513974717	0	Aurkaip1
1.48039298068471e-06	0.400801285698559	0.688	0.534	0.025547141667676	0	Sars
1.58140131852076e-06	0.331803478018731	0.498	0.341	0.0272902425537128	0	Rangrf
1.58927006894058e-06	2.31800746284281	0.06	0.012	0.0274260335797077	0	Actg2
1.60101073286773e-06	0.352313098397924	0.727	0.603	0.0276286422170985	0	Ipo5
1.60879289225788e-06	4.56743495965977	0.033	0	0.0277629389416943	0	Haglr
1.64222415160591e-06	0.27864657989597	0.796	0.688	0.0283398621842631	0	Exosc8
1.65274759959628e-06	0.187094712456374	0.982	0.956	0.0285214653262331	0	Snrpd2
1.67460196696489e-06	0.436382862874648	0.562	0.426	0.0288986061439131	0	Tmed5
1.68850441765351e-06	0.767474702647884	0.276	0.163	0.0291385207354467	0	Kit
1.6975213801642e-06	0.953991746337671	0.177	0.087	0.0292941264574937	0	Adgrg3
1.73292638726724e-06	0.234242122935884	0.913	0.883	0.0299051106650708	0	Pdcd5
1.74295533300167e-06	0.420617376308631	0.577	0.437	0.0300781801816098	0	Rpf2
1.7536336823529e-06	1.06210999413188	0.111	0.041	0.0302624564563641	0	Dock4
1.76441385626597e-06	1.02247900804714	0.144	0.064	0.0304484899175819	0	Susd4
1.80572993377233e-06	0.284488122772456	0.874	0.767	0.031161481467109	0	Eif3b
1.81773630541075e-06	1.2755581248384	0.087	0.026	0.0313686754224733	0	Lhx6
1.82383264442428e-06	0.298839321368719	0.778	0.671	0.0314738799448299	0	Supt16
1.94343726730767e-06	0.734911624783618	0.18	0.087	0.0335378969219284	0	Polr1b
1.97660312279597e-06	0.158501924478547	1	1	0.0341102400900901	0	Rps21
1.98337997861414e-06	0.438736030730309	0.505	0.364	0.0342271882909443	0	Slc38a10
2.01873030562772e-06	0.687888159426187	0.285	0.175	0.0348372288842176	0	Bahcc1
2.04135032011972e-06	0.563892013263608	0.357	0.233	0.035227582474306	0	Sco2
2.05638645038661e-06	0.203766270422296	0.976	0.959	0.0354870609743218	0	Bzw1
2.11410846845473e-06	1.46850473897925	0.132	0.058	0.0364831698401232	0	RP24-416M6.5
2.1582977952127e-06	0.993647087479448	0.141	0.061	0.0372457450519855	0	Cep41
2.18836786391462e-06	0.293050277841739	0.934	0.843	0.0377646642275746	0	Cdk1
2.28135600712924e-06	0.838423387503807	0.261	0.157	0.0393693606150293	0	Mphosph9
2.2816097224513e-06	0.577145421008317	0.357	0.227	0.0393737389803421	0	Sgf29
2.3016712366426e-06	0.414262656084341	0.661	0.539	0.0397199405307414	0	Mef2a
2.32826406216677e-06	1.30763111605363	0.117	0.047	0.040178852920812	0	Clybl
2.32952559794208e-06	0.483229250066902	0.568	0.437	0.0402006232436864	0	Rhno1
2.33766663002874e-06	0.212443420927516	0.877	0.778	0.0403411130344059	0	Cdca8
2.36527277671515e-06	0.742751887641229	0.249	0.143	0.0408175123077734	0	Rpp40
2.40453601449489e-06	0.479389680928208	0.492	0.353	0.0414950780021383	0	Nmd3
2.46185278975603e-06	1.05981450043705	0.147	0.067	0.0424841935928197	0	Gne
2.4722460622727e-06	0.422960797791351	0.351	0.222	0.04266355029664	0	Qtrt1
2.50924664120541e-06	0.352622470368084	0.646	0.51	0.0433020692872817	0	Zranb2
2.59603646910682e-06	1.46861207139704	0.09	0.029	0.0447998013473765	0	Urb1
2.61235870135491e-06	1.32213641070763	0.108	0.041	0.0450814741092816	0	Lck
2.63452338751713e-06	0.390911852000875	0.619	0.452	0.0454639700983831	0	Ppp5c
2.64708202901982e-06	0.457430475154748	0.571	0.443	0.045680694574795	0	Ube2d1
2.68174427537574e-06	0.246833986748421	0.916	0.863	0.0462788609601592	0	Magoh
2.6849541524704e-06	0.489725102449799	0.423	0.289	0.0463342538091817	0	4932438A13Rik
2.75115617526333e-06	0.68357330404059	0.282	0.172	0.0474767021165193	0	Utp15
2.75441229079088e-06	0.226559486278534	0.952	0.927	0.0475328929021782	0	Hnrnpc
2.94362806686411e-06	0.360562898398884	0.682	0.569	0.0507981895498739	0	Ak6
2.94785911684321e-06	0.549239058429094	0.324	0.204	0.0508712047793632	0	Pabpn1
2.99983828453915e-06	0.583471886888671	0.408	0.283	0.0517682092762921	0	Car2
3.00180171901679e-06	0.674818982610746	0.201	0.105	0.0518020922650727	0	Etl4
3.0992691807984e-06	0.505778119966054	0.514	0.376	0.053484088253038	0	Lcp1
3.10124168946143e-06	0.67054305495461	0.348	0.233	0.0535181278350358	0	Hacd2
3.11985738701706e-06	0.262718707978375	0.73	0.598	0.0538393789277535	0	Rpl23a
3.24140362540553e-06	2.9311076477499	0.039	0.003	0.0559369023636231	0	Mctp2
3.24140362540553e-06	3.20037750570076	0.039	0.003	0.0559369023636231	0	Rcan2
3.29805132103815e-06	0.650539874042653	0.216	0.117	0.0569144716471553	0	Patl1
3.33046317439609e-06	0.25386696344869	0.874	0.828	0.0574738030005533	0	Hspa9
3.81736502519518e-06	0.679525911547295	0.396	0.271	0.0658762682397933	0	Dnmt3b
3.90354617159693e-06	3.97017440127978	0.051	0.009	0.0673634962832483	0	Fcer1g
3.93938275272347e-06	0.493413676994855	0.477	0.347	0.067981928163749	0	Snrnp25
3.9517246209623e-06	0.225597139347328	0.919	0.904	0.0681949117839465	0	Eif2s1
3.97583500631921e-06	0.313108581552213	0.793	0.714	0.0686109847040507	0	Lsm12
3.98786389799612e-06	0.107025430620334	1	1	0.0688185672877191	0	Sumo2
4.01839968018461e-06	0.659294027563337	0.351	0.233	0.0693455232809458	0	Mex3a
4.01916561386662e-06	0.34492175218259	0.673	0.557	0.0693587409984963	0	Mak16
4.07176929594375e-06	3.25122399789079	0.045	0.006	0.0702665227401013	0	Hoxc9
4.07882342113714e-06	2.38785456214816	0.057	0.012	0.0703882557785636	0	Tspan33
4.16503650854662e-06	1.67324647528961	0.078	0.023	0.071876035027989	0	Zfp53
4.22858720879794e-06	1.18721306036008	0.111	0.044	0.0729727294622261	0	Nox4
4.24147469277745e-06	0.291921114825205	0.652	0.49	0.0731951287732605	0	Tex30
4.27773552313604e-06	2.56586912359846	0.045	0.006	0.0738208819227586	0	Fam105a
4.36782819387295e-06	0.135363390907819	0.997	0.997	0.0753756111416655	0	Rpl22
4.39743807944609e-06	0.866762033685417	0.192	0.102	0.0758865889370012	0	2700038G22Rik
4.40975796283503e-06	0.872411070202161	0.108	0.041	0.0760991931646441	0	Prmt10
4.53877046551632e-06	0.467122353637786	0.189	0.102	0.0783255619234151	0	Prrx2
4.63381728614921e-06	1.02080726444803	0.207	0.117	0.0799657849070769	0	Apln
4.79469947326589e-06	0.415336657193443	0.535	0.388	0.0827421288101494	0	Nme4
4.82955722273584e-06	0.677189621846261	0.171	0.085	0.0833436689927523	0	Aagab
4.84857537663455e-06	0.960376202656156	0.153	0.073	0.0836718652745824	0	Tcf20
4.86458843193158e-06	5.11105474818286	0.03	0	0.0839482025698433	0	Saa1
4.86458843193158e-06	4.54108404519979	0.03	0	0.0839482025698433	0	Cck
4.86458843193158e-06	5.09218211537917	0.03	0	0.0839482025698433	0	Gm7120
4.86458843193158e-06	4.10283997186199	0.03	0	0.0839482025698433	0	Abcd2
4.93744262864951e-06	0.17148434205791	1	1	0.0852054474426045	0	Hspa8
4.98101686842303e-06	0.621404875293724	0.24	0.137	0.0859574080983763	0	Clp1
5.13992911031147e-06	0.585928271561184	0.357	0.233	0.088699756656645	0	Mthfd1l
5.18339853749036e-06	0.774742365163748	0.207	0.114	0.0894499085614711	0	Gstk1
5.3373116237268e-06	0.449656509158072	0.411	0.283	0.0921059866906534	0	Sacs
5.47922127538516e-06	0.37935413357675	0.565	0.408	0.0945549215493217	0	Pes1
5.49620844806896e-06	0.441569009754377	0.52	0.399	0.0948480691883261	0	Prmt5
5.49654398203663e-06	0.351519506003432	0.703	0.577	0.0948538594980061	0	Rrp7a
5.58154085251438e-06	0.461432116320159	0.55	0.423	0.0963206504918407	0	Memo1
5.65998793799485e-06	0.287679340765914	0.769	0.647	0.0976744118459772	0	Plekhj1
5.8167362379931e-06	0.511554676973433	0.333	0.216	0.100379417259047	0	1700037H04Rik
6.08882757728705e-06	0.580881114093976	0.252	0.152	0.105074897501243	0	Spryd7
6.22191824087628e-06	0.435381746161072	0.477	0.341	0.107371643082802	0	Trmt6
6.36234225712899e-06	0.146910568634752	0.979	0.965	0.109794940331275	0	Lsm2
6.48139741517204e-06	0.195650132557061	0.994	0.965	0.111849475193624	0	U2af1
6.83543163964363e-06	1.57896138566419	0.09	0.032	0.11795904380533	0	Mterf2
6.88520868732379e-06	0.153754758745529	1	0.991	0.118818046317147	0	Rpl36al
6.9209086890364e-06	0.534325483507312	0.429	0.312	0.119434121246701	0	Phf6
6.94490399963856e-06	1.19872687397626	0.087	0.029	0.119848208321763	0	Gphn
7.16492867336899e-06	1.19567257921386	0.096	0.035	0.123645174116329	0	Hoxa3
7.18913942421749e-06	0.115431637055456	1	1	0.124062979043721	0	Rpl24
7.42548603961886e-06	0.295443257428679	0.742	0.598	0.128141612585703	0	Mmd
7.46828596599699e-06	0.344713249051213	0.61	0.464	0.12888021091521	0	Ltv1
7.49678740991102e-06	1.15076662682516	0.126	0.055	0.129372060332834	0	2010320M18Rik
7.51456292516344e-06	0.757227697096118	0.183	0.096	0.129678812399545	0	Nsun5
7.52768621564518e-06	0.570114684408536	0.387	0.265	0.129905281023389	0	Polg
7.60825836030892e-06	0.347342791030785	0.568	0.414	0.131295714523851	0	Fen1
7.88970623120062e-06	0.43598531511051	0.535	0.391	0.136152660431829	0	Pwp1
7.94530131881035e-06	1.91569100332848	0.066	0.017	0.13711206485871	0	Gm26724
8.07495368178712e-06	0.579308156679735	0.255	0.149	0.1393494756866	0	Ntpcr
8.07917862407921e-06	0.727157124144374	0.252	0.155	0.139422385515735	0	Rrp12
8.1066523492002e-06	0.584576587403043	0.339	0.219	0.139896499590148	0	Surf2
8.16215965730566e-06	0.678915619540643	0.246	0.146	0.140854389206124	0	D930015E06Rik
8.21463350743833e-06	0.402046027428784	0.583	0.426	0.141759930437863	0	Fcf1
8.25110769448622e-06	0.36821618150357	0.453	0.324	0.142389365483749	0	1110004E09Rik
8.40700370758094e-06	0.176669475750743	0.949	0.927	0.145079662981724	0	Ppp1cc
8.53203809839755e-06	2.15158497867129	0.06	0.015	0.147237381464046	0	Abcc9
8.70260678527299e-06	0.31214215786529	0.742	0.606	0.150180885293456	0	Mrps34
8.8453996061297e-06	0.553497647141011	0.369	0.251	0.15264506100298	0	Gpatch8
9.01382094836478e-06	1.08889726500119	0.138	0.064	0.155551508105931	0	Tox3
9.25132466144106e-06	0.528071477128103	0.276	0.163	0.159650109682488	0	Tfpt
9.47820533137708e-06	3.0797970919156	0.036	0.003	0.163565389403574	0	Hoxd8
9.64134585987122e-06	0.480469145197868	0.526	0.408	0.166380705503798	0	Ppp2r5a
9.68623839558499e-06	2.76544462437007	0.036	0.003	0.16715541599261	0	Lingo1
9.82362377684316e-06	0.616862633609886	0.246	0.146	0.169526275516982	0	Cwc22
9.83418154676008e-06	0.424382039598997	0.285	0.175	0.169708470952439	0	Pop1
1.0056787071506e-05	0.288257367913099	0.601	0.452	0.17354997449298	0	Pycr2
1.02815071433029e-05	0.210021961481416	0.988	0.95	0.177427968771979	0	Uqcrh
1.02994857461759e-05	1.43993959974294	0.102	0.041	0.177738225521758	0	Fam101b
1.04366330647743e-05	0.609610993687749	0.264	0.16	0.18010497679881	0	Trmt2a
1.07519208576589e-05	1.04413521598896	0.153	0.076	0.18554589824062	0	Csn3
1.07747335611368e-05	0.690898682411858	0.231	0.134	0.185939577064537	0	Snapc3
1.08363420094531e-05	0.368469967372012	0.622	0.51	0.187002754057133	0	Eef1e1
1.09091071121621e-05	0.47108054742654	0.483	0.362	0.188258461434582	0	Nup43
1.10688891364337e-05	0.340351285651564	0.423	0.292	0.191015819827436	0	Wars
1.10965877200641e-05	0.364229932188782	0.592	0.464	0.191493814285147	0	Idh3a
1.11028640576927e-05	0.371421615984939	0.441	0.309	0.191602125043603	0	Podxl
1.11502080102518e-05	0.19451075962246	0.991	0.962	0.192419139632914	0	Rps28
1.12601608511105e-05	2.95417081197457	0.042	0.006	0.194316595807614	0	Nup62cl
1.13528952708987e-05	0.491464562977222	0.465	0.347	0.195916913689898	0	Noc4l
1.14093850271397e-05	0.227469858029688	0.811	0.755	0.19689175741335	0	Mrpl15
1.20532439934978e-05	2.56482620342145	0.048	0.009	0.208002831595792	0	Hvcn1
1.22840496103265e-05	0.514591094478573	0.438	0.315	0.211985844125404	0	Polr1c
1.2384784204493e-05	0.566307142029167	0.24	0.14	0.213724221016935	0	Dph6
1.24688964931192e-05	0.368998285072151	0.48	0.341	0.215175746781759	0	Ogt
1.24910376661351e-05	2.38256540185979	0.048	0.009	0.215557837004493	0	Matn4
1.25561019650395e-05	0.311488462303266	0.811	0.717	0.216680651610686	0	Etf1
1.26026362307523e-05	0.800265515610332	0.189	0.105	0.217483693434093	0	Hoxb8
1.27198658815605e-05	0.31654220367793	0.688	0.566	0.21950672551809	0	Imp4
1.32989560599127e-05	0.3334829964983	0.709	0.606	0.229500084725913	0	Ssbp1
1.3605803489531e-05	0.43112121825506	0.616	0.493	0.234795350818837	0	Kars
1.36218197241945e-05	0.262735281035158	0.715	0.577	0.235071742980424	0	Ppp4r2
1.41872106424702e-05	0.680076939644327	0.237	0.143	0.244828694057109	0	Pdhx
1.42435087987438e-05	0.404355226026366	0.303	0.187	0.245800231339922	0	Katna1
1.42997886399204e-05	0.124140549541756	1	0.997	0.246771452559106	0	Rpl35
1.45703760718797e-05	0.961211712077488	0.075	0.023	0.251440979872428	0	Tfdp1
1.51013264805268e-05	0.390381721514323	0.652	0.539	0.260603591074451	0	Ctsz
1.70950472951645e-05	1.04616697637539	0.156	0.082	0.295009231172654	0	Elk4
1.78681417348284e-05	0.23974500213089	0.904	0.869	0.308350521917934	0	Fubp1
1.82172188883924e-05	0.237431523057446	0.859	0.793	0.314374546356988	0	Zc3h15
1.84427240843944e-05	0.767659426056117	0.144	0.07	0.318266089524395	0	Arfip1
1.9114165771078e-05	0.639460845911619	0.249	0.152	0.329853158711492	0	Tamm41
1.93584402026554e-05	0.905216867247627	0.084	0.029	0.334068602577224	0	Tdrkh
2.01092705629857e-05	0.259558005010327	0.64	0.501	0.347025682105444	0	Prrc2a
2.01603635713898e-05	0.301093940787302	0.607	0.475	0.347907394151473	0	2810004N23Rik
2.07141137608443e-05	0.485306188152208	0.363	0.254	0.35746346117089	0	Nmral1
2.07145472640377e-05	0.382146256936714	0.366	0.245	0.357470942135498	0	Mns1
2.08785370710406e-05	0.478433473613641	0.309	0.198	0.360300914234948	0	Nle1
2.09118896516728e-05	0.323770362428849	0.628	0.484	0.360876479718917	0	Ddx27
2.15926499594579e-05	0.241928616783949	0.36	0.236	0.372624360350366	0	Enoph1
2.22185457376388e-05	0.659368449170724	0.204	0.117	0.383425443794432	0	Znrf2
2.25931521603946e-05	0.753876039395307	0.192	0.108	0.38989002683193	0	Gsg2
2.31713504918232e-05	0.354432957571726	0.474	0.353	0.399867995437394	0	Fam216a
2.35164325188145e-05	2.10101762837822	0.057	0.015	0.405823075977181	0	Slamf1
2.37987146562846e-05	0.237793075148224	0.715	0.569	0.410694418823503	0	Mki67
2.3801300161811e-05	0.277150871278894	0.772	0.668	0.410739036892372	0	Spc24
2.38569714744205e-05	0.230567313823718	0.874	0.776	0.411699756734074	0	Clns1a
2.40044678722304e-05	1.0883728369761	0.117	0.052	0.41424510207108	0	Pick1
2.43513825725335e-05	1.12449136510293	0.096	0.038	0.420231809054211	0	Ebf3
2.49384904563914e-05	0.359859844879933	0.514	0.379	0.430363529805946	0	Gpn1
2.57099581302211e-05	0.342486642754266	0.727	0.618	0.443676747453225	0	Dhx15
2.63671357998882e-05	0.426560947058682	0.447	0.327	0.455017662498671	0	Nelfcd
2.64626084363878e-05	0.442517567847091	0.45	0.321	0.456665233786745	0	Zmynd19
2.64946940040627e-05	3.44764995750113	0.033	0.003	0.45721893442811	0	Gria2
2.65506613516807e-05	0.491945925782678	0.33	0.219	0.458184762945953	0	Zfp553
2.65744725622771e-05	0.214362661656398	0.901	0.828	0.458595673007216	0	Metap2
2.65995640266603e-05	1.15070006049934	0.132	0.064	0.459028676408078	0	Cadm1
2.67750627715216e-05	0.417248247476808	0.432	0.312	0.462057258248148	0	Eif2b3
2.69138186962748e-05	0.221394064977242	0.88	0.752	0.464451769241614	0	Eif3g
2.7345774774541e-05	0.31232086280899	0.649	0.528	0.471906035284254	0	Polr2h
2.73636562394427e-05	3.24251218009333	0.033	0.003	0.472214615724063	0	Steap3
2.76987659534564e-05	0.905773017387024	0.162	0.087	0.477997604058797	0	Heatr1
2.84249186988454e-05	0.245328345250834	0.502	0.376	0.490528821985975	0	Pim3
2.87859464004794e-05	0.568456220828511	0.27	0.172	0.496759077033073	0	Ndufaf6
2.91193749245435e-05	0.670077874816756	0.165	0.087	0.502513053072848	0	Gem
2.95012614577554e-05	0.214820276797768	0.859	0.793	0.509103268976486	0	Chchd1
2.95847499718138e-05	2.23931078034755	0.051	0.012	0.510544030263591	0	Hoxd9
2.96056324081258e-05	0.167123063724514	0.991	0.977	0.510904398467027	0	Tuba1b
2.9708013797165e-05	0.371551091471162	0.426	0.3	0.512671194097677	0	Mri1
2.98390423505693e-05	0.703501724517928	0.168	0.09	0.514932353843775	0	Mbd6
2.9851652942181e-05	0.789102003974195	0.153	0.079	0.515149974823218	0	Slx1b
3.01431677544533e-05	0.61327413243517	0.222	0.131	0.5201806459386	0	1810055G02Rik
3.03941301991505e-05	1.183400885527	0.09	0.035	0.52451150484674	0	Zswim1
3.04993882112416e-05	0.582739318294909	0.312	0.21	0.526327942361396	0	Rbpj
3.07400488732381e-05	0.163764396376472	0.973	0.959	0.53048102340547	0	Eif3h
3.0758354858955e-05	1.11440537896559	0.162	0.087	0.530796929800986	0	Samd4
3.08621692081044e-05	0.291950424055152	0.811	0.676	0.532588454024258	0	Srpk1
3.09099689183902e-05	0.388865620189823	0.486	0.356	0.533413333624659	0	A430005L14Rik
3.17428789387624e-05	0.459603773819953	0.399	0.289	0.547786861846222	0	Tiam1
3.18475299195492e-05	1.24406788981793	0.09	0.035	0.549592823821661	0	Lrp8
3.18999258106039e-05	3.92782981500228	0.045	0.009	0.550497019713592	0	Pyy
3.20009146580008e-05	0.216098754194182	0.91	0.854	0.55223978425312	0	Nudt21
3.20890324831938e-05	1.86621800839527	0.066	0.02	0.553760433562476	0	Dyrk3
3.26180959880485e-05	0.509396275099506	0.336	0.23	0.562890482465753	0	Mettl2
3.26589580778447e-05	0.659174988136066	0.15	0.076	0.563595639549366	0	Fhl3
3.27890203097796e-05	0.453753586902445	0.384	0.268	0.565840123485866	0	Adprhl2
3.30102289919291e-05	1.14839057901576	0.081	0.029	0.56965752171372	0	Lgals8
3.32784731329068e-05	0.786529749236556	0.168	0.09	0.574286610854573	0	Tefm
3.35119825334634e-05	0.434050340660564	0.348	0.23	0.578316282579977	0	Msantd2
3.35375725618152e-05	0.285165019748019	0.703	0.589	0.578757889699245	0	Eif1ad
3.39037867624067e-05	0.18559218779992	0.967	0.933	0.585077648158853	0	Glrx3
3.41454481674149e-05	0.412388302563415	0.58	0.443	0.58924799902508	0	Arfrp1
3.42401151084482e-05	2.28100557551113	0.051	0.012	0.59088166642649	0	Hoxaas3
3.47051761573188e-05	0.53966117388343	0.351	0.245	0.59890722494685	0	Mrps27
3.4809855549224e-05	2.37226376391565	0.045	0.009	0.600713677212959	0	Mrap
3.61079997652352e-05	0.217784881187242	0.844	0.784	0.623115751948664	0	Trim28
3.65347015194338e-05	0.645118263829085	0.282	0.184	0.630479344120869	0	Ttc33
3.6872906197385e-05	0.486844554231374	0.333	0.227	0.636315742248273	0	Tpd52
3.71735048106126e-05	0.56036237178598	0.219	0.128	0.641503172516742	0	Slc52a2
3.77353803172577e-05	0.483970878815374	0.517	0.391	0.651199458134916	0	Zfp36l2
3.78300788333315e-05	1.68843323206254	0.039	0.006	0.652833670426802	0	2900060B14Rik
3.7868744333067e-05	1.23858693418349	0.114	0.052	0.653500920955737	0	Rpgr
3.7881555286391e-05	0.479150527710967	0.384	0.265	0.653721999577249	0	Casc5
3.78943644299649e-05	0.553277841042222	0.327	0.224	0.653943046967904	0	Timeless
3.79707350549922e-05	1.47763303958753	0.045	0.009	0.655260974844	0	Gm340
3.83008491759064e-05	0.398510873744138	0.559	0.464	0.660957754228618	0	Polr3k
3.99296139848491e-05	0.995372066368768	0.09	0.035	0.689065348536542	0	Fam213b
3.9971521309081e-05	0.363558730318844	0.721	0.583	0.689788543230811	0	Ctsd
4.01259459183896e-05	0.3883619133641	0.589	0.469	0.69245344871365	0	Rpl36-ps3
4.07177959330915e-05	0.629240985672609	0.246	0.155	0.702667004417361	0	2700062C07Rik
4.08796291345223e-05	0.350879553672658	0.399	0.28	0.705459759974452	0	Sephs2
4.08811384155515e-05	0.426599971305479	0.529	0.417	0.705485805637172	0	Iws1
4.17839072695919e-05	0.356263143113304	0.526	0.394	0.721064887751347	0	Cenpq
4.21171084740092e-05	0.635912316120567	0.231	0.14	0.726814940935977	0	Csgalnact1
4.29748948152277e-05	0.168352300567977	0.931	0.875	0.741617759826384	0	Hnrnph1
4.3170515726066e-05	0.143517587448094	0.991	0.971	0.744993589884721	0	2700060E02Rik
4.34838555777778e-05	0.156072653273937	0.982	0.985	0.750400895705711	0	Tubb4b
4.35534316625848e-05	0.720370082513021	0.108	0.047	0.751601570201225	0	Ptpn4
4.3662449553538e-05	0.783858412569546	0.153	0.079	0.753482891945405	0	Kat6b
4.44818674712909e-05	0.364256670329976	0.375	0.257	0.767623586952066	0	Crls1
4.46738031099519e-05	3.82830393999926	0.024	0	0.77093582026844	0	Plch1
4.46738031099519e-05	3.71302178084351	0.024	0	0.77093582026844	0	Ermap
4.46738031099519e-05	4.19214745363993	0.024	0	0.77093582026844	0	Fgf3
4.46738031099519e-05	3.77480614773179	0.024	0	0.77093582026844	0	Alx1
4.46738031099519e-05	3.65654343240285	0.024	0	0.77093582026844	0	Adora2b
4.46738031099519e-05	3.63207540595872	0.024	0	0.77093582026844	0	Zfp935
4.4967058256007e-05	0.781768142015153	0.147	0.076	0.775996524323913	0	Qtrtd1
4.58833102193194e-05	0.419004577502168	0.306	0.198	0.791808284454794	0	Wdr73
4.60353906452626e-05	0.265223666810076	0.718	0.621	0.794432736365297	0	Mrpl35
4.67012655043236e-05	0.977501909142565	0.126	0.061	0.805923738808112	0	Aim2
4.84004768563622e-05	1.18728695208892	0.117	0.055	0.835247029110243	0	Hist1h1d
4.84447640761642e-05	0.328123643461695	0.231	0.134	0.836011293662365	0	Nol10
4.92460753668041e-05	0.214922168618039	0.679	0.566	0.849839522604938	0	Mrpl38
4.98227789216485e-05	0.36341225080626	0.532	0.42	0.859791695850888	0	Idi1
5.01058644852106e-05	0.323895034496659	0.673	0.58	0.864676903421279	0	Pbdc1
5.03586407308381e-05	0.272192029394263	0.898	0.831	0.869039063092073	0	Polr2f
5.06694377793766e-05	0.457833109593724	0.219	0.128	0.874402487758702	0	Epb41l4aos
5.07612411026464e-05	0.357194599680791	0.58	0.455	0.87598673770837	0	Eif2b5
5.26979171773242e-05	0.506962788418	0.411	0.3	0.909407956729084	0	Phf23
5.35051107524752e-05	0.347571907722506	0.619	0.499	0.923337696255465	0	Ndufaf4
5.35687757561935e-05	0.150571294288108	0.964	0.959	0.924436363224632	0	Hmgb3
5.42860040470266e-05	0.459032996096644	0.495	0.373	0.936813571839538	0	Sigmar1
5.5021431574231e-05	0.510328662246624	0.294	0.195	0.949504844676505	0	Pus7
5.51984090813817e-05	0.396420595687696	0.327	0.216	0.952558945517405	0	Cyb5r1
5.55136135408361e-05	0.554674111556944	0.324	0.222	0.957998428874209	0	Psmg4
5.58305196558264e-05	0.946156363362854	0.102	0.044	0.963467277700596	0	Ralgds
5.67330348917952e-05	0.157537864461514	0.991	0.977	0.979041983127709	0	Ube2s
5.77823350700955e-05	1.52258617168038	0.078	0.029	0.997149756304638	0	Tlr4
5.7984614352042e-05	0.822655405433014	0.138	0.07	1	0	Ddias
5.8074909286469e-05	1.27203119294552	0.087	0.035	1	0	Pvrl1
5.83858452858559e-05	0.350356896935206	0.502	0.373	1	0	Dusp2
5.84079406098456e-05	1.32194996647936	0.087	0.035	1	0	Exd2
5.85153346222015e-05	0.623565389676929	0.288	0.195	1	0	Ammecr1l
5.89104828428454e-05	1.44583698384647	0.099	0.044	1	0	Crnde
5.95923911236494e-05	0.674425478562423	0.261	0.169	1	0	Phf12
5.96198464006898e-05	0.366700038595624	0.408	0.286	1	0	Yars2
6.07409065670459e-05	0.218925053076714	0.646	0.49	1	0	Phf3
6.1288563008098e-05	1.46542670202809	0.069	0.023	1	0	Pcsk6
6.13685299395127e-05	0.599271380791554	0.255	0.163	1	0	Nova2
6.23339306603011e-05	0.279148205399235	0.502	0.379	1	0	Arhgef2
6.25577163180107e-05	0.263912087068222	0.39	0.271	1	0	Ppa2
6.31544059648186e-05	0.232499620379971	0.778	0.668	1	0	Utp3
6.32071512138238e-05	0.187625946344617	0.925	0.904	1	0	Pin1
6.33162749969967e-05	0.246100267003811	0.739	0.589	1	0	Sarnp
6.38817601622258e-05	0.356280286162748	0.76	0.638	1	0	Rad23b
6.39284863405654e-05	1.03536307374567	0.117	0.055	1	0	Dtnb
6.45509177384907e-05	0.861986827351859	0.117	0.055	1	0	Palb2
6.46054536353059e-05	0.372977882317902	0.691	0.592	1	0	Brd2
6.57331765606925e-05	0.393956400192083	0.435	0.321	1	0	Tsc22d4
6.66279712550654e-05	1.6152300775311	0.054	0.015	1	0	Fam101a
6.67304088113749e-05	0.484677434368975	0.24	0.149	1	0	Kif26a
6.85015950682064e-05	1.11881522642045	0.087	0.035	1	0	Asb13
6.86661792041576e-05	0.323237911571046	0.586	0.464	1	0	Pigx
6.88091730396342e-05	0.450350463511459	0.24	0.146	1	0	Camkk2
6.88891069839878e-05	0.253726007530912	0.58	0.478	1	0	Ptp4a3
6.94453673959624e-05	0.442837141690554	0.441	0.327	1	0	Nob1
7.03095444076246e-05	0.936049289520334	0.147	0.079	1	0	Pgm2l1
7.15500918320926e-05	1.02004067690559	0.12	0.058	1	0	Mars2
7.16479605732096e-05	0.442493493244291	0.432	0.324	1	0	Ptcd2
7.18971467789693e-05	0.266927149565071	0.616	0.481	1	0	Ncbp1
7.28965809241168e-05	0.292409798345155	0.751	0.647	1	0	Eif4b
7.49302364391019e-05	0.5609193764495	0.225	0.137	1	0	Tsen2
7.56787879555433e-05	0.325441921607034	0.739	0.595	1	0	Gars
7.73063523270902e-05	0.199063169217773	0.976	0.936	1	0	Eif3k
7.90960417396106e-05	0.569427768491628	0.321	0.219	1	0	Bik
7.95924077371467e-05	0.214931690609848	0.901	0.845	1	0	Eif3d
7.96380996402559e-05	0.539182667829498	0.255	0.163	1	0	Dot1l
7.99382293444778e-05	0.322310373771031	0.61	0.469	1	0	Ftsj3
8.09346458952377e-05	0.30259212372156	0.688	0.615	1	0	Sssca1
8.11428945276177e-05	0.197113674225407	0.799	0.662	1	0	Pafah1b2
8.14140454128794e-05	0.373687098558095	0.375	0.259	1	0	Tgm2
8.22793159030875e-05	0.666753608763019	0.165	0.09	1	0	1600020E01Rik
8.22802415015788e-05	3.4582737614087	0.03	0.003	1	0	Galnt12
8.22802415015788e-05	2.92732021312093	0.03	0.003	1	0	Tmem59l
8.31563838677521e-05	2.62351860802755	0.03	0.003	1	0	Six1
8.42960330261422e-05	0.308613515174974	0.526	0.399	1	0	Ddx56
8.43655241818324e-05	2.73319825190394	0.042	0.009	1	0	D930048N14Rik
8.50741375311984e-05	0.63826622995089	0.15	0.079	1	0	Tinf2
8.58380143877569e-05	2.12032133974267	0.03	0.003	1	0	Stambpl1
8.71957095624824e-05	0.685778514842028	0.144	0.076	1	0	A630072M18Rik
8.72975981833327e-05	2.66174704958233	0.042	0.009	1	0	Adgrl3
8.86074200490139e-05	0.349684265372226	0.363	0.248	1	0	Eif4ebp2
8.90275348260465e-05	0.528302830439192	0.306	0.207	1	0	Eif3j2
8.92335131684267e-05	0.197531261404315	0.937	0.875	1	0	Cdc37
9.0318231089306e-05	0.462104978725802	0.39	0.283	1	0	Wdr36
9.0846471683166e-05	1.05451977375929	0.153	0.085	1	0	Car14
9.11626037075554e-05	0.389481727312334	0.306	0.201	1	0	Gins1
9.446487249067e-05	0.201659295764465	0.868	0.813	1	0	Eif1b
9.4704288663674e-05	0.649094753390386	0.186	0.108	1	0	Ubtd2
9.55644084149823e-05	0.430835935901818	0.36	0.254	1	0	Nufip2
9.5865167362173e-05	2.0643310949303	0.042	0.009	1	0	AI504432
9.92565060320034e-05	2.18565166703173	0.036	0.006	1	0	Nkd2
9.93808211850122e-05	1.15361530896736	0.048	0.012	1	0	Aqp8
9.97759308169707e-05	0.518133734336441	0.327	0.23	1	0	Pcyt2
9.98813666112194e-05	0.279393993088208	0.736	0.636	1	0	Rrp15
0.000101173753540332	0.36815798713282	0.354	0.242	1	0	Blm
0.000102454685326019	0.183732606398816	0.874	0.825	1	0	Snrpa
0.000104196227174983	0.273824118799856	0.832	0.732	1	0	Ube2v2
0.000104344342698764	0.774880910872827	0.18	0.105	1	0	Nbn
0.000104362039395283	1.1866612288608	0.093	0.041	1	0	Fam169a
0.000109488113251476	0.432586792770138	0.36	0.251	1	0	Gtf2h2
0.000109540286296781	0.192774248183052	0.97	0.945	1	0	Timm13
0.000109999843889011	0.264684654033254	0.757	0.653	1	0	Cdc20
0.000110416159650025	0.423246331917736	0.447	0.344	1	0	Kdm2b
0.000111915732730972	0.543274437235447	0.3	0.204	1	0	Smad5
0.000112182752561381	0.294445259868188	0.348	0.236	1	0	Nol8
0.000112186901433165	0.166202053752641	0.946	0.91	1	0	Cycs
0.000112357411250083	0.514731924887939	0.231	0.146	1	0	Atpaf2
0.000112659041750451	0.360423578635865	0.592	0.49	1	0	Rpp30
0.000112906320710778	0.252820372325297	0.634	0.484	1	0	Ipo7
0.000113010721618311	0.241260669394158	0.643	0.516	1	0	Tspan4
0.00011384117292322	0.166324421799443	0.964	0.939	1	0	Psma6
0.000114940858637259	0.167949933801529	0.94	0.889	1	0	Eif6
0.000116219625189302	0.130962127361949	0.946	0.93	1	0	Mrpl12
0.000116502761207584	0.460606045561369	0.393	0.292	1	0	Mafg
0.000116641620627532	0.367482920780356	0.291	0.192	1	0	Ckap2
0.000116789009069336	0.824767184986421	0.09	0.038	1	0	Fdxacb1
0.000116913294624893	0.270402361773623	0.802	0.7	1	0	Dcakd
0.000117049613935338	1.05726572528342	0.153	0.085	1	0	Gm26737
0.000117461775179519	0.372390787610033	0.601	0.484	1	0	Sf3a2
0.000118010527652678	0.315460947334645	0.471	0.35	1	0	Rnmt
0.000118437472021686	0.26609541997493	0.733	0.598	1	0	Dap3
0.000120492962167527	0.446559915851805	0.294	0.192	1	0	Uspl1
0.000121911525187327	0.396701303022977	0.432	0.318	1	0	Kank3
0.000122577583253331	0.776901558547511	0.09	0.038	1	0	Sfrp1
0.000124182235660525	1.54111549786251	0.057	0.017	1	0	Nefl
0.000124189212142606	0.299575459	0.42	0.3	1	0	Numa1
0.000124979051737534	0.189879849263541	0.901	0.837	1	0	Lsm3
0.000129556321221213	0.787635476454557	0.123	0.061	1	0	Slc25a22
0.000129987241777698	0.126412990176561	0.985	0.983	1	0	Hnrnpab
0.000130631898992719	1.37790534933433	0.096	0.044	1	0	Vash2
0.00013229363492977	0.775753538532324	0.111	0.052	1	0	Sorcs2
0.000132432291544299	0.447729005985866	0.264	0.172	1	0	Zfp710
0.000135640193601223	0.378571705059846	0.33	0.227	1	0	2310009B15Rik
0.000135698062742191	0.320623927716175	0.517	0.394	1	0	Acly
0.000135983802539348	3.4090557678508	0.021	0	1	0	Lemd1
0.000135983802539348	3.64992646091175	0.021	0	1	0	Irx3os
0.000135983802539348	4.01001437033007	0.021	0	1	0	Styx
0.000135983802539348	4.41314885301807	0.021	0	1	0	Tmprss2
0.000136887268648782	0.379141375973828	0.45	0.347	1	0	Map4k5
0.000137297583065886	0.181545163002606	0.925	0.869	1	0	Nucks1
0.000137979463121476	0.136666950681272	0.973	0.965	1	0	Eif3a
0.000138043632352788	1.16077984863147	0.135	0.073	1	0	Arhgef3
0.000139326113267011	1.48470714709824	0.066	0.023	1	0	4930430F08Rik
0.000140184745264156	0.385333326896424	0.333	0.236	1	0	Wdr4
0.000141166018947655	0.431807430013431	0.174	0.096	1	0	Akap1
0.000144119546691469	0.544364311086863	0.111	0.052	1	0	Slc39a9
0.000145224672338601	0.465468520143249	0.186	0.108	1	0	Slc39a6
0.000146315572252799	0.314821891165913	0.562	0.44	1	0	Zeb1
0.000146695896433879	0.745858284249329	0.129	0.067	1	0	Txlng
0.000148369240189265	0.204988291011477	0.88	0.784	1	0	Ccdc124
0.000148701488015563	0.497237469556656	0.27	0.178	1	0	Phldb1
0.000150921334104217	0.88187893426176	0.144	0.079	1	0	Phf8
0.000151107594707326	0.236336377888929	0.652	0.528	1	0	BC003965
0.000151459297057021	0.334544877358511	0.634	0.545	1	0	Sltm
0.000151509705040505	0.422813130164093	0.483	0.391	1	0	Cdc25a
0.000153193923702863	0.626674782242536	0.243	0.16	1	0	Gimap9
0.000155753761298047	0.371114332909206	0.498	0.397	1	0	Mta1
0.000157249282766426	0.170490474887788	0.901	0.866	1	0	Rnps1
0.000158460650949314	0.723809089316637	0.18	0.105	1	0	Laptm5
0.000159694824610005	0.102206362426168	0.982	0.985	1	0	Snrpd1
0.000160579599686178	0.338162987948915	0.462	0.35	1	0	Mrpl16
0.000161123931427854	0.736643597337227	0.183	0.111	1	0	Vps16
0.000161511920745643	0.60763325415239	0.252	0.163	1	0	Irf3
0.000162160324339692	0.305693594381862	0.511	0.397	1	0	Ntmt1
0.000162448152934843	0.143616340576094	0.931	0.892	1	0	Hspa4
0.000163775641271281	0.521367628533191	0.306	0.216	1	0	Naa16
0.000164292076265142	0.553698235271414	0.177	0.102	1	0	Polr3b
0.000167384372354866	0.414314926279545	0.267	0.178	1	0	Usp50
0.000171121955978753	0.19197284095228	0.85	0.825	1	0	Acp1
0.000171612686466677	0.239972670814627	0.781	0.7	1	0	Gmps
0.000171986649703609	0.341505495089898	0.327	0.224	1	0	Man1c1
0.000172336729682616	0.568506217729338	0.189	0.114	1	0	Mnd1
0.000173145823314312	0.684007907899944	0.156	0.087	1	0	Nfil3
0.000173226173967644	0.158204298830289	0.961	0.93	1	0	Psmd7
0.000173695025518295	0.360744768815065	0.42	0.306	1	0	Dtnbp1
0.000174995246753499	0.632127381060584	0.264	0.178	1	0	Esco2
0.000175967944795595	0.560214179168669	0.234	0.149	1	0	Polr3e
0.000176218026969734	0.160651546827077	0.919	0.904	1	0	Basp1
0.000177214551488646	0.958478413659594	0.135	0.073	1	0	Spidr
0.000179364514607434	1.47529765343787	0.051	0.015	1	0	Itpripl1
0.000180918653995293	0.129655913593337	0.997	0.991	1	0	Ppp1r14b
0.000184523201117658	0.94312958136237	0.096	0.044	1	0	Dmtn
0.000187025437740172	0.390738910541477	0.363	0.259	1	0	Rprd1b
0.000190221393715738	0.506592054917968	0.381	0.277	1	0	Svil
0.000191468756205441	0.896803144934713	0.12	0.061	1	0	Ctu1
0.00019197699236597	0.327152282762784	0.123	0.061	1	0	Nr2f1
0.000192713279805339	0.818907782026396	0.135	0.073	1	0	Fkrp
0.000192762858842557	0.257461079342287	0.514	0.391	1	0	Aurka
0.000194360332503721	0.669633399857075	0.159	0.09	1	0	Ythdc2
0.000195301988881099	0.761328329496664	0.066	0.023	1	0	Ybey
0.000195477621450725	0.2288289992821	0.688	0.583	1	0	Naa10
0.000197009067358042	0.274637511680582	0.405	0.292	1	0	Ctu2
0.000204520360269211	0.15589203260996	0.943	0.921	1	0	Zfp706
0.000205894217114982	0.268249898609154	0.667	0.615	1	0	Naa15
0.000209485926412676	0.274267023938628	0.514	0.399	1	0	Plpp2
0.000209673145311168	0.447450045032674	0.204	0.122	1	0	Dus3l
0.000210832226970165	0.835465636477343	0.108	0.052	1	0	A130010J15Rik
0.000212841299875653	0.346552424982297	0.327	0.227	1	0	Gemin5
0.00021286822672943	0.338323275485726	0.435	0.329	1	0	Sdad1
0.000216225556510268	0.526853361037559	0.237	0.152	1	0	Llgl1
0.000216941092120165	0.400356392217101	0.258	0.166	1	0	Xab2
0.000219177198145655	0.86546831131952	0.123	0.064	1	0	Med18
0.000220142053031736	0.555222624699426	0.258	0.169	1	0	Nat10
0.000220609333395334	0.539491173516701	0.237	0.155	1	0	Socs6
0.000221308300397694	0.448017557763597	0.447	0.347	1	0	Trip6
0.000222547087756239	2.80232852188332	0.039	0.009	1	0	Xaf1
0.000223700693860272	0.454961342230114	0.324	0.224	1	0	Cab39l
0.000224458241143399	0.1876245483869	0.685	0.528	1	0	Dohh
0.000225359636465838	0.348898072048183	0.495	0.388	1	0	Dcaf13
0.000226326986963144	0.971095978536885	0.126	0.067	1	0	Pus7l
0.000228086660391471	0.435592122313031	0.39	0.289	1	0	Cdk17
0.00023020804609988	0.269216535820557	0.715	0.618	1	0	Akr1b3
0.000231636561745797	0.451475184912028	0.267	0.178	1	0	Cenpp
0.000233093240359433	1.13098093920095	0.099	0.047	1	0	Urb2
0.000233199039615756	0.290834633759644	0.652	0.548	1	0	Gar1
0.000234128803630736	3.23115469320583	0.027	0.003	1	0	Ctsf
0.000238750738908527	0.367554480576324	0.465	0.353	1	0	Rnf138
0.000239070029432515	4.41568263233613	0.027	0.003	1	0	Hspb2
0.000241577174495998	2.56480574832532	0.027	0.003	1	0	Nr1h3
0.000242240824093942	0.519182972604443	0.255	0.169	1	0	Ska3
0.00024406423897443	0.158325054525209	0.973	0.93	1	0	Txnl1
0.000244108970225637	2.60865917522779	0.027	0.003	1	0	Tmsb15b1
0.000244108970225637	2.82432299252345	0.027	0.003	1	0	Clec9a
0.000246106891887477	0.455855101248746	0.261	0.175	1	0	Peli2
0.000249383051545333	0.98382587070058	0.069	0.026	1	0	Pdp1
0.000249948678755439	2.05977185807835	0.039	0.009	1	0	Pou3f1
0.000251854512744721	2.27969754303738	0.027	0.003	1	0	Dpf3
0.000254487171764081	1.90516091835809	0.027	0.003	1	0	9130604C24Rik
0.000257154006889948	0.22717397039691	0.426	0.297	1	0	Orc4
0.000260089808397686	0.413004040109569	0.441	0.335	1	0	Eid2
0.000261250542888834	0.245541995375578	0.718	0.606	1	0	Pgp
0.000261292918353422	0.40627648388605	0.336	0.233	1	0	Ing2
0.00026173974610962	1.40784159448785	0.093	0.044	1	0	Phlda2
0.000262367597791817	0.573132457788835	0.246	0.163	1	0	Yeats2
0.000262635074115046	1.65782413805135	0.039	0.009	1	0	Ptges
0.000262741776837777	0.381481587463892	0.303	0.204	1	0	Lrrc47
0.000263829195229588	0.543004023634909	0.183	0.108	1	0	Atp11a
0.000264052581620026	0.272098048940652	0.408	0.292	1	0	Coa7
0.000265145052420447	0.297040421459046	0.483	0.364	1	0	Ctnnbl1
0.000270979866548996	2.40844136556759	0.033	0.006	1	0	Zfp661
0.000273665670948592	1.63134371630451	0.039	0.009	1	0	Sptb
0.000275168936945421	0.392129072540925	0.33	0.239	1	0	Krr1
0.000277074341036415	1.65301850486962	0.063	0.023	1	0	Rgs10
0.000281321096258846	0.44743386196381	0.405	0.303	1	0	Nop9
0.000281449154966809	0.248673951007418	0.529	0.405	1	0	Mrpl45
0.000282788023249146	0.117853407755044	0.997	1	1	0	Ywhaq
0.000286872087762002	0.434632943902076	0.339	0.245	1	0	Polr3h
0.00028725831442124	0.340852554345577	0.174	0.102	1	0	Lrrc32
0.000291426132344883	0.532047667570663	0.174	0.102	1	0	Supv3l1
0.000292070732614148	0.341854235797698	0.417	0.318	1	0	Thumpd1
0.000292588618829471	0.322275612964917	0.3	0.207	1	0	Hgsnat
0.000292592945575642	0.595027093455275	0.219	0.143	1	0	Ankrd37
0.000293502085426476	0.35635641488983	0.568	0.455	1	0	Egln2
0.000294050801727091	1.63034617415677	0.033	0.006	1	0	Gab3
0.00029412210096039	0.43808898618556	0.189	0.114	1	0	Bcorl1
0.00029528166020164	0.37507375210482	0.315	0.219	1	0	Lrwd1
0.000295337571353478	0.258707992230389	0.745	0.673	1	0	Bud31
0.000296724843596255	1.59466235536665	0.033	0.006	1	0	Zfp493
0.000298792313906224	0.473103687572303	0.171	0.099	1	0	Tns3
0.000298970859206625	0.270911020303201	0.462	0.338	1	0	Exosc9
0.000301945914796318	0.352851914713643	0.526	0.405	1	0	Las1l
0.000302137022095029	0.274507510251689	0.709	0.624	1	0	Mtap
0.000304109808117677	0.51976085103602	0.339	0.254	1	0	Dnmt3a
0.000312546611367997	1.14295374037388	0.108	0.055	1	0	Endov
0.000316009700382686	0.418912975533572	0.129	0.067	1	0	Slc11a2
0.000316604036973118	0.199526149779299	0.498	0.385	1	0	Mzt1
0.000318054393001423	1.26688189011414	0.054	0.017	1	0	Kcnj15
0.000322334144274822	1.22040602502365	0.054	0.017	1	0	Kremen1
0.000324667946732167	0.450170441397693	0.225	0.143	1	0	Comtd1
0.000326044799390203	0.299834616232962	0.682	0.571	1	0	Prpf38a
0.000326667751038844	1.19695760760087	0.054	0.017	1	0	Micall2
0.0003286851075259	0.499491856500921	0.195	0.12	1	0	0610030E20Rik
0.000331456784885246	0.778195757504735	0.09	0.041	1	0	Cenpv
0.000333494298364279	0.366224531385995	0.234	0.152	1	0	Tctex1d2
0.000334145163011328	0.186774661355319	0.889	0.822	1	0	Strap
0.00033497776612542	1.28315048410501	0.063	0.023	1	0	Casq1
0.00033979988841907	0.563453451950723	0.243	0.163	1	0	Slc25a1
0.000340718802924865	0.420331820453865	0.381	0.286	1	0	Trim59
0.000341726386793788	0.225092337716394	0.787	0.711	1	0	Utp11l
0.000342590478612167	0.392086866911282	0.207	0.128	1	0	Xpc
0.000342801533646138	0.320838225547373	0.483	0.376	1	0	Taf12
0.000343189371134963	0.335352926606783	0.294	0.201	1	0	Arhgap11a
0.000343620411039403	0.280030113346582	0.724	0.644	1	0	Ssbp3
0.000347202816014166	1.10045680037468	0.072	0.029	1	0	4930486L24Rik
0.000348986430441366	1.33538925106146	0.084	0.038	1	0	Slc4a1
0.00034916198128181	1.24895139408484	0.072	0.029	1	0	Tbx3
0.000353063361347423	0.376180994330022	0.384	0.283	1	0	3110082I17Rik
0.000354023405487253	0.287223175539415	0.502	0.382	1	0	Wdr5
0.000354502607081008	0.278753502121386	0.628	0.501	1	0	Anapc15
0.000357414827338825	0.257579679805926	0.787	0.688	1	0	Abcf1
0.000357991690200175	0.315030268527038	0.27	0.178	1	0	Cbll1
0.00035844328463019	0.749961095687766	0.102	0.05	1	0	Fam78b
0.000359709457176595	0.479810270442625	0.309	0.216	1	0	Polr1e
0.000360836581394878	0.190515238372424	0.841	0.784	1	0	Smc3
0.000362677386285115	0.240841777092532	0.697	0.586	1	0	Arl6ip4
0.000365993007321081	0.327309455355449	0.426	0.315	1	0	Map3k11
0.000371467285024152	0.603033390539066	0.138	0.076	1	0	Prkag2
0.000373906268531726	0.11410648454269	0.997	0.991	1	0	Rpl36a
0.000377532249827377	0.287180879271983	0.333	0.236	1	0	Letm1
0.000379568838277258	0.496850803979505	0.228	0.149	1	0	Cpe
0.00037972766151906	0.579730085682944	0.147	0.082	1	0	Sdc3
0.000382740404557622	0.930769371348011	0.063	0.023	1	0	Klhl26
0.000384357847794966	1.00097525121171	0.108	0.055	1	0	Foxk1
0.000384954093897639	0.561975345140953	0.162	0.093	1	0	Ccdc91
0.000385107971668574	0.715779077381824	0.258	0.181	1	0	Trmt11
0.00038528640475396	0.312947895664214	0.718	0.65	1	0	Sf1
0.00038739994113387	0.234196021441842	0.556	0.426	1	0	Srgap1
0.000390332012885983	0.501473834260938	0.228	0.149	1	0	Slc7a6
0.000392861885563161	0.251521429991315	0.279	0.19	1	0	Thumpd3
0.000392992302628928	0.545007893908994	0.111	0.055	1	0	Ift57
0.000395273006019176	0.202173756681917	0.832	0.776	1	0	Mrpl30
0.000396497374276158	0.309164967095197	0.414	0.3	1	0	Rpp14
0.000399795563001767	0.290250659015405	0.691	0.58	1	0	Chtop
0.000403421689399105	0.245937632782558	0.45	0.332	1	0	Safb2
0.000406695557609169	0.277821319915502	0.39	0.28	1	0	Morc3
0.000407334481079756	0.278147601441638	0.354	0.248	1	0	Nup214
0.000407342954538301	0.154473970615461	0.907	0.869	1	0	Nasp
0.000411540442779981	0.333742307435709	0.556	0.443	1	0	Cs
0.00041241247136834	0.977932156829766	0.126	0.07	1	0	Nudt16
0.000412551950267026	0.587611010138465	0.195	0.122	1	0	Thap4
0.000413385562148119	0.154328413002944	0.895	0.828	1	0	Ilf2
0.000416098943900038	3.83412868917482	0.018	0	1	0	Rd3
0.000416098943900038	3.15536433253746	0.018	0	1	0	Zc3h6
0.000416098943900038	3.44387808034381	0.018	0	1	0	Gm8817
0.000416098943900038	3.3556198576585	0.018	0	1	0	Gm12758
0.000416098943900038	3.59827367500027	0.018	0	1	0	Cd37
0.000416098943900038	4.15591361355742	0.018	0	1	0	Ikzf1
0.000416098943900038	3.40833636986956	0.018	0	1	0	Lrrc75aos2
0.000416098943900038	3.60519984475961	0.018	0	1	0	Nos2
0.000416098943900038	2.95035663917584	0.018	0	1	0	Csf2rb2
0.000416098943900038	3.60967723680675	0.018	0	1	0	Nfam1
0.000416098943900038	3.34348602394489	0.018	0	1	0	Katnal2
0.000416378256192872	1.18326506827508	0.048	0.015	1	0	Soga3
0.0004200755958963	0.609135446874021	0.159	0.093	1	0	Cmss1
0.000421259877336875	0.163126346157903	0.829	0.761	1	0	Dnajc8
0.000423849873317732	0.366344424670993	0.288	0.195	1	0	Cactin
0.000423892666084187	0.240783222882328	0.505	0.382	1	0	Smyd2
0.000425717081271183	0.3023438355981	0.393	0.283	1	0	Malsu1
0.000425772681743207	0.202878218201298	0.763	0.668	1	0	Aimp1
0.000428912908359888	0.157682731715274	0.988	0.991	1	0	Bsg
0.000432264695114278	0.520870327078347	0.255	0.172	1	0	Setdb1
0.000433187678120507	0.751288076644308	0.093	0.044	1	0	Xpo5
0.000433894702055667	0.719386333402757	0.162	0.096	1	0	Tet1
0.00043450869718869	0.147280693314505	0.973	0.933	1	0	2310036O22Rik
0.000435427556950803	0.311954041865883	0.273	0.178	1	0	Cenpj
0.0004378127987946	0.240084852065922	0.604	0.499	1	0	Hsph1
0.000440123756962438	0.27135733870884	0.465	0.359	1	0	Bysl
0.000441907273512345	0.333010401338069	0.438	0.332	1	0	Caml
0.000442293189644542	0.282745230195543	0.535	0.429	1	0	Cebpz
0.000442477166549186	0.352110339808753	0.384	0.277	1	0	Nup153
0.0004434271799964	1.09208168207137	0.048	0.015	1	0	Irgq
0.000449931647698494	0.427725199990443	0.363	0.271	1	0	Pusl1
0.000455341914582611	1.47909154909039	0.066	0.026	1	0	Megf6
0.000456297535905443	0.108224234236434	0.997	1	1	0	Cox5a
0.00046182933743918	0.352094389880224	0.297	0.201	1	0	Zswim7
0.000462270836671121	1.47638959323234	0.057	0.02	1	0	H2-Ab1
0.000471925270600988	0.240505867976362	0.85	0.761	1	0	Psmd14
0.000473910152328864	0.409175520855038	0.354	0.257	1	0	Cars
0.000479119687979842	0.249756956123156	0.508	0.405	1	0	Adsl
0.000481447200560111	0.438798640865956	0.345	0.251	1	0	Pold1
0.000483986683223033	0.216221227128872	0.85	0.767	1	0	Yeats4
0.000491035289917368	0.43350524244611	0.3	0.219	1	0	Mgat1
0.000492157073983419	1.16487110390594	0.057	0.02	1	0	Klhl15
0.00050004778847051	0.493866068356168	0.174	0.105	1	0	Pus3
0.000501746771647699	0.514027508973541	0.195	0.125	1	0	9430038I01Rik
0.000502400557837131	0.342152695474646	0.474	0.364	1	0	Urm1
0.000510180148146341	0.182596364156429	0.471	0.35	1	0	Fzr1
0.000521555026972118	0.697011032072683	0.12	0.064	1	0	Mafb
0.000522385659806447	1.99013003991437	0.042	0.012	1	0	Dusp14
0.000524931434908292	0.252824845843126	0.384	0.277	1	0	Snapc5
0.000525439858783681	0.373309585217137	0.462	0.347	1	0	Ddx10
0.00052719470316402	0.346127234584592	0.372	0.271	1	0	Tdp2
0.000528286239527532	1.095823574899	0.099	0.05	1	0	Sfxn2
0.000536001598074595	0.293570654493607	0.55	0.414	1	0	Fam60a
0.00053814599516192	1.89811152497135	0.042	0.012	1	0	Dapp1
0.000551827533669997	0.63508981112337	0.18	0.114	1	0	B930036N10Rik
0.000552070179662452	0.415826116038137	0.252	0.169	1	0	Nif3l1
0.000563618608691294	0.414199683378871	0.117	0.061	1	0	Arhgap25
0.000567125958743058	0.272078707228902	0.814	0.717	1	0	U2surp
0.000570416163020624	0.62146229212079	0.234	0.157	1	0	Agk
0.000574886061098034	0.38637324359324	0.505	0.394	1	0	Rbm26
0.000579571857317122	0.614850895046414	0.189	0.12	1	0	Acaca
0.000587399570333705	0.225868623279785	0.616	0.507	1	0	Thoc2
0.000592977583459222	0.803468424583047	0.057	0.02	1	0	Zfp937
0.000598477263137648	3.41345824525994	0.036	0.009	1	0	Krt7
0.000601766948871845	1.91325082468152	0.051	0.017	1	0	Ndrg1
0.000610814283662339	0.483518531495517	0.132	0.073	1	0	Ccdc82
0.000612782582445245	0.212867459077739	0.474	0.353	1	0	Pgam5
0.00061305856444952	0.586017267932662	0.186	0.117	1	0	Kdm7a
0.000619382973440364	0.235460012584632	0.775	0.708	1	0	Rbpms
0.000620183959677475	0.878214986370038	0.114	0.061	1	0	Rbp2
0.000623854530792422	0.4813859376386	0.189	0.12	1	0	Asb6
0.000633363523119274	0.428352586780478	0.117	0.061	1	0	Rpl9-ps6
0.000634596496703454	0.474484336239736	0.264	0.184	1	0	Rnf146
0.000641233978232236	0.23625644190553	0.27	0.181	1	0	Mis12
0.000643356543797125	2.18389595713557	0.036	0.009	1	0	Kcna5
0.000644086659194438	0.384414751280363	0.339	0.242	1	0	Tgif2
0.000647915192214048	0.567489981118598	0.279	0.201	1	0	Fem1c
0.000650530954591197	0.280382129105215	0.36	0.259	1	0	Sulf2
0.000651909690102207	0.151780136770476	0.94	0.95	1	0	Polr2e
0.000661789056244522	0.378684565841616	0.36	0.262	1	0	Nop2
0.000665752496313481	0.555884574057415	0.207	0.137	1	0	Zfand2b
0.000666412134544541	0.994941237531412	0.078	0.035	1	0	Srcap
0.000670152440798802	0.244212076902711	0.733	0.633	1	0	Rangap1
0.00067360649308894	0.476865668151114	0.216	0.14	1	0	Elac2
0.000679309377373098	0.592411598873734	0.162	0.099	1	0	St8sia4
0.000689925109083701	1.35589326763977	0.051	0.017	1	0	Hoxb6
0.000691004640764932	0.55906976056118	0.123	0.067	1	0	Hsdl1
0.00069134983555323	1.6121484879432	0.036	0.009	1	0	Il13ra1
0.000691974201453186	0.182408746434007	0.871	0.816	1	0	Bub3
0.000692482132982479	0.344878534203313	0.312	0.219	1	0	Pde7a
0.000696883067504571	1.70145429921656	0.036	0.009	1	0	Dnah8
0.000707223033148375	0.445984943803915	0.21	0.134	1	0	Asrgl1
0.000707366326445749	0.333793273906709	0.402	0.303	1	0	Mapk6
0.000707445648948984	2.74288878309322	0.024	0.003	1	0	Atp2a3
0.000707957265492972	0.455317673003862	0.165	0.099	1	0	Pecr
0.000712867515018961	0.48066022958719	0.165	0.099	1	0	Ogfod3
0.000713893624399865	0.957688490617033	0.12	0.067	1	0	Pcbp3
0.000714718570340421	2.74751812238846	0.024	0.003	1	0	Scg5
0.000716775408317595	0.192358148832421	0.58	0.464	1	0	Gmfb
0.000720264239229019	2.50625093211678	0.03	0.006	1	0	Mfap4
0.00072206091070576	2.77601584284693	0.024	0.003	1	0	Smoc1
0.000726558721609309	1.23114429903803	0.051	0.017	1	0	Homez
0.000729473274221735	2.25122376435929	0.024	0.003	1	0	Adam4
0.000734629373282953	0.554809804309271	0.24	0.163	1	0	Ube2e2
0.000735314007496356	0.283128235833197	0.342	0.248	1	0	Atf2
0.000736066506935172	0.277206989085041	0.195	0.122	1	0	Usp42
0.000736587362921403	0.438021017094438	0.36	0.259	1	0	Lcmt1
0.000739374362814427	0.266783579708421	0.297	0.198	1	0	Tbc1d7
0.000743223485990676	0.283641452432712	0.33	0.233	1	0	Zfp451
0.000754803125072518	0.859371137688151	0.102	0.052	1	0	Fgd6
0.000756290902063889	0.423274676416739	0.294	0.207	1	0	Fam102b
0.000759409068094686	0.228742233841809	0.862	0.837	1	0	Bzw2
0.000759556258270092	2.60138390514008	0.03	0.006	1	0	Smtnl1
0.000767957277989303	0.308524360729498	0.498	0.391	1	0	Diablo
0.000772664473513852	0.61105796036097	0.216	0.143	1	0	Chka
0.00077884403003361	0.12700179847458	0.123	0.067	1	0	RP23-4H17.3
0.000779247022295418	0.542171465288859	0.159	0.096	1	0	Rps26-ps1
0.000783100269065939	0.226000368328456	0.529	0.388	1	0	Dusp11
0.000786846843263422	1.56808439344305	0.03	0.006	1	0	Abcb1b
0.000793810272686225	1.59754000904435	0.03	0.006	1	0	Nr1d2
0.000794511988600213	0.24627698370315	0.237	0.155	1	0	Guf1
0.000795517604702831	0.867658784946961	0.12	0.067	1	0	Slc25a26
0.000803629221325669	0.229215813257475	0.688	0.595	1	0	Esf1
0.000808346761804002	0.511636585305888	0.279	0.198	1	0	Rbm34
0.000812120456481287	0.638108724872499	0.114	0.061	1	0	Sap130
0.00081670648940622	0.265670143038755	0.589	0.469	1	0	Upf1
0.000822650726334403	0.438489005505073	0.228	0.152	1	0	Pdss1
0.000823974369266379	0.274743167784482	0.36	0.259	1	0	Arf3
0.00082472671423608	0.521647095324945	0.204	0.134	1	0	Dnajc17
0.000826198799838947	0.807258676643634	0.051	0.017	1	0	Gm13212
0.000829493371714369	1.10521572906921	0.03	0.006	1	0	Fbxo16
0.000832811374781596	0.163896930215854	0.649	0.513	1	0	Mrps10
0.000833319599412098	0.223851167732584	0.817	0.752	1	0	Hnrnpr
0.000836198050443972	2.25881739147173	0.045	0.015	1	0	Skap1
0.000837241677487239	0.355053218329899	0.489	0.385	1	0	Mettl16
0.000837902167655483	0.326506823779274	0.523	0.434	1	0	Fam50a
0.000839735019151804	0.234536447516626	0.61	0.493	1	0	Asf1a
0.00084004277985403	0.407644944912231	0.342	0.251	1	0	Tbl3
0.000845496016716621	0.409749265405973	0.312	0.222	1	0	Tet3
0.000848769183232614	0.222392610509857	0.273	0.184	1	0	Slc35c2
0.000849841468236085	0.159582221779032	0.964	0.927	1	0	Ppp2ca
0.000857279938284364	0.292186209663986	0.381	0.286	1	0	Vkorc1l1
0.000859091739395466	0.446768570903845	0.285	0.201	1	0	Aldh9a1
0.000866584279305455	0.273997517844712	0.396	0.294	1	0	Jup
0.000871163951457414	0.171051152908985	0.952	0.93	1	0	Psmb3
0.000873214589991024	0.36079780591316	0.234	0.155	1	0	Taf5l
0.000876586233850985	0.445054322603132	0.276	0.198	1	0	Fam89a
0.000881887952356567	0.209384514606614	0.477	0.35	1	0	Ppp2r2d
0.000883918279590083	0.623057972669839	0.225	0.155	1	0	Zfp281
0.00088779085027328	0.630862009328264	0.237	0.163	1	0	Arxes1
0.000893628791647154	0.37462399542657	0.351	0.259	1	0	Thoc6
0.000896178615584801	0.267690744082471	0.474	0.362	1	0	Cep57
0.00090436148668556	1.30076498641598	0.072	0.032	1	0	Rac3
0.00091364081306733	0.142363610865134	0.955	0.953	1	0	Psma4
0.000914214669444361	0.299989606842555	0.538	0.431	1	0	Loxl2
0.000919189804924264	0.332619442909054	0.183	0.114	1	0	Gtpbp8
0.000925707431130396	0.276383248303013	0.589	0.49	1	0	Mrps23
0.000930019378758689	0.159127602728315	0.799	0.688	1	0	Puf60
0.000931016052593236	0.292035332663344	0.474	0.376	1	0	Mis18bp1
0.000932470046696244	3.61507931955286	0.045	0.015	1	0	Ttn
0.000932811262858672	0.336336384516165	0.285	0.201	1	0	2700081O15Rik
0.000942893704088421	0.898856568412446	0.093	0.047	1	0	Lss
0.000942934783105578	0.314103324323411	0.189	0.117	1	0	Gm16586
0.000947462622241679	0.38957257376083	0.333	0.242	1	0	Mrpl47
0.000947604811438344	1.54704906404102	0.063	0.026	1	0	Alas2
0.000951626628582745	1.79826224704874	0.045	0.015	1	0	Slc1a2
0.000963573522960662	1.44493151428517	0.063	0.026	1	0	Sema6c
0.000964599513794352	1.08274692068616	0.045	0.015	1	0	Mgarp
0.0009680760265417	0.191306809235829	0.808	0.706	1	0	Immt
0.000981746728138979	0.240875585670897	0.61	0.507	1	0	Oard1
0.00099263801140775	0.257154741551257	0.462	0.347	1	0	Mrpl37
0.000995736717446923	0.116393303514119	0.994	0.991	1	0	Hnrnpa2b1
0.00100038907142927	0.275745094463357	0.486	0.376	1	0	Eri3
0.00100458649729023	0.127025798481776	0.901	0.869	1	0	Sf3b2
0.00101343217919317	1.09621910439318	0.072	0.032	1	0	Ube2cbp
0.0010165243733627	0.137177878977893	0.955	0.93	1	0	Bax
0.0010186201440069	1.43440691798208	0.063	0.026	1	0	Ephb2
0.00102296660669401	1.1091040799084	0.099	0.052	1	0	Hspbap1
0.00102884010608717	0.718438680613788	0.12	0.067	1	0	Zfp110
0.00102891357348825	0.362148744652318	0.399	0.297	1	0	Pus1
0.00103133208040574	0.854897581281636	0.108	0.058	1	0	Prdm1
0.00105552242224564	0.355418052952408	0.471	0.37	1	0	Mrpl19
0.00105602568308718	0.904557957470437	0.072	0.032	1	0	AI597479
0.00105683000245585	0.34007797196874	0.255	0.175	1	0	Pla2g6
0.00105886314411438	0.412343683174563	0.306	0.227	1	0	Rasal2
0.00106009733342575	1.12706702619236	0.045	0.015	1	0	Nefm
0.0010614647934542	0.876059579041633	0.072	0.032	1	0	Tagap1
0.00107629534628493	1.04292266204057	0.096	0.05	1	0	Zfp120
0.00107900036605518	0.824496689664955	0.126	0.073	1	0	Zc3h3
0.00108149813574396	0.321812147292707	0.381	0.283	1	0	Pinx1
0.00108705719096692	0.654218036390408	0.162	0.102	1	0	Zfp213
0.00108859498144414	0.690489466436015	0.186	0.122	1	0	Atm
0.00109627222647668	0.952027287173282	0.045	0.015	1	0	Gm27029
0.00109903863180135	0.214274850729236	0.459	0.347	1	0	Srp68
0.00111988469687059	0.242993678505784	0.261	0.178	1	0	Fbxl5
0.00112036683234302	0.332438330927346	0.333	0.239	1	0	Med1
0.00114178324991237	0.782267796549872	0.054	0.02	1	0	Snca
0.00115154983553726	0.220288116228233	0.88	0.822	1	0	Mtdh
0.00115336430059279	0.577191438598663	0.207	0.137	1	0	Tspan8
0.00115523506974343	0.144502974369472	0.961	0.921	1	0	Srrm2
0.00115529699638736	0.204447920395925	0.351	0.251	1	0	Coq4
0.00116697039803534	0.473766257223612	0.192	0.125	1	0	Fndc3c1
0.00117777051550297	0.765472955880415	0.15	0.093	1	0	Mid1
0.0011967812807165	0.361380144643496	0.267	0.187	1	0	Rars2
0.00120106831213402	0.155686425980576	0.111	0.058	1	0	D930016D06Rik
0.00120170685275988	1.00508070807772	0.063	0.026	1	0	Homer2
0.0012132274478138	0.188962875956207	0.877	0.843	1	0	Lsm5
0.00121584198451771	0.359112988445712	0.369	0.277	1	0	Aldh7a1
0.00122338731931469	0.389138395730383	0.222	0.149	1	0	Ift74
0.00123251641690747	0.970375892259755	0.102	0.055	1	0	Polr3a
0.00123762821422219	0.841286267550775	0.084	0.041	1	0	Zfp13
0.00126006918709417	0.166443723664709	0.553	0.437	1	0	Dtl
0.00126698618159777	0.909615488733982	0.111	0.061	1	0	Fam73a
0.00127573036335447	1.57766793330543	0.066	0.029	1	0	Hoxa9
0.00127717472696956	0.765894289505331	0.111	0.061	1	0	Dnajb3
0.00127887268478272	1.81251417835543	0.039	0.012	1	0	Colgalt2
0.00128345354934622	4.39803808424595	0.015	0	1	0	Ramp1
0.00128345354934622	3.93382423562546	0.015	0	1	0	C1ql2
0.00128345354934622	3.56949796564049	0.015	0	1	0	Fcna
0.00128345354934622	3.68573344396853	0.015	0	1	0	Cnbd2
0.00128345354934622	3.6506301405698	0.015	0	1	0	Jph2
0.00128345354934622	3.0123213490333	0.015	0	1	0	Asb17
0.00128345354934622	3.44779296407057	0.015	0	1	0	Zfp59
0.00128345354934622	3.49772996021328	0.015	0	1	0	Capn12
0.00128345354934622	3.88275973162915	0.015	0	1	0	Ccdc81
0.00128345354934622	3.20835212154307	0.015	0	1	0	Tenm4
0.00128345354934622	3.13709188329886	0.015	0	1	0	Slc35d3
0.00128345354934622	4.00090186349571	0.015	0	1	0	Synpo2l
0.00128345354934622	3.04777136319549	0.015	0	1	0	Pstpip1
0.00128345354934622	2.73973676014381	0.015	0	1	0	Aldoc
0.00128345354934622	3.41272988187033	0.015	0	1	0	Gm11744
0.00128345354934622	3.11118864767514	0.015	0	1	0	Hist1h4c
0.00128345354934622	3.69060543131022	0.015	0	1	0	2410004P03Rik
0.00128345354934622	3.158221129562	0.015	0	1	0	Vwa7
0.00128345354934622	3.26008186110455	0.015	0	1	0	Frs3
0.00128345354934622	2.69927050607666	0.015	0	1	0	Redrum
0.0012896167689146	0.551451789042391	0.225	0.155	1	0	Fam122a
0.00129227661834918	0.652795334931185	0.144	0.087	1	0	Tex9
0.0013055838932546	0.750990961973947	0.111	0.061	1	0	Ankle1
0.00130642215199421	0.184837842619103	0.847	0.77	1	0	Dpy30
0.00131108437871025	0.730963318088384	0.099	0.052	1	0	Zmym3
0.00131263481136267	0.448933807850127	0.147	0.087	1	0	Ldlrad3
0.00131333685101077	0.597999812010301	0.108	0.058	1	0	Prps1l3
0.00131671310840258	0.110533625551399	0.994	0.985	1	0	Pebp1
0.00132639527832722	0.240862624525388	0.652	0.563	1	0	Mrpl32
0.00133378599270906	0.43668331811856	0.288	0.204	1	0	Exo1
0.001340226666937	0.217227262696515	0.604	0.493	1	0	Farsb
0.00134027939691624	0.222970583451246	0.495	0.399	1	0	Larp1
0.00134120920022196	0.643344925943454	0.138	0.082	1	0	Recql
0.0013601235432353	0.467514934646651	0.117	0.064	1	0	Tmod2
0.00136653937361652	0.909926482234772	0.087	0.044	1	0	Ift88
0.00138287117465819	0.381967098759962	0.321	0.236	1	0	Nfkbil1
0.00138449364453622	0.504047740952948	0.063	0.026	1	0	Zfp239
0.00138850558336365	0.267562594523828	0.483	0.373	1	0	Chtf8
0.00139336877722711	1.3022887161182	0.039	0.012	1	0	Cxcr3
0.00140004843198609	0.504331215739611	0.165	0.102	1	0	Mto1
0.001401692728435	0.413909730273092	0.306	0.222	1	0	Siah1b
0.00140541072554849	0.260460743971287	0.411	0.306	1	0	Trappc13
0.00140667602637385	0.362054522828843	0.547	0.446	1	0	Mapre2
0.00142042582588115	0.157074770704984	0.55	0.423	1	0	Hnrnpll
0.0014234334605141	1.19767415966378	0.039	0.012	1	0	Slc38a5
0.00142438925508188	0.242370769797376	0.309	0.227	1	0	Ttk
0.00142468990247953	0.290674379157762	0.39	0.289	1	0	Men1
0.00142481009498456	1.05803143423383	0.066	0.029	1	0	Oscp1
0.00144380761318583	1.25833537662568	0.039	0.012	1	0	Ell2
0.00145809195091418	0.32661342725615	0.315	0.233	1	0	Adpgk
0.00147736979699055	0.300780821091646	0.129	0.073	1	0	Zfp217
0.00147984248333438	0.601709230439862	0.111	0.061	1	0	Dph2
0.00148536459723113	0.986640514957558	0.039	0.012	1	0	Setd4
0.00149237033162766	0.296974838183875	0.369	0.268	1	0	Pxn
0.00149321731931245	1.36304555051794	0.057	0.023	1	0	Mks1
0.001499324441832	0.179328740151694	0.372	0.265	1	0	Pgm1
0.00150231890251061	0.403450457406121	0.267	0.187	1	0	Fam208b
0.00150481002276928	0.452838426165111	0.198	0.128	1	0	Pcdh12
0.00150676232796371	0.186781917837292	0.778	0.653	1	0	Ddx46
0.0015076774510557	0.428319149283976	0.288	0.207	1	0	Flrt2
0.00150934267659648	0.195682829025121	0.631	0.493	1	0	Pmf1
0.00150989536199959	0.52395805907287	0.222	0.155	1	0	Tmem204
0.00151004691171127	0.598034376334572	0.204	0.137	1	0	Tfip11
0.00151705029811719	1.06575441277384	0.066	0.029	1	0	4930579G24Rik
0.0015205576542386	0.262811163729804	0.643	0.525	1	0	Sfxn1
0.00152186718798601	0.38341960770451	0.174	0.111	1	0	9930012K11Rik
0.00154218326856658	0.43775689787094	0.204	0.134	1	0	Ercc8
0.00154894031023867	0.986445218183063	0.09	0.047	1	0	Rab3b
0.00155061937866125	0.279959678065019	0.471	0.364	1	0	Fbxo5
0.00155386907556799	1.03242782082371	0.078	0.038	1	0	Gm15050
0.00156331359979121	0.934966198917899	0.105	0.058	1	0	Fam160b2
0.0015655047223053	0.239893333465128	0.52	0.402	1	0	Vbp1
0.00157128081747917	0.385396694759697	0.246	0.169	1	0	Zbtb12
0.00157610769301142	1.06694214827579	0.078	0.038	1	0	Dyrk2
0.00157820284509591	0.244972390468176	0.52	0.411	1	0	Mllt10
0.00158702935644462	0.134326432210467	0.991	0.956	1	0	Rps27
0.00159003644802764	0.341017010348017	0.144	0.085	1	0	Rrnad1
0.00159792196815417	1.10019726921696	0.057	0.023	1	0	Kank4
0.00160260107528256	0.454978728548305	0.243	0.169	1	0	Wipf1
0.0016085336668204	0.64078896042463	0.219	0.152	1	0	Dusp9
0.00161476340478087	1.06511975015636	0.066	0.029	1	0	Samd14
0.00161496863740897	0.805050263634975	0.165	0.105	1	0	Fzd2
0.00161879684745946	2.57452672446227	0.033	0.009	1	0	Pla2g7
0.00162751446191655	0.273902759103631	0.375	0.274	1	0	Nr2c2ap
0.00162852282409051	0.244592124269433	0.414	0.315	1	0	2610318N02Rik
0.001636049760073	0.240140979905911	0.598	0.49	1	0	Aurkb
0.00165268024004772	0.386651051872734	0.423	0.341	1	0	Uri1
0.00165797043842148	0.544386702581495	0.141	0.085	1	0	Josd1
0.00165958035123378	0.360404813480098	0.288	0.207	1	0	Golm1
0.00168381443658295	1.07818142543518	0.078	0.038	1	0	Klhl17
0.00169254427963029	1.38709080668324	0.069	0.032	1	0	Ror2
0.00169556860965677	0.257825177169736	0.411	0.306	1	0	Hspbp1
0.00169909806352677	0.249740070805862	0.559	0.452	1	0	Ifitm3
0.00169962694364036	0.395049173709014	0.273	0.192	1	0	D2Wsu81e
0.00170342103782847	0.297431817098481	0.228	0.155	1	0	Gabpa
0.00170384915213919	0.288331980361298	0.471	0.367	1	0	Nup50
0.00170705649617483	0.463857531886358	0.186	0.122	1	0	Mtmr4
0.00172477532163948	0.288442330961569	0.303	0.219	1	0	Pdcd2l
0.00175135544672369	1.63750978479997	0.06	0.026	1	0	Prkcz
0.00176966726532088	0.309591590527416	0.24	0.163	1	0	Exoc7
0.0017713667243556	0.156019430003155	0.976	0.927	1	0	Hnrnpdl
0.00179756175167467	0.250447448104426	0.471	0.364	1	0	Synj2bp
0.00179958569569011	0.349117373938993	0.237	0.16	1	0	Psmb10
0.00180330097519456	0.36845819937896	0.135	0.079	1	0	Snai1
0.00182588291008408	0.296877748909929	0.345	0.265	1	0	Ldlrap1
0.00182760058062195	0.422274449120774	0.189	0.122	1	0	Wdr70
0.00183226242826974	0.42225486366871	0.171	0.108	1	0	Nup98
0.00184831775632774	0.294859317610115	0.468	0.37	1	0	Gtf3c2
0.00185668381194059	0.155537808676582	0.958	0.933	1	0	Dut
0.00186770231255706	0.318898989647504	0.195	0.128	1	0	Gm8797
0.00186878458176977	0.22817990523878	0.237	0.163	1	0	Cdc45
0.00188240024771235	0.4787580487048	0.144	0.087	1	0	Slx4ip
0.00188486562383417	0.26178480216933	0.646	0.542	1	0	Arid1a
0.00188680871886232	0.322996169269132	0.276	0.192	1	0	Paox
0.00190263672891534	2.48060649854224	0.072	0.035	1	0	Spink1
0.00190332214792819	0.393667954889707	0.246	0.169	1	0	Zfp358
0.00193439852494958	0.479137745221009	0.237	0.166	1	0	Cfap97
0.00194996117139756	0.464738250517915	0.141	0.085	1	0	Mettl8
0.00195392422875787	0.720800495097553	0.057	0.023	1	0	Zfp566
0.00195671259326842	0.383243570306296	0.255	0.181	1	0	2700097O09Rik
0.00196195425481653	0.319842899689423	0.474	0.382	1	0	P4ha1
0.00196235877932564	0.137263567353444	0.985	0.956	1	0	Sfpq
0.00198186877838363	1.38974695867274	0.06	0.026	1	0	Ptcra
0.00199592212971103	0.360897907857934	0.354	0.262	1	0	Nynrin
0.00201327573518441	2.61795695617586	0.027	0.006	1	0	Scgb3a2
0.00202051139389048	0.362865160642594	0.402	0.306	1	0	Ppil4
0.00204095435025902	0.883999576089869	0.081	0.041	1	0	Ddc
0.00204169566489999	1.90032897703538	0.042	0.015	1	0	Usp51
0.00204492543173714	3.42078418371309	0.021	0.003	1	0	Slc25a23
0.00204642086867299	1.61904092820042	0.06	0.026	1	0	Pitx2
0.00205403975354532	0.190866008240804	0.535	0.402	1	0	Rexo1
0.0020634196038394	0.230426460768822	0.348	0.254	1	0	Rassf3
0.00206546900404712	2.61351757781397	0.021	0.003	1	0	Draxin
0.00206546900404712	2.68811011647937	0.021	0.003	1	0	Kctd17
0.00206716708968824	0.57752855716775	0.156	0.099	1	0	Taf4a
0.00208000816790105	0.410895419994386	0.324	0.242	1	0	BC028528
0.00208132173622301	0.136620657714942	0.886	0.822	1	0	Zwint
0.00208620174780506	2.49436747165085	0.021	0.003	1	0	1700049G17Rik
0.00208620174780506	3.60894729233177	0.021	0.003	1	0	Tcap
0.00209385992607692	0.328192210491989	0.252	0.178	1	0	Fpgs
0.00210545458672351	0.268210643013534	0.655	0.571	1	0	Dbf4
0.00210712521972293	2.67489310983415	0.021	0.003	1	0	5730596B20Rik
0.00210712521972293	2.17309514256227	0.021	0.003	1	0	Nim1k
0.00211319838292539	0.57239530795694	0.135	0.082	1	0	Ipo13
0.00211704913826036	0.242094471383493	0.327	0.239	1	0	Pkn1
0.00212789811577182	0.989587445291855	0.069	0.032	1	0	Kcnk5
0.00212824098744091	2.24300306665761	0.021	0.003	1	0	Gm10031
0.00212824098744091	1.89442402771265	0.021	0.003	1	0	Pnpla7
0.00212824098744091	2.4417933629012	0.021	0.003	1	0	C1ql1
0.00213224951025718	0.232027881905548	0.468	0.382	1	0	Zc3h14
0.00213725556586963	1.66143858814181	0.027	0.006	1	0	Mfsd3
0.00214607323788615	0.549951052847656	0.165	0.108	1	0	Sfrp2
0.00214943441814021	0.658144559664609	0.165	0.108	1	0	Faap100
0.00214955062958608	2.19193195478861	0.021	0.003	1	0	Fxyd2
0.00214955062958608	1.91684977150208	0.021	0.003	1	0	Pcolce2
0.00215530414998685	0.215255744200899	0.835	0.77	1	0	Nsa2
0.00215552760031916	1.6160137616193	0.027	0.006	1	0	Cdx2
0.00216688010857912	1.20298966260303	0.072	0.035	1	0	Gpc1
0.00217105573583119	1.65319218178805	0.021	0.003	1	0	Gm4779
0.00217105573583119	1.49579214356796	0.021	0.003	1	0	Dhrs2
0.00218134785802685	1.56152149403581	0.06	0.026	1	0	Ddit4
0.00218716201790753	0.322191259388055	0.264	0.187	1	0	D17Wsu92e
0.00220441743136461	0.330711133967564	0.174	0.111	1	0	Wrap73
0.0022252039953499	0.308451625996108	0.273	0.192	1	0	Pkp4
0.00222814217076209	0.154310491340872	0.634	0.501	1	0	Rasgrp3
0.00223290035695033	0.456928803673646	0.21	0.143	1	0	Rmdn3
0.00223390189205354	0.313311491316288	0.402	0.309	1	0	Mtfr1l
0.00223534274651897	0.19777109018672	0.955	0.886	1	0	Dnaja2
0.00223678333556836	2.06340521751845	0.042	0.015	1	0	Igsf9
0.002246182760905	0.309975839159953	0.423	0.329	1	0	Fam188a
0.00225210690372288	0.49388371000975	0.117	0.067	1	0	Dvl1
0.00226941400624443	0.440391586017244	0.249	0.178	1	0	Nol9
0.00227492539933244	0.179328118820498	0.748	0.659	1	0	Csnk1e
0.00228410268788129	0.543162886764414	0.156	0.099	1	0	Hgh1
0.00231664325241441	0.266713057088241	0.571	0.461	1	0	Cdc5l
0.00232550615639226	1.51306721455807	0.042	0.015	1	0	Rbm24
0.00233616869360175	0.776143626787677	0.081	0.041	1	0	Nhlrc3
0.00234060283945517	1.27130728690085	0.042	0.015	1	0	Hemgn
0.00234743928682861	0.767320623623698	0.069	0.032	1	0	Jpx
0.00234829150161498	0.257850648792865	0.453	0.347	1	0	Cpsf3l
0.0023538933437805	0.164958721197124	0.799	0.706	1	0	Papola
0.00235430301708221	0.1985781595439	0.862	0.816	1	0	Vamp5
0.0023589406808633	0.508714152660967	0.225	0.157	1	0	Wdhd1
0.00235894248004887	0.581265545395003	0.069	0.032	1	0	Atg2a
0.00236144058124445	0.260983837277194	0.45	0.359	1	0	Ubtd1
0.00236298484353834	0.502614167580824	0.12	0.07	1	0	Ccdc66
0.00237074700359504	0.219247553445048	0.82	0.743	1	0	Sox4
0.002372779148104	0.159625408959089	0.88	0.81	1	0	Smc4
0.00238287130004555	0.929970977128094	0.111	0.064	1	0	Trp53i11
0.00238358496003371	1.4531290439547	0.051	0.02	1	0	Tnfrsf19
0.00238643296588127	1.10054040843404	0.042	0.015	1	0	Prrx1
0.0024174412249571	1.12094828746065	0.042	0.015	1	0	Gm10101
0.00241889383427541	0.596732913573491	0.093	0.05	1	0	Mipol1
0.00241917722320508	0.37329742312667	0.219	0.149	1	0	Tprkb
0.00241941806020529	0.460093313025807	0.3	0.219	1	0	Sec61a2
0.00243585687132361	0.2190909540704	0.498	0.391	1	0	Ccdc115
0.00243671580123488	0.472200256376591	0.171	0.111	1	0	Stox2
0.00243898012185888	0.275720783804388	0.514	0.408	1	0	Cse1l
0.00244707651130216	0.179345928048424	0.796	0.726	1	0	Snrnp40
0.00245317705349686	0.448413352782824	0.138	0.085	1	0	Entpd6
0.00246580405585635	0.2362306242036	0.601	0.501	1	0	Usp7
0.0024904431953318	0.16767143974982	0.886	0.886	1	0	Snrpf
0.00249132269870261	0.341505344655165	0.213	0.143	1	0	Rxrb
0.00249272821627552	0.348145759448969	0.27	0.192	1	0	Dxo
0.00252499762356871	0.172334761844178	0.471	0.353	1	0	Rhobtb3
0.00253287028684361	0.229544784756525	0.505	0.411	1	0	Trmt1
0.00254739381724949	0.820122869757092	0.072	0.035	1	0	Tut1
0.00254987246585491	0.195756956064156	0.426	0.321	1	0	Riok3
0.00257500531721044	0.426290402329446	0.261	0.19	1	0	Ints10
0.00259884440665381	0.33866728911107	0.42	0.338	1	0	Phf20
0.00260467607878821	0.72946266533824	0.084	0.044	1	0	Pycr1
0.00260699849704832	0.369252596784631	0.357	0.274	1	0	Gnl2
0.0026158569242444	0.165415292377337	0.841	0.796	1	0	Khdrbs1
0.00261914601536373	0.358759475085494	0.213	0.146	1	0	Aebp2
0.00262280448986985	0.743178324728139	0.06	0.026	1	0	F8
0.00262560860271447	0.126936012774145	0.955	0.953	1	0	Eif4ebp1
0.00264136938340845	0.223264277768078	0.261	0.178	1	0	Fra10ac1
0.00264141989627193	0.370568709862142	0.168	0.108	1	0	Adck5
0.00267341322123712	0.199258728764772	0.664	0.574	1	0	Luc7l
0.00267352907104435	0.180559784797958	0.249	0.175	1	0	Gopc
0.00267981774725206	0.814688926512182	0.114	0.067	1	0	Cmc4
0.00268908185024486	0.29219813256206	0.141	0.085	1	0	Mir17hg
0.00271574817480959	0.322594258042943	0.129	0.076	1	0	Ogfod1
0.00272230417638101	0.424621850184022	0.3	0.224	1	0	Heatr3
0.00272413733758697	0.182420479144931	0.502	0.405	1	0	Trim71
0.00275093297598103	0.728255427592363	0.051	0.02	1	0	Clec16a
0.00275200105702437	0.266735066578239	0.444	0.359	1	0	Plcg1
0.00277322396407976	0.31132030583368	0.204	0.137	1	0	Ints5
0.0027937337477691	0.57773384574836	0.126	0.076	1	0	Zfp777
0.00281755025229177	1.13901046126062	0.075	0.038	1	0	Zfp446
0.00281906295002938	0.191593949574748	0.73	0.63	1	0	Mcm5
0.00282522533997721	0.400761238827601	0.249	0.181	1	0	Arl13b
0.00285668276478842	0.189351394176859	0.592	0.493	1	0	Acbd6
0.00286598876091548	0.231342803704491	0.559	0.466	1	0	Lars
0.00288707295192358	0.200528872953258	0.532	0.431	1	0	Plk1
0.00288780805083801	0.125010286844816	0.883	0.828	1	0	Dtymk
0.00289066678647412	0.34778453159405	0.192	0.128	1	0	Cecr2
0.00289586117988439	0.234261887642657	0.64	0.566	1	0	Isyna1
0.00292570761249292	0.550135528433749	0.144	0.09	1	0	Fam132a
0.00292655194837237	0.742219195967897	0.114	0.067	1	0	Wdr60
0.00295123489449996	0.379809742997306	0.216	0.149	1	0	Sec14l1
0.00295442306259657	0.582715487208337	0.144	0.09	1	0	Gtdc1
0.00296561072357923	2.60259951924249	0.036	0.012	1	0	Apob
0.00298247102239338	0.409294372206996	0.264	0.192	1	0	Srrd
0.00301294542159055	0.308669420910548	0.36	0.277	1	0	Polr2l
0.00301541635856967	0.261644805547955	0.345	0.257	1	0	Erg
0.00301932122754326	2.40690079484927	0.045	0.017	1	0	Tnni3
0.00302094236947918	0.618103153607274	0.168	0.111	1	0	Alg2
0.00303699529473151	0.378108491688613	0.282	0.207	1	0	Abhd17c
0.00304769177839018	0.311965453021031	0.378	0.292	1	0	Haus3
0.00305872220877284	0.380632318679916	0.261	0.19	1	0	Ppif
0.00306455381770094	0.791992511164096	0.102	0.058	1	0	Sh3bp5l
0.00308229459452274	0.423327130316112	0.177	0.117	1	0	Leng1
0.0031041080013231	0.346015410879526	0.39	0.315	1	0	Ap4s1
0.00310451660050083	0.211435015898828	0.568	0.464	1	0	Pop7
0.00312216506262814	0.87264159982188	0.108	0.064	1	0	Tbc1d5
0.00314090563505505	0.413018202313725	0.123	0.073	1	0	Cep97
0.00315014038881927	0.37874275676343	0.171	0.111	1	0	Capn15
0.00315228240621522	0.178870728440655	0.369	0.274	1	0	Ptcd3
0.00316212233959856	0.263248167813763	0.198	0.131	1	0	Prkd2
0.00316303860415041	0.217886377196966	0.694	0.592	1	0	Cfap20
0.00318429952414046	0.304688911907683	0.517	0.434	1	0	Usp10
0.00318511183181762	0.192548827412147	0.12	0.07	1	0	Dcaf11
0.00318795568037458	0.139057087062508	0.829	0.764	1	0	Psmd6
0.00320636949035723	0.282496335480259	0.336	0.251	1	0	Scyl1
0.00322034831254342	1.21772763044969	0.036	0.012	1	0	Dtx4
0.00322789701003894	0.412858600936342	0.183	0.122	1	0	Spire1
0.00324859782906263	0.316077113749047	0.21	0.143	1	0	Mex3c
0.00328707343618824	1.21911163817942	0.036	0.012	1	0	Mapkbp1
0.00328798695072325	0.33947423594191	0.321	0.239	1	0	Sh3bp1
0.00330035421553699	0.286720204742212	0.526	0.446	1	0	Mphosph10
0.00333992901865927	0.50713873974238	0.162	0.105	1	0	Ahdc1
0.00334483598734119	0.291505775219977	0.192	0.128	1	0	Zdhhc7
0.00336633337331251	1.18922239142814	0.054	0.023	1	0	Relb
0.00337799932334082	1.35441979057901	0.036	0.012	1	0	Gm13075
0.0033926750893237	0.232076776434589	0.282	0.21	1	0	Nt5m
0.0033950137331961	0.384093765970776	0.201	0.137	1	0	Ankrd27
0.00341719398769128	0.307090803652478	0.474	0.388	1	0	Ccnh
0.00342443604163936	1.35421901922472	0.045	0.017	1	0	Nt5dc3
0.00343611973553895	0.64292346229818	0.087	0.047	1	0	Cwf19l1
0.00344038221276284	0.281596654081679	0.459	0.37	1	0	Sgol2a
0.00346000270404686	0.256883898327546	0.426	0.335	1	0	Slirp
0.003461460433895	0.151209705542667	0.868	0.84	1	0	Bnip3l
0.00347848740633854	0.511974081464143	0.099	0.055	1	0	Smpdl3b
0.0034888713913941	0.36023298528098	0.129	0.079	1	0	Slc25a33
0.00352173756669898	0.407600630867201	0.225	0.16	1	0	Rbm12
0.00356507745906232	0.235178861061699	0.438	0.341	1	0	Myef2
0.00359740800919945	0.396376529536458	0.111	0.064	1	0	Fanca
0.00360078153705861	0.260018717436514	0.697	0.618	1	0	Hsd17b12
0.00360374674555295	0.331057263786033	0.198	0.134	1	0	Otud7b
0.00360549058948182	0.562704017067982	0.177	0.12	1	0	mt-Nd6
0.00360957949851031	0.153598339372276	0.886	0.805	1	0	Psmc6
0.0036290844278241	1.08474228479536	0.054	0.023	1	0	Dusp27
0.00365257023059276	0.20347048911073	0.282	0.213	1	0	Pdgfb
0.00365488872716388	0.360866413450891	0.264	0.19	1	0	Fam210a
0.00365606496951685	0.645906472605789	0.12	0.073	1	0	Flcn
0.00368848397221884	0.225544691692026	0.715	0.624	1	0	Rae1
0.00368954889727113	0.554012769320075	0.036	0.012	1	0	Itih5
0.00369607246013429	0.394954819035001	0.312	0.242	1	0	Haus6
0.00369736903522935	0.268476183112105	0.535	0.429	1	0	Brd7
0.00372890651023709	0.158864923875083	0.483	0.373	1	0	Ubap2
0.00373086475070063	0.431050149729898	0.228	0.163	1	0	Bcor
0.00376431084377465	0.197555502250764	0.631	0.525	1	0	Tcf4
0.00376907408573525	0.24390866231755	0.336	0.254	1	0	Rbm27
0.00377242605405079	0.119726445712018	1	0.988	1	0	Dnaja1
0.0037789456834613	0.144859998439162	0.315	0.23	1	0	Nhsl2
0.00382197298665923	0.101279717333505	0.351	0.259	1	0	2410016O06Rik
0.00384664588356563	0.297108211937748	0.441	0.347	1	0	Trnt1
0.00384957959077011	0.169910393037875	0.742	0.644	1	0	Dnajc9
0.00386175081752985	0.646524076800393	0.075	0.038	1	0	Hdx
0.0038646215901536	0.301465136638852	0.114	0.067	1	0	Rhbdd3
0.00386761384062981	0.303887022576698	0.408	0.306	1	0	Mcts2
0.00386863848504797	0.396244577416487	0.18	0.12	1	0	Poll
0.0038793952497285	0.308699220923338	0.282	0.207	1	0	Ptbp2
0.00388004674735912	0.868009251022451	0.108	0.064	1	0	Dus4l
0.00390182829982094	0.350410409172092	0.249	0.181	1	0	Ect2
0.00390539822795322	0.531579388728022	0.12	0.073	1	0	Hotairm1
0.00392318646428859	0.915626790180646	0.066	0.032	1	0	Rbm12b2
0.00392442373720208	0.873238273973341	0.045	0.017	1	0	Slc9a5
0.00393279227163474	0.498540123181991	0.156	0.102	1	0	Foxn2
0.00393862565333234	0.236400115341887	0.327	0.248	1	0	Nudt2
0.00395141479341198	0.386113051522055	0.381	0.303	1	0	Ptrhd1
0.00395261004513398	0.12116118085915	0.937	0.91	1	0	Sf3b6
0.00398455470864457	0.120943446790003	0.922	0.845	1	0	Rwdd1
0.00400830549374667	3.11930626797161	0.012	0	1	0	Lax1
0.00400830549374667	3.20626881842043	0.012	0	1	0	Pax6
0.00400830549374667	3.29260042100641	0.012	0	1	0	Fgg
0.00400830549374667	2.74061433738195	0.012	0	1	0	Pklr
0.00400830549374667	2.54215694137421	0.012	0	1	0	Gm12500
0.00400830549374667	3.37397975191461	0.012	0	1	0	Amigo1
0.00400830549374667	3.10114529977088	0.012	0	1	0	Synpo2
0.00400830549374667	3.70023916023083	0.012	0	1	0	Anks6
0.00400830549374667	3.40511145912087	0.012	0	1	0	Pcsk9
0.00400830549374667	3.12015662281658	0.012	0	1	0	Lrp8os2
0.00400830549374667	3.14668176651759	0.012	0	1	0	Tcea3
0.00400830549374667	4.19866460628891	0.012	0	1	0	Hspb7
0.00400830549374667	3.02544481705758	0.012	0	1	0	Zfp11
0.00400830549374667	2.60975883295532	0.012	0	1	0	Tex26
0.00400830549374667	3.86675797068817	0.012	0	1	0	Lmod3
0.00400830549374667	3.34281961267799	0.012	0	1	0	Ppp1r13l
0.00400830549374667	3.77791758415736	0.012	0	1	0	Hrc
0.00400830549374667	3.39920279348181	0.012	0	1	0	Prtn3
0.00400830549374667	2.54239673287958	0.012	0	1	0	Wdr17
0.00400830549374667	3.40735048057294	0.012	0	1	0	Gm3411
0.00400830549374667	2.50357490706849	0.012	0	1	0	Arhgap22
0.00400830549374667	3.98126322530484	0.012	0	1	0	Ap1m2
0.00400830549374667	3.27298260647394	0.012	0	1	0	Paqr5
0.00400830549374667	2.40061166823384	0.012	0	1	0	Kdm6bos
0.00400830549374667	2.68850136518478	0.012	0	1	0	Sp6
0.00400830549374667	2.65891168710442	0.012	0	1	0	Aoc2
0.00400830549374667	2.41604302596353	0.012	0	1	0	Foxf2
0.00400830549374667	2.63748311566051	0.012	0	1	0	Prima1
0.00400830549374667	3.03621419624449	0.012	0	1	0	Hoxc4
0.00400830549374667	3.43073870791851	0.012	0	1	0	Rtn4r
0.00400830549374667	3.17673783378225	0.012	0	1	0	Pcdhga5
0.00400830549374667	5.00215516472781	0.012	0	1	0	Sfrp5
0.00401614179908743	0.963795062787309	0.078	0.041	1	0	Pigv
0.00404880962813384	0.375710733653724	0.339	0.257	1	0	Msantd3
0.00405928094108153	0.166686583712346	0.429	0.329	1	0	Ndufs1
0.0040676895975218	0.221314225794084	0.787	0.714	1	0	Tardbp
0.00414877533445707	0.333576499414452	0.162	0.105	1	0	Dhx33
0.0041676323516396	0.256180670156811	0.369	0.277	1	0	Igbp1
0.00418638428379158	2.01830611438988	0.03	0.009	1	0	Slc35f2
0.00419570826306195	0.386198040574343	0.135	0.085	1	0	C2cd5
0.0042189243004804	0.308231175100178	0.607	0.525	1	0	Acat2
0.00422892087771665	0.53620107910701	0.24	0.175	1	0	Bap1
0.00426578815246971	0.368877214201217	0.312	0.239	1	0	Ppp1r37
0.00428522036494299	0.315228025189537	0.378	0.294	1	0	Slc1a5
0.00434921879258455	0.364870075694151	0.189	0.128	1	0	Pias1
0.00435440153008412	1.68765683035969	0.129	0.082	1	0	Car4
0.00438077986001938	0.54382758867265	0.165	0.111	1	0	Gm10263
0.00438702004524764	0.248310577148225	0.222	0.155	1	0	Txnrd2
0.0043908613756495	0.707092663721136	0.111	0.067	1	0	Ndst1
0.00440827150463168	1.85863735398978	0.03	0.009	1	0	Nrtn
0.00442204719389868	0.158059269719407	0.904	0.857	1	0	Cyc1
0.00443450520821891	0.28178356570779	0.186	0.125	1	0	Rnf165
0.00444019064978418	0.212247803903009	0.138	0.085	1	0	Thg1l
0.00444935558426136	0.53650236704728	0.24	0.178	1	0	B9d1
0.00446387350791217	0.165624654982762	0.327	0.236	1	0	Cnot4
0.00447359697046543	1.65168222331409	0.03	0.009	1	0	Hoxa4
0.00448225015324022	0.364110613033449	0.261	0.19	1	0	Nup205
0.00449479537780846	0.332599052496731	0.345	0.277	1	0	Gimap6
0.00449789799324607	0.38599556809455	0.135	0.085	1	0	Lsr
0.00449799454470791	0.198070525669025	0.769	0.688	1	0	Usp14
0.00449799579439969	0.165272643980831	0.474	0.379	1	0	Reep3
0.00450328688188706	0.365142895055539	0.144	0.09	1	0	Nf2
0.0045096054280236	0.209711104457767	0.291	0.207	1	0	Kdelc1
0.00452784867076213	0.138351634840486	0.937	0.901	1	0	Hnrnpm
0.00452806516831995	0.224780673411832	0.577	0.469	1	0	Abcf2
0.0045648297382487	0.191971925666323	0.832	0.787	1	0	Snrnp70
0.004588651497748	0.242003195065691	0.351	0.262	1	0	Naa25
0.00460688595651805	1.4572777129466	0.03	0.009	1	0	Nptx2
0.00460688595651805	1.52828153465132	0.03	0.009	1	0	Wwc1
0.00464076531465593	1.46386226001713	0.03	0.009	1	0	Gm26549
0.00471109856925942	0.431283568507262	0.18	0.122	1	0	Fbxo45
0.00473661697967015	0.298563649037594	0.147	0.093	1	0	Rab10os
0.00475521297138589	0.161945257004586	0.724	0.618	1	0	Prpf19
0.0047718304471727	0.202289809557773	0.414	0.318	1	0	Mrpl1
0.00478988131392318	1.01194153049985	0.069	0.035	1	0	Ddx25
0.00479553264049157	0.734830633484371	0.081	0.044	1	0	Ell
0.00480992599934553	0.197654752315882	0.733	0.615	1	0	Vars
0.00481393720937357	1.52883135137396	0.057	0.026	1	0	Spi1
0.00481901422486644	0.147189374985111	0.904	0.837	1	0	Smc2
0.00482711916221841	0.142467982136622	0.42	0.315	1	0	Lamtor3
0.00484347023773843	0.199699283512854	0.498	0.405	1	0	0610009B22Rik
0.00485138590035757	0.413356561956391	0.228	0.166	1	0	Cpsf7
0.00485761956977711	0.206514530043408	0.805	0.726	1	0	Mpzl1
0.0048947776423435	0.395834640813206	0.3	0.23	1	0	Ecd
0.00490154052589049	0.11935186577181	0.958	0.945	1	0	Atpif1
0.0049137615852984	0.145482025715926	0.357	0.262	1	0	Herpud1
0.00493478955316377	0.955490487454956	0.084	0.047	1	0	Trpc6
0.00495810182238495	0.198314357544053	0.601	0.51	1	0	Jmjd6
0.00502774441917045	0.294080602304008	0.249	0.181	1	0	Dhx8
0.00505676697716353	0.270449427063177	0.285	0.213	1	0	Myo7a
0.0050675937654014	0.179736959081443	0.748	0.662	1	0	Cenpf
0.00512473478606408	1.15930043149496	0.048	0.02	1	0	Efcab7
0.00512984150049463	0.116064662921528	0.892	0.828	1	0	Dnajb6
0.00515412064050689	0.228179312220408	0.622	0.56	1	0	Ptpn1
0.00516532072632907	1.41484709301722	0.039	0.015	1	0	Cerk
0.0051727260076807	0.215853480393744	0.538	0.449	1	0	Rbfox2
0.00518156545370695	0.146705179659423	0.841	0.784	1	0	Supt4a
0.0051977094933217	0.237315881387633	0.27	0.198	1	0	St6galnac4
0.00521788967978335	0.567204770492456	0.111	0.067	1	0	Gm10093
0.00522801328657957	0.453400717871204	0.198	0.137	1	0	Tfap4
0.00524609270197111	0.208126046140749	0.165	0.108	1	0	Rnf139
0.00528279086503918	0.365858337098971	0.225	0.16	1	0	Wdr55
0.00533189038596735	0.503173750011402	0.093	0.052	1	0	Car13
0.00535232006815359	0.47244447001157	0.093	0.052	1	0	Atg2b
0.0053996431887408	2.36174187522817	0.024	0.006	1	0	Hmga1-rs1
0.00540038704637887	0.18647781364492	0.76	0.676	1	0	Adss
0.00542101619957072	0.187568441805747	0.474	0.382	1	0	Tnpo1
0.00542666601221997	1.20312915015202	0.039	0.015	1	0	Rnaset2b
0.00543664091993108	0.145253691214856	0.462	0.37	1	0	Gm9843
0.00546016001917566	2.46648501376904	0.039	0.015	1	0	Apom
0.005484002705782	0.265001004882148	0.736	0.688	1	0	Brix1
0.00549321674160843	0.145762401655002	0.958	0.913	1	0	Ywhaz
0.00551404159249381	1.2960006661691	0.06	0.029	1	0	Fzd7
0.0055600452524793	0.528912096847055	0.222	0.16	1	0	Ftsj1
0.00557570252589233	0.710036302877429	0.096	0.055	1	0	Zfp384
0.00557967940609518	1.94020834952529	0.024	0.006	1	0	Kcnj2
0.00558242079062652	0.171767921550725	0.33	0.248	1	0	Sh2d3c
0.00561786968639997	0.274122082444036	0.324	0.248	1	0	Lypla2
0.00562159765319435	0.566833546701979	0.126	0.079	1	0	BC055324
0.00562552660066419	2.04902155860384	0.024	0.006	1	0	Zfp658
0.00562552660066419	2.07057399226989	0.024	0.006	1	0	St8sia2
0.00563364886132929	0.298689835986236	0.48	0.391	1	0	Cetn2
0.00564251603904188	0.252371158620325	0.426	0.344	1	0	Rrp9
0.00565495147714689	0.821153055441061	0.048	0.02	1	0	Polg2
0.00566113984480027	0.284115405163953	0.393	0.3	1	0	R3hcc1
0.00567171338154756	1.83558505792977	0.024	0.006	1	0	2700012I20Rik
0.00567171338154756	1.7331587820286	0.024	0.006	1	0	Tcaim
0.00567469818216475	0.128576458321989	0.625	0.504	1	0	Umps
0.00569326672161962	0.440487913533324	0.243	0.172	1	0	Saysd1
0.00569598235617859	0.2667848536015	0.652	0.569	1	0	Setd8
0.00570891241139344	0.522303028833089	0.192	0.137	1	0	Nf1
0.00571703267951825	0.406544625801788	0.258	0.19	1	0	Msl2
0.00571824193351712	1.65040280036394	0.024	0.006	1	0	Gm14403
0.00571824193351712	1.68648094118691	0.024	0.006	1	0	Madcam1
0.00576020571441398	0.543685425523118	0.216	0.157	1	0	Mdc1
0.00576511445263802	1.70256906535548	0.024	0.006	1	0	Asphd2
0.00576511445263802	1.53239384813072	0.024	0.006	1	0	Plekhb1
0.00577312948615383	0.317368791274661	0.108	0.064	1	0	Nsl1
0.00579461888195679	0.381242572117974	0.081	0.044	1	0	Zfp667
0.00583407517833958	0.226408672725518	0.661	0.577	1	0	E2f4
0.00584936752434493	0.337389705603606	0.156	0.102	1	0	Zbtb7a
0.00586908729758693	0.299832277418648	0.303	0.227	1	0	Bicd2
0.00587049803918245	0.339957854899599	0.495	0.414	1	0	Bub1
0.00590144958185781	0.567764593757234	0.222	0.163	1	0	Ddx49
0.00590781794372734	1.21132342004226	0.024	0.006	1	0	4632404H12Rik
0.00592538659057446	1.8271436244958	0.051	0.023	1	0	Pik3r2
0.00594487499688861	0.152044916818362	0.306	0.222	1	0	Drosha
0.00594912481662986	2.75424473007882	0.018	0.003	1	0	Gucy1a3
0.00594912481662986	3.04749618347484	0.018	0.003	1	0	Ulk4
0.00594912481662986	2.92987497416034	0.018	0.003	1	0	Ppp1r3g
0.00594912481662986	3.26371657888148	0.018	0.003	1	0	Fgd2
0.00595608851924978	0.742202335119986	0.024	0.006	1	0	Aldh1a2
0.00597448367578682	0.157655378123164	0.625	0.528	1	0	Pop4
0.00598289754978365	0.247619021001362	0.523	0.423	1	0	Rab9
0.00598720043389352	0.379683919947586	0.261	0.198	1	0	Zfp787
0.005992542344841	0.101738967122961	0.943	0.88	1	0	Mdh2
0.00600201997486105	0.883361760906471	0.072	0.038	1	0	Brpf3
0.00600204201264892	0.307107445204755	0.138	0.087	1	0	Tlcd1
0.0060070941368416	2.88091038484594	0.018	0.003	1	0	H2-Q7
0.0060070941368416	2.9462089115907	0.018	0.003	1	0	Myom1
0.0060070941368416	2.73027617396184	0.018	0.003	1	0	Cystm1
0.00602742700795172	0.288320654866275	0.459	0.388	1	0	Ddx17
0.0060655718916855	2.48059865976497	0.018	0.003	1	0	Gm38394
0.0060655718916855	2.72293149439955	0.018	0.003	1	0	Mybpc3
0.0060655718916855	2.87900608274715	0.018	0.003	1	0	Zfp874b
0.0060655718916855	2.16232809653471	0.018	0.003	1	0	Rhag
0.00609432403365276	0.352229571690726	0.39	0.315	1	0	Jam3
0.00609616823974974	0.241574412112685	0.258	0.19	1	0	Rpusd4
0.00612456194455519	2.59171970736721	0.018	0.003	1	0	Gm29427
0.00612456194455519	2.20878463714072	0.018	0.003	1	0	Dennd2c
0.00612456194455519	2.32882789623978	0.018	0.003	1	0	Cfap57
0.00612456194455519	2.40942638690372	0.018	0.003	1	0	Gm12976
0.00612456194455519	1.9673839661997	0.018	0.003	1	0	Ank1
0.00612456194455519	2.16923068810745	0.018	0.003	1	0	Hbq1b
0.00612456194455519	2.54848693205431	0.018	0.003	1	0	Psme2b
0.00614192745285396	0.670308168184528	0.153	0.102	1	0	Rpgrip1
0.00614625323889426	0.494583699045539	0.12	0.076	1	0	Spry1
0.0061515296087995	0.351892486836791	0.282	0.213	1	0	Fam207a
0.00616197536320314	0.26100733439292	0.417	0.332	1	0	Cnrip1
0.00617676668158524	0.48971503428213	0.159	0.108	1	0	Gtpbp3
0.00618406818229333	1.990857554583	0.018	0.003	1	0	St6galnac5
0.00618406818229333	1.77852634645893	0.018	0.003	1	0	Kcnn4
0.00618406818229333	1.96832091013106	0.018	0.003	1	0	Sox21
0.00618406818229333	1.9166920011805	0.018	0.003	1	0	Mbp
0.00618687281353272	0.247605526851202	0.225	0.157	1	0	Sept6
0.00619232243860894	0.47158558434481	0.099	0.058	1	0	Zbtb2
0.00619256980275334	0.201795969237472	0.336	0.248	1	0	Pwwp2a
0.00620889505918511	1.73585954838092	0.051	0.023	1	0	Platr5
0.00622014394047764	0.480259501242674	0.303	0.236	1	0	Cdc40
0.00622817675606077	0.207256548466649	0.577	0.484	1	0	Pum2
0.00624409451527861	1.63277499001414	0.018	0.003	1	0	Plet1
0.00624409451527861	1.6372071818526	0.018	0.003	1	0	D930030I03Rik
0.00624937598972001	0.313282840674658	0.318	0.245	1	0	B230312C02Rik
0.00625054310860258	1.29911547544768	0.691	0.609	1	0	Hbb-bh1
0.00625341018115467	0.245444268484142	0.162	0.108	1	0	Ipmk
0.00630224201540878	0.955266186792499	0.06	0.029	1	0	Swsap1
0.00630464487751252	1.23489576855759	0.018	0.003	1	0	Zfp473
0.00630464487751252	1.35396658878295	0.018	0.003	1	0	Pou5f1
0.00630464487751252	0.595778384896586	0.018	0.003	1	0	H2-T23
0.00632232349583652	0.225371955006709	0.393	0.312	1	0	Kif23
0.00633631637957267	0.458415072772405	0.15	0.099	1	0	Zfp821
0.00633694563078973	0.230903681793585	0.273	0.201	1	0	D5Ertd579e
0.00635614301966666	0.541654152125218	0.168	0.117	1	0	Nthl1
0.00635849287309936	0.452740478323972	0.156	0.105	1	0	Errfi1
0.00635933848387177	0.185913488827066	0.342	0.265	1	0	Ino80c
0.00637690772001376	0.317094836573466	0.183	0.125	1	0	Armc6
0.00639495418053258	0.296921165554957	0.18	0.122	1	0	Usb1
0.00639534456118913	0.18302623890484	0.724	0.615	1	0	Vps36
0.00647907104411706	0.254612407171105	0.483	0.405	1	0	Agpat5
0.00648216108795199	0.434886666966902	0.267	0.204	1	0	Rapgef5
0.00648601044586855	0.227228683935123	0.48	0.397	1	0	Tcof1
0.00648920303354978	0.304983359499563	0.306	0.23	1	0	Psmc3ip
0.00653986762126872	0.584337385785886	0.117	0.073	1	0	Mtrr
0.0065398816425598	0.214986646354168	0.357	0.274	1	0	Spns2
0.006544371753675	0.548478107134601	0.231	0.169	1	0	Rspo3
0.00654535482518116	0.716128335502928	0.06	0.029	1	0	Zfp346
0.00656848234204378	0.202798150345225	0.336	0.248	1	0	Mecr
0.00659630819766637	3.41634039055918	0.072	0.038	1	0	Ttr
0.00663962697758424	0.363836747751128	0.165	0.111	1	0	Mettl13
0.00667195309766626	0.221976866963359	0.676	0.595	1	0	Wbscr22
0.00671289897011916	0.362176774905107	0.357	0.289	1	0	Dnaaf2
0.00671745766759694	0.3002967820175	0.249	0.181	1	0	Trub1
0.00672117184390495	0.225659897727212	0.312	0.23	1	0	Pdcd11
0.00672669370729605	0.641165721878858	0.102	0.061	1	0	Gramd4
0.00675854924327568	0.460816968425564	0.159	0.108	1	0	Odf2l
0.00677793863373626	1.29724602085046	0.051	0.023	1	0	Usp54
0.00679709911597757	0.496791227154344	0.159	0.108	1	0	Zfp105
0.00683787252546608	0.45796328970842	0.201	0.143	1	0	Espl1
0.00684264747876072	0.31409782957327	0.3	0.227	1	0	Plekhf2
0.0068463532187208	0.288005204526032	0.477	0.408	1	0	Mis18a
0.00684787731807173	1.11286507905445	0.051	0.023	1	0	Gm20045
0.00686072051520113	0.22518634227887	0.82	0.767	1	0	Son
0.00686967835619021	0.472580435811642	0.27	0.21	1	0	Prodh
0.00691247487481639	0.189831557739605	0.417	0.327	1	0	Smyd5
0.00692412899899687	0.371553898344852	0.084	0.047	1	0	Adck1
0.00694561320801141	0.11463968731076	0.835	0.781	1	0	Med10
0.00695146858763067	0.560115093736386	0.114	0.07	1	0	Rapgef4
0.0069656771701417	0.782074098886486	0.09	0.052	1	0	Setd6
0.00698907594644604	1.02385280997277	0.925	0.904	1	0	Hbb-y
0.00702963381154935	0.652621423417454	0.234	0.175	1	0	Hba-a2
0.00703419652823723	0.194167947696015	0.838	0.79	1	0	Gcsh
0.00703892830338381	0.335449500446349	0.108	0.064	1	0	Polrmt
0.00704945067844154	0.205726842044923	0.658	0.56	1	0	l7Rn6
0.00711662215905844	0.15562340968767	0.751	0.671	1	0	Ube2b
0.00712046626330869	0.166778625419716	0.375	0.286	1	0	Kmt2a
0.00713416142594212	0.983670871722623	0.051	0.023	1	0	Rttn
0.00714391129380435	0.188539369649772	0.444	0.347	1	0	Ctbp2
0.00715188424887871	0.241043891440476	0.7	0.653	1	0	Imp3
0.00715903676093908	0.276754689333122	0.291	0.222	1	0	Tsc22d2
0.00717220761058051	0.265515728906721	0.084	0.047	1	0	Tmem177
0.00717516044044926	0.334046410512304	0.219	0.157	1	0	Scaf4
0.00718072140950031	0.192121263501065	0.532	0.431	1	0	Ctps
0.00719890782339128	0.502382887212114	0.168	0.117	1	0	1190002N15Rik
0.00720257718346368	0.335433962316952	0.144	0.093	1	0	Ddx31
0.00724593252493789	0.721240137022033	0.087	0.05	1	0	Sirt6
0.00725316146500188	0.2775722488892	0.297	0.227	1	0	Srebf2
0.00730011823852671	0.32842495163595	0.354	0.28	1	0	Smad1
0.00732328891409755	0.277849466243076	0.132	0.085	1	0	Tada2b
0.0073610299689791	0.140861493829381	0.643	0.563	1	0	Nxt1
0.00744342949884085	0.113044003844997	0.883	0.822	1	0	Srrm1
0.00744965964266353	0.144064913257958	0.498	0.408	1	0	Prpf8
0.00745683519343884	0.247344732262647	0.186	0.125	1	0	Smpd2
0.00746340124156051	0.259495003077368	0.553	0.475	1	0	Lyl1
0.00746903635974357	0.788781673794705	0.051	0.023	1	0	Gpsm2
0.00750333498525674	0.663005308548963	0.102	0.061	1	0	Traf6
0.00750623034013624	0.177859938166163	0.408	0.327	1	0	Alkbh5
0.00753391827053522	0.252679037142062	0.06	0.029	1	0	Dubr
0.00754075830311422	0.94973083608198	0.078	0.044	1	0	Zfp715
0.00754872494271659	0.172358172115262	0.505	0.414	1	0	Ankrd10
0.00755467897320715	0.192955777467024	0.333	0.254	1	0	Dguok
0.00755728907297048	0.957341830180613	0.042	0.017	1	0	Il16
0.0076015235429139	1.04428869913823	0.078	0.044	1	0	Nlrc3
0.00766110821029312	0.803027618068709	0.051	0.023	1	0	Ftx
0.00767543073333563	0.312156306473374	0.321	0.248	1	0	Rpap3
0.0076828717611209	0.395153398290164	0.231	0.169	1	0	Prmt6
0.00768452158417673	1.64701484776325	0.033	0.012	1	0	Robo2
0.00775349710771582	0.452713951002065	0.186	0.131	1	0	Capn10
0.00778494913976863	1.06050303774422	0.033	0.012	1	0	Ccdc136
0.00778494913976863	1.0029792467663	0.033	0.012	1	0	Klf1
0.00778690955415248	0.259864375924966	0.414	0.329	1	0	Sart1
0.00780145232102377	0.206928088541555	0.36	0.274	1	0	Dimt1
0.00781794060701241	0.608022395469071	0.051	0.023	1	0	Brinp1
0.00786103059073049	1.15380430902835	0.033	0.012	1	0	Myrf
0.00787105781688195	0.46713884398081	0.168	0.114	1	0	Ccdc137
0.00788470295545237	0.244246959095579	0.246	0.184	1	0	Dlg1
0.00789203235225124	0.31640836850842	0.06	0.029	1	0	Stard9
0.00790996876882001	0.233048887001231	0.441	0.347	1	0	Nudcd3
0.00793779607592204	1.04001694255503	0.033	0.012	1	0	Znrf3
0.00795453293521501	0.165443009566256	0.339	0.257	1	0	Cpsf3
0.0079830522121301	0.184523193965396	0.736	0.636	1	0	Ddx1
0.00804118163457948	1.11310851369246	0.033	0.012	1	0	Hist1h2be
0.00806280323419986	0.162229043900427	0.613	0.531	1	0	Twistnb
0.00809953602128387	0.431974045595084	0.12	0.076	1	0	Peg12
0.0081243907931577	0.477628078222518	0.147	0.099	1	0	Ddx51
0.00813172117676803	0.921487575596944	0.042	0.017	1	0	Dnal1
0.00814236700877787	0.102346567435414	0.273	0.195	1	0	Polr3c
0.00816468591245659	0.522562076440585	0.129	0.085	1	0	Inpp5d
0.00820870396680162	0.277134937726027	0.498	0.429	1	0	Tmem70
0.0082693541418891	0.261235754859881	0.165	0.111	1	0	Ncoa3
0.00829949326724593	0.801466497664945	0.078	0.044	1	0	Cth
0.0083093376132439	0.340003146457446	0.12	0.076	1	0	Piezo2
0.00833253980744242	0.624591771349947	0.078	0.044	1	0	Nfkb2
0.00835010502933559	0.104645168331412	0.52	0.414	1	0	Arhgap5
0.00837229108591958	0.501665308274873	0.123	0.079	1	0	Mtrf1l
0.00839220464302512	0.301427837081425	0.243	0.178	1	0	Elp4
0.00841259127188142	1.01092266785675	0.033	0.012	1	0	Arg1
0.00841819533973164	0.569264938610831	0.162	0.114	1	0	Map3k1
0.0084592223550886	0.490388051106261	0.147	0.099	1	0	Iqsec1
0.0084741759919674	0.275481447444967	0.354	0.283	1	0	Kif2c
0.00849766697892485	0.24931566507273	0.27	0.201	1	0	Pgap2
0.00854600604937672	0.280828070061227	0.165	0.111	1	0	Vcpip1
0.00857641026795082	0.574164499970848	0.033	0.012	1	0	Cmpk2
0.00858957126037182	0.193371290004588	0.297	0.224	1	0	Rcbtb1
0.00859710984094019	0.504624164232577	0.216	0.16	1	0	Macrod2
0.00860094095904514	0.380219797379049	0.255	0.192	1	0	Tbc1d9b
0.00864262767174094	0.237705716492605	0.498	0.414	1	0	Ppil3
0.00864797760519107	0.794015835318802	0.042	0.017	1	0	Gm5611
0.00866907725541348	0.124368445026363	0.39	0.292	1	0	Nfkbib
0.0087414384741806	0.677807885683499	0.12	0.079	1	0	1600002K03Rik
0.00881870625827598	0.149172412227155	0.357	0.277	1	0	Aaas
0.00881984694618561	0.302119294873714	0.24	0.175	1	0	Zbed4
0.00890276212844628	0.127686560818938	0.228	0.163	1	0	Htt
0.0089248354879107	0.370969085866879	0.165	0.114	1	0	Zak
0.00900699122417361	0.407249187657794	0.321	0.257	1	0	Pde4b
0.00900992901642511	0.212957391203293	0.571	0.496	1	0	Ebpl
0.00912591527050649	0.169324459264823	0.45	0.353	1	0	Adgrl2
0.00914800247626219	0.327055999509951	0.216	0.157	1	0	Specc1l
0.00916051946895941	0.171168766331817	0.432	0.347	1	0	Mga
0.00920537862936549	1.02733914799679	0.054	0.026	1	0	Mon1a
0.00923080840297307	0.1712844118885	0.583	0.493	1	0	Safb
[truncated: 4,351 more rows]
