# Supplementary material for: Discovery of a pre-vein progenitor that requires VEGF/ERK inhibition to complete vein differentiation
Source: bioRxiv. 2025 Dec 4:2025.10.11.681838. Originally published 2025 Oct 12. Preprint. [Version 2] doi: 10.1101/2025.10.11.681838 (PMC12632389; doi:10.1101/2025.10.11.681838)
Supplement: Supplement 1 — Table S1: Single-cell RNA-seq of hPSC-derived cell-types Differentially expressed genes that distinguish day 0 hPSCs (“H1”), day 1 mid primitive streak (“d1ps”), day 2 lateral mesoderm (“d2dlm”), day 3 artery ECs (“d3aus”), day 3 pre-vein ECs (“d3pvus”), day 4 vein ECs (“d4vus”), and day 3–4 mesenchyme (“mes1”). Gene expression was measured by single-cell RNA-seq. Table S2: Bulk RNA-seq of hPSC-derived cell-types Count matrix of gene expression of day-0 hPSCs (“H1”), day-1 mid primitive streak (“D1_PS”), day-2 lateral mesoderm (“D2_DLM”), day 3 artery ECs, CD144+ FACS-purified (“D3_Artery”), day 3 pre-vein ECs, CD144+ FACS-purified (“D3_Prevein”), and day 4 vein ECs, CD144+ FACS-purified (“D4_Vein”). Gene expression was measured by bulk-population RNA-seq, and is quantified in log2 counts per million (CPM) units. Table S3: Cell-surface marker screening of hPSC-derived cell-types For each hPSC-derived cell-type, the number indicates the percentage of cells that expressed a given cell-surface marker by high-throughput flow cytometry. Day 3 artery EC and day 4 vein EC populations were pre-gated on the CD144+ endothelial subset before quantifying the expression of other cell-surface markers. This was done to avoid being confounded by CD144− non-endothelial cells in the culture. Table S4: Single-cell RNA-seq of E9.5 mouse embryo ECs in vivo Differentially expressed genes that distinguish 4 different types of ECs identified in the E9.5 mouse embryo. Raw single-cell RNA-sequencing data were obtained from a previous study65. We provisionally annotated the following clusters based on expression of characteristic marker genes: 0 (vein-like 1 ECs), 1 (other ECs), 2 (artery ECs), and 3 (vein-like 2 ECs). Table S5: Single-cell RNA-seq of gene expression changes upon triple SOXF knockdown during artery EC differentiation Genes that are differentially expressed between artery ECs generated from control vs. SOX7/SOX17/SOX18-CRISPRi hPSCs. Positive fold change indicates higher expre [file media-1.zip › Supplemental Tables (for Nature) copy/Table S10 ΓÇö bulk_RNAseq_viral_infection_counts.xlsx]

## Sheet: Count matrix
	Mocka6ha	Mocka6hb	Mocka6hc	Mocka12ha	Mocka12hb	Mocka12hc	Mocka24ha	Mocka24hb	Mocka24hc	Mocka48ha	Mocka48hb	Mocka48hc	Mockv6ha	Mockv6hb	Mockv6hc	Mockv12ha	Mockv12hb	Mockv12hc	Mockv24ha	Mockv24hb	Mockv24hc	Mockv48ha	Mockv48hb	Mockv48hc	SEa6ha	SEa6hb	SEa6hc	SEa12ha	SEa12hb	SEa12hc	SEa24ha	SEa24hb	SEa24hc	SEa48ha	SEa48hb	SEa48hc	SEv6ha	SEv6hb	SEv6hc	SEv12ha	SEv12hb	SEv12hc	SEv24ha	SEv24hb	SEv24hc	SEv48ha	SEv48hb	SEv48hc	ANa6ha
A1BG	182	113	158	174	254	181	177	192	255	286	282	185	107	118	104	130	169	106	108	112	132	164	164	183	110	171	93	123	131	120	205	216	140	219	210	179	100	150	100	84	164	52	151	129	120	167	123	157	223
A1BG-AS1	201	128	141	153	207	155	153	208	237	208	230	187	107	171	150	137	147	125	128	133	145	173	178	143	126	158	131	113	151	161	267	247	208	342	324	261	117	172	147	84	143	49	154	216	207	218	99	234	231
A1CF	0	0	0	0	1	0	0	0	0	0	1	0	0	0	0	1	0	0	0	0	0	0	0	0	0	1	0	0	4	0	0	0	0	0	0	0	0	0	0	0	1	0	0	0	0	0	11	0	1
A2M	3429	2510	3293	2986	2563	2164	3819	4061	3795	4775	4272	4081	1601	1827	1793	1369	1534	1343	1139	1417	2202	1709	1415	1473	2698	2981	2053	1184	1295	1289	768	744	614	466	427	485	913	970	1147	471	715	236	442	372	516	251	133	318	5428
A2M-AS1	65	37	44	32	51	35	44	44	64	65	67	64	26	38	33	30	35	30	46	38	37	63	51	37	12	20	17	18	19	15	20	25	32	32	16	32	34	11	29	9	11	7	36	29	44	39	26	28	75
A2ML1	0	0	0	0	1	0	0	0	0	1	0	0	1	1	0	0	0	1	0	3	0	1	0	0	0	0	0	1	0	0	2	0	0	0	0	0	2	1	0	0	1	0	0	1	0	0	4	0	1
A2MP1	0	0	7	0	0	0	0	0	0	0	0	0	0	0	0	1	0	0	0	0	0	0	0	0	0	0	0	0	0	0	0	0	0	2	3	0	0	0	0	0	2	0	0	0	0	1	0	2	0
A3GALT2	1	0	3	0	1	0	1	1	0	0	0	0	0	0	2	0	0	0	0	0	0	0	0	2	0	0	0	0	3	1	1	0	0	2	0	0	0	0	0	0	1	0	2	0	0	0	0	0	1
A4GALT	130	69	106	139	188	82	117	114	173	270	327	243	22	23	17	29	43	39	17	47	18	28	38	31	97	167	69	184	145	208	97	89	83	238	170	153	17	43	45	46	84	20	66	52	47	124	62	90	177
A4GNT	1	0	0	0	0	0	0	0	0	0	0	0	0	0	0	0	0	0	2	0	0	0	2	0	0	0	0	0	0	0	0	0	0	0	0	0	0	0	0	0	0	0	0	0	0	0	0	0	0
AAAS	1627	945	1513	1439	1562	1013	1152	1355	1511	1251	1289	1101	1742	1901	1895	1952	1894	1497	1640	1823	1932	1809	1729	1883	1521	1344	1423	988	1236	1369	1336	1242	1293	1415	1466	1279	1309	1824	1609	1066	1680	550	2055	1799	1900	1383	757	1384	2242
AACS	809	514	768	900	938	680	689	945	1018	901	975	861	611	714	706	696	679	619	734	834	727	880	902	922	746	632	654	747	843	921	934	921	882	1312	1031	1018	451	646	606	448	655	226	849	647	677	603	415	669	1083
AACSP1	0	0	0	0	0	0	0	0	0	0	0	0	0	0	0	0	0	0	0	0	0	0	0	0	1	0	0	0	0	0	0	0	0	0	6	0	0	0	0	1	0	0	0	0	0	3	5	0	0
AADAC	8	8	16	7	7	9	8	12	9	2	7	15	7	7	8	13	7	11	10	8	6	6	6	3	11	27	18	25	45	47	88	68	64	181	145	167	36	20	26	23	22	15	20	39	21	39	27	42	19
AADACL2	0	0	0	0	0	0	0	0	0	0	0	0	2	0	0	0	0	0	0	0	0	0	0	0	0	0	0	1	0	0	0	0	0	0	0	0	0	1	0	0	0	0	0	0	0	1	2	0	0
AADACL2-AS1	0	0	0	0	0	2	0	0	0	0	0	0	0	0	0	0	0	0	0	0	0	0	0	0	0	0	0	0	1	0	0	0	0	0	1	0	0	0	0	0	0	0	0	0	1	1	0	1	0
AADACL3	0	0	0	0	0	0	0	0	0	0	0	0	0	0	0	0	0	0	0	0	0	0	0	0	0	0	0	0	0	0	0	0	0	0	0	0	0	0	0	0	0	0	0	0	0	0	3	0	0
AADACP1	20	12	45	27	29	22	22	27	40	28	21	21	26	35	17	30	29	20	10	26	20	21	23	31	39	49	41	72	78	44	125	147	155	205	105	151	43	43	95	49	55	38	75	74	84	47	27	50	36
AADAT	212	206	265	249	281	275	170	228	251	232	235	213	290	258	255	232	254	214	160	210	219	203	176	208	165	187	201	217	254	245	308	285	290	259	231	268	199	177	252	191	219	103	350	284	276	177	91	210	339
AAGAB	1136	885	1256	1003	1067	969	806	1176	1148	1067	1059	1000	1484	1356	1464	1370	1393	1307	1145	1615	1338	1330	1305	1325	1240	1080	1286	1676	1474	1474	1342	1459	1462	1808	1592	1781	1211	1148	1519	1307	1693	674	1777	1510	1856	1406	785	1672	1640
AAK1	1681	1347	1748	1633	1887	1514	1385	1924	1875	1932	1921	1902	1256	1158	1315	1252	1344	1225	1129	1624	1438	1432	1484	1297	1862	1450	1749	1307	1127	1211	1686	1699	1587	2104	1559	1878	908	900	1130	922	1080	560	1475	1259	1657	1324	1058	1514	2512
AAMDC	463	314	420	402	410	413	327	413	468	387	435	406	392	386	385	381	366	332	364	478	398	480	525	546	356	289	348	252	248	293	236	244	207	332	328	323	301	316	333	197	293	130	384	327	280	368	162	364	567
AAMP	2512	1421	2206	2016	2292	1654	1541	1918	2168	1823	2052	1774	2511	2790	2582	2758	2863	2368	2237	2269	2486	2384	2453	2907	1738	2078	1656	2320	2567	2830	2798	2455	2270	2737	2526	1957	2013	3095	2454	1995	3126	1044	2972	2825	2744	2095	1358	1999	3356
AANAT	2	0	0	5	2	4	1	1	0	0	0	0	4	1	1	2	3	0	2	0	0	0	0	0	0	1	3	5	0	2	0	0	1	1	2	3	5	5	9	2	4	0	3	0	5	7	0	1	0
AAR2	1304	814	1222	1016	1086	745	878	1056	1070	984	1070	950	1207	1321	1277	1175	1242	1023	953	1131	1173	990	1067	1164	1338	1285	1324	1502	1429	1683	1542	1454	1375	1583	1581	1326	1026	1331	1285	828	1430	452	1343	1178	1303	1054	588	1184	1901
AARD	3	0	6	3	1	0	1	6	2	3	5	1	1	0	1	1	0	1	2	0	3	1	0	6	4	0	2	6	0	1	2	0	7	1	1	0	0	0	2	0	0	0	0	1	0	0	6	1	4
AARS1	4398	3012	4437	4026	4551	3375	3187	4253	4220	3427	3760	3374	6490	7064	7066	8656	9194	7782	6711	8391	8329	8256	8225	8458	3803	3160	3656	4311	4493	5027	6351	5711	5871	12464	12319	11763	4822	6287	5933	7017	9958	3445	10561	9903	10429	10785	7110	11519	6041
AARS2	932	565	926	773	884	653	654	699	828	623	724	568	942	1129	1077	1026	1148	815	780	885	903	861	892	941	786	830	760	844	892	953	998	1003	832	1096	1116	822	695	1089	883	776	1243	355	1247	1180	1143	796	489	781	1329
AARSD1	785	491	700	723	729	615	554	690	788	647	718	616	876	981	883	940	957	863	791	854	800	859	843	921	796	556	729	687	766	803	924	802	733	962	933	940	785	989	924	723	1107	349	974	921	960	829	498	879	1015
AASDH	200	145	186	151	160	152	125	151	155	164	180	192	236	218	258	216	231	206	235	306	268	288	255	271	161	197	166	198	183	176	239	214	231	240	188	232	238	196	253	208	226	92	346	233	339	248	133	303	237
AASDHPPT	1157	928	1221	867	1051	933	776	963	1117	1029	1046	988	1690	1530	1660	1372	1310	1176	1066	1443	1437	1059	1179	1278	1227	1176	1398	1563	1563	1442	1735	1854	1751	1762	1204	1482	1436	1217	1851	1154	1373	684	1763	1327	1727	1038	611	1191	1694
AASS	699	542	720	691	801	679	553	782	854	740	688	743	741	780	778	754	824	772	903	1274	1197	1143	1117	1047	799	713	927	573	703	666	670	596	584	675	516	731	596	517	739	397	525	245	701	567	738	515	636	627	1053
AATBC	6	1	6	11	8	1	5	2	8	4	8	3	3	5	5	7	11	9	2	6	9	2	1	4	1	3	4	17	8	12	4	2	1	6	7	11	2	4	6	7	6	2	1	1	1	6	14	6	9
AATF	1412	1024	1356	1253	1450	1317	852	1047	1179	873	942	897	2182	2221	2167	2520	2496	2176	1839	2242	1985	1755	1753	1921	1632	1519	1742	2367	2222	2381	2284	1985	2146	2470	2344	2325	1932	2164	2272	2132	2968	1127	2857	2575	2699	1730	1358	2011	1901
AATK	77	73	87	105	143	76	86	104	187	225	271	231	14	28	16	29	21	23	14	23	34	20	16	20	41	38	10	19	20	14	24	15	17	26	24	12	19	15	2	7	6	3	31	22	13	20	16	21	126
ABALON	2	0	2	0	0	3	0	3	0	5	0	5	3	2	0	0	0	5	0	2	0	0	0	0	0	0	0	5	2	0	0	2	4	0	0	0	6	0	0	9	0	0	0	0	5	0	11	0	0
ABAT	223	127	176	266	303	205	171	271	294	250	248	270	69	49	88	88	133	103	90	103	82	74	106	93	66	88	72	216	206	210	224	256	245	295	240	202	32	56	54	134	187	77	87	81	109	52	79	82	268
ABCA1	3155	2541	3317	3886	3970	3469	3126	4492	4632	4297	4424	4274	346	315	395	185	197	236	405	533	560	717	640	472	1567	1611	1546	746	742	613	1457	1424	1501	2636	2110	2350	190	267	244	436	509	263	545	404	476	491	419	551	5358
ABCA10	4	6	6	5	10	1	7	4	8	10	14	7	7	2	4	6	7	5	4	8	14	7	11	8	0	1	0	2	2	8	7	8	2	12	8	10	6	3	6	1	0	3	12	2	2	5	0	11	16
ABCA12	1	1	1	2	2	3	2	1	2	2	1	4	1	1	0	0	0	1	0	0	1	3	1	0	0	0	0	0	0	0	3	3	2	11	9	2	0	1	0	3	0	0	4	5	6	2	12	2	1
ABCA13	39	25	45	25	32	25	36	24	44	16	14	25	16	9	18	17	25	18	13	19	8	4	3	4	50	25	32	32	41	25	20	32	38	43	20	32	7	9	8	8	7	3	6	1	1	0	12	0	67
ABCA2	712	441	551	853	968	562	860	969	1173	1403	1479	1245	482	515	500	570	644	507	533	586	598	859	793	829	445	419	373	350	322	332	508	513	450	554	562	489	288	516	369	269	376	123	440	457	424	417	227	386	971
ABCA3	3094	1735	2627	3574	3844	2522	3098	3781	4042	4207	4523	3855	1977	2459	2182	3259	3431	3059	3321	3785	3942	4837	4578	4699	2602	1794	1833	2859	2873	3316	3696	3438	2877	5458	5301	4297	1344	2122	1718	1842	3209	890	3168	3363	3665	4091	2643	4184	3954
ABCA4	347	210	293	364	418	353	223	332	325	328	269	291	56	77	69	77	63	57	67	82	94	92	96	107	205	227	145	199	193	197	101	118	142	198	202	153	26	48	52	30	49	9	51	26	41	45	33	51	475
ABCA5	132	112	137	171	198	185	205	290	270	274	253	275	109	135	169	174	173	164	197	313	262	301	214	243	107	144	107	80	122	119	217	259	176	544	386	536	126	99	134	92	109	70	163	146	214	222	159	280	185
ABCA6	2	1	2	5	2	4	1	5	1	6	9	6	0	2	5	4	2	0	5	7	5	2	7	6	0	1	0	4	2	5	0	4	8	4	7	17	1	2	0	0	1	0	4	4	0	15	23	17	1
ABCA7	193	97	163	317	395	221	363	403	512	583	613	523	109	123	120	203	178	153	290	221	308	402	362	377	85	101	49	62	64	93	210	227	174	444	390	352	76	97	83	90	133	35	289	298	277	386	255	394	284
ABCA8	3	0	3	3	4	0	4	8	2	3	6	7	6	4	2	5	3	9	8	15	13	21	14	3	0	0	1	21	1	0	2	5	2	8	4	6	0	4	0	2	0	0	3	0	6	1	18	1	1
ABCA9	11	3	9	10	7	8	7	11	16	23	20	25	14	7	11	9	11	5	13	25	13	23	15	13	2	5	1	4	1	8	4	2	10	16	3	13	5	4	1	2	0	1	7	8	4	9	14	10	14
ABCA9-AS1	0	0	0	0	0	0	0	0	0	0	2	0	0	0	1	2	0	0	2	1	3	0	2	6	0	0	0	0	0	0	0	0	0	0	0	3	0	0	0	0	0	0	0	0	0	0	0	1	0
ABCB1	6	4	11	9	6	4	6	12	7	9	4	12	6	2	4	5	4	7	1	3	8	0	2	4	11	11	28	10	18	24	7	15	6	8	9	9	9	3	8	13	14	3	11	3	8	10	5	3	13
ABCB10	824	627	850	662	716	674	537	746	714	625	629	630	1124	1092	1248	1064	1046	874	1000	1277	1200	1019	1110	1158	1018	1019	1075	972	974	1059	1001	1020	959	954	719	855	1058	1130	1403	848	1030	503	1256	1041	1243	705	481	861	1108
ABCB11	0	0	0	1	3	0	0	1	0	0	0	0	0	0	0	0	0	1	1	1	0	0	1	0	0	0	0	0	1	0	0	2	2	3	0	0	0	0	0	0	2	0	0	0	0	0	5	0	1
ABCB4	14	8	12	7	9	11	8	9	17	11	17	14	25	13	19	7	4	8	2	5	9	6	11	4	41	3	11	14	18	16	22	8	11	20	19	30	7	6	14	5	8	2	4	2	5	7	11	9	14
ABCB5	2	0	6	6	4	2	2	7	9	6	2	2	0	1	0	1	0	1	3	1	1	0	0	2	0	0	0	4	0	1	1	0	0	0	2	6	1	3	0	0	1	0	0	0	0	0	0	0	2
ABCB6	576	316	466	731	799	511	521	789	878	758	732	617	285	317	256	424	424	339	412	496	454	514	508	503	298	289	266	243	346	342	670	641	554	806	720	677	142	260	189	143	309	93	534	476	555	769	429	709	817
ABCB7	548	370	515	371	419	350	360	479	464	411	394	429	636	610	669	554	625	524	597	801	695	728	666	719	468	440	436	511	479	570	483	445	496	608	493	541	506	561	605	386	608	259	778	593	805	556	323	695	723
ABCB8	944	564	742	886	1067	623	776	943	972	795	842	771	735	868	792	928	871	690	742	788	816	832	907	977	861	774	683	658	761	836	1055	976	845	1259	1248	938	518	775	648	500	866	202	999	900	866	756	373	884	1356
ABCB9	177	100	180	194	207	152	148	188	204	220	195	164	172	176	193	214	216	161	170	170	153	217	188	226	141	113	123	151	129	113	219	152	219	206	234	181	108	231	175	99	158	41	200	168	181	133	92	188	251
ABCC1	3640	2409	3557	3461	3706	2753	2596	3333	3704	3851	4073	3619	4148	4819	4654	5086	5408	4641	4689	5498	5399	6431	6515	6506	2814	2505	2371	3683	3873	4116	4932	4680	4129	5082	4739	4393	2669	4077	3691	2917	4315	1395	4302	4085	4541	3638	2547	3862	5412
ABCC10	955	566	860	1159	1290	742	959	1185	1333	1316	1402	1296	711	922	825	1117	1049	816	1020	1028	1049	1074	1181	1129	585	581	440	538	683	737	1265	1208	1035	1628	1650	1364	511	842	638	606	916	309	1344	1231	1287	1226	766	1270	1418
ABCC11	5	0	4	2	8	1	1	4	5	2	2	1	0	5	11	6	6	2	3	8	2	2	2	6	0	0	4	7	2	9	6	3	2	1	7	2	4	1	4	3	4	2	8	1	9	3	4	2	5
ABCC12	0	0	0	1	0	1	0	1	0	0	0	0	0	0	0	0	0	0	0	0	0	0	0	0	0	0	0	0	0	0	0	0	0	0	0	0	0	0	0	0	0	0	0	0	0	0	3	0	0
ABCC13	0	0	0	0	0	0	0	0	1	0	0	0	0	0	0	0	0	0	0	1	0	0	0	0	0	0	0	0	0	0	0	0	0	0	0	0	0	0	0	0	0	0	0	0	0	0	12	0	0
ABCC2	55	39	54	62	66	46	41	61	49	75	59	55	42	72	51	65	58	45	57	76	68	121	86	99	29	29	44	28	49	50	47	66	50	41	77	63	48	60	38	31	31	15	52	49	59	45	45	65	71
ABCC3	4	2	1	4	3	1	2	2	3	2	1	1	12	11	9	13	10	8	13	13	9	13	38	19	1	4	0	8	5	9	8	4	9	22	17	13	7	10	10	24	22	4	73	60	51	190	126	158	6
ABCC4	348	247	371	318	345	286	231	294	348	346	341	344	989	870	937	908	924	768	651	798	650	559	642	647	481	372	557	689	730	704	581	607	646	440	380	422	715	821	1023	828	1172	534	990	748	911	455	338	599	503
ABCC5	1316	924	1467	1416	1436	1076	1220	1366	1546	1326	1472	1317	990	955	1004	1028	1006	862	952	1148	1079	1095	1158	1131	950	942	882	788	914	1046	1283	1112	1141	1247	1043	1037	656	766	842	579	880	355	973	906	1043	763	657	870	1978
ABCC5-AS1	0	0	0	0	0	0	0	0	0	0	0	0	0	0	0	0	0	0	0	0	0	0	0	0	0	0	0	0	0	0	0	0	0	0	0	0	0	0	0	0	0	0	0	0	0	0	8	0	0
ABCC6	14	4	5	5	6	7	8	7	6	11	21	12	0	2	6	5	3	5	2	9	2	16	5	13	7	1	1	2	8	5	0	6	3	8	9	4	3	3	2	1	1	0	6	0	2	6	5	4	1
ABCC6P1	2	0	1	1	3	5	1	4	5	5	6	7	4	3	0	1	0	0	1	2	0	4	4	10	6	0	0	1	2	0	2	0	2	4	3	0	0	2	4	0	1	1	5	2	0	1	0	2	4
ABCC6P2	0	2	0	0	2	0	5	1	0	1	0	2	2	0	0	0	1	0	1	0	0	3	1	6	0	2	0	0	0	0	0	0	0	0	0	0	1	0	0	0	0	2	0	1	0	1	0	0	2
ABCC8	0	0	0	0	0	0	0	0	0	1	0	0	0	0	0	0	0	1	0	0	1	0	0	0	0	0	0	2	0	2	0	2	0	0	0	0	0	1	0	0	3	1	0	0	0	0	35	0	0
ABCC9	0	5	3	3	6	0	1	1	2	2	2	1	13	8	4	5	2	0	4	14	5	3	2	12	3	4	3	6	4	13	8	11	14	8	7	12	7	5	14	13	26	9	13	13	11	4	32	8	5
ABCD1	1636	837	1251	1177	1412	819	837	1052	1271	1080	1239	1027	402	536	521	445	454	424	406	437	506	576	638	630	1077	1022	825	528	571	614	970	824	663	1325	1222	962	248	442	341	194	362	100	554	541	539	606	445	590	2264
ABCD2	3	0	3	3	0	3	0	2	6	9	3	4	0	0	0	0	0	1	0	0	2	3	0	0	10	0	3	5	0	4	0	1	1	3	3	1	0	0	1	0	0	0	0	0	0	0	0	0	2
ABCD3	1058	806	1072	884	1014	1001	711	980	990	920	882	855	1103	1044	1132	1091	1067	916	833	1174	1107	933	913	1004	1207	1098	1259	1016	954	825	996	900	965	876	653	747	909	827	1253	615	762	350	1102	850	1082	532	439	669	1399
ABCD4	1316	769	1123	1371	1586	1041	1108	1507	1642	1668	1714	1508	929	1061	1065	1142	1075	854	998	1226	1211	1254	1190	1202	529	862	558	868	1029	1140	1215	1193	1097	1887	1814	1589	724	931	872	850	1338	382	1229	1124	1248	1230	787	1310	2043
ABCE1	3089	2454	3564	2490	2875	2824	1912	2518	2503	1893	1961	1965	5323	4738	5313	4833	5011	4464	3622	4989	4743	3497	3713	3626	4695	4542	5307	5904	5988	5786	4737	5200	4858	4024	2855	3660	5023	4451	6563	4119	4672	2439	5258	3884	5460	2262	1209	2973	4427
ABCF1	3253	2338	3347	2613	3096	2380	2090	2586	2765	2346	2763	2304	3680	3704	3714	3391	3273	2961	2805	3666	3652	3219	3195	3524	4545	3719	4125	5261	4940	5487	4970	4690	4669	5385	4889	4797	3905	4785	4800	4043	5369	2136	5448	5017	5596	3919	2808	4223	4147
ABCF2	1649	1132	1550	1388	1568	1103	1083	1229	1592	1260	1344	1091	2138	2000	2163	2141	2108	1732	1561	1888	2108	1651	1703	1641	1836	1630	1961	2333	2238	2488	2511	2155	2093	2243	2183	1966	1930	2336	2353	2039	2805	1032	2485	2317	2127	1366	966	1601	2385
ABCF2-H2BK1	779	579	1071	756	812	750	688	1027	761	662	732	726	1287	1274	1394	1229	1445	1302	1003	1642	1097	1042	1104	1182	1002	888	999	1370	1190	1393	1118	1415	1435	1237	1118	1174	966	1274	1293	1145	1511	626	1552	1310	1774	1027	586	1133	1157
ABCF3	1748	1082	1654	1527	1882	1194	1141	1512	1624	1491	1656	1475	1619	1881	1765	1741	1675	1476	1491	1735	1636	1689	1666	1867	1450	1205	1115	1276	1400	1458	1737	1582	1641	1882	1893	1692	1221	1721	1539	1195	1719	504	2132	1983	2022	1683	877	1735	2294
ABCG1	926	650	926	568	641	441	467	594	701	558	501	545	82	68	73	82	101	127	290	395	332	615	591	566	1208	1290	954	594	697	773	1763	1632	1664	3170	2751	2648	38	63	58	58	105	34	535	496	717	1167	922	1290	1469
ABCG2	61	61	67	141	119	109	136	201	213	189	227	188	730	730	760	467	534	461	688	1009	930	825	720	695	103	81	90	65	80	58	79	80	58	148	76	110	655	671	783	198	240	124	433	342	533	410	191	514	83
ABCG4	13	4	14	9	16	4	8	20	17	9	11	11	5	2	0	5	4	3	1	6	5	10	6	7	7	7	4	13	4	2	3	2	3	7	7	7	1	0	1	2	1	1	1	4	6	1	28	3	10
ABCG5	0	0	1	1	0	0	0	0	2	0	0	0	1	0	0	4	0	2	0	0	0	0	0	1	0	0	0	0	1	0	0	1	2	0	0	1	0	0	0	0	0	1	0	0	0	0	0	1	0
ABCG8	1	0	0	0	1	0	0	0	0	1	1	2	0	3	2	0	0	0	0	0	0	0	0	0	0	0	0	0	0	0	0	0	0	0	0	0	0	0	0	1	0	0	0	0	2	0	24	0	1
ABHD1	2	0	3	1	0	0	0	0	2	0	1	1	1	2	0	0	0	1	0	0	2	2	0	0	2	0	0	2	0	0	0	0	1	3	0	0	0	2	0	4	4	1	1	0	0	2	3	1	2
ABHD10	539	402	540	409	443	447	359	406	437	389	416	418	821	801	843	669	625	610	546	755	702	604	573	665	478	463	552	695	584	684	599	630	569	702	490	624	651	597	817	568	718	409	972	721	935	565	429	620	779
ABHD11	210	131	189	196	245	173	120	191	215	169	190	151	264	341	328	401	400	300	267	263	316	291	377	354	154	160	123	158	148	167	284	217	214	254	272	181	221	348	243	200	342	85	446	385	376	304	131	325	223
ABHD12	1807	1002	1574	1274	1456	1110	966	1242	1452	1230	1351	1133	1172	1236	1224	1053	1084	924	822	969	1113	1021	1121	1148	1719	1660	1526	1204	1359	1361	1008	1007	965	1211	973	886	1312	1584	1476	1105	1609	507	1270	1040	1142	817	474	972	2362
ABHD12B	0	2	2	4	1	1	0	4	0	0	0	0	5	0	4	2	0	0	4	3	7	5	1	0	1	0	0	1	0	1	1	3	0	0	0	0	3	2	6	0	1	0	9	0	3	0	1	1	2
ABHD13	520	412	522	372	496	406	320	446	503	425	515	512	485	399	479	435	357	348	347	494	482	424	456	474	750	659	778	628	636	639	564	619	537	761	516	636	404	419	668	413	505	268	614	446	629	402	220	551	695
ABHD14A	164	104	190	193	215	99	157	219	228	252	297	244	120	172	149	159	174	129	180	164	142	160	165	187	145	125	82	75	98	85	136	113	128	156	123	97	94	150	113	50	113	36	125	135	151	121	43	110	279
ABHD14A-ACY1	5	9	0	10	6	5	28	11	1	18	5	15	17	7	8	6	4	13	14	10	13	8	9	15	2	13	6	2	25	4	2	3	1	7	4	1	5	10	12	9	8	1	11	2	4	3	0	6	30
ABHD14B	318	173	280	239	307	183	201	285	306	353	414	386	268	346	315	372	438	316	284	317	282	320	404	349	221	201	166	138	143	171	194	183	199	329	318	216	182	303	268	140	207	88	310	280	239	312	171	299	402
ABHD15	152	100	136	196	230	191	157	232	209	253	279	248	92	101	74	113	133	100	115	117	143	135	171	154	107	78	53	214	199	233	241	222	178	254	240	229	68	84	71	117	150	68	298	189	199	203	126	224	252
ABHD16A	1259	738	1097	1163	1264	794	916	1074	1303	1211	1316	1122	1000	1127	1097	1127	1238	920	957	1046	1149	1207	1175	1233	726	964	693	727	1070	1158	1368	1255	1159	1827	1756	1473	745	1100	914	791	1267	407	1274	1184	1272	1287	711	1314	1708
ABHD16B	21	2	14	13	0	0	2	0	0	14	27	6	2	13	0	16	9	0	0	0	10	0	5	8	10	0	0	0	20	0	3	0	13	10	25	0	0	12	0	0	5	0	0	16	0	0	21	0	25
ABHD17A	7661	3582	5488	6548	7705	4252	5131	5305	7108	6684	7140	5749	2586	3421	2708	3542	3548	2702	3062	2773	3471	3384	3690	4059	4935	5002	3200	3110	4080	4354	4394	3609	3047	4942	4327	3079	1909	3645	2275	1795	3357	1010	2689	2691	2347	2305	1038	2170	9460
ABHD17B	435	320	436	421	433	447	358	467	542	521	551	516	390	348	400	364	346	297	353	475	421	381	415	452	418	307	427	421	508	475	458	433	449	666	437	499	279	299	367	286	344	205	459	291	490	327	301	392	523
ABHD17C	221	188	241	201	232	166	138	184	224	194	206	199	724	687	708	865	832	733	759	996	881	850	937	1027	213	219	249	206	209	238	324	317	256	350	205	275	456	480	620	412	420	190	1011	838	1007	533	286	686	302
ABHD18	185	110	151	122	112	99	103	144	175	137	128	141	170	136	153	125	146	151	151	162	203	179	165	191	148	136	125	184	245	196	158	198	161	205	191	193	120	126	171	149	186	74	255	157	221	180	146	193	243
ABHD2	1636	1281	1750	1566	1721	1335	1123	1613	1680	1597	1506	1518	1614	1448	1496	1680	1769	1543	1285	1709	1613	1653	1603	1397	2124	1546	2028	2594	2163	2446	2108	2048	1985	1983	1767	1794	1139	1388	1460	1662	2470	952	2269	1983	2428	1591	1338	2037	2438
ABHD3	166	118	151	130	165	130	94	107	128	99	100	104	130	92	111	113	115	90	102	124	125	134	107	128	57	134	135	160	177	181	140	121	108	151	134	118	95	94	100	64	116	41	135	145	143	118	61	155	170
ABHD4	2082	1368	1975	1836	1895	1346	1526	1918	1987	2256	2425	2048	1085	1231	1250	1291	1509	1199	1265	1481	1540	1599	1530	1585	1138	851	785	539	511	560	678	662	742	1417	1256	1204	614	852	749	309	503	198	781	629	682	1130	621	1327	3144
ABHD5	401	299	458	319	377	332	321	388	432	335	355	333	1003	848	1019	976	1131	897	901	1204	1075	976	881	1130	417	338	454	386	379	470	473	472	460	677	469	523	721	705	945	587	682	376	806	597	904	638	396	802	531
ABHD6	237	200	265	242	298	200	212	297	353	478	446	382	177	177	163	200	266	240	395	424	532	730	655	551	118	131	112	125	137	138	138	126	94	142	169	194	90	100	107	89	108	40	147	150	191	221	160	277	357
ABHD8	253	145	205	197	204	128	184	187	285	265	283	226	99	138	133	149	148	125	195	162	230	274	240	296	141	145	126	118	140	165	218	186	162	327	312	248	77	132	108	88	137	56	177	187	186	240	103	212	403
ABI1	2119	1515	2251	1538	1614	1207	1247	1672	1705	1596	1749	1669	1611	1522	1675	1663	1594	1440	1247	1769	1665	1560	1735	1726	1868	2017	1901	1817	1877	2090	1572	1585	1548	2111	1597	1702	1342	1476	1744	1325	1820	865	1989	1574	2086	1557	857	1630	2728
ABI2	2145	1665	2299	1968	2074	1757	1587	2294	2397	2449	2460	2370	1652	1653	1540	1458	1581	1372	1466	2063	1958	2000	1941	1882	1993	1885	1938	1430	1467	1500	1577	1686	1530	2009	1547	1873	1337	1379	1735	967	1283	580	1640	1446	1862	1243	1029	1500	3063
ABI3	1541	892	1337	1370	1599	886	1057	1135	1331	872	970	946	986	1257	1168	1299	1320	1141	1508	1496	1491	1659	1714	1810	1391	1235	1293	1506	1623	1790	2503	2309	2085	2283	2162	1693	973	1493	1066	1057	1803	439	2136	1850	1885	1730	934	1798	1961
ABI3BP	12	2	8	15	7	6	7	8	7	7	10	24	2	4	7	7	12	1	3	1	3	1	6	7	4	7	2	12	24	25	26	38	18	16	28	21	1	2	9	5	3	3	4	4	4	2	24	4	1
ABITRAM	448	307	459	325	368	318	266	364	357	317	311	280	460	397	544	406	394	355	287	356	398	274	334	329	351	450	492	530	507	560	568	575	573	742	580	659	414	362	572	458	529	221	529	451	522	409	205	474	526
ABL1	4700	3158	4749	4889	5492	3695	3842	4959	5523	5284	5706	4955	4514	4817	4490	4906	5237	4389	4607	5328	5361	5192	5070	5199	3993	3629	3512	5626	6016	6599	6276	5651	5678	6473	5932	5327	2751	4396	3736	3526	5342	1887	5184	4978	5137	3851	2658	3989	7306
ABL2	5147	4286	5729	4789	5163	4599	4266	5708	5712	5226	5145	5130	3287	3099	3384	2210	2133	1876	1528	2041	1889	1685	1732	1646	9480	7375	8937	7543	6799	7178	7087	7239	7418	8397	6935	7684	4303	4755	5397	2536	3176	1531	2582	2279	2746	2108	1809	2531	8133
ABLIM1	6560	5167	6896	9171	9796	7843	8003	13186	13193	18592	19178	18621	634	584	660	608	664	636	658	878	916	732	719	752	4631	3100	3075	1397	1308	1327	1442	1607	1620	2461	1934	2065	373	453	523	451	530	258	1025	941	1112	749	641	935	9080
ABLIM2	6	9	6	16	31	16	14	7	24	17	30	25	18	13	12	31	34	28	23	24	15	29	32	30	3	5	1	11	7	13	13	4	14	8	14	14	12	22	13	10	9	6	6	21	11	22	19	23	6
ABLIM3	401	320	436	490	493	303	415	493	602	455	446	431	3110	3116	3016	4211	4357	3586	3645	4614	4301	4464	4508	4684	359	318	386	423	412	464	1187	1330	1159	2354	1974	2013	2109	2808	2622	1932	2882	1067	4810	4252	4859	5191	3724	5734	601
ABO	1	2	0	1	1	0	0	0	3	0	0	2	0	0	0	0	0	0	0	0	0	0	0	0	1	1	2	0	0	2	0	0	0	0	2	0	0	0	0	0	0	0	0	0	1	0	7	0	1
ABR	3654	2231	3461	3462	3831	2797	2551	3406	3614	3270	3771	3323	3001	3272	3073	3714	3846	3206	3252	3780	3753	3954	4037	4089	3187	2761	2581	5192	5456	5991	6110	5552	5502	6521	5955	5164	2050	3095	2617	3370	5245	1827	5953	5382	5809	5106	3831	5414	5090
ABRA	0	1	0	0	0	0	0	0	0	0	0	0	0	0	0	0	0	0	0	0	0	0	0	1	0	0	0	0	0	0	0	0	0	0	0	0	0	0	0	0	0	0	0	0	0	0	0	0	0
ABRACL	2085	1600	2163	1386	1714	1557	1074	1351	1445	1126	1098	1154	2325	2055	2362	2077	1958	1573	1405	1872	1697	1500	1614	1702	2443	2178	2535	2373	2449	2380	1820	1903	1827	2172	1544	2070	1974	1747	2685	1857	2098	1019	2410	1852	2398	1384	770	1792	2620
ABRAXAS1	246	219	293	247	262	232	234	274	297	261	254	287	377	351	380	439	423	379	365	531	517	520	451	458	339	216	248	286	250	305	345	296	302	321	297	377	303	271	357	296	326	169	459	314	491	314	257	397	353
ABRAXAS2	566	482	651	497	594	450	452	555	570	479	464	458	652	689	710	638	598	619	589	745	702	648	616	658	745	765	824	848	808	927	930	907	916	1061	788	967	729	623	869	565	683	342	985	756	977	742	490	837	832
ABT1	1389	947	1408	1185	1277	941	869	1135	1229	1041	1148	1035	1462	1484	1496	1379	1388	1232	1143	1332	1399	1220	1332	1381	1255	1279	1210	1501	1632	1681	1811	1522	1404	1782	1420	1363	1299	1617	1641	1184	1740	561	1915	1674	1772	1186	751	1225	1730
ABTB1	191	104	129	211	192	150	175	221	252	306	246	231	92	102	103	174	139	117	158	132	133	193	179	186	75	63	54	61	66	79	166	92	106	265	230	147	57	113	74	76	139	42	189	178	180	235	169	251	167
ABTB2	2414	1497	2255	1671	1768	1210	1333	1607	1768	1767	2061	1773	52	71	77	97	101	74	67	62	62	75	60	65	926	1045	674	787	997	1025	1537	1202	1088	3556	3291	2629	236	379	300	490	771	252	284	255	280	494	284	535	3267
ABTB3	209	132	207	133	158	105	85	103	115	61	61	67	756	703	735	619	531	409	421	483	446	352	392	385	269	179	239	302	282	305	350	385	358	328	220	267	418	541	557	291	496	176	586	575	646	259	168	370	325
ACAA1	1193	758	1052	1259	1335	896	942	1259	1368	1280	1381	1168	1051	1137	1201	1118	1145	984	1056	1219	1130	1330	1248	1382	1099	908	843	752	864	968	1066	959	1020	1310	1271	1015	775	1158	944	799	1172	416	1201	1063	1086	1018	579	980	1570
ACAA2	2971	1984	2943	2333	2702	2469	1797	2475	2352	2114	2073	2086	1776	1702	1901	1581	1779	1585	1501	1960	1786	1954	1783	1902	2842	1968	2632	2003	1960	1988	2652	2685	2808	2848	2502	2583	1415	1562	1751	1285	1589	617	2339	1884	2248	1489	825	1606	3954
ACACA	2919	2135	3175	3613	3947	3356	2955	4272	3906	3053	3130	2914	4443	4791	4761	5349	5416	4822	4728	6288	5847	5285	5073	4791	3652	2786	3343	3951	3661	3658	3609	3809	3779	3061	3027	3002	3337	4266	4211	2929	4189	1520	3892	3585	4240	2744	2021	3200	4472
ACACB	94	45	70	99	105	54	74	64	89	78	100	78	129	137	138	208	205	204	300	329	354	419	335	411	26	28	47	43	36	25	51	31	72	155	165	82	44	96	117	41	65	39	132	108	159	153	124	152	106
ACAD10	354	258	352	354	428	293	267	360	408	369	440	401	332	289	338	298	314	295	272	303	290	388	356	404	231	232	227	174	274	282	246	291	263	444	399	387	240	266	240	196	297	102	352	322	338	325	238	298	556
ACAD11	279	219	340	357	355	302	235	383	362	292	371	340	350	318	369	346	357	348	346	365	463	332	334	370	197	209	229	212	224	228	336	307	361	644	597	655	293	325	322	324	290	147	433	384	563	401	267	500	386
ACAD8	679	443	734	627	674	508	471	605	743	743	715	724	504	576	515	533	537	445	452	575	519	599	584	637	282	415	282	533	628	614	594	521	536	872	854	754	372	448	443	376	560	168	642	575	664	554	369	568	970
ACAD9	1254	769	1213	1113	1376	931	936	1096	1274	1078	1160	1026	1423	1456	1501	1474	1512	1313	1285	1570	1563	1539	1622	1621	1208	1074	1166	1112	1247	1442	1402	1321	1296	1653	1536	1349	1178	1475	1415	1133	1626	527	1885	1581	1799	1328	849	1519	1693
ACAD9-DT	2	1	1	6	1	1	0	5	1	1	7	0	2	4	2	3	3	1	0	3	3	1	1	3	0	3	0	2	4	1	3	4	1	24	12	11	0	0	2	4	7	0	4	4	8	5	11	2	7
ACADL	5	4	5	3	7	7	5	9	6	9	2	6	2	1	2	2	2	1	1	3	4	1	1	1	5	0	8	2	2	10	1	2	3	7	4	4	5	5	1	2	0	0	1	3	3	2	2	1	10
ACADM	778	618	883	783	867	767	620	786	854	703	736	732	1031	1031	1092	892	867	778	789	1009	978	937	905	885	810	756	850	871	933	1011	901	918	951	1071	842	1055	826	878	1164	764	863	446	1242	979	1250	722	477	933	978
ACADS	218	99	179	174	256	137	153	195	200	256	286	233	95	113	93	94	110	74	81	101	99	102	114	111	159	166	140	151	145	140	211	189	129	273	235	275	78	110	95	89	112	35	154	155	148	191	101	186	315
ACADSB	337	222	294	244	316	271	221	302	286	290	284	293	589	507	564	591	558	519	423	564	566	488	490	499	313	271	311	398	389	395	380	397	375	378	241	336	398	365	584	380	424	199	533	393	469	303	224	390	405
ACADVL	4205	2487	3831	3908	4648	3024	3483	4292	5071	4787	5559	4711	2671	3108	2926	3353	3284	2577	2684	2925	3129	3432	3206	3707	2679	3276	2414	2943	4339	4479	5826	5196	4966	7139	6923	5776	2342	3288	2904	2602	4031	1218	4448	4400	4611	4275	2551	4442	5709
ACAN	1	0	3	3	2	3	1	0	0	1	0	1	1	1	1	4	2	2	2	0	4	0	0	0	1	8	5	6	14	0	1	2	1	0	4	3	10	23	17	21	39	4	2	18	11	0	5	2	0
ACAP1	18	11	15	4	13	4	9	8	27	18	14	10	7	6	3	9	9	2	5	1	5	8	10	12	10	6	4	5	4	4	21	7	10	19	12	14	0	6	2	4	10	2	16	13	7	14	12	13	20
ACAP2	1240	1074	1359	1189	1209	1334	941	1200	1332	1194	1134	1243	1722	1479	1797	1556	1692	1463	1421	2012	2080	1870	1855	1791	1512	1316	1717	1515	1617	1530	1545	1611	1589	1993	1255	1695	1374	1174	1723	1390	1500	857	2223	1667	2461	1455	1350	1943	1830
ACAP2-IT1	0	1	0	0	2	0	0	3	1	1	0	2	2	4	1	0	0	1	0	1	2	4	0	0	1	1	0	0	1	2	8	0	0	2	0	1	3	2	0	1	1	1	0	1	0	3	2	0	0
ACAP3	1822	1023	1563	1956	2361	1475	1508	1595	2050	1480	1827	1427	1078	1252	1184	1321	1180	954	1099	957	1168	1154	1236	1330	943	1323	872	779	1085	1180	1572	1320	1095	2108	1979	1470	737	1196	835	594	1035	256	968	928	948	1176	718	1109	2639
ACAT1	1180	786	1277	970	995	1026	802	1015	1019	844	875	744	1750	1675	1896	1725	1591	1595	1399	1962	1783	1629	1736	1934	1371	1089	1486	1377	1240	1301	1244	1240	1275	1252	1067	1145	1421	1409	1925	1241	1561	784	1811	1393	1856	1096	603	1309	1500
ACAT2	4224	2918	4542	3456	3799	3312	3369	4338	4186	2641	2627	2459	5294	5696	5387	4955	4752	4823	5254	7007	6951	5942	5425	6102	5050	3431	4804	2583	2441	2310	1606	1536	1624	1923	1989	1988	4189	4394	5060	2251	3063	936	1905	1326	1938	2214	1175	2674	5456
ACBD3	2097	1499	2281	1816	1972	1831	1319	1796	1824	1679	1851	1740	1866	1620	1758	1512	1556	1431	1280	1732	1757	1527	1580	1664	2535	2220	2577	2626	2334	2315	2006	2079	2176	2763	2162	2519	1471	1409	1852	1253	1485	717	1979	1607	2114	1580	1109	2084	2752
ACBD3-AS1	0	0	0	0	3	0	0	0	1	0	0	0	0	0	0	0	0	0	0	0	0	0	1	1	0	1	0	0	0	0	1	0	0	0	0	0	0	0	0	0	0	0	0	0	0	0	0	0	1
ACBD4	105	45	88	91	81	54	77	74	110	120	142	107	40	65	62	63	58	51	48	77	83	94	83	90	50	49	36	24	22	32	88	84	65	129	129	95	34	37	38	9	31	11	78	78	57	96	46	86	135
ACBD5	806	661	965	714	728	771	591	722	845	706	745	788	951	922	993	871	934	789	709	962	882	871	860	896	917	798	1004	1176	1111	1055	940	1022	1013	1284	874	1077	832	787	1034	738	963	472	1152	938	1248	931	852	1111	1100
ACBD6	1133	706	1077	1009	1136	828	778	1077	1067	884	1088	930	1385	1370	1484	1421	1442	1280	1156	1433	1330	1421	1430	1556	1133	948	1241	853	877	891	1115	1043	1044	1411	1217	1272	1144	1347	1399	889	1248	417	1515	1294	1448	1299	832	1381	1456
ACBD7	18	3	10	3	9	11	8	15	16	10	10	11	16	14	15	11	24	18	31	28	29	51	38	30	15	5	18	14	13	11	1	6	13	12	16	11	19	18	20	9	15	3	11	5	10	16	6	11	14
ACCS	71	52	87	98	103	49	83	109	129	159	164	147	62	90	97	112	108	89	89	100	112	131	122	125	42	58	23	29	51	57	76	56	66	98	122	103	47	96	71	40	70	20	134	115	139	104	105	156	139
ACCSL	0	0	0	0	0	0	0	0	0	0	0	0	0	0	0	0	0	0	3	0	0	0	0	0	0	0	0	0	0	0	0	0	0	0	1	0	0	0	0	0	0	0	0	0	4	0	0	0	0
ACD	727	361	647	668	760	416	467	512	579	488	549	444	536	649	641	744	729	563	619	614	711	636	694	790	462	573	347	484	640	675	736	545	507	838	776	606	479	744	561	465	847	231	837	733	672	542	198	554	943
ACE	385	244	325	480	487	188	447	602	572	1047	1092	891	183	210	172	167	172	163	185	143	209	308	274	284	173	164	112	110	97	91	78	37	68	119	134	125	99	150	107	80	150	38	119	79	126	124	85	134	473
ACE2	4	5	1	6	8	2	5	1	1	0	8	0	2	2	0	0	0	2	0	3	0	0	1	3	13	3	31	19	46	49	4	11	6	0	0	0	2	2	1	0	4	0	1	0	2	1	3	1	12
ACER1	0	0	0	0	0	1	0	0	0	0	0	0	0	2	1	0	0	0	0	1	0	0	0	0	0	0	0	0	0	1	1	0	2	0	2	1	0	0	0	0	1	0	0	0	0	0	0	3	0
ACER2	554	422	552	645	657	529	495	739	780	1030	970	942	182	206	212	245	244	198	164	196	163	170	165	217	247	186	253	120	86	82	174	134	180	240	245	228	69	109	120	57	65	36	129	110	83	108	60	114	770
ACER3	506	413	616	552	566	518	467	607	583	642	624	617	850	810	882	810	813	700	861	1193	1089	1047	1103	1146	889	685	771	567	468	491	685	584	580	885	609	732	770	754	1074	687	806	345	1628	1161	1514	1018	756	1323	817
ACHE	152	65	112	151	168	108	115	141	169	135	139	121	41	43	36	40	35	32	22	23	23	36	24	31	153	206	124	436	585	609	441	374	323	763	638	544	128	207	166	157	271	96	93	97	97	93	74	107	242
ACIN1	4981	3374	4893	4809	5460	3801	3363	4653	5040	4193	4796	4202	5034	5386	5272	6249	6285	5658	4544	5546	5433	5470	5414	5576	3420	4233	3497	5766	5832	6531	5220	4508	4541	6144	6039	5528	3829	4625	4673	4570	6075	2414	5794	5595	6279	4874	3839	5236	6392
ACKR1	26	26	38	26	37	23	18	30	38	50	65	54	0	0	0	2	1	2	2	0	0	0	0	0	26	42	27	71	87	94	41	35	63	142	120	77	4	3	3	8	17	0	11	6	20	24	18	31	54
ACKR2	3	6	7	4	2	2	2	2	0	3	5	3	1	4	6	7	11	5	9	14	9	6	7	11	0	0	2	6	5	3	9	0	7	6	9	9	0	4	5	8	6	10	11	10	12	5	3	10	9
ACKR3	6	5	14	23	23	9	15	22	27	40	60	57	6	5	5	16	14	13	39	81	74	160	150	115	127	188	152	39	36	42	31	31	25	177	159	135	124	123	87	66	92	60	222	165	317	526	174	481	25
ACKR4	2	1	2	1	2	1	0	0	0	1	2	0	2	2	1	0	0	0	0	2	1	0	2	0	0	0	0	0	1	2	2	0	0	0	2	0	3	0	5	0	0	0	0	0	1	5	1	1	2
ACLY	15621	10164	15408	15161	16417	11717	13040	16815	17510	13527	14105	12915	18292	20592	19099	20049	20318	17238	18071	22140	22759	20244	20123	21217	15563	13242	13716	13521	14129	14986	13696	12512	12745	13501	12901	11776	12932	17827	16559	11264	16863	5834	16190	14195	16079	11862	8431	13260	21720
ACMSD	0	0	2	0	0	1	0	2	0	0	1	0	1	0	0	1	0	0	0	0	0	2	0	0	0	1	5	0	0	0	0	0	1	0	0	1	0	0	1	0	0	0	0	0	0	0	4	0	0
ACO1	2547	1854	2763	2144	2414	2053	1746	2243	2558	1871	2101	1884	3025	3045	3091	3183	3150	2695	2624	3337	3203	2920	3033	3052	2886	2132	2794	1087	1079	1021	824	822	890	854	777	757	2115	2320	2527	992	1439	488	1140	1021	1115	765	505	849	3617
ACO2	4031	2560	3936	3681	4023	2593	2822	3592	3832	3550	3940	3448	4405	4872	4617	4962	5031	4072	3971	4590	4511	4372	4430	4715	3938	3089	3328	3262	3284	3531	3971	3625	3570	4257	4049	3506	3364	4666	4223	3027	4802	1569	5208	4830	5069	3898	2240	4045	5416
ACOD1	0	0	0	0	0	0	0	0	0	0	0	0	0	0	0	0	0	0	0	0	0	0	0	0	0	0	0	0	0	0	0	0	0	0	0	0	0	0	0	0	0	0	0	1	2	0	2	0	0
ACOT1	115	60	79	64	87	72	110	139	153	121	149	118	101	97	99	123	131	83	174	151	248	214	205	270	74	71	54	74	88	91	144	81	64	150	121	108	56	70	64	15	56	22	113	98	107	125	111	174	120
ACOT11	573	342	513	373	394	245	286	350	361	277	270	254	430	481	451	433	476	382	478	509	479	593	594	609	436	288	308	177	211	242	354	316	288	366	288	244	207	439	307	240	402	142	567	477	506	399	306	416	617
ACOT12	0	0	0	0	0	0	0	0	0	0	0	0	0	0	2	0	0	0	0	2	0	0	0	0	0	0	0	0	0	0	0	0	0	0	0	2	0	0	2	0	0	0	0	0	0	1	2	0	0
ACOT13	477	391	537	528	586	526	463	589	610	487	534	474	521	505	573	652	653	523	512	632	595	694	652	615	470	377	473	520	492	551	749	678	641	661	670	661	400	431	577	464	589	218	881	682	895	662	321	681	603
ACOT2	267	158	271	230	288	210	208	296	310	341	398	327	282	295	303	368	388	338	386	399	398	494	483	452	195	283	189	282	450	485	417	341	379	448	445	354	213	293	219	238	354	84	517	398	425	303	266	436	354
ACOT4	3	1	0	4	3	0	5	7	5	0	4	3	0	3	2	3	5	3	4	0	0	2	4	0	0	0	2	2	4	5	3	3	0	3	4	9	0	0	3	6	10	5	3	3	11	3	9	8	4
ACOT6	0	0	0	0	0	0	0	0	0	0	0	0	0	0	0	0	0	0	0	0	0	0	2	0	0	0	0	0	0	0	0	2	0	0	0	0	0	0	0	1	0	0	0	0	0	0	0	0	0
ACOT7	5524	3074	4896	4417	5222	3315	3279	4021	4196	2805	3051	2689	3546	3846	3553	4275	4222	3491	3187	3369	3447	3217	3397	3640	5031	4609	4525	3724	4289	4797	5123	4625	4344	5136	4954	3975	2668	3849	3430	2870	4332	1385	5215	4838	4699	3662	1864	3780	6907
ACOT8	462	222	363	416	440	341	332	433	440	422	483	409	356	376	405	417	409	332	385	395	393	438	436	486	352	261	214	236	265	314	348	373	296	595	629	520	231	372	308	252	382	121	452	426	427	481	258	448	529
ACOT9	1919	1408	1947	1565	1880	1504	1312	1614	1744	1461	1469	1376	1944	1861	1990	1935	1959	1725	1616	2014	2006	1764	1822	2006	1892	1931	2070	2270	2549	2397	1964	1930	1928	2096	1832	1858	1802	1932	2225	1706	2312	867	2209	1634	2157	1386	972	1595	2729
ACOX1	883	677	975	855	940	849	680	866	926	753	767	782	935	937	1120	831	830	737	871	1146	995	1026	1049	1122	819	766	830	912	953	942	1224	1240	1202	1321	1213	1130	640	739	922	726	901	348	1166	933	1138	836	645	1098	1303
ACOX2	5	5	5	18	13	5	5	7	5	6	12	7	13	8	8	16	14	7	13	12	10	12	19	15	10	9	16	9	0	12	18	8	11	17	15	1	8	12	11	5	6	3	14	20	15	6	6	10	11
ACOX3	710	417	633	631	647	471	556	655	693	647	718	594	697	705	746	749	813	647	678	773	733	864	808	903	608	582	501	660	655	653	646	606	608	760	647	581	563	764	655	549	901	226	712	669	722	608	370	669	1002
ACOXL	19	7	14	15	12	6	2	9	15	23	17	24	4	3	9	2	1	1	12	6	5	17	17	16	8	5	6	3	0	2	5	2	0	11	2	1	10	8	5	3	7	4	3	3	2	3	26	2	29
ACOXL-AS1	3	2	2	1	0	2	0	1	4	5	1	0	0	0	3	0	2	0	1	1	0	2	2	2	0	1	1	0	0	1	0	0	0	0	0	0	0	0	0	0	0	0	2	0	0	0	3	1	0
ACP1	2113	1495	2173	1788	2011	1583	1305	1828	1878	1763	1837	1666	2501	2469	2759	2313	2310	2157	1911	2475	2407	2205	2258	2456	2162	2106	2312	2234	2511	2617	2133	2061	1998	2505	2062	2277	2256	2198	2868	2080	2629	1304	2573	2028	2682	1889	998	2330	2955
ACP2	1218	759	1070	1184	1338	893	1051	1389	1571	1662	1858	1446	516	594	516	618	641	531	617	733	737	1012	887	938	907	692	722	753	764	802	1143	1116	1013	1365	1379	1118	491	641	508	484	707	240	1127	1058	1158	988	638	1073	1610
ACP3	0	0	0	2	0	0	0	1	1	2	1	0	0	0	2	2	0	0	0	0	1	0	2	1	1	1	1	0	1	0	0	1	1	0	0	0	0	1	1	0	1	0	0	0	0	1	0	0	0
ACP4	0	0	1	0	1	0	0	0	1	0	2	1	2	1	0	0	1	0	0	3	0	2	0	1	0	0	0	0	0	1	0	0	2	1	1	2	0	1	0	2	2	0	3	1	0	1	0	0	0
ACP5	300	237	313	233	291	188	256	256	443	201	171	175	4978	5841	5310	5567	6946	5183	7384	9443	9090	12917	12761	12040	666	234	197	154	174	133	82	72	62	135	71	104	2909	3625	2957	1047	1634	434	844	645	982	651	258	797	378
ACP6	166	104	165	154	187	131	121	189	182	202	173	176	157	159	167	141	172	113	118	151	158	184	159	172	73	126	86	67	92	138	121	148	126	252	231	200	91	122	105	93	123	61	202	226	218	170	166	256	258
ACP7	0	0	0	0	0	1	0	0	0	0	0	0	0	0	0	1	0	0	0	0	0	0	0	0	0	1	0	0	0	0	0	0	1	0	0	2	0	0	0	0	0	0	0	0	0	0	0	0	0
ACR	8	11	9	21	28	15	27	18	14	35	21	19	7	10	10	14	7	21	12	15	7	22	10	20	4	11	6	14	24	29	23	7	4	30	24	18	10	6	7	12	9	8	6	15	9	27	11	28	19
ACRBP	21	20	37	25	33	20	25	34	22	45	70	47	14	24	20	16	33	10	11	22	13	18	33	23	13	17	8	5	8	15	11	8	19	30	11	14	14	16	17	2	24	9	10	12	14	9	1	13	52
ACRV1	2	1	1	0	0	2	1	0	3	0	3	1	3	4	1	3	3	2	0	0	3	1	0	0	0	2	0	2	3	6	1	1	0	0	0	1	4	1	1	1	2	0	4	3	1	1	7	4	3
ACSBG1	1	2	1	3	0	1	1	5	0	0	0	0	3	3	0	4	3	4	1	2	4	0	3	3	1	0	1	2	7	4	4	2	14	46	29	46	1	0	2	5	9	4	4	5	13	9	15	8	0
ACSBG2	0	0	0	0	0	0	0	0	0	0	0	1	0	0	0	0	0	0	0	0	0	0	0	0	0	0	0	0	0	0	4	0	0	0	0	1	0	0	0	0	0	0	1	0	0	0	0	0	0
ACSF2	300	176	213	316	394	237	249	372	425	419	447	391	216	255	236	256	253	229	286	301	319	392	379	388	182	182	176	151	176	208	281	214	215	540	520	447	164	196	230	129	176	69	283	231	267	259	127	350	326
ACSF3	1040	570	874	822	948	588	704	804	919	931	993	867	916	1002	990	1123	1100	886	838	1017	965	1060	1115	1096	692	733	602	728	840	793	951	883	785	1474	1326	1035	683	1090	902	638	1133	309	1233	1146	1117	1028	637	1049	1388
ACSL1	188	144	228	177	160	144	116	131	145	116	117	116	440	455	439	402	359	296	237	302	257	258	241	252	292	215	254	686	623	729	504	517	473	471	462	457	391	489	540	445	619	269	534	389	504	226	166	306	250
ACSL3	3488	2512	3561	3295	3429	3333	2603	3702	3757	2953	2882	2895	3791	3743	4049	4328	4516	3984	4265	5665	5732	4436	4501	4808	6781	6949	6563	9064	9173	9106	5418	5738	5593	6978	5316	6382	5972	5424	7047	6209	7374	3254	7191	5283	8183	6039	4732	7427	4690
ACSL3-AS1	0	1	0	0	0	0	0	0	0	0	0	0	0	0	2	0	0	0	1	0	0	1	0	0	0	0	0	0	0	0	0	0	0	0	0	0	0	0	0	0	0	0	0	0	0	0	0	0	0
ACSL4	2410	1936	2727	1804	1979	2045	1540	1848	1780	1296	1272	1390	4081	3767	4003	3413	3429	3015	2517	3618	3475	2705	2808	3036	5057	3783	5072	5698	5318	4940	3767	3750	3801	3986	2788	3476	3834	3405	5152	3361	3598	1951	3701	2690	3856	2340	1882	3154	3465
ACSL5	14	8	11	10	11	7	8	4	11	18	13	15	65	76	65	101	96	95	147	171	138	223	147	177	24	13	20	127	135	166	88	95	66	94	90	85	53	76	74	259	319	127	301	180	349	136	120	227	15
ACSL6	20	7	13	11	11	21	12	11	14	6	9	7	11	4	4	1	3	5	3	4	3	2	5	2	4	8	6	4	4	3	5	5	2	23	8	12	1	1	1	0	4	1	0	2	0	2	13	2	32
ACSL6-AS1	0	0	0	3	0	0	0	2	0	0	0	0	0	0	0	0	0	0	0	0	0	0	0	0	0	0	0	0	0	0	0	0	0	0	0	0	0	0	0	0	0	0	0	0	0	0	0	0	0
ACSM1	7	1	9	10	20	5	9	17	13	17	26	7	0	0	2	0	0	0	7	4	1	3	4	2	6	3	1	0	1	0	3	7	0	0	1	6	0	0	0	0	0	0	0	0	0	0	5	0	17
ACSM2A	11	6	7	21	13	10	16	9	19	9	23	26	5	4	4	1	0	3	6	16	25	30	21	12	9	10	10	0	0	1	1	6	1	2	13	15	1	0	2	0	3	0	0	0	1	3	0	1	9
ACSM2B	17	19	11	26	14	18	23	21	26	28	22	22	1	4	1	6	1	2	21	18	26	43	33	21	25	9	6	1	3	0	2	3	0	0	5	13	0	1	1	0	2	0	0	0	0	0	13	4	10
ACSM3	2411	1761	2521	3550	3873	2786	3602	5476	5843	8787	9273	8438	34	33	61	36	60	57	193	321	444	435	380	389	888	648	441	102	92	81	361	378	380	1320	1038	1200	22	15	24	7	2	4	4	3	14	14	10	24	3204
ACSM4	0	0	0	2	0	0	0	0	0	0	0	0	0	0	1	0	0	0	0	0	1	2	0	0	0	1	0	1	0	0	0	0	0	1	2	1	0	0	0	0	0	0	0	0	0	0	5	1	0
ACSM5	0	0	0	1	3	0	0	2	1	4	1	1	0	0	0	0	0	0	0	0	0	0	0	0	1	0	0	0	0	3	0	2	0	0	8	3	0	0	0	0	0	0	0	0	1	2	6	0	0
ACSM6	0	0	0	0	0	1	1	0	0	1	1	0	0	2	0	0	1	0	0	0	0	0	0	0	0	0	0	0	2	0	0	1	4	0	0	2	0	0	1	0	0	0	3	1	0	1	1	3	0
ACSS1	11	19	12	53	70	53	52	48	51	97	111	81	5	5	11	9	5	8	3	3	5	8	3	8	16	10	11	88	89	90	88	91	86	177	158	144	5	5	5	54	68	41	87	93	75	64	44	59	16
ACSS2	1360	878	1274	1340	1523	881	1264	1636	1738	1252	1375	1176	1748	2080	1798	1898	1889	1774	2299	2842	2878	3226	2973	3300	1142	875	829	654	730	661	691	584	602	841	1003	883	1233	1542	1493	763	1128	358	1191	790	987	1796	1060	1807	1619
ACSS3	178	106	192	118	135	111	111	136	164	159	147	116	113	116	122	152	159	139	139	166	171	154	155	149	89	85	139	88	97	97	106	120	145	173	109	144	99	95	117	68	68	39	192	194	154	148	129	165	184
ACTA1	33	49	37	9	46	53	61	5	17	3	7	6	3	43	2	4	1	46	3	8	1	2	3	7	83	8	125	155	113	255	17	10	16	4	34	2	8	2	0	2	0	2	0	11	6	0	11	4	26
ACTA2	1597	934	1503	1410	1549	943	1081	1236	1582	1203	1331	1159	1664	1917	1844	1940	2034	1644	1447	1688	1576	1525	1609	1683	770	947	814	517	534	646	758	695	686	1506	1286	1226	1040	1496	1264	506	804	300	859	776	791	888	352	977	2192
ACTA2-AS1	2	0	0	0	0	0	0	1	3	0	1	0	7	1	3	3	4	4	0	4	2	2	1	2	5	0	1	2	0	0	3	1	1	7	2	0	2	0	1	6	2	0	2	1	4	4	14	3	7
ACTB	249329	142125	234384	195232	217770	138012	135077	166241	193225	136190	159622	135947	158116	178818	165327	177801	178487	135025	128564	142477	137678	132992	144683	156648	200692	203747	190228	158828	165622	180297	121437	112421	104119	138201	133481	107596	111309	173689	141987	88718	146326	43961	115116	109508	111045	94178	49779	99840	332526
ACTBL2	1	2	5	1	2	1	0	8	5	0	0	1	2	0	0	2	0	1	0	2	10	0	0	0	43	1	5	0	3	1	0	0	1	5	1	2	1	0	0	0	0	0	2	5	12	0	7	0	1
ACTC1	447	265	519	183	447	311	325	90	277	120	249	168	308	324	423	142	146	142	18	19	66	14	26	24	516	308	653	428	681	975	95	131	152	11	89	8	183	266	190	91	123	30	8	19	13	1	8	3	539
ACTG1	216641	126525	202706	163043	186985	126122	112385	142603	160530	125748	141686	123539	152084	170350	161256	164470	163969	128951	111146	122481	122114	114030	122225	131357	203010	193684	187111	145823	150815	161187	101633	95469	88849	117522	112168	94923	117667	169615	152132	90144	141321	45799	93250	83621	90295	76123	41414	82786	300281
ACTG2	17	9	44	8	34	34	19	13	18	4	21	19	2	14	2	8	6	13	3	4	16	10	6	4	26	18	46	27	19	50	8	5	21	7	0	6	3	10	3	4	3	8	4	5	11	9	6	1	25
ACTL10	20	5	7	18	10	5	9	7	18	16	12	5	6	6	7	4	6	11	5	7	12	4	4	5	15	2	8	11	17	6	8	16	7	14	15	6	1	2	0	8	16	2	5	11	18	3	3	6	14
ACTL6A	1740	1200	1867	1354	1476	1244	1137	1427	1543	1237	1240	1182	2161	2018	2174	2060	2185	1870	1728	2373	2276	1819	1907	2026	1805	1827	2052	1837	1848	1987	1942	1924	1953	1689	1609	1762	1772	1831	2304	1471	1973	829	2334	2011	2436	1298	681	1622	2222
ACTL6B	0	0	0	0	0	0	0	0	0	0	0	0	0	0	0	0	0	0	0	0	0	0	0	0	0	0	1	0	0	0	0	0	0	0	0	0	0	0	0	0	0	0	0	1	0	0	5	0	0
ACTL7A	0	0	0	0	0	0	0	0	0	0	0	0	0	0	0	0	0	0	0	0	0	0	0	0	0	0	0	0	0	0	0	0	0	0	0	0	0	0	1	0	3	0	0	0	0	0	0	0	0
ACTL7B	0	0	0	0	0	0	0	0	0	1	0	0	0	0	0	0	2	0	0	0	0	0	0	0	0	0	0	0	0	1	0	0	0	0	0	0	0	0	0	1	0	0	0	0	0	1	1	0	0
ACTL8	0	0	1	0	1	0	0	0	0	0	0	0	3	5	6	4	8	2	0	1	1	0	5	0	0	1	0	0	0	0	6	0	0	4	2	6	1	5	3	2	0	1	8	4	2	1	0	1	0
ACTN1	41069	24562	39284	35798	41332	27426	23013	31103	33727	25518	30868	25836	26385	29641	26876	30156	30346	23502	18043	20788	19908	18901	19576	20023	41844	39938	37344	41616	41086	44586	26179	23171	23090	24120	24474	20373	19375	28847	23546	19885	31587	10422	23880	22785	21625	14542	9237	15591	54088
ACTN1-DT	3	1	2	3	2	1	1	0	1	0	1	5	0	0	1	0	0	0	1	1	1	2	1	1	14	12	6	5	3	1	1	0	0	4	3	3	1	1	1	1	0	0	0	1	0	0	0	2	2
ACTN2	2	2	3	4	5	1	0	2	3	1	2	6	2	3	3	4	5	3	4	3	4	1	2	0	132	177	132	404	382	438	994	907	917	5370	5516	4987	122	111	131	172	249	114	237	224	225	629	403	609	0
ACTN3	0	0	0	0	0	2	0	1	1	3	0	1	0	0	1	2	0	0	0	3	0	1	0	0	0	0	0	0	0	0	1	2	0	1	4	0	0	0	0	0	0	0	2	0	0	0	0	1	0
ACTN4	36841	23182	35548	29024	31631	20697	19190	25913	26399	22122	25641	21878	24755	28001	26721	26874	27087	22846	20195	24787	23302	23589	23743	23996	34021	27375	27738	22262	21790	23785	20458	17494	18117	19683	20073	17372	17246	25227	20857	13668	20808	7056	25589	25042	23642	19460	11470	19534	46540
ACTR10	1626	1254	1732	1471	1556	1427	1138	1602	1639	1512	1451	1455	1689	1615	1819	1649	1859	1602	1387	1924	1872	1695	1649	1890	1471	1685	1753	1521	1795	1854	1876	1995	1946	2193	1686	1985	1646	1537	2060	1331	1637	811	1935	1558	2132	1429	956	1797	2234
ACTR1A	8007	5091	7784	6458	7374	4962	5448	6631	7062	6365	6420	5834	5840	6283	6061	6121	6023	5064	5079	5973	6155	5950	6009	6378	7571	6848	6925	5768	5882	6029	6529	5881	5464	6437	6165	5584	4748	6329	6168	4026	6051	1918	6181	5377	5955	4646	2889	5122	11240
ACTR1B	2059	1090	1715	1910	1982	1340	1523	1826	2103	2233	2522	1936	1627	1821	1837	1992	1933	1643	1795	2112	2071	2194	2212	2339	1238	1299	1056	907	1207	1222	1221	1127	997	1853	1726	1486	1179	1729	1473	972	1535	400	1473	1496	1624	1726	941	1734	2541
ACTR2	11635	9236	12565	9547	10936	10868	7326	10365	10711	8968	9262	9560	10958	10207	11067	10711	10964	9662	8823	12663	11377	10483	10658	11041	16910	13924	16888	15154	14122	13778	11315	11266	11468	13327	9679	11822	9128	8793	12539	9706	10885	5271	11445	9411	12323	8009	6481	10264	15250
ACTR3	12544	9397	13287	9078	10241	10175	6743	9249	9337	7389	7837	7603	11846	10690	11760	10208	10457	9166	7230	10501	9517	8160	8296	8886	19861	16169	19724	18196	16885	17118	11246	11597	11958	12681	10230	11987	11481	11183	15744	11064	13204	6644	12522	9389	12764	8029	5337	10245	17235
ACTR3-AS1	8	10	17	4	4	0	3	1	6	5	4	4	7	5	6	3	6	3	6	3	2	1	10	8	15	30	21	10	8	15	3	10	6	10	10	11	10	10	5	4	13	4	4	7	6	3	6	4	16
ACTR3B	207	129	233	131	156	109	103	112	158	134	131	145	253	254	287	256	244	217	160	205	199	167	208	174	111	132	130	86	127	114	142	86	108	104	86	131	223	228	243	127	147	88	136	116	152	81	47	59	243
ACTR3C	4	0	1	1	0	0	0	0	2	0	1	0	0	1	0	0	0	0	1	0	0	1	0	0	2	0	0	0	1	3	0	0	1	0	0	0	0	1	0	0	0	0	0	0	0	0	7	1	0
ACTR5	338	266	363	332	392	257	230	349	345	282	328	258	358	416	404	430	372	352	357	406	441	354	394	409	335	286	246	391	391	444	522	382	435	546	507	475	302	342	332	282	417	113	457	388	433	321	216	347	478
ACTR6	377	289	394	296	328	396	187	271	308	282	311	363	413	438	409	341	346	346	327	510	444	404	370	365	474	536	475	488	488	507	477	488	484	497	351	465	496	325	684	388	370	214	538	430	572	287	140	426	523
ACTR8	764	573	826	545	668	618	494	638	670	644	627	616	861	866	966	621	775	628	620	805	756	658	667	716	921	689	818	844	839	889	932	972	955	1104	1009	1081	667	712	830	706	748	306	1143	885	1140	764	559	879	1022
ACTRT1	0	0	0	0	0	0	0	0	0	0	0	0	0	0	0	0	0	0	0	0	0	0	0	0	0	0	0	0	0	0	0	0	0	0	0	0	0	0	0	0	0	0	0	0	0	0	0	0	0
ACTRT3	54	29	44	35	52	49	40	50	82	52	48	42	49	48	50	60	58	49	53	51	46	44	64	61	27	32	38	44	36	37	79	49	70	64	67	64	49	52	46	53	44	27	94	86	121	79	53	74	63
ACVR1	1041	827	1189	847	972	747	625	885	976	882	948	879	1263	1255	1315	816	946	750	619	904	792	768	751	759	1372	1386	1402	944	980	966	1094	1150	984	1473	1281	1294	977	1151	1306	693	925	428	1151	939	1128	1000	586	1098	1781
ACVR1B	615	380	627	542	628	464	443	659	718	656	833	698	787	835	851	865	926	751	698	820	878	845	829	949	514	527	559	711	751	887	787	737	631	887	728	703	605	770	794	619	890	370	975	944	1006	721	552	858	879
ACVR1C	0	4	1	1	1	0	0	0	2	1	0	0	1	1	1	0	5	2	4	0	0	2	3	1	4	5	6	3	1	1	2	4	1	3	0	0	5	3	7	0	1	0	0	1	1	2	27	4	2
ACVR2A	169	149	183	204	210	216	154	220	222	244	207	231	154	150	141	159	140	158	135	200	197	201	168	225	244	146	167	307	238	234	188	303	258	290	234	260	129	115	217	180	189	94	248	199	200	167	109	253	260
ACVR2B	896	696	901	722	742	642	567	840	830	871	794	761	686	701	786	566	671	515	589	791	704	684	635	576	1077	749	986	598	420	477	459	491	421	568	451	478	452	541	627	338	400	160	552	477	559	400	475	544	1435
ACVR2B-AS1	7	2	7	5	8	2	1	1	3	1	6	6	5	6	7	4	4	7	4	0	4	10	3	7	2	4	3	6	7	1	2	1	0	5	12	7	4	1	1	3	6	0	3	9	1	3	9	3	6
ACVRL1	13542	8315	12121	13213	14817	9741	9223	12435	13527	15005	16451	13855	4332	4743	4690	4940	5275	4393	5203	6091	5781	8414	7879	7789	6765	6360	5928	7523	7962	8773	10132	9551	9054	16499	15221	13600	2182	3186	2928	2721	4103	1306	5917	5316	5886	9079	5701	9021	18803
ACY1	264	152	241	211	266	151	156	195	278	245	269	223	206	230	234	212	210	179	162	212	236	254	250	250	138	164	132	135	137	154	193	176	211	241	245	186	142	208	140	115	185	42	223	221	274	177	110	159	343
ACYP1	136	86	117	82	113	88	76	96	102	72	83	75	261	240	224	214	266	223	195	225	229	179	208	223	111	137	114	151	151	156	157	147	135	182	105	137	207	213	268	145	213	100	249	215	253	191	57	209	176
ACYP2	67	46	75	58	69	60	60	85	98	90	112	127	63	66	72	87	90	69	75	81	84	67	71	69	57	53	67	21	52	41	48	65	57	94	87	96	52	48	93	35	43	40	55	49	73	66	59	103	90
ADA	1696	1088	1572	1950	2137	1554	1536	2042	2394	1787	1749	1716	422	438	441	467	501	411	388	469	421	425	367	417	1315	1194	1063	709	777	856	949	922	851	1076	1001	868	293	399	402	233	344	128	321	291	330	269	179	241	2154
ADA2	899	631	892	929	905	721	791	1061	1102	1146	1296	1131	955	976	925	1135	1207	945	976	1121	1067	1094	1151	1172	780	687	708	660	658	662	824	832	776	1128	991	870	624	810	773	504	834	360	1115	967	1021	909	541	1029	1314
ADAD2	2	0	4	3	5	3	0	1	3	1	6	8	0	0	0	0	0	0	1	0	1	0	0	0	0	2	0	0	0	0	0	1	0	0	1	0	0	0	0	0	0	0	0	0	0	0	5	0	2
ADAL	89	67	123	116	75	117	66	99	102	84	88	109	108	137	126	110	136	88	87	88	106	78	106	106	97	101	85	125	134	139	161	138	138	193	144	154	83	87	93	100	114	51	214	134	173	110	103	172	179
ADAM10	7040	5706	7828	6270	6342	6090	4886	6784	6882	7161	7506	7653	4783	4622	4953	4287	4446	3940	3678	5131	5083	4616	4357	4525	6853	6335	6995	6093	5993	5841	4546	4583	4846	5661	4293	4943	3867	3879	5029	3466	3968	1954	4284	3371	4996	3204	2424	4128	10212
ADAM11	10	6	17	18	12	12	11	13	9	17	14	13	9	9	9	7	6	14	8	5	10	12	7	6	8	10	7	11	10	15	13	8	4	21	13	9	11	9	10	9	7	2	8	12	9	10	1	9	25
ADAM12	661	475	615	459	506	393	281	419	471	522	643	555	1285	1485	1543	467	525	442	271	321	356	255	288	192	557	500	445	438	467	424	369	270	264	188	172	128	935	1137	1083	355	499	223	271	233	230	90	51	76	927
ADAM15	9410	4969	7961	8091	9135	5607	6871	7630	8490	7015	7346	6197	11395	13826	12318	13973	14518	11213	14356	15012	16456	16568	17019	18426	9632	8029	7908	9814	10797	12204	15449	14403	12580	17673	15730	13077	9308	15263	12069	10249	17556	4765	22498	20144	22307	20449	11686	21363	13242
ADAM17	1920	1679	2234	1828	1792	1798	1487	2091	2178	2255	2199	2121	1554	1486	1511	1435	1557	1341	1405	1905	1788	1742	1723	1763	2780	2118	2458	2447	2320	2252	2194	2216	2262	2302	1820	2015	1448	1460	1789	1563	1870	900	2329	1906	2331	1737	1449	1969	3042
ADAM18	0	0	0	0	0	0	0	0	0	1	0	0	0	0	0	0	0	0	0	0	0	0	0	0	0	0	1	0	0	0	0	0	1	0	1	1	0	0	0	0	0	0	0	0	0	0	0	0	1
ADAM19	5939	4230	6408	5388	6298	4855	3870	5850	6503	5116	5849	5169	696	730	819	497	580	525	550	665	736	732	779	581	5294	4668	4524	3808	4124	4401	3538	2979	3179	3806	3578	3133	423	713	522	372	505	181	433	407	528	368	209	451	9487
ADAM20	2	0	0	0	0	0	3	2	1	2	5	5	0	2	0	2	2	0	0	0	0	0	1	0	1	0	0	0	0	3	6	2	0	1	5	2	1	0	1	3	1	0	0	1	1	1	0	0	0
ADAM20P1	0	1	1	4	5	0	1	2	1	2	0	0	0	2	3	2	4	1	3	1	0	0	1	2	0	2	0	0	1	0	3	0	3	4	0	0	2	0	2	4	1	2	2	1	3	4	14	2	2
ADAM21	1	3	1	4	1	2	3	2	3	8	3	4	8	2	12	9	7	9	11	7	8	5	6	5	1	3	2	4	6	4	13	5	4	0	10	1	5	5	1	7	4	5	10	13	19	10	2	13	4
ADAM22	127	106	118	179	189	185	162	222	197	195	240	209	139	143	165	161	234	138	194	240	235	233	214	179	84	80	82	96	91	103	106	106	105	85	50	82	112	108	89	74	73	38	175	128	200	109	103	99	158
ADAM23	3561	2479	3714	3224	3527	2878	2326	3694	4195	3957	4797	4113	1973	2086	2241	2124	2404	2087	1904	2494	2231	2294	2641	2469	2490	2745	2585	1629	1595	1800	1106	1112	1003	1284	1083	1004	1479	1628	1687	784	981	427	1289	1010	1144	1038	660	1171	5274
ADAM28	0	0	1	0	2	9	4	0	1	0	0	2	1	2	2	4	2	4	2	6	3	3	2	3	0	1	0	0	9	5	7	3	4	3	1	11	1	2	7	3	0	4	17	13	3	10	3	8	5
ADAM29	0	0	0	0	0	0	0	0	0	0	0	0	0	0	0	0	0	0	0	0	0	0	0	0	0	0	0	0	0	0	0	0	0	0	0	0	0	0	0	0	0	0	0	0	0	0	0	0	0
ADAM32	5	3	1	8	10	10	6	8	7	6	12	6	3	4	4	6	7	4	8	17	2	7	12	7	7	8	5	5	2	7	5	7	10	12	8	9	4	8	4	7	18	2	3	11	4	7	25	8	8
ADAM33	2	0	1	0	2	0	1	0	4	2	3	3	3	8	8	9	7	1	6	4	7	3	10	6	0	4	7	0	3	0	2	1	0	5	0	4	2	3	6	1	0	0	2	4	4	3	7	2	6
ADAM7-AS1	0	0	0	1	0	1	0	0	0	0	0	1	0	3	1	0	1	1	0	2	3	3	1	0	2	3	0	0	0	1	0	3	0	2	1	3	0	1	0	1	0	0	0	1	2	0	0	0	0
ADAM8	16	7	11	29	25	23	17	25	17	26	20	15	34	24	45	36	55	57	32	40	33	60	62	57	0	12	7	58	68	86	103	70	57	181	184	151	22	32	17	186	290	89	637	586	592	819	495	822	35
ADAM9	4233	3437	4940	3814	4226	4208	3160	4718	5016	4640	5147	4975	4279	3909	4451	4154	4402	3949	3416	4794	4300	4219	4478	4436	4969	5081	5835	6332	6659	6407	5837	5572	5770	5513	4773	5259	3380	3453	4194	3181	3513	1746	5286	4388	5525	4624	3534	5587	6033
ADAMDEC1	0	0	0	0	0	0	0	0	0	0	0	0	0	0	0	1	0	0	0	0	0	0	0	0	0	0	0	0	0	0	0	0	0	0	0	0	0	0	0	0	0	0	0	0	0	0	3	0	0
ADAMTS1	173	135	230	225	260	217	107	192	224	159	184	161	1033	913	932	1802	1652	1529	1764	2287	2119	2198	2219	1912	142	186	211	318	224	297	225	205	216	82	135	95	482	553	570	765	1095	435	2009	1959	2320	1209	967	1414	331
ADAMTS10	907	440	767	816	845	542	603	795	924	902	1082	963	200	303	337	203	254	184	236	225	309	309	294	335	339	476	203	204	356	420	414	393	356	1139	1104	761	99	199	131	92	133	42	162	162	143	306	173	320	1269
ADAMTS12	1232	873	1354	1259	1468	1102	1066	1774	1875	1893	1997	1863	1297	1349	1397	1476	1617	1542	2048	2824	2646	2913	2834	2469	1076	899	1113	849	758	779	654	492	516	632	568	505	893	1030	934	569	735	290	983	873	1067	858	670	932	1851
ADAMTS13	71	41	63	113	116	71	61	111	121	114	183	140	24	34	28	30	72	52	38	37	48	54	67	54	26	54	25	19	45	58	46	38	41	149	137	108	19	57	27	12	30	10	45	45	51	95	36	59	96
ADAMTS14	11	6	6	4	10	10	5	5	19	9	11	11	3	5	1	0	0	0	1	0	0	2	0	0	10	2	2	2	6	5	1	7	4	11	9	4	3	2	0	1	2	0	1	1	4	1	0	5	18
ADAMTS15	14	11	18	58	53	42	29	67	76	51	60	55	41	37	54	91	99	83	98	91	89	78	91	83	11	8	27	34	31	37	25	10	20	18	18	5	12	33	23	15	27	8	15	6	13	13	2	4	39
ADAMTS16	3	2	1	6	13	6	4	19	12	26	30	23	8	2	1	5	8	6	13	15	10	22	14	2	4	10	4	11	13	8	8	0	0	12	7	10	4	11	6	6	12	12	12	22	8	20	18	16	2
ADAMTS16-DT	0	1	0	0	2	0	1	0	0	2	0	0	0	1	2	1	1	0	0	0	0	2	1	0	0	0	0	0	0	0	0	0	0	3	1	0	3	0	1	0	1	1	1	0	3	4	3	1	0
ADAMTS17	32	5	12	23	22	22	16	11	26	26	19	16	7	10	11	14	15	19	8	8	8	5	3	6	15	14	11	11	10	19	11	13	17	53	40	27	4	6	8	5	11	2	13	19	16	13	13	18	19
ADAMTS18	29	16	45	31	63	36	31	39	34	20	25	25	1905	1907	2090	3926	4244	3878	5038	6985	6862	7963	7712	7971	33	40	22	74	71	69	122	103	114	47	36	76	1323	1718	1647	1354	2160	772	2483	2358	3106	1286	1155	1829	21
ADAMTS19	18	16	8	9	10	7	8	7	15	9	16	10	30	23	25	17	12	6	6	9	6	6	8	13	11	7	9	16	4	16	9	11	6	13	6	2	20	15	29	5	6	8	16	8	7	15	5	7	19
ADAMTS19-AS1	0	1	0	0	1	3	0	1	0	1	0	0	9	2	4	1	1	1	0	1	0	0	0	0	0	0	2	0	1	0	0	0	0	0	0	0	1	5	0	0	0	0	0	1	0	0	0	1	3
ADAMTS2	38	15	23	10	19	21	10	15	29	9	20	16	79	89	79	64	59	48	39	55	45	31	33	31	17	17	22	29	24	14	11	9	8	16	9	15	45	71	39	31	30	11	25	18	25	16	4	10	35
ADAMTS20	1	3	0	2	2	0	3	0	2	0	0	1	0	1	0	0	4	3	1	1	0	3	0	0	6	4	1	10	2	0	1	1	0	0	1	0	0	0	0	0	0	0	0	0	3	0	0	0	5
ADAMTS3	195	179	232	135	153	166	88	164	183	155	152	139	126	151	127	72	80	59	65	84	71	76	63	31	228	201	211	245	229	215	253	227	357	300	266	320	100	87	128	201	189	80	293	222	257	154	139	151	322
ADAMTS4	4	3	5	15	7	4	6	6	18	3	15	7	4	4	13	7	9	7	15	14	22	39	28	17	11	31	7	66	42	52	63	47	56	67	38	54	24	52	37	122	216	61	109	117	157	63	60	83	11
ADAMTS5	716	412	637	758	847	793	508	932	959	1176	1163	1172	71	93	111	155	202	184	413	659	584	637	670	569	408	382	287	11	15	34	7	0	3	15	2	6	65	66	102	15	51	15	128	132	244	111	77	144	860
ADAMTS6	223	168	242	277	307	236	205	325	311	270	277	283	207	156	243	143	143	121	82	89	82	78	84	88	167	250	254	457	539	505	505	506	548	507	371	362	155	181	190	146	178	117	178	143	144	174	174	260	319
ADAMTS7	3093	1722	2469	2803	3187	1931	2531	2771	3524	3744	4228	3380	1424	1760	1533	1780	1963	1541	2054	2104	2263	2961	2915	2986	1022	1522	972	968	1235	1456	2042	1785	1542	3524	3490	2679	838	1600	986	874	1383	385	1585	1604	1652	2039	1191	2059	4271
ADAMTS8	1	0	1	0	1	0	0	0	0	3	1	0	1	0	1	2	0	0	0	0	0	0	0	1	1	4	1	0	3	9	2	0	4	0	0	2	3	0	0	1	1	1	0	2	0	0	3	0	0
ADAMTS9	5701	4349	6139	8213	8432	6735	5653	8642	8861	8237	9090	8186	2677	2575	2571	3801	3972	3486	3996	5859	4288	5536	5313	4971	5497	5524	4665	4865	4393	4752	5604	5332	5235	4351	3968	4354	4599	5553	5577	9876	13213	4967	14840	14225	18666	11320	9644	13223	7481
ADAMTS9-AS1	38	38	35	36	30	33	20	42	25	17	23	20	55	40	37	46	46	16	44	90	49	51	33	50	62	65	74	57	42	49	72	103	71	59	25	52	108	74	138	160	167	81	305	190	315	86	150	145	55
ADAMTS9-AS2	9	6	6	5	17	10	5	5	9	3	14	7	7	19	6	14	6	8	10	10	12	16	6	8	13	14	10	11	11	24	14	10	5	29	14	22	11	9	24	8	11	10	4	2	11	10	17	7	12
ADAMTSL1	88	68	134	94	129	72	85	74	130	43	56	53	476	494	417	745	715	578	376	465	344	262	308	360	131	134	165	123	114	159	254	241	188	142	172	118	278	428	429	361	532	156	613	630	608	229	222	291	122
ADAMTSL2	83	49	70	52	46	28	21	25	30	12	25	7	12	37	20	15	13	16	8	16	23	16	30	9	34	34	35	15	35	34	21	9	14	32	33	28	17	26	10	5	9	2	1	5	6	7	4	15	94
ADAMTSL3	45	21	46	29	30	27	39	23	31	41	36	29	123	147	137	120	112	92	44	73	86	105	69	81	54	23	20	15	32	45	27	33	26	47	17	27	97	113	85	38	70	24	32	46	34	20	26	21	63
ADAMTSL4	36	19	29	47	56	32	35	57	40	67	61	57	89	119	84	107	129	92	101	117	95	116	144	101	47	76	57	50	23	62	66	60	40	73	69	52	88	138	80	63	115	30	224	186	115	244	149	187	97
ADAMTSL4-AS1	2	3	4	3	0	0	0	7	3	2	0	0	0	0	0	3	0	0	1	2	5	0	0	0	9	7	8	0	7	0	4	0	2	4	0	1	2	6	6	6	0	0	1	0	2	3	0	3	0
ADAMTSL4-AS2	0	0	0	0	2	0	1	3	1	1	1	0	0	1	1	0	0	0	0	0	0	0	2	0	0	4	1	0	4	2	1	1	0	0	1	0	1	3	0	0	0	0	0	0	0	2	0	0	1
ADAMTSL5	4	0	2	8	5	3	5	0	5	0	4	0	2	4	2	5	5	3	4	1	1	4	9	3	2	4	4	8	9	15	10	9	13	10	7	5	1	7	0	4	2	5	5	6	12	6	7	5	2
ADAP1	109	54	76	97	85	49	59	67	81	101	104	79	186	245	175	133	124	68	77	53	66	85	86	68	352	503	306	485	446	512	154	145	126	546	564	413	341	621	371	312	533	153	201	155	176	297	192	303	129
ADAP2	10	8	5	4	8	3	3	5	3	4	3	1	25	39	66	22	31	11	18	14	31	33	22	32	14	2	2	4	3	1	7	3	3	6	2	6	18	20	23	9	13	4	8	5	6	15	18	12	5
ADAR	7774	5833	8470	6974	7629	6308	5771	7591	8039	7466	7867	7392	8225	8444	8508	8192	8458	7134	7484	9552	9226	8818	8497	8335	23338	21417	21094	17862	16722	18000	12286	12362	12198	13816	12708	12939	11657	14395	14226	11642	15666	6038	12384	10725	12539	8052	6312	9311	12033
ADARB1	1277	888	1242	990	1101	899	819	861	938	654	649	638	1217	1391	1396	1286	1375	1159	941	1163	1288	1071	1046	1106	1093	894	985	990	903	1001	874	881	845	1063	945	897	757	971	943	532	698	268	674	563	657	633	487	679	1984
ADARB2	14	11	18	24	25	11	25	27	36	25	26	27	3	5	1	10	4	7	10	10	12	9	10	12	3	6	3	7	4	5	8	7	6	14	14	22	7	5	0	2	1	0	1	0	6	3	21	9	36
ADAT1	614	385	604	537	536	414	413	560	612	618	539	521	686	624	692	552	611	485	481	623	668	537	571	534	473	473	511	598	616	625	762	696	681	845	689	683	485	495	548	446	607	217	896	804	845	543	460	685	882
ADAT2	111	119	140	115	153	149	91	156	137	140	143	152	206	237	276	206	198	211	154	248	231	199	176	226	174	160	161	197	234	203	220	191	214	200	181	209	233	227	309	209	240	95	238	210	297	169	137	215	169
ADAT3	170	74	128	108	139	53	87	79	109	83	114	115	126	121	117	90	79	57	110	86	109	112	97	128	130	179	133	62	141	109	157	156	126	206	164	113	106	238	90	77	140	34	125	101	118	98	43	101	248
ADCK1	142	90	110	148	222	128	140	176	162	193	201	175	144	176	181	166	214	165	166	187	152	182	159	167	88	117	83	128	95	103	177	147	135	204	212	193	91	113	109	101	127	51	206	210	215	211	85	165	191
ADCK2	691	347	573	776	847	575	544	668	875	1102	1056	919	186	264	230	363	363	288	282	313	330	392	425	500	486	414	426	498	506	550	526	455	413	573	495	439	152	270	231	211	382	131	485	344	323	331	211	375	994
ADCK5	280	162	258	285	308	224	204	254	313	307	312	210	211	247	208	226	295	220	224	227	271	269	255	289	222	204	104	114	193	193	233	215	173	347	283	212	149	254	193	144	259	61	227	271	236	271	113	234	376
ADCY1	179	128	182	189	176	158	106	147	149	139	131	128	144	158	141	160	144	149	84	94	104	83	52	91	175	115	152	114	95	118	48	64	59	149	64	75	108	118	160	74	94	35	100	92	82	40	37	38	270
ADCY10	0	1	1	0	2	0	0	0	2	0	3	2	0	0	1	2	3	1	0	0	0	2	1	0	0	2	1	0	1	0	1	1	2	3	9	6	0	0	2	5	0	4	4	0	4	1	1	1	6
ADCY10P1	25	15	17	16	37	34	10	21	23	17	14	19	23	41	22	29	30	11	17	26	33	19	18	19	11	23	8	10	16	19	16	15	17	35	16	16	15	16	23	18	17	17	29	20	14	20	29	22	32
ADCY2	3	6	8	4	5	6	3	3	3	0	7	8	66	38	63	36	36	25	5	4	16	3	8	4	9	18	8	7	8	12	5	7	11	8	19	3	23	37	25	10	20	8	13	9	7	13	6	7	8
ADCY3	706	514	673	842	974	709	555	730	876	609	730	661	724	809	766	951	871	784	694	695	812	875	839	818	781	833	735	1089	1360	1467	1356	1198	1083	1153	1092	1002	671	1016	884	917	1340	419	1324	1247	1110	790	522	745	934
ADCY4	1419	871	1163	1690	1956	987	1208	1739	1873	2756	3163	2861	437	470	399	342	373	286	595	711	853	1500	1319	1117	494	684	368	362	417	454	1023	1067	872	3915	3510	3196	159	270	194	192	277	99	572	566	650	1518	1026	1671	2125
ADCY5	21	5	12	21	12	13	5	18	16	17	19	15	9	12	6	13	1	3	2	1	5	1	3	5	16	17	10	8	5	14	6	10	7	24	15	23	11	9	14	0	9	2	5	8	10	4	6	5	26
ADCY6	2687	1493	2432	2334	2444	1682	1767	2283	2512	2518	2926	2367	1594	1893	1812	1196	1167	929	1215	1448	1588	1601	1531	1586	1784	2085	1577	1568	1821	1874	1738	1617	1491	2269	2166	1864	1150	1540	1380	660	1053	301	1279	1258	1382	1290	916	1273	3656
ADCY6-DT	1	1	0	0	1	1	1	2	0	2	0	0	0	0	0	0	0	0	0	0	0	1	2	1	1	0	3	0	0	0	1	0	0	0	0	0	0	1	0	0	0	1	0	0	0	0	0	2	1
ADCY7	747	522	751	1029	1176	827	647	809	892	681	788	666	719	814	805	1108	1083	871	719	861	718	961	996	924	399	507	426	850	1001	1007	1252	1140	1053	1226	1238	973	423	753	448	530	855	298	958	1036	934	990	542	977	1085
ADCY8	16	15	12	0	2	5	5	0	2	2	0	2	15	7	5	5	3	2	2	1	0	2	0	0	6	9	2	6	3	2	2	6	2	0	10	1	3	3	2	0	0	0	0	0	0	1	2	2	17
ADCY9	1062	663	1044	1122	1136	855	790	976	1154	1093	1122	992	601	611	621	677	691	597	609	707	654	695	756	652	841	641	691	531	570	554	656	618	576	764	598	549	325	528	432	248	371	113	442	459	427	424	259	399	1524
ADCYAP1	4	3	1	0	1	4	1	1	7	0	1	0	0	0	0	0	0	0	0	0	0	0	0	0	4	3	1	0	3	1	0	0	0	2	1	0	0	0	0	0	0	0	0	0	0	0	0	0	3
ADCYAP1R1	15	5	6	12	15	8	11	2	11	5	9	3	14	15	19	21	20	14	16	23	9	12	21	15	26	31	17	23	21	11	19	29	35	109	85	67	11	16	6	33	49	17	74	45	57	42	22	62	10
ADD1	10573	7034	10188	9272	10443	7609	7376	9946	10554	9730	10429	9369	8127	8506	8448	8699	9028	7722	8005	10019	9879	9995	9708	10293	9273	8788	8400	7482	7499	8364	8358	7586	7322	7982	7358	6884	6122	7652	7598	5164	7434	2595	8821	7769	8912	6635	4965	7151	15139
ADD2	223	147	253	232	245	166	169	197	206	115	124	106	306	325	345	345	386	293	230	295	276	170	165	196	450	239	376	428	421	439	395	347	361	307	332	274	239	432	360	338	487	162	478	414	424	178	140	187	385
ADD3	4046	3052	4479	3751	4142	3614	2951	4076	4056	3697	3626	3715	3972	3697	4144	2878	3174	2924	3808	5403	5208	4898	4639	4627	3639	3319	3855	4172	4097	4282	5739	6314	6403	7209	5024	6308	2767	2578	3660	1960	2169	1028	4231	3165	4829	3630	2679	4391	5412
ADD3-AS1	0	2	6	2	3	3	3	1	0	1	2	0	3	4	5	5	3	2	3	8	7	7	9	1	1	1	14	3	3	0	16	5	11	8	13	9	6	1	2	1	4	2	10	4	11	8	12	7	4
ADGB	0	0	0	0	0	0	0	0	0	0	0	0	0	0	0	0	0	0	0	0	0	0	0	0	0	0	0	0	0	0	0	0	0	0	0	0	0	0	0	0	0	0	0	0	0	0	6	0	0
ADGRA1	0	1	0	0	0	0	1	0	0	0	1	2	0	0	0	0	0	0	0	1	1	0	0	0	0	0	0	0	0	3	0	0	0	1	0	0	3	0	0	0	0	0	0	0	0	0	6	1	0
ADGRA1-AS1	0	0	0	0	0	0	0	0	0	0	0	0	0	0	0	0	0	0	0	0	0	0	0	0	0	0	0	0	0	0	0	0	0	0	0	0	0	0	0	0	0	0	0	0	0	0	1	0	0
ADGRA2	18188	10356	15551	18730	21110	12274	15943	21088	24398	26711	31309	25163	3191	3909	3463	3844	4016	3211	3758	4094	4755	5219	5097	4665	13341	11092	9590	5135	5803	6010	5534	4986	4223	6400	5956	4970	1729	3307	2174	1260	2133	597	1746	1774	1674	1581	913	1351	26310
ADGRA3	1771	1384	1856	1330	1423	1244	1078	1422	1513	1553	1594	1546	2290	2228	2392	1742	1721	1453	1400	1943	1770	1391	1544	1529	1553	1709	1653	815	923	960	1279	1213	1150	965	893	867	1681	1857	2167	728	788	382	1437	1215	1459	720	500	818	2432
ADGRB1	4	2	4	13	6	1	1	2	8	4	4	3	2	1	2	5	8	2	0	4	5	3	0	0	4	0	0	14	12	8	4	7	7	1	15	9	0	5	4	3	0	1	1	2	1	3	10	7	10
ADGRB2	83	47	91	102	94	110	86	98	141	100	155	112	65	91	75	73	63	83	89	67	67	135	97	103	75	60	57	85	83	80	108	116	83	181	214	168	38	94	54	51	61	26	80	70	74	93	72	101	126
ADGRB3	136	119	231	116	153	137	84	109	116	43	58	86	256	181	198	244	274	221	157	224	192	136	169	175	212	196	249	245	297	301	323	321	347	261	198	164	104	153	175	88	136	48	213	127	149	93	97	116	211
ADGRB3-DT	2	0	0	1	1	0	0	0	1	0	2	0	4	1	8	1	3	4	0	0	5	1	0	0	0	1	0	0	0	0	0	0	0	6	0	4	1	1	1	1	4	1	2	2	8	6	15	3	0
ADGRD1	4	1	7	2	4	6	1	0	5	1	7	1	0	0	0	0	0	0	0	0	0	1	0	0	6	2	4	2	2	1	1	1	0	4	2	4	0	0	0	0	0	0	0	0	2	1	9	0	5
ADGRD2	1	0	0	0	0	0	0	0	0	0	0	0	0	0	0	0	0	1	0	0	0	0	0	0	0	0	0	0	0	0	0	0	1	0	0	0	1	0	0	1	2	0	2	0	0	0	8	0	2
ADGRE1	0	0	0	0	0	0	0	0	0	0	0	0	0	0	0	1	0	0	0	0	0	0	0	1	1	0	0	0	0	0	1	0	0	0	0	0	0	0	0	0	2	0	0	0	0	0	0	0	0
ADGRE2	3	0	1	1	5	0	2	1	4	0	0	2	6	9	9	4	16	9	1	8	1	6	11	7	0	1	0	1	0	5	9	5	13	19	17	5	13	3	6	11	15	10	13	29	21	12	26	16	2
ADGRE3	0	0	0	0	0	0	0	0	0	0	0	0	0	0	0	0	0	0	0	0	0	0	0	0	0	0	0	0	0	0	0	0	0	0	0	0	0	0	0	0	0	0	0	0	0	0	0	0	0
ADGRE5	135	45	109	118	103	91	120	128	165	162	182	130	50	48	36	52	42	37	41	60	51	89	77	70	73	42	57	96	150	114	254	201	183	208	168	157	23	34	10	32	66	11	102	95	98	77	60	71	152
ADGRF1	3	2	3	1	1	0	0	0	4	2	2	1	0	1	0	5	2	0	0	1	2	0	0	2	2	3	0	2	1	2	4	5	6	10	10	4	0	0	0	0	1	0	2	1	0	4	14	0	5
ADGRF3	7	2	2	5	11	7	8	8	7	5	5	6	11	8	5	5	9	11	6	8	9	8	7	10	9	11	3	5	6	15	10	7	8	13	20	16	15	11	24	6	15	2	12	3	9	9	1	7	13
ADGRF4	3	4	7	7	12	8	3	16	9	6	17	14	0	0	0	4	1	1	0	0	1	2	0	3	6	14	3	0	2	0	3	2	1	6	2	1	0	0	0	2	0	0	1	1	1	0	6	0	13
ADGRF5	3201	2250	3327	3835	3657	3041	4069	4673	4548	5513	5120	5096	1228	1509	1483	1305	1570	1477	2071	2626	3601	2841	2388	2636	3521	2573	2666	2461	2514	2295	3610	3471	3071	4610	3941	4661	669	837	1028	473	593	209	839	724	1553	909	593	1170	4978
ADGRF5-AS1	1	0	0	0	0	0	1	0	1	0	0	0	2	0	0	0	0	0	0	1	0	0	1	0	0	0	0	1	3	1	1	0	0	0	1	1	0	0	0	0	1	0	2	0	1	0	0	0	1
ADGRG1	760	539	692	766	712	453	606	582	716	550	526	507	3966	4155	3844	3881	4021	3140	3976	4246	3917	4266	4405	4540	776	717	663	1004	1003	1128	2197	2115	1733	5277	4375	3880	2711	4656	3900	3686	6170	1828	4938	4803	5085	4937	3099	5429	1453
ADGRG2	2	1	5	1	1	1	1	1	2	1	1	5	2	2	4	1	1	1	3	1	3	5	0	1	11	2	1	3	3	4	3	3	0	0	0	3	1	6	0	0	4	0	1	0	5	0	3	0	6
ADGRG3	0	0	0	0	0	0	0	0	0	0	0	0	2	0	0	2	4	1	0	0	0	0	0	0	0	0	0	0	0	0	1	2	0	5	0	6	0	2	0	1	1	0	0	3	3	4	5	6	0
ADGRG4	6	2	7	8	1	15	1	6	5	0	3	3	1	3	9	9	9	13	10	14	11	8	8	4	0	9	4	6	4	8	18	10	15	14	20	16	3	4	7	6	6	3	5	2	4	4	1	1	7
ADGRG5	7	7	5	8	9	5	2	4	3	2	1	4	15	22	11	25	15	18	20	18	17	12	11	18	10	6	5	29	14	14	34	31	35	75	58	39	12	24	16	9	32	10	37	44	44	26	18	19	12
ADGRG6	2403	1901	2865	3470	3853	3521	3094	5885	6107	10579	10566	10827	1364	1332	1694	1205	1462	1453	1452	2231	1962	1535	1881	1483	1913	2035	1934	961	1135	1037	1315	1270	1282	1408	1141	1039	1082	1087	1340	636	463	288	1549	1207	1632	1176	862	1359	3615
ADGRG7	0	0	0	0	0	0	0	0	1	0	1	0	1	0	0	0	0	0	0	0	0	0	0	0	0	0	0	0	0	0	0	0	0	0	0	0	1	0	0	0	0	0	2	0	0	0	3	0	0
ADGRL1	661	458	544	837	814	493	539	821	892	1109	1422	1099	225	306	251	174	205	128	119	151	166	169	223	185	366	303	251	155	204	184	266	248	194	236	272	221	125	197	178	69	113	35	134	135	133	148	56	121	868
ADGRL1-AS1	113	61	108	86	97	43	66	68	80	72	91	66	84	95	104	107	92	96	87	118	112	96	100	108	109	74	58	80	89	113	85	92	75	109	102	78	80	99	103	96	128	43	101	101	103	146	72	172	162
ADGRL2	3148	2352	3594	3126	3212	2860	2617	3670	3668	3525	3498	3434	2160	2188	2307	1561	1683	1634	2118	2926	2641	2744	2733	2306	3053	2895	3210	2849	2840	2686	3969	3649	3556	2751	2205	2449	1497	1706	1995	1485	1535	776	2702	2210	2964	2251	1559	2494	4822
ADGRL3	723	550	826	629	672	540	637	855	943	1068	1229	1167	183	151	167	233	238	205	122	165	171	97	103	122	698	630	664	222	192	178	317	324	297	314	215	252	99	89	92	34	43	23	27	29	34	17	17	24	1125
ADGRL4	7216	5571	7444	6006	6383	5763	4887	6294	6719	5893	5839	6343	4503	4126	4535	4469	4795	4062	3918	5358	5256	4848	4883	4735	8447	8154	8853	8132	8576	8499	7480	8481	7877	10266	6442	8729	4061	3423	5265	4188	5007	2598	5696	3889	5788	3821	2501	4998	9740
ADGRV1	79	34	43	64	57	37	43	46	66	57	55	49	17	26	29	17	23	18	12	36	28	22	26	27	43	49	21	14	24	21	24	19	26	67	42	46	10	22	31	18	10	5	16	26	34	29	52	34	61
ADH1A	0	0	0	0	0	0	0	0	0	1	0	0	0	0	2	0	0	1	0	0	0	0	0	1	0	0	0	0	0	0	0	1	0	0	0	0	0	0	0	0	0	0	0	0	0	0	1	0	1
ADH1B	0	0	0	0	0	0	1	0	0	0	0	0	0	0	0	0	0	0	0	1	0	0	0	0	0	0	0	0	0	3	0	2	0	0	0	0	0	0	0	0	0	0	0	0	0	1	17	0	0
ADH1C	0	0	0	0	0	0	0	0	0	0	0	0	0	0	0	0	1	0	0	0	0	0	0	0	0	0	0	0	0	0	0	0	0	4	5	6	0	0	0	0	0	0	0	0	0	4	14	3	0
ADH5	3868	2792	4004	3361	3660	3309	2652	3580	3692	2966	3147	2884	4150	3857	4289	3792	3823	3435	3356	4666	4183	3986	4041	3951	3574	2990	3504	3364	3121	3366	3740	3856	3719	3251	3192	3350	3134	3362	3904	2844	3364	1512	4909	4067	4771	3141	1355	3481	4746
ADH6	3	0	1	1	0	1	0	0	1	0	0	0	5	1	1	1	1	1	0	0	1	0	0	0	0	1	1	0	1	0	2	0	3	1	0	1	0	0	1	3	2	1	1	0	0	1	13	1	1
ADHFE1	28	26	25	32	45	38	24	32	35	48	56	50	19	15	11	32	26	19	21	21	22	34	31	44	3	10	5	18	3	8	6	22	19	46	43	47	14	15	20	6	12	7	19	23	23	66	20	54	43
ADI1	1885	1284	1975	1768	1980	1694	1456	1960	2114	1946	2107	1747	1895	1881	1850	1848	1862	1770	1891	2232	2203	2110	2069	2213	1929	1769	1981	1469	1532	1471	1492	1395	1401	1460	1364	1321	1619	1620	1929	1204	1564	663	1896	1583	1902	1416	912	1592	2493
ADIG	0	0	0	0	0	0	0	0	0	0	0	0	0	0	0	0	0	0	0	0	0	0	0	0	0	0	0	0	0	0	0	0	0	0	0	0	0	0	0	0	0	0	0	0	0	0	0	0	0
ADIPOQ	0	0	0	0	0	0	0	0	0	0	0	0	0	0	0	0	0	0	0	0	0	0	0	0	0	0	0	0	0	0	0	0	0	0	0	0	0	0	0	0	0	0	0	0	0	0	12	0	0
ADIPOQ-AS1	2	0	0	0	0	0	0	0	1	2	0	1	0	0	0	0	0	0	0	0	0	0	1	0	0	0	0	0	0	0	0	0	1	0	0	0	0	0	0	0	0	0	0	0	0	0	0	0	0
ADIPOR1	3235	2145	3168	2789	2979	2069	2154	2794	3045	2928	3045	2855	2564	2571	2634	2733	2810	2188	2327	2848	2896	2757	2705	2930	2711	2762	2950	2438	2706	2610	2765	2720	2527	3744	3214	3158	1891	2343	2610	1683	2448	891	3155	2593	2956	2460	1270	2947	4618
ADIPOR2	2375	1590	2489	2129	2313	1917	1646	2471	2528	2240	2395	2098	1653	1680	1766	1433	1528	1341	1476	1868	1997	1734	1686	1665	2194	2081	2130	2098	2181	2274	2330	2246	2231	2724	2378	2384	1304	1487	1749	1224	1544	645	2074	1756	2003	1691	1024	1984	3064
ADIRF	0	0	0	0	3	0	0	0	0	0	1	5	0	2	1	3	1	2	1	0	0	1	2	1	2	0	0	0	0	0	1	0	0	3	0	0	2	0	0	0	0	0	4	4	3	2	0	5	0
ADIRF-AS1	5	2	12	7	3	5	4	3	10	8	5	3	36	34	31	46	45	58	38	57	47	59	84	66	1	4	7	15	12	5	21	17	11	54	66	83	13	38	35	44	76	17	99	72	83	155	93	143	12
ADK	897	648	939	699	809	724	588	719	806	531	542	540	2002	1762	1971	1980	2118	1824	1507	2054	1833	1568	1537	1752	1238	1096	1427	1107	1225	1153	1508	1643	1615	1646	1310	1480	1837	1691	2210	1551	1840	829	2336	1695	2173	1098	541	1460	1214
ADM	533	280	444	524	596	469	347	423	514	484	576	477	376	438	435	647	672	627	691	815	969	1095	1098	1130	249	216	194	259	402	382	324	285	257	372	291	287	172	187	177	253	302	112	341	289	313	563	331	507	669
ADM-DT	1	1	1	5	2	2	2	0	1	3	0	0	1	2	8	0	4	3	5	1	6	5	5	4	5	2	1	2	1	1	1	2	1	1	6	0	4	4	3	2	3	0	12	6	3	11	3	4	3
ADM2	50	21	38	51	52	25	36	31	45	23	21	18	446	604	587	840	943	678	588	584	580	627	680	701	69	55	61	184	214	200	389	310	303	1874	1817	1486	433	770	590	844	1424	438	1073	1074	866	1701	930	1638	95
ADM5	20	13	11	24	32	23	31	33	31	36	35	24	15	16	18	24	32	9	19	6	14	21	33	12	23	17	17	14	14	14	11	29	12	13	13	11	6	24	10	13	36	6	15	14	13	9	3	5	23
ADNP	2567	1939	2664	2361	2583	2138	1965	2737	2753	2750	2900	2773	2684	2528	2807	2429	2573	2392	2170	3033	2883	2697	2637	2704	2458	2207	2686	2654	2602	2594	2889	2882	3005	3384	2793	3180	1957	2070	2601	1818	2446	1070	3134	2563	3379	2465	1506	2888	3792
ADNP-AS1	9	4	6	5	10	12	17	13	15	16	12	9	28	16	6	16	7	16	4	8	13	12	7	12	7	4	3	5	15	4	8	11	3	6	8	21	5	13	24	8	10	5	12	8	13	20	4	12	9
ADNP2	1022	702	1021	801	803	676	636	871	906	944	944	816	1061	972	952	987	1109	886	981	1267	1143	1165	1141	1192	1269	1082	1158	1036	1167	1139	1340	1365	1358	1959	1676	1695	998	1211	1218	938	1158	443	1519	1282	1567	1372	884	1554	1391
ADO	769	505	744	663	775	689	626	733	798	742	819	651	758	769	698	858	770	651	694	770	794	702	752	798	908	838	842	982	1020	1092	1051	969	890	1558	1212	1153	584	708	723	724	1054	405	1033	892	977	754	475	847	1069
ADORA1	5	2	7	4	5	6	3	4	13	3	5	3	7	9	13	12	11	11	16	7	9	15	11	5	2	2	5	8	8	17	18	1	4	4	4	4	10	2	0	4	3	0	9	6	8	17	12	3	10
ADORA2A	154	71	127	172	204	105	187	215	198	312	303	244	59	118	115	215	218	224	342	375	449	578	456	592	76	62	53	331	349	425	351	346	284	225	142	174	78	143	105	529	818	269	313	381	343	193	133	277	198
ADORA2A-AS1	2	1	0	3	6	1	3	1	3	3	1	1	2	1	0	2	0	1	6	3	2	5	8	1	4	0	1	1	2	4	2	6	2	1	1	1	3	1	6	8	0	3	8	1	1	2	2	0	3
ADORA2B	204	150	194	268	301	216	162	285	274	271	285	230	324	353	344	659	621	550	534	784	663	879	866	836	275	254	196	201	161	107	207	164	234	261	222	177	183	232	207	268	376	125	512	431	503	401	188	460	316
ADORA3	0	0	0	0	0	0	0	0	1	0	0	0	0	1	1	0	1	2	0	1	0	0	0	0	0	0	0	0	0	0	0	0	0	4	0	0	0	0	0	0	0	0	0	0	0	4	8	0	0
ADPGK	1669	1191	1800	1583	1734	1366	1248	1679	1846	1625	1618	1504	1544	1599	1709	1597	1583	1358	1303	1559	1751	1211	1354	1483	1387	1777	1581	1932	2026	2333	2104	2078	2018	2171	1873	1837	1383	1645	1844	1495	1909	802	2206	1727	2099	1430	928	1644	2444
ADPGK-AS1	7	0	2	0	0	1	1	4	3	1	0	0	4	2	7	0	0	1	0	0	1	4	1	0	3	1	3	2	0	1	0	0	0	3	0	2	3	0	6	7	0	0	0	1	4	3	4	0	2
ADPRH	290	189	279	246	278	231	239	297	293	328	360	332	231	294	262	279	366	311	239	286	338	327	269	296	275	239	250	458	452	488	466	429	427	694	647	625	233	244	251	341	524	197	580	486	587	560	357	634	421
ADPRHL1	24	15	31	30	35	19	26	12	38	38	48	29	11	13	11	19	19	25	13	14	8	10	12	13	15	21	17	28	17	20	19	7	27	23	42	23	17	13	12	10	14	8	12	10	9	15	29	20	45
ADPRM	121	95	148	121	109	87	74	97	88	140	142	94	155	143	139	105	126	106	114	127	124	116	150	158	145	130	127	179	148	132	239	231	187	511	433	452	103	134	147	130	172	55	145	128	176	245	90	273	189
ADPRS	1015	634	986	947	1044	796	732	912	964	864	953	807	959	1122	1012	1180	1115	954	868	1040	1080	1032	1050	1211	1229	1513	1095	1105	1288	1338	1396	1183	1129	1718	1538	1370	946	1587	1131	943	1534	459	1302	1327	1382	1110	693	1126	1326
ADRA1A	1	1	4	0	0	0	0	0	0	0	0	0	1	0	0	0	0	0	0	0	0	0	0	0	1	0	0	0	0	0	0	0	0	0	1	0	0	0	0	0	0	0	0	0	0	0	4	0	0
ADRA1B	176	86	154	169	145	109	105	139	154	139	134	128	64	98	76	45	53	30	24	21	14	17	27	16	97	101	70	20	49	42	56	44	50	105	84	74	22	62	44	11	12	7	14	6	4	7	27	5	228
ADRA1D	8	5	9	2	6	1	5	4	2	1	2	2	32	42	42	10	6	5	7	5	26	8	11	15	44	20	34	19	14	9	0	3	1	12	12	4	27	55	30	8	10	3	13	2	4	7	9	1	6
ADRA2A	3	2	3	5	5	2	1	2	2	7	11	12	10	8	41	23	27	29	35	25	19	44	51	41	3	3	2	3	2	0	3	0	3	5	2	0	9	9	11	3	28	0	1	2	4	1	6	4	5
ADRA2B	2	0	1	0	3	0	0	0	0	0	0	3	0	0	1	1	3	2	3	5	8	5	7	5	3	0	2	0	0	4	1	2	2	3	1	0	2	2	2	2	0	0	1	2	0	0	16	0	4
ADRA2C	54	21	40	43	44	46	28	30	40	27	33	27	21	23	15	11	15	14	12	6	12	5	6	5	45	20	27	25	21	22	24	16	17	20	27	19	8	11	14	3	8	4	6	5	4	10	0	10	89
ADRB1	33	20	24	27	29	12	20	9	15	8	17	13	123	152	126	167	233	166	117	106	95	83	101	119	16	14	4	21	27	32	20	23	15	52	39	50	15	30	24	19	36	9	36	24	25	51	47	53	36
ADRB2	49	25	39	46	60	35	27	27	32	8	19	15	237	209	242	224	231	173	103	91	153	109	96	105	68	83	140	226	293	255	99	91	93	105	103	58	135	161	199	137	241	76	118	118	102	68	33	81	67
ADRB3	5	4	6	8	15	7	14	19	19	27	26	26	1	0	0	0	4	3	2	0	1	1	0	4	0	0	0	5	0	6	0	0	0	0	1	0	0	0	0	0	0	0	0	2	1	0	0	0	12
ADRM1	7178	3629	5348	4933	5729	3326	3638	3958	4993	3726	4128	3390	4890	6114	5467	5913	5809	4330	4175	3570	4203	3857	4324	4829	5027	5351	4202	4054	5301	5811	6376	5308	5031	7038	6926	5296	3867	6735	4674	3709	7166	1803	5915	5826	5190	4480	2034	4314	7885
ADSL	2996	2032	3110	2600	2980	2245	2006	2682	2739	2313	2435	2168	4301	4333	4351	4307	4382	3660	3667	4678	4120	3979	4168	4368	3147	2600	2966	3164	3156	3441	3698	3660	3690	3226	2992	2860	3364	4275	4087	3022	4575	1607	5181	4499	5463	2883	1417	3182	4039
ADSS1	32	19	43	38	60	36	31	48	77	79	64	68	24	34	40	37	43	47	46	69	81	104	97	83	67	23	16	20	16	34	15	13	10	35	29	46	31	22	29	26	22	3	44	18	41	39	15	33	53
ADSS2	1420	1156	1501	1505	1545	1747	1082	1584	1563	1271	1384	1321	2737	2589	2897	2689	2701	2463	2242	2951	2890	2341	2523	2702	1872	1503	1935	2551	2380	2276	2193	2182	2347	2526	1887	2256	2550	2375	3225	1996	2357	1014	2876	2019	2844	1647	1085	2153	1975
ADTRP	19	3	18	15	17	22	9	14	6	8	4	5	27	28	34	29	32	26	17	29	19	16	14	30	16	18	8	33	24	54	55	46	47	112	60	80	42	39	50	72	78	37	88	50	50	27	19	41	17
AEBP1	2194	1288	1956	2195	2670	1426	1639	2296	2558	2643	3281	2566	1564	1794	1647	1816	1875	1499	1654	1751	1861	1847	2008	1835	1385	1578	1334	1513	1631	1760	1791	1629	1619	1507	1501	1237	1211	1922	1442	1406	2167	668	2481	2410	2243	1911	1141	1954	3246
AEBP2	935	677	1052	784	916	826	591	993	1019	1053	1162	1167	638	658	719	569	538	473	444	670	623	597	604	665	1564	1512	1516	1172	1256	1106	1073	1131	1099	1572	1135	1374	1012	996	1405	866	912	509	1208	979	1249	1096	761	1342	1213
AEN	1784	1090	1796	1717	2047	1312	1402	1630	1769	1413	1589	1357	2466	2734	2663	3176	3133	2512	2034	2333	2165	1830	1954	2108	2770	2935	2862	2842	3098	3255	4135	3338	3365	6802	6395	5367	3038	4316	3621	2556	4200	1309	3851	3860	3794	4093	2063	4285	2516
AFAP1	4389	3201	4724	3721	4344	3474	2500	3483	3987	3610	3869	3516	5345	5621	5608	4489	4946	3954	3653	4585	4694	4171	4479	4141	10771	10242	9289	8046	7931	8134	5442	5228	4891	5365	4680	4593	4564	5901	5624	4823	6814	2564	5239	4700	5334	3594	3053	4095	7083
AFAP1-AS1	16	18	13	27	51	14	37	58	49	9	14	29	26	9	41	25	8	19	11	14	23	29	11	3	59	134	78	18	14	19	24	20	1	4	17	13	37	23	21	44	55	7	41	33	64	22	53	8	30
AFAP1L1	6702	4676	6577	7300	8088	6067	6105	7423	7509	7535	7847	7203	3570	3716	3627	4137	4458	3763	4166	5115	5548	5321	4727	4922	5666	4707	4790	5430	5174	5399	5722	5205	4860	6683	5866	5977	2445	3131	3241	2409	3448	1133	3522	3013	3844	3045	2393	3368	9141
AFAP1L2	545	324	499	1298	1434	933	765	1433	1570	1880	2056	1919	54	23	44	49	55	59	52	86	92	85	115	56	209	270	185	205	175	152	168	117	95	93	133	96	19	36	14	12	11	8	27	14	18	12	18	12	664
AFDN	5979	4603	6318	5246	5470	4508	4342	5900	6002	5866	6348	5873	4416	4532	4643	3686	3967	3462	4011	5376	5497	5625	5126	5014	5280	5020	4867	4310	4406	4599	4737	4528	4437	5484	4530	4960	3325	3810	4361	2776	3553	1523	4248	3868	4587	3599	3181	4010	8328
AFDN-DT	83	32	59	58	92	47	65	80	82	76	100	72	12	25	25	24	24	29	53	53	54	79	72	52	20	31	14	12	29	25	25	17	14	53	21	13	6	9	17	8	11	6	21	30	33	37	27	45	88
AFF1	2460	1998	2888	2909	3025	2587	2441	3442	3554	3667	3826	3883	2791	2796	2788	2624	2768	2401	2678	3822	3910	3629	3586	3319	3068	3044	2992	1949	1993	2037	2302	2517	2251	3331	2557	2895	2279	2580	2979	1650	1955	889	2334	2107	2708	2363	2130	2886	3830
AFF2	610	416	633	88	95	91	72	64	75	49	23	33	637	581	555	270	295	213	78	115	74	80	93	101	550	319	498	118	90	89	329	367	350	440	379	451	227	332	375	104	157	72	227	186	283	259	178	340	904
AFF3	6	3	11	13	16	11	9	9	15	12	9	6	577	511	604	547	620	549	515	723	594	625	695	693	16	15	27	244	236	237	152	173	159	437	340	364	467	641	590	1068	1433	593	1696	1570	1682	1609	1268	1879	13
AFF4	2890	2410	3354	2367	2560	2447	1937	2754	2798	2419	2451	2601	3570	3080	3491	2635	2556	2329	2144	3236	2904	2512	2565	2541	5674	4684	5730	4530	4210	4154	4013	4210	4369	5284	4008	4687	3247	3485	4644	2779	3037	1642	3631	3084	3926	3076	2595	3888	4544
AFF4-DT	1	1	3	0	0	1	0	0	0	0	0	0	2	0	0	0	0	0	0	0	1	3	0	0	0	0	0	0	1	0	1	0	1	0	0	0	0	0	0	0	0	0	0	1	0	0	0	2	6
AFG1L	52	52	50	84	90	89	53	82	104	103	68	87	48	34	42	50	62	72	48	67	81	61	89	83	55	41	44	67	56	48	107	101	107	129	112	140	24	21	47	36	65	20	136	115	89	89	113	150	69
AFG3L2	1946	1381	2035	1715	1791	1641	1302	1743	1880	1576	1818	1534	2102	1924	2093	2061	1941	1718	1643	2090	2045	1726	1634	1807	2056	1686	1885	1817	1922	2007	1989	1736	1880	2039	1879	1908	1664	1748	2157	1509	2014	808	1967	1703	1953	1358	991	1536	2745
AFM	0	0	2	0	0	0	0	0	0	0	0	0	0	0	0	0	0	0	0	0	0	0	0	0	0	10	2	0	1	0	0	1	0	0	0	0	0	0	0	0	1	0	0	0	0	0	0	0	0
AFMID	303	225	297	333	366	282	354	419	442	405	475	397	315	342	322	461	453	359	387	464	472	511	495	556	235	171	250	143	177	251	340	319	245	396	272	238	209	249	253	219	213	88	343	288	329	214	129	190	448
AFP	0	0	0	0	2	2	0	2	0	1	1	0	1	0	4	0	0	2	0	0	0	1	1	0	0	0	1	2	2	2	0	0	0	1	2	2	0	0	1	0	0	0	0	0	0	0	1	1	0
AFTPH	420	342	487	369	445	391	307	448	459	504	504	487	413	293	400	389	356	381	341	468	412	466	438	445	391	371	417	598	556	678	634	689	655	1010	820	1071	365	307	455	449	537	232	766	575	805	737	543	963	617
AFTPH-DT	13	6	17	11	3	7	3	4	6	5	12	11	8	7	4	2	6	3	4	12	4	7	5	9	8	13	11	4	0	3	6	9	11	8	2	13	3	8	1	2	5	2	2	5	2	1	2	6	9
AGA	389	269	373	377	360	326	287	383	389	407	449	400	262	232	306	253	281	251	207	340	279	295	257	234	370	335	358	259	309	283	319	293	390	542	531	553	206	216	287	202	241	105	374	365	459	423	189	397	468
AGA-DT	1	1	4	2	7	1	2	1	2	0	1	1	8	1	2	5	4	1	0	1	5	4	1	11	0	0	0	4	1	0	1	1	1	2	4	2	2	3	6	0	1	0	6	3	5	1	0	6	2
AGAP1	976	620	988	1252	1269	939	908	1180	1186	1269	1230	1153	1290	1408	1468	1559	1683	1259	1164	1451	1473	1426	1502	1392	787	649	732	295	337	398	648	519	490	609	607	577	771	1138	932	415	498	237	849	870	862	539	426	636	1309
AGAP1-IT1	8	3	3	0	1	1	6	0	4	0	4	1	3	2	3	3	4	3	5	6	5	5	3	5	2	3	3	3	1	2	2	1	2	4	4	1	4	3	1	1	1	1	4	9	2	5	5	8	1
AGAP12P	1	0	0	8	2	0	0	1	6	1	2	0	2	2	1	1	1	0	3	1	0	1	8	2	0	0	1	1	0	1	0	2	1	13	6	6	2	1	4	1	0	0	1	4	1	2	7	4	1
AGAP2	2	1	0	2	3	7	6	4	9	6	6	5	1	2	3	10	12	8	6	6	10	10	2	8	1	3	4	10	4	6	8	7	2	11	9	0	3	0	0	5	9	2	8	9	12	7	12	7	2
AGAP2-AS1	85	42	91	96	149	68	91	111	110	160	143	129	74	68	64	62	60	65	73	79	71	96	70	78	70	72	63	114	102	88	141	105	90	208	196	196	47	75	40	95	95	30	138	149	123	163	71	133	98
AGAP3	3060	1643	2575	3365	3613	2312	2886	3245	3865	3695	4254	3510	2395	3089	2683	3155	3128	2437	2788	2921	3056	3795	3803	3972	1861	1923	1663	2373	2743	2882	3050	2662	2268	3567	3338	2638	1448	2561	1802	1983	3248	954	2881	2944	2900	2711	1615	2763	4002
AGAP4	98	57	125	107	118	85	68	89	100	107	126	104	121	147	139	122	91	106	90	110	92	115	120	105	33	84	48	42	79	105	120	101	114	241	204	186	107	103	88	61	111	39	124	123	126	150	65	179	160
AGAP5	35	35	19	55	53	48	45	67	58	75	39	47	53	44	74	49	50	55	31	52	22	61	43	41	24	24	37	51	34	37	62	46	73	86	82	57	62	56	57	32	41	12	46	94	59	87	89	79	61
AGAP6	164	91	198	239	253	127	127	198	209	143	223	207	152	217	200	185	148	192	138	165	195	195	234	153	99	225	142	174	268	238	254	190	165	478	388	380	269	289	216	215	299	101	210	246	198	230	207	256	263
AGAP9	83	59	66	108	112	72	47	81	109	86	89	85	147	118	123	131	124	98	103	93	113	124	100	105	43	67	43	78	81	109	130	149	130	348	267	275	129	146	109	126	165	51	142	141	156	207	110	196	126
AGBL1	0	1	3	0	0	1	1	0	0	0	1	1	0	1	0	0	0	0	1	1	0	0	1	0	0	2	0	2	0	5	2	1	2	0	0	2	0	0	0	0	0	0	0	0	1	1	29	4	1
AGBL1-AS1	1	0	0	0	0	0	0	0	0	1	0	0	0	0	0	0	0	0	0	0	0	0	0	0	0	0	0	0	0	0	1	1	3	2	1	0	0	1	0	2	1	0	0	0	0	0	0	0	0
AGBL2	0	0	0	1	0	0	0	3	0	0	1	0	0	0	0	0	1	1	1	0	0	0	0	0	0	4	0	1	0	4	4	0	1	0	4	2	2	0	4	1	0	0	1	2	1	1	0	1	0
AGBL3	35	10	30	18	10	19	15	25	12	17	18	33	15	15	18	14	20	19	22	26	30	18	23	23	10	13	2	10	7	17	8	13	3	34	19	28	15	12	28	18	41	18	21	15	19	17	21	24	28
AGBL4	0	0	3	2	2	2	4	2	4	2	0	2	0	1	0	1	0	0	0	0	0	0	2	1	0	0	0	0	0	4	0	2	0	1	2	3	1	2	0	9	15	3	1	3	9	2	2	0	1
AGBL5	1345	767	1320	1022	1023	793	850	1106	1106	1179	1235	1070	1167	1220	1252	1234	1326	1126	1142	1273	1248	1451	1485	1409	1012	845	863	567	506	560	634	599	545	927	938	809	758	1120	1005	595	838	343	935	847	945	912	477	1034	1583
AGBL5-AS1	0	0	0	0	0	0	0	1	0	0	0	0	0	0	0	0	0	0	0	0	0	0	0	1	0	0	0	0	0	0	0	0	1	0	3	0	0	0	0	0	0	0	0	0	0	0	0	0	1
AGBL5-IT1	0	0	0	0	0	0	0	0	0	0	0	0	0	0	0	0	0	0	0	0	0	0	0	0	0	0	0	2	0	1	0	0	0	1	0	0	0	0	0	0	0	1	2	0	0	1	0	0	0
AGER	216	118	153	246	298	162	126	191	243	172	246	201	78	112	86	80	81	88	78	74	106	106	115	126	53	114	51	78	128	133	139	108	76	155	133	122	73	87	64	75	127	34	94	106	97	128	93	128	293
AGFG1	2229	1721	2277	1776	1927	1648	1462	1898	1970	1793	1779	1704	2865	2647	2768	2428	2355	2035	1981	2737	2476	2134	2160	2262	3433	2892	3230	2939	2837	2882	2859	2826	2547	4417	3206	3395	2534	2564	3273	2072	2650	1111	3123	2477	3128	2486	1533	3054	3309
AGFG2	671	413	546	647	669	470	516	550	723	577	636	526	384	508	463	551	585	503	623	698	820	1004	965	1060	320	316	260	239	234	287	332	309	258	439	461	373	179	327	273	185	284	80	548	442	525	533	308	591	907
AGGF1	595	441	542	578	533	520	450	654	685	610	709	721	523	509	492	563	610	482	563	615	698	628	623	682	570	461	478	690	625	580	717	801	720	832	570	836	349	379	526	417	448	272	731	580	752	538	471	629	845
AGK	861	686	996	871	841	692	641	814	866	758	821	836	1194	1227	1163	1107	1175	1042	922	1133	1196	1009	1129	1093	931	949	894	1149	1219	1369	1207	1288	1206	1228	1046	1034	1094	1181	1411	1017	1435	637	1568	1270	1604	828	568	1071	1281
AGK-DT	0	0	0	1	0	0	0	0	2	0	0	0	0	0	0	0	0	0	0	1	0	0	0	0	0	0	0	0	0	0	0	0	0	0	0	3	0	0	0	0	0	0	0	0	0	1	0	0	0
AGL	435	336	491	417	521	520	364	510	554	440	450	492	443	386	455	463	540	403	392	583	515	478	465	441	568	451	485	542	595	620	556	560	541	561	406	528	319	403	489	418	421	193	650	508	675	404	268	536	606
AGMAT	26	14	16	15	23	7	22	11	35	12	17	22	39	35	48	69	46	25	38	48	38	35	46	33	34	22	15	50	49	51	72	64	63	42	46	35	37	28	45	34	57	27	75	54	66	27	18	35	34
AGMO	10	4	1	2	5	1	3	9	4	4	3	2	0	0	1	1	0	1	0	5	7	0	2	3	3	3	4	7	2	3	1	0	0	5	2	3	4	0	3	0	0	0	0	0	0	1	7	0	5
AGO1	1425	974	1529	1218	1404	969	980	1359	1383	1268	1232	1270	1612	1499	1664	1351	1449	1167	1286	1820	1594	1535	1478	1426	1357	1094	1337	1289	1216	1319	1333	1376	1372	1580	1274	1281	1075	1469	1411	1030	1500	567	1604	1370	1792	1308	909	1432	1967
AGO2	2933	2095	3020	2224	2402	1997	1703	2386	2296	2090	2133	2195	2734	2618	2748	2226	2323	1866	1782	2452	2247	2055	2099	2109	3869	3207	3713	2164	2181	2261	2459	2400	2309	3021	2399	2466	2348	3022	3256	1278	1718	704	1978	1989	2175	1614	1368	1844	4254
AGO3	447	358	483	445	508	422	353	499	480	440	507	494	566	571	616	531	497	482	435	606	517	540	540	563	668	611	752	669	586	588	538	644	599	813	591	659	631	561	788	456	543	255	635	519	675	515	467	626	736
AGO4	1093	860	1213	773	783	724	664	873	913	1026	953	946	1093	1012	1037	635	651	625	666	817	813	997	839	881	855	858	868	590	610	706	651	586	547	1012	803	925	625	741	865	375	473	218	692	601	712	786	702	981	1672
AGPAT1	3576	1966	2973	3429	3844	2247	2646	3348	4025	3312	4104	3347	1477	1887	1692	2079	2200	1639	1819	1937	2045	1973	2051	2118	2670	2391	2155	1862	1857	2048	2665	2493	2243	3222	2861	2373	1180	1873	1601	1118	1783	602	2371	2284	2404	1946	1096	2161	4949
AGPAT2	360	209	269	353	426	256	298	395	528	449	567	457	574	686	616	528	524	494	609	535	556	616	690	681	379	332	373	345	385	365	547	391	420	1097	852	720	533	812	650	494	761	251	724	729	588	582	254	598	436
AGPAT3	1232	674	1076	1187	1402	1003	915	1278	1514	1359	1492	1306	465	465	544	598	609	518	489	627	658	798	799	753	1204	957	886	1612	1563	1645	1464	1474	1378	1722	1630	1390	424	548	524	654	876	326	955	915	946	851	667	937	1630
AGPAT4	840	582	794	733	828	552	568	727	842	629	728	672	567	652	634	635	661	558	605	762	726	735	772	758	740	806	685	698	681	763	532	482	518	752	678	736	456	596	573	601	738	296	617	599	710	711	591	844	1236
AGPAT5	975	815	1135	1068	1225	1162	873	1061	1160	873	856	905	1585	1364	1544	1792	1774	1606	1319	1757	1891	1378	1415	1498	1352	1146	1400	812	886	861	936	1071	1019	1094	815	847	1235	1224	1670	782	968	429	1391	972	1277	599	497	825	1525
AGPS	2304	1735	2367	2100	2270	2315	1592	2202	2295	1852	1846	1955	2484	2258	2460	2090	2294	1985	1723	2445	2311	1850	1919	2013	3093	2252	3217	3365	3479	3329	3041	3029	3062	3779	2472	2917	1774	1885	2564	1929	2285	1158	2259	1826	2415	1403	997	1959	3166
AGR2	0	0	0	0	1	1	0	1	1	0	0	0	0	0	0	0	0	0	0	0	0	0	0	0	1	1	0	0	0	0	0	0	0	0	0	0	0	0	0	0	0	0	1	0	0	0	9	0	0
AGRN	13864	7486	11346	13991	16291	9997	11969	14728	18848	23378	28400	21772	4039	5141	4582	5591	6023	4585	5071	4517	4825	5452	6162	5938	8349	12603	6939	9781	13587	14227	15746	13229	11492	20840	20967	14524	4880	9620	5649	7562	12253	3218	14029	14665	12624	14108	8106	12408	19294
AGRP	0	0	0	0	0	0	0	0	0	0	0	0	0	1	0	0	0	0	0	0	1	0	1	0	0	0	0	0	0	0	0	0	1	0	0	0	0	0	0	0	0	0	1	0	0	0	0	0	0
AGT	1	2	3	1	4	1	2	3	8	2	5	2	1	1	3	1	6	5	4	2	2	2	0	7	7	5	8	2	4	2	1	10	7	2	5	8	1	5	7	5	2	1	6	4	2	5	23	4	2
AGTPBP1	597	436	622	705	683	737	548	801	757	668	713	686	711	660	693	678	697	599	662	1010	843	806	847	816	668	522	672	704	691	689	728	833	800	746	613	762	473	530	687	496	641	247	885	703	985	554	355	711	873
AGTR1	0	0	0	0	0	2	0	0	1	0	1	1	9	9	7	5	12	15	24	24	20	50	42	46	5	0	0	0	1	0	1	0	2	0	1	0	10	5	8	3	1	1	13	7	15	16	8	22	1
AGTR2	0	0	0	0	0	0	0	0	0	0	0	0	0	0	0	0	0	0	0	0	0	0	0	0	0	0	0	0	0	0	0	0	0	0	1	0	0	0	0	0	0	0	0	0	0	0	0	0	0
AGTRAP	678	313	536	626	657	353	415	600	558	606	585	481	561	629	568	785	804	580	692	731	766	828	793	851	465	474	387	467	551	640	762	681	614	1023	958	714	429	626	596	440	725	248	1080	989	1008	876	433	959	887
AGXT	0	0	0	0	0	0	0	0	0	0	0	0	0	0	0	0	0	0	0	0	0	0	0	0	0	0	0	0	0	1	0	0	0	0	1	0	0	0	0	0	0	0	1	0	0	0	9	1	0
AHCTF1	1412	1180	1619	1359	1452	1441	1118	1433	1584	1188	1315	1350	2263	1950	2293	1994	2054	1734	1636	2323	2050	1926	1822	1844	2079	2070	2391	2414	2337	2412	2284	2348	2312	2080	1516	2004	2071	1950	2540	1802	2213	1112	2574	2108	2797	1506	1151	1718	2175
AHCY	6375	3669	6251	5005	5865	3819	3735	4881	5546	4327	4713	4118	7504	8169	7628	7931	8299	6683	6337	7516	7025	7003	7090	7522	6772	4917	5563	5203	5125	5591	6040	5581	5447	5641	5623	4782	5660	7971	6980	4958	8004	2558	7831	6903	7498	4920	2699	5043	8072
AHCYL1	2848	2022	3139	2527	2658	2243	2094	2781	2879	2793	2928	2668	3472	3628	3905	3234	3397	3085	3166	4327	3989	4507	4180	4118	3395	2624	3205	3144	2912	3085	2770	2664	2731	2914	2622	2617	2804	3191	3699	2366	3022	1379	3237	2673	3294	2329	1665	2628	3951
AHCYL2	549	390	551	541	495	513	395	663	644	750	788	766	460	424	444	427	387	414	389	577	498	579	548	539	443	428	387	409	425	420	455	436	422	704	582	652	278	331	352	316	352	159	527	417	519	497	317	563	782
AHDC1	1063	624	993	1276	1360	717	952	1029	1410	1242	1576	1269	633	827	740	1318	1388	1050	1236	1272	1418	1386	1476	1497	671	639	596	1255	1416	1455	1686	1532	1210	2119	1718	1432	449	807	534	733	1308	353	1271	1172	1228	1236	797	1128	1845
AHI1	170	158	188	211	217	167	154	200	182	196	152	176	322	397	405	299	372	278	333	440	365	343	357	361	208	226	214	228	223	214	285	311	280	316	271	374	337	327	403	239	297	136	404	366	439	327	248	386	253
AHI1-DT	1	1	1	4	4	3	5	4	3	8	3	2	1	7	3	1	4	2	2	6	5	2	3	5	0	1	1	3	3	0	0	0	0	4	4	1	0	6	5	1	1	0	2	5	2	5	21	2	3
AHNAK	18376	16154	19375	25233	28613	24078	21636	28389	28604	22639	23837	23456	33614	34214	35844	43061	45968	37876	39380	51465	49264	44557	43337	40972	24841	21974	28165	28303	21974	22711	28138	28165	27729	21526	19001	22197	25169	30759	33473	33465	40412	16807	44088	43565	50348	35293	36948	40922	33657
AHNAK2	179	169	187	290	363	254	227	282	396	204	177	187	639	620	628	1169	1239	943	791	950	640	778	942	919	170	261	322	408	517	543	967	732	883	872	933	870	361	447	438	664	864	275	1546	1542	1345	1325	1123	1422	315
AHR	1508	1137	1556	1402	1560	1521	1306	1891	1956	1849	1827	1796	1499	1381	1424	1205	1323	1161	1564	2296	2065	2379	2326	2163	1500	1429	1599	1417	1375	1297	1804	1835	1750	3218	2109	2574	1208	1215	1516	865	1064	579	2166	1588	2213	1985	1354	2612	2035
AHRR	127	107	110	132	170	114	85	109	117	121	121	154	127	119	118	190	168	137	172	236	203	388	314	309	34	72	43	64	59	94	33	42	33	574	540	493	56	101	114	82	215	45	125	99	139	621	401	581	175
AHSA1	2697	1862	2720	2515	2984	2397	1730	2349	2392	1675	1970	1723	3670	3578	3633	4046	3931	3435	2632	3266	3149	2729	2718	2987	2283	2740	2724	3928	4455	4479	3691	3373	3389	2845	2802	2660	3307	3643	3681	3007	4142	1586	4107	3560	4222	2388	1479	2606	3341
AHSG	0	0	0	0	0	0	0	0	0	0	0	1	1	0	0	0	0	0	0	0	0	0	0	0	0	0	0	0	0	0	0	0	0	0	1	0	0	0	0	0	0	0	0	0	1	0	1	2	0
AICDA	0	1	0	0	0	0	0	0	1	0	0	0	0	0	0	0	0	2	0	0	0	0	0	0	0	0	0	3	2	0	0	0	0	0	1	0	0	0	0	0	0	0	0	3	0	0	9	0	0
AIDA	2999	2201	3112	2375	2605	2374	2115	2724	2681	2266	2199	2266	3286	3061	3438	3336	3327	2843	2887	4054	3822	3306	3289	3298	5844	4871	5504	3261	3311	3301	3128	3244	3207	3746	2911	3522	3751	3349	4642	2895	3412	1682	4665	3338	4639	2944	2114	3707	3880
AIF1	0	0	0	0	0	2	0	2	3	1	1	2	10	4	5	1	8	2	0	2	2	0	1	4	0	0	2	0	0	0	0	4	0	1	0	0	0	3	2	0	3	0	0	1	0	0	0	2	2
AIF1L	349	215	294	311	264	229	208	241	293	244	231	229	48	92	59	62	62	43	73	104	112	90	58	78	357	171	225	198	176	185	137	104	89	107	79	68	47	38	75	29	61	24	51	52	53	29	32	33	348
AIFM1	1597	1027	1650	1370	1438	1175	929	1472	1497	1236	1311	1062	1448	1521	1472	1606	1622	1327	1255	1594	1611	1453	1399	1449	1391	1234	1343	1264	1276	1389	1624	1481	1440	1545	1540	1420	1068	1384	1436	1073	1485	503	1735	1636	1820	1327	781	1383	2108
AIFM2	195	128	227	227	292	183	161	192	254	163	217	162	81	59	95	114	106	109	75	88	74	106	105	117	191	197	196	445	506	578	694	613	672	569	626	609	76	98	107	192	207	56	441	414	364	379	220	407	284
AIFM3	1	3	0	2	3	1	1	0	1	1	2	3	0	1	2	2	3	0	2	2	1	1	0	0	0	0	0	0	0	3	2	0	1	0	1	3	0	0	3	0	1	0	0	2	0	2	2	3	0
AIG1	236	139	244	219	257	251	218	364	362	415	492	437	293	342	396	334	370	297	415	453	440	558	570	555	210	222	232	155	155	164	222	204	205	312	237	279	301	291	337	225	287	155	425	380	442	386	277	458	293
AIM2	37	29	29	45	51	48	49	68	60	84	67	72	3	3	0	4	3	2	1	2	0	1	5	2	68	93	56	27	28	29	12	16	22	18	9	12	73	39	63	23	32	20	8	5	10	13	11	5	41
AIMP1	1042	753	1148	823	966	971	602	820	894	740	704	729	1589	1428	1536	1314	1412	1153	1029	1426	1352	1137	1124	1204	1294	1258	1605	1488	1567	1581	1285	1433	1418	1408	980	1366	1520	1301	1952	1346	1534	762	1549	1170	1689	989	603	1226	1441
AIMP2	1002	656	981	888	1072	776	634	783	845	680	703	583	1173	1325	1350	1312	1373	1176	910	1103	1271	872	918	1091	1079	1103	1049	1293	1463	1548	1449	1295	1325	1384	1134	1204	1064	1286	1272	1031	1543	542	1405	1146	1358	822	475	964	1286
AIP	1788	1014	1606	1596	1768	1253	1214	1564	1645	1581	1765	1506	1241	1450	1354	1548	1522	1305	1379	1394	1393	1748	1584	1828	947	1163	860	891	1069	1140	1265	1098	1005	1549	1565	1223	827	1202	898	719	1134	289	1418	1373	1313	1520	673	1475	1996
AIPL1	0	0	0	0	0	0	0	0	0	0	0	0	0	0	0	0	0	0	0	0	0	0	0	0	0	0	0	0	0	0	0	0	0	0	0	1	0	1	0	1	0	0	0	0	0	0	0	0	0
AIRE	3	1	1	4	15	2	3	0	4	5	7	7	0	1	0	1	4	3	0	1	2	1	0	2	4	1	2	30	8	8	7	1	2	1	2	10	5	0	2	4	5	1	5	2	3	0	12	9	3
AIRN	0	0	0	0	0	0	0	0	0	0	0	0	0	0	4	0	0	0	0	0	0	0	0	0	0	0	0	0	0	0	0	0	0	1	0	5	0	1	0	1	1	0	0	1	0	0	1	0	0
AJAP1	11	12	12	15	9	8	4	4	9	4	6	8	18	16	17	11	12	12	12	32	34	44	39	21	4	7	4	0	3	10	14	1	4	5	1	9	8	9	7	1	12	0	1	1	0	2	20	4	15
AJM1	101	49	67	147	157	102	101	126	154	119	129	108	60	82	48	149	101	97	65	76	110	95	100	109	64	67	51	49	63	84	78	78	75	191	146	111	29	77	31	43	81	33	85	84	76	96	92	92	136
AJUBA	2742	1758	2733	2700	2925	2209	1976	2171	2362	2496	2449	2132	2722	2997	3110	4742	5145	4272	2614	2957	3189	2289	2730	3232	1813	1768	1810	3296	3806	3879	3613	3153	2994	8136	6705	6404	1340	1924	1825	2581	3778	1436	2100	1915	1942	3308	1979	3480	4365
AJUBA-DT	4	2	8	7	5	2	5	4	6	4	3	4	1	7	2	7	3	3	4	5	2	7	2	2	0	0	0	3	3	5	2	9	4	7	20	17	0	2	2	7	3	2	3	5	6	6	12	5	6
AK1	2517	1484	2120	2107	2498	1755	1698	1798	2191	1875	1805	1676	1674	1838	1762	1968	2000	1581	1480	1488	1522	1521	1780	1783	1650	1492	1594	1296	1500	1597	1525	1457	1294	2106	2111	1603	1142	1598	1384	1057	1498	536	1379	1265	1277	1188	696	1259	2817
AK2	2418	1601	2373	2228	2595	2167	1785	2444	2642	2260	2425	2214	2888	2950	3153	3027	3013	2722	2668	3205	3382	3045	3027	3185	2935	2346	2713	3447	3247	3474	3735	3544	3538	3401	2948	3104	2661	2815	3337	2831	3686	1435	4345	3419	4018	2354	1780	2626	2876
AK3	796	588	858	719	744	595	607	815	890	893	1012	946	1153	1157	1332	1150	1099	1011	1034	1533	1459	1482	1446	1511	971	920	1121	874	847	851	891	1003	900	1089	781	961	1303	1158	1679	907	1019	532	1421	1072	1436	762	540	1139	1075
AK4	276	195	304	392	457	374	289	378	367	442	472	439	310	267	280	248	230	205	156	195	200	156	178	162	396	385	411	978	797	978	378	406	403	386	323	400	334	272	404	501	684	331	382	343	343	172	81	194	408
AK4P3	0	0	1	2	2	2	0	8	3	6	2	1	2	5	2	2	2	4	6	8	2	6	1	8	2	3	0	4	0	0	5	0	0	6	0	1	4	0	5	2	5	0	4	3	3	0	0	2	6
AK5	320	203	309	457	615	447	344	536	572	596	544	543	34	51	58	65	72	86	57	98	73	74	85	85	252	246	228	129	108	144	59	56	44	90	57	67	33	44	37	17	21	13	3	7	0	5	2	0	438
AK6	329	257	382	356	361	378	266	335	336	305	349	299	490	429	487	453	480	460	396	604	432	434	415	470	512	497	563	603	537	568	584	536	573	644	533	750	606	491	695	545	691	323	800	552	807	454	199	543	434
AK7	6	10	7	16	6	14	19	18	27	11	9	14	9	12	14	27	29	16	29	34	29	45	41	22	21	7	15	7	1	11	10	11	10	16	17	22	13	8	17	4	10	6	21	6	11	14	20	12	19
AK8	7	3	6	11	6	9	5	6	8	13	10	9	7	2	6	7	7	2	5	3	5	2	10	1	15	7	1	1	13	9	26	25	19	29	21	37	4	6	3	22	13	11	36	23	23	10	8	26	11
AK9	118	60	109	100	88	82	84	116	115	97	114	123	98	111	120	126	146	149	136	191	166	150	151	155	88	83	77	91	135	79	110	116	95	220	192	242	68	80	153	95	113	61	150	144	181	177	97	205	105
AKAIN1	0	0	0	0	0	0	0	0	0	0	0	0	0	0	0	0	0	0	0	0	0	0	0	0	0	0	0	0	0	0	1	0	0	0	0	0	0	0	0	0	0	0	0	0	0	0	15	0	0
AKAP1	637	435	696	818	806	577	498	684	728	538	621	616	1180	1239	1313	1728	1649	1399	1146	1343	1334	1140	1270	1226	470	518	473	1134	1302	1432	1132	1054	1020	1007	987	878	922	1041	1068	1217	1843	698	1855	1560	1567	1005	595	996	845
AKAP1-DT	18	6	10	2	6	4	4	9	10	12	9	9	8	14	6	7	15	4	7	10	12	6	9	3	3	8	2	1	3	9	8	1	8	22	14	20	9	3	2	7	12	1	6	1	8	8	18	8	5
AKAP10	783	599	822	594	592	522	467	656	646	628	650	614	768	773	880	732	830	691	575	838	774	764	755	732	682	798	790	725	695	770	969	880	920	1370	987	1150	598	651	767	677	781	362	1067	942	1069	873	721	1149	1131
AKAP11	1032	924	1201	1024	1048	1139	921	1281	1261	1053	1170	1263	1681	1613	1837	1744	1640	1473	1498	2150	2033	1880	1789	1686	979	1092	1145	1419	1461	1428	1526	1680	1597	1635	1366	1569	1264	1269	1813	1277	1389	789	1807	1667	2010	1300	1209	1733	1603
AKAP12	20974	17276	23884	15782	17347	16061	9659	11685	12051	6883	7434	7154	28001	25893	26300	19865	18989	15826	11921	15265	16555	14239	13034	13281	33003	26253	33628	31606	30730	33353	15585	15188	16694	19248	17021	17879	20225	21974	28286	12018	14656	6861	12317	11266	13201	11793	11325	13638	31392
AKAP13	3336	2499	3526	3051	3242	2617	2477	3607	3753	3524	3795	3570	1881	1798	1990	1563	1678	1472	1669	2496	2188	2628	2325	2049	3014	2324	2843	1711	1650	1665	2175	2085	2010	2413	2136	2261	1063	1412	1455	912	1184	429	1530	1431	1709	1436	1490	1615	5340
AKAP13-AS1	4	0	1	1	0	1	0	1	4	0	0	3	0	0	0	0	0	1	0	0	0	0	0	0	2	0	3	0	0	0	1	3	0	0	0	2	0	0	0	0	0	0	0	0	0	0	0	0	0
AKAP14	0	0	0	1	0	0	0	0	2	0	0	0	0	0	0	0	0	0	0	0	0	0	0	0	0	0	0	0	0	0	0	0	0	0	0	0	0	0	0	0	0	0	0	0	0	0	0	0	0
AKAP17A	1898	1192	1659	1678	1825	1124	1203	1480	1804	1572	1870	1519	1449	1745	1610	1492	1630	1307	1448	1463	1553	1661	1686	1810	1446	1971	1383	1447	1736	1907	2215	1942	1676	3637	3051	2735	1209	1912	1511	1226	1759	604	1951	2003	1954	2232	1551	2194	2501
AKAP3	19	9	32	10	20	12	14	21	16	7	14	7	11	12	14	10	9	10	4	13	15	19	7	6	8	11	10	11	8	16	18	14	26	56	34	48	9	9	14	8	5	8	12	21	19	20	29	21	14
AKAP4	0	2	0	2	2	0	1	0	0	0	0	0	1	4	1	1	1	0	0	0	0	2	0	3	0	0	0	0	0	1	0	0	0	2	0	0	0	0	0	1	2	0	0	0	2	0	6	0	0
AKAP5	172	188	241	178	170	169	139	190	172	182	211	184	135	107	142	134	120	134	123	191	177	183	149	150	415	246	308	165	110	148	118	114	99	176	126	186	136	132	190	136	149	85	107	92	143	135	93	173	246
AKAP6	22	18	38	20	26	23	9	9	25	5	15	19	22	20	17	11	16	19	6	25	18	16	20	22	39	18	31	22	16	9	35	16	17	23	23	23	11	15	15	9	8	3	22	22	18	21	18	15	14
AKAP7	123	80	115	103	105	84	62	109	120	102	103	116	117	105	147	136	84	97	90	120	124	121	128	118	158	146	167	152	151	137	112	129	116	155	105	211	115	130	238	109	153	75	228	144	207	128	68	134	144
AKAP8	1021	631	1010	1023	1164	789	788	899	1123	804	1063	877	1217	1336	1269	1386	1355	1148	1133	1292	1380	1270	1252	1360	975	1112	1121	1306	1626	1622	1643	1469	1442	1629	1517	1408	992	1275	1242	1195	1591	633	1494	1453	1544	1208	808	1368	1414
AKAP8L	1785	1033	1650	1623	1923	1218	1197	1568	1759	1614	1968	1659	1547	1707	1691	1950	1926	1592	1428	1743	1819	1803	1899	2048	1456	1576	1390	1269	1435	1500	1775	1597	1535	2547	2348	2073	1211	1793	1475	1230	1738	641	1820	1588	1779	1982	1365	2047	2379
AKAP9	1036	955	1216	1167	1232	1283	964	1287	1386	1174	1200	1235	1467	1245	1428	1038	1153	1028	1053	1387	1203	1174	1127	1094	973	941	1048	1373	1345	1273	1346	1419	1508	1523	1184	1456	856	935	1174	960	1058	583	1414	1264	1597	1142	978	1312	1600
AKIP1	646	435	616	506	608	422	449	596	570	498	515	458	526	627	566	547	603	495	487	509	599	615	637	613	416	418	396	349	510	572	1006	835	830	1184	1183	1074	374	470	488	315	484	222	687	524	687	719	346	718	774
AKIRIN1	2383	1750	2356	1902	1974	1678	1488	1787	1949	2034	1859	1876	2713	2604	2671	2279	2327	1864	1742	2120	2281	1944	2116	2162	3384	3139	3197	2650	2961	2841	2731	2694	2469	3717	2744	3078	2652	2624	3250	1845	2515	1174	2725	2296	2914	2069	1559	2445	3406
AKIRIN2	1348	789	1248	1139	1263	843	919	1109	1187	1142	1178	1044	1257	1353	1236	1216	1339	1033	1046	1230	1276	1182	1195	1317	1483	1547	1385	1116	1423	1343	1485	1469	1248	1874	1561	1461	1164	1542	1592	1029	1560	588	1729	1469	1587	1229	692	1370	1904
AKNA	1790	1069	1558	1665	1872	1061	1261	1548	1678	1604	1628	1364	1483	1813	1710	3310	3330	2657	2451	2507	2498	2399	2516	2646	1147	1058	1051	1556	1544	1759	2352	2006	1926	2428	2278	1973	858	1440	1202	1954	3027	1001	3099	3120	2541	3115	2059	3242	2686
AKNAD1	1	0	0	0	0	0	1	0	0	2	0	0	1	0	0	0	1	2	0	2	1	0	2	1	0	0	0	0	0	0	0	0	1	27	23	17	0	0	0	0	0	0	0	0	2	5	5	7	0
AKR1A1	2277	1252	2155	2060	2479	1646	1608	2353	2469	2508	2896	2385	1716	1763	1677	1779	1872	1574	1743	1883	1960	2004	2015	2108	2059	1658	1425	1542	1574	1765	1545	1371	1221	2057	1932	1694	1277	1697	1593	1179	1955	581	1851	1745	1838	1473	834	1588	2865
AKR1B1	3666	2335	3460	2953	3383	2430	2341	3006	3121	2207	2452	2202	2966	3035	3155	3036	3104	2614	2452	2922	3125	2830	2808	2929	3736	3275	3468	3640	3971	4173	4278	3960	3706	3366	3093	2773	2571	3180	3048	2613	3810	1451	4581	4118	4430	2815	1487	2971	4749
AKR1B10	4	0	3	1	2	0	0	0	6	6	2	1	8	3	1	1	0	0	2	2	3	15	0	1	17	4	2	0	4	0	4	4	9	1	2	3	0	1	1	2	0	0	1	1	7	0	0	0	3
AKR1B15	0	0	0	0	0	0	0	0	0	0	0	0	1	0	0	0	0	0	0	0	0	0	0	0	4	1	0	0	0	0	0	0	0	2	7	11	0	0	0	0	0	0	0	0	0	4	5	1	0
AKR1C1	32	21	16	12	26	27	11	27	33	15	15	12	46	37	47	39	45	42	29	34	36	30	44	52	13	16	12	24	13	27	26	13	43	43	53	47	39	48	42	76	55	31	128	74	81	131	114	228	25
AKR1C2	6	2	2	2	1	0	3	3	5	2	1	3	1	5	0	2	5	1	0	5	4	2	6	1	8	3	0	5	1	3	0	0	0	6	0	1	2	7	2	0	5	0	5	0	5	8	11	5	0
AKR1C3	51	40	58	45	69	49	61	83	82	94	87	59	33	35	31	29	29	36	28	48	47	52	59	53	50	26	32	26	21	21	48	63	44	65	55	50	21	28	23	12	14	7	63	46	50	63	49	80	92
AKR1C4	0	0	0	0	0	0	0	0	2	0	0	0	0	0	1	0	0	0	0	0	0	0	0	0	0	0	0	1	0	0	0	0	0	0	0	0	0	0	0	0	0	0	0	0	0	0	0	0	0
AKR1C8	0	0	0	2	0	0	0	0	0	0	0	0	0	0	2	0	2	0	0	0	1	1	0	0	0	0	0	0	0	3	0	0	2	0	1	0	0	0	0	0	0	2	2	2	0	1	0	0	0
AKR1D1	0	0	0	0	0	0	0	0	2	0	0	0	0	0	0	1	0	0	0	0	1	0	0	1	1	1	0	3	2	1	0	0	0	0	0	0	0	0	0	0	0	0	0	0	0	0	1	0	0
AKR1E2	50	27	43	46	62	27	44	54	57	48	39	55	36	24	41	49	36	44	51	29	30	40	44	45	46	23	26	22	45	23	35	36	19	61	74	51	30	19	24	24	19	12	51	44	43	25	20	44	79
AKR7A2	1475	875	1304	1298	1436	1087	1035	1292	1528	1369	1560	1327	1172	1436	1324	1479	1483	1230	1218	1387	1447	1435	1558	1646	1266	1078	1034	756	918	877	1047	920	821	1272	1121	908	946	1394	1176	788	1335	406	1389	1153	1204	1007	548	1117	2025
AKR7A3	2	1	2	5	6	0	0	1	8	1	5	4	3	4	0	3	2	2	3	1	0	3	2	2	1	5	2	0	3	5	1	1	0	5	2	3	0	5	0	0	3	0	1	5	5	1	10	5	2
AKR7L	1	0	3	2	7	0	3	4	9	2	5	2	3	5	3	5	1	1	6	2	7	2	9	3	0	1	0	0	2	1	1	4	1	4	3	8	1	4	3	9	4	0	7	5	4	0	1	1	5
AKT1	9216	5451	8698	7729	8599	6178	6169	7329	8208	6889	7550	6517	6804	7753	7268	7958	8201	6619	6579	7077	7437	7477	7562	7853	9106	8100	7645	7076	7785	8567	7857	6992	6758	7854	7672	6324	5096	7898	6363	5217	7934	2613	7858	7282	7278	5623	3120	5657	11748
AKT1S1	2429	1104	1767	1940	2303	1227	1739	2056	2466	2100	2382	2011	1606	2032	1791	2245	2209	1674	2111	1914	2196	1983	2317	2496	2057	1875	1625	1317	1519	1785	2654	2091	1980	4360	4074	3027	1292	2237	1612	1092	2130	610	2286	2339	2017	2431	1106	2451	3035
AKT2	1571	1001	1452	1399	1581	975	1034	1415	1545	1254	1427	1264	1133	1160	1160	1361	1360	1191	1164	1330	1442	1260	1370	1343	1458	1555	1323	1250	1450	1446	1293	1200	1189	1332	1252	1038	987	1371	1060	862	1400	450	1429	1435	1425	1132	562	1111	2216
AKT3	2497	2004	2855	1983	2234	2007	1762	2539	2594	2455	2622	2499	1622	1515	1773	1182	1275	1166	1244	1801	1603	1784	1707	1508	3249	2785	3314	1304	1250	1260	1133	1264	1282	1811	1364	1655	1379	1379	1790	698	767	389	1121	910	1166	967	733	1171	3873
AKTIP	545	398	581	470	422	400	372	452	526	423	495	438	571	452	543	661	596	590	511	692	722	639	613	699	418	497	449	413	433	426	526	570	501	808	650	710	506	440	565	521	559	255	771	662	805	715	383	899	735
ALAD	1032	613	979	1051	1190	838	916	1179	1262	1257	1310	1141	694	644	603	707	729	562	676	755	774	854	808	953	447	454	437	573	682	735	750	709	724	829	869	709	293	466	469	339	442	173	577	528	457	552	346	600	1389
ALAS1	2216	1395	2262	1592	1736	1294	1171	1632	1574	1387	1527	1376	3339	3252	3438	3026	3206	2498	1835	2363	2126	1970	2111	2189	2402	2584	2487	2608	2646	2795	3837	3492	3376	3614	3600	3216	3106	3903	3593	2643	4068	1600	4668	4229	4454	3166	2040	3611	3097
ALAS2	0	0	0	0	0	0	0	0	0	0	0	0	0	0	0	0	0	0	1	0	0	0	0	0	3	0	0	0	0	0	0	0	0	2	0	0	0	0	0	0	0	0	0	0	2	0	10	0	0
ALB	1	0	1	1	0	0	0	0	1	0	0	1	1	7	2	0	0	1	0	1	1	1	0	0	0	0	0	0	0	0	0	0	0	11	11	20	1	0	6	1	0	1	0	1	0	3	0	5	1
ALCAM	1823	1395	2074	1530	1777	1729	1308	2251	2491	2002	2019	2142	1797	1752	1782	1344	1221	1120	725	919	839	614	682	738	4182	4839	5204	7924	8481	7883	4423	4487	4567	3786	2743	3223	2978	2843	3916	2556	3009	1694	1636	1167	1467	1011	748	1177	2607
ALDH16A1	1273	718	1008	1142	1417	798	725	973	1152	1112	1160	964	863	1149	943	999	1042	805	855	817	942	970	1004	1033	948	1015	713	580	734	873	860	742	661	999	901	650	692	1147	827	601	1056	253	1023	1010	1003	809	478	781	1729
ALDH18A1	2710	1899	2852	2717	3091	2433	1825	2533	2685	2413	2536	2391	3102	2945	2874	3173	3244	2627	2519	3183	3067	2702	2696	2951	2786	2248	2604	3916	3751	3795	2857	2730	2836	2369	2427	2434	2233	2779	2942	2477	3581	1228	2976	2844	3080	1820	1088	1972	3882
ALDH1A1	22	11	18	30	49	29	40	58	100	665	528	560	39	6	7	1	0	0	2	5	32	43	30	15	44	59	9	5	13	11	3	0	3	17	3	0	2	1	3	0	0	0	16	0	15	5	2	0	36
ALDH1A2	13	3	11	2	2	2	4	1	1	0	1	1	40	39	55	46	63	37	42	60	87	43	62	50	7	9	5	27	4	13	7	10	4	143	135	124	48	60	68	36	87	16	38	66	71	50	43	50	11
ALDH1A3	18	13	17	24	20	28	19	14	12	17	35	16	16	16	15	10	22	14	14	24	29	35	21	19	13	14	15	23	22	28	22	20	11	14	17	5	8	12	8	11	11	10	21	22	14	10	1	4	18
ALDH1A3-AS1	8	4	9	4	6	7	1	5	4	0	8	3	2	3	6	2	1	2	4	2	3	2	5	0	0	1	0	6	2	10	9	7	13	11	10	5	0	2	0	0	1	0	10	6	8	3	18	3	5
ALDH1B1	878	585	950	823	897	672	532	725	725	592	702	676	1273	1324	1280	1311	1322	1085	1107	1221	1210	1034	1122	1168	1195	985	1083	1194	1290	1323	1179	1118	1061	984	913	831	1030	1300	1250	868	1398	444	1410	1198	1254	683	487	708	1273
ALDH1L1	0	0	2	2	0	0	0	0	0	0	2	0	0	0	0	0	0	0	1	1	1	0	0	0	0	0	1	2	1	0	1	0	2	0	0	0	0	0	0	0	0	0	4	0	3	2	9	0	3
ALDH1L1-AS2	0	0	0	0	0	0	0	0	0	0	0	0	0	0	0	0	0	0	0	0	0	0	0	0	0	0	0	0	1	0	0	0	0	0	0	0	0	0	0	0	0	0	0	0	0	0	8	0	0
ALDH1L2	106	88	131	83	109	131	61	84	107	65	80	77	1213	1265	1394	1533	1820	1532	1295	1788	1426	1274	1452	1281	110	89	132	160	168	168	219	230	260	1195	842	941	923	1069	1466	1283	1623	802	2292	2098	2017	1688	1292	2064	168
ALDH2	1679	1172	1648	1598	1796	1270	1183	1781	1920	1904	2053	1638	2737	3029	2936	3124	3182	2848	2838	3218	3220	3419	3552	3792	1234	1172	1092	990	1106	1298	1696	1426	1515	1582	1344	1259	2180	2722	2500	1721	2789	1055	3514	3164	3025	2462	1451	2638	2241
ALDH3A1	0	0	0	1	0	1	4	2	0	2	3	0	4	0	0	0	0	0	0	0	3	0	0	1	2	3	0	4	0	0	0	0	1	11	1	0	0	0	0	1	1	0	0	0	4	0	0	0	3
ALDH3A2	623	498	599	610	672	616	488	664	650	572	607	598	687	642	706	760	805	719	762	956	1041	819	881	819	699	566	622	669	617	656	640	662	621	654	537	515	470	527	689	478	691	259	1015	845	1061	579	404	725	956
ALDH3B1	1	0	0	3	7	1	3	1	2	0	1	3	12	5	5	7	9	3	4	10	12	12	6	8	2	1	1	2	5	1	0	0	0	6	0	0	13	9	9	6	4	1	10	3	22	3	14	7	2
ALDH4A1	1203	676	1064	1118	1196	826	976	1185	1263	1327	1419	1103	1018	1157	1069	1250	1325	1070	1209	1339	1323	1577	1587	1721	1013	722	676	569	608	730	711	697	583	1073	979	755	714	1132	819	561	907	251	770	665	762	726	360	768	1634
ALDH5A1	176	146	200	218	241	194	193	280	296	376	427	412	115	116	135	98	137	115	127	159	133	168	138	142	142	127	163	187	162	147	125	143	119	160	115	146	102	94	86	66	94	49	131	131	130	76	45	98	283
ALDH6A1	310	264	318	292	354	287	256	357	412	379	436	402	282	256	275	361	355	330	363	520	537	636	571	501	231	201	232	201	179	175	159	119	124	332	216	252	221	216	309	144	195	77	249	222	264	275	185	303	450
ALDH7A1	3598	2597	3794	3242	3342	3038	2934	3784	3560	2821	2858	2643	2361	2305	2466	2111	2172	1948	1985	2795	2715	2486	2543	2582	2964	2550	2943	2049	1790	1859	2298	2173	2180	2820	2538	2776	1753	1932	1995	1202	1510	538	2267	1825	2581	1793	1328	1970	4638
ALDH8A1	9	5	5	6	5	10	1	4	4	7	8	4	3	4	3	2	6	0	5	4	6	5	0	3	0	0	2	5	2	2	3	4	3	8	5	0	2	3	9	5	6	3	5	6	2	7	17	4	5
ALDH9A1	1878	1363	1976	1583	1735	1592	1354	1935	1836	1916	2013	1821	2054	2118	2231	2032	2051	1966	1867	2498	2383	2338	2286	2438	1754	1556	1739	1631	1506	1530	1501	1431	1445	1682	1631	1820	1675	1779	2177	1583	1963	931	2390	1943	2510	1679	1167	2111	2494
ALDOA	24213	13538	21730	21403	25660	15619	16396	20576	22602	16652	18807	15587	25635	29601	27764	30844	29978	25120	25887	28724	27935	26944	28056	31240	25086	19051	20788	20020	20450	21883	25065	22985	21003	23415	23116	19062	20500	29972	25226	18222	30036	8499	31820	29003	27921	21063	11870	22799	30972
ALDOB	1	0	7	0	3	0	0	0	1	1	1	1	0	0	2	0	0	1	2	0	1	0	0	0	1	3	14	0	2	1	1	0	0	0	2	0	0	0	2	1	5	0	1	1	0	3	20	1	1
ALDOC	334	210	328	294	312	224	240	337	311	243	291	275	380	359	345	340	357	352	347	463	367	433	364	387	275	225	220	195	173	208	205	232	192	231	160	223	209	302	293	156	248	76	243	202	220	197	79	180	417
ALG1	811	462	753	655	806	581	490	689	768	730	729	691	876	867	886	947	926	698	660	686	852	700	721	821	716	587	662	825	995	992	1108	1028	958	1208	1067	954	590	847	802	721	1092	316	1043	1037	1072	824	480	935	1118
ALG10	86	77	99	72	78	62	76	78	82	54	72	96	159	176	113	133	141	108	126	169	152	144	110	131	117	103	178	111	100	120	131	144	127	99	96	100	124	104	169	149	142	75	215	192	198	86	78	112	131
ALG10B	148	123	212	112	135	124	95	131	143	142	126	170	215	166	257	135	159	123	142	142	192	142	151	158	125	156	145	104	110	114	148	138	120	154	87	126	174	164	243	88	98	71	204	164	212	133	104	136	232
ALG11	1079	821	1185	1047	1080	1067	745	1045	1159	1132	1157	1180	957	911	1024	898	867	842	741	1051	1046	847	913	888	1200	1126	1084	1555	1447	1465	1291	1336	1421	1603	1212	1509	819	827	1132	911	1025	531	1225	1035	1318	949	677	1101	1498
ALG12	758	406	687	796	973	607	592	798	944	809	901	739	523	655	598	810	801	602	738	691	714	732	762	831	568	485	460	680	715	737	1061	964	884	1101	1221	903	387	723	463	381	718	242	933	763	903	802	496	876	1147
ALG13	307	271	321	369	390	305	284	395	416	409	450	445	442	421	425	445	446	347	382	544	492	511	475	467	415	451	428	395	424	418	448	456	504	688	542	522	384	347	440	359	479	203	631	480	661	471	281	571	502
ALG14	209	116	200	147	225	151	153	120	174	156	160	148	227	211	235	192	232	200	185	226	223	163	197	228	180	155	183	154	170	171	142	150	160	163	153	133	160	206	178	108	140	73	216	163	172	128	53	140	229
ALG14-AS1	0	0	0	0	0	0	0	0	0	0	0	0	0	0	0	0	0	0	0	0	0	0	0	0	0	0	0	0	0	0	0	0	0	0	0	0	0	0	0	0	0	0	0	0	0	0	0	0	0
ALG1L2	0	0	0	1	0	0	2	0	1	0	0	0	0	0	0	0	1	0	0	0	1	0	0	0	0	0	0	0	2	0	0	0	0	0	0	0	0	0	0	0	0	0	0	0	0	0	0	0	0
ALG1L9P	14	2	8	4	5	3	2	3	14	6	4	5	3	10	5	9	5	7	1	7	8	7	6	11	7	5	5	2	14	3	2	8	15	21	1	15	3	5	8	7	9	5	3	5	5	7	11	10	8
ALG2	952	645	922	810	904	809	607	826	951	855	881	860	952	979	980	934	993	872	795	1019	978	896	874	997	1155	1188	1172	1219	1260	1308	1393	1366	1260	1767	1456	1432	972	1104	1167	903	1159	536	1451	1272	1486	1209	869	1404	1321
ALG3	841	496	707	763	871	544	575	698	851	718	829	724	755	898	765	929	1004	720	690	689	734	658	729	783	753	630	619	735	886	769	1119	1000	843	1161	1007	765	607	843	715	587	1050	369	1132	1107	1028	688	343	827	1171
ALG5	402	273	426	389	446	434	311	451	483	395	413	417	497	481	569	448	474	424	386	516	517	434	439	414	407	358	472	589	512	646	509	535	623	501	472	545	509	420	558	420	495	246	667	541	726	401	297	578	586
ALG6	274	231	306	315	345	321	238	325	304	293	284	291	363	330	313	351	379	333	301	405	367	290	322	292	298	265	313	302	357	321	339	365	344	295	256	270	318	255	381	301	322	186	507	352	521	255	193	348	354
ALG8	484	313	425	437	495	374	313	434	504	429	461	413	623	590	623	665	646	571	509	711	684	563	612	615	521	426	505	525	460	532	685	717	696	798	653	737	586	588	703	519	706	345	929	741	923	514	233	726	617
ALG9	699	520	736	635	723	548	498	588	690	612	602	530	657	747	691	701	742	592	579	745	759	601	625	679	749	704	727	723	675	764	824	764	772	1013	740	809	566	631	761	560	790	313	934	714	941	626	366	672	899
ALG9-IT1	0	0	0	0	0	0	0	0	0	0	0	0	0	0	0	0	0	0	0	0	0	0	0	0	0	0	0	0	0	0	0	1	0	0	0	0	0	0	0	0	0	0	0	0	0	0	0	0	0
ALK	1	0	0	0	0	0	0	0	4	0	1	0	0	0	0	0	0	0	0	1	0	0	0	0	0	3	0	0	0	1	0	0	3	0	1	6	0	0	0	0	0	0	3	0	0	0	8	0	0
ALKAL1	0	1	0	0	0	0	0	0	0	0	0	0	0	0	1	0	0	0	0	0	0	0	1	0	0	0	0	0	0	1	0	0	0	0	0	0	0	0	0	0	0	0	0	0	0	0	0	0	2
ALKAL2	4	4	2	1	3	1	0	2	0	3	6	7	9	8	8	9	21	6	7	18	14	14	13	7	6	6	3	20	12	20	22	20	19	34	28	17	31	47	17	43	68	29	56	49	38	23	29	31	1
ALKBH1	348	233	381	333	333	254	232	357	294	346	312	298	502	509	490	544	479	404	414	531	575	434	440	463	438	415	442	474	488	487	537	666	584	1089	810	930	443	508	519	411	565	232	621	538	621	626	368	636	530
ALKBH2	106	57	102	112	125	93	103	84	122	107	131	123	128	114	118	128	132	140	101	120	170	124	117	96	78	77	67	119	99	119	176	162	145	149	121	137	80	118	93	98	172	52	195	163	166	100	50	116	136
ALKBH3	356	217	285	284	353	266	293	331	360	299	324	293	445	460	496	465	459	418	380	513	487	468	414	501	363	252	306	333	407	369	406	490	439	665	620	653	481	451	495	423	562	240	633	569	632	520	300	612	462
ALKBH3-AS1	2	0	5	3	2	0	0	1	10	0	0	1	2	1	1	2	2	3	2	5	7	3	4	1	2	3	1	0	3	2	6	4	7	4	4	9	2	3	1	2	2	4	2	5	4	6	7	4	7
ALKBH4	323	170	259	295	345	233	228	241	314	308	361	262	231	257	249	258	301	212	249	232	264	307	328	309	223	183	195	219	259	289	304	302	269	396	378	281	143	235	198	179	344	87	346	269	260	256	114	277	443
ALKBH5	2166	1409	2054	1896	2145	1475	1476	1740	2189	1864	2009	1770	2212	2417	2232	2346	2429	1922	2154	2203	2507	2324	2363	2608	1843	1794	1568	1548	1684	1754	2112	1782	1743	2276	2067	1869	1504	2088	2004	1340	2037	742	2446	2179	2576	1852	1280	1966	2950
ALKBH6	226	108	173	201	243	134	158	236	244	190	215	185	128	174	138	157	168	133	131	132	182	166	191	200	153	177	120	174	160	181	220	203	196	302	256	210	106	169	127	94	167	48	188	175	205	155	117	157	272
ALKBH7	1032	548	796	952	1020	672	729	808	1022	1010	1047	920	497	567	470	617	672	529	570	575	589	624	692	784	868	719	599	516	591	526	562	468	432	631	562	406	329	550	418	247	470	116	439	385	425	375	194	380	1355
ALKBH8	276	196	263	208	211	246	190	232	250	168	172	186	641	508	660	523	513	388	410	433	453	411	332	406	259	266	349	403	382	403	530	538	543	548	495	562	422	404	557	424	521	266	606	465	601	406	306	521	312
ALLC	0	0	0	0	0	0	0	0	0	0	0	0	0	0	0	0	0	0	0	0	0	0	0	0	0	0	0	0	0	2	0	0	0	0	0	2	0	0	0	0	0	0	0	0	0	0	0	0	0
ALMS1	583	412	568	545	567	429	459	557	600	495	480	490	542	546	578	606	613	486	518	714	719	689	589	549	662	522	781	583	551	628	596	786	721	641	557	675	472	488	663	428	520	231	712	597	727	416	367	515	859
ALMS1-IT1	7	4	1	2	3	0	2	3	4	3	1	0	8	10	6	9	9	6	4	4	2	7	5	6	8	9	7	8	11	7	3	13	5	17	9	5	13	10	12	4	10	5	10	7	14	7	0	5	15
ALMS1P1	3	3	6	3	4	3	1	4	5	1	4	3	0	1	1	2	8	2	2	2	1	3	4	2	0	1	1	0	1	5	5	0	4	9	3	4	0	0	5	2	2	2	0	1	1	0	2	2	2
ALOX12	34	16	19	25	28	17	10	24	17	21	17	24	11	21	14	11	16	19	17	16	22	22	15	13	14	29	20	12	8	20	14	10	4	33	23	23	8	36	11	9	17	8	23	13	17	28	16	18	49
ALOX12-AS1	75	28	65	38	50	39	29	47	59	50	53	38	61	53	56	42	41	43	36	45	52	42	38	44	55	52	50	45	35	39	30	35	43	76	58	63	30	51	46	25	48	12	56	48	64	33	36	71	82
ALOX12B	0	0	0	0	1	0	0	0	1	0	0	0	0	0	0	0	0	1	0	0	0	0	0	1	0	0	0	4	0	0	1	0	0	16	13	4	0	0	0	6	3	3	3	4	6	7	3	18	0
ALOX12P2	1	2	1	0	5	0	0	1	0	1	0	0	0	0	0	1	2	1	0	0	0	0	0	3	0	0	0	0	2	2	0	2	3	14	11	7	0	1	0	0	0	0	0	0	1	15	1	9	0
ALOX15	8	0	5	8	6	4	2	5	4	5	7	14	2	1	0	0	0	0	4	3	1	0	0	2	0	2	2	0	1	0	1	0	0	4	6	10	1	0	1	0	0	2	0	1	8	5	0	1	4
ALOX15B	0	0	0	0	0	0	0	0	0	0	0	0	0	0	0	0	0	0	0	0	0	0	2	0	0	0	0	0	0	0	0	0	0	0	0	2	0	0	0	0	0	0	0	0	1	0	9	0	0
ALOX5	1	1	0	2	2	2	0	2	1	3	0	0	2	1	1	3	3	0	0	2	0	0	0	0	0	1	0	4	2	1	0	0	3	4	6	1	1	6	3	0	4	0	0	1	0	1	22	1	0
ALOX5AP	18	13	8	8	14	14	6	14	5	12	10	19	14	23	29	16	23	13	14	27	26	17	30	26	18	15	14	35	65	43	128	118	112	165	144	105	19	28	43	82	101	31	175	203	185	82	49	81	24
ALOXE3	0	0	1	0	0	0	0	0	0	0	2	1	4	5	0	5	4	4	0	0	0	0	0	0	0	1	0	19	15	18	33	44	27	206	191	124	6	4	9	104	152	60	152	158	162	183	99	201	1
ALPG	1	0	0	0	0	1	0	0	0	0	0	0	0	0	0	0	0	0	0	0	0	0	0	0	0	0	2	0	0	0	0	0	0	0	0	0	0	0	0	0	0	0	0	0	0	0	5	0	0
ALPI	0	0	0	0	0	0	0	0	0	0	0	0	0	0	0	0	0	0	0	0	0	0	5	0	0	0	5	0	0	0	0	0	0	0	0	0	0	0	0	0	0	0	0	0	0	0	32	0	0
ALPK1	27	32	42	56	41	41	45	52	49	74	98	78	4	4	3	6	9	10	8	6	8	9	8	12	26	26	22	30	16	38	21	44	54	72	44	35	9	17	12	5	8	2	21	20	24	16	17	24	32
ALPK2	18	6	9	5	18	18	12	12	17	10	31	9	7	3	18	6	9	7	4	10	7	3	5	6	9	29	35	25	36	131	30	6	31	34	18	5	15	9	7	15	7	14	32	22	6	24	15	8	11
ALPK3	3628	2437	3620	2896	3238	2277	2288	3233	3532	4029	4424	3966	927	1054	1065	644	626	488	458	567	578	608	557	561	2698	2326	2155	3700	3989	4086	4456	4075	3826	6314	5226	5178	643	862	779	715	1029	327	784	883	1004	706	504	846	5831
ALPL	288	170	231	185	224	143	78	127	109	53	82	62	7	5	12	4	7	6	0	5	0	2	2	1	128	118	135	118	157	160	81	81	63	86	102	86	5	4	5	4	3	4	6	4	4	5	6	8	370
ALPP	0	0	0	0	0	0	0	1	0	0	0	0	1	0	0	1	0	0	0	0	1	0	0	0	0	0	0	0	0	0	0	0	0	0	0	0	0	0	0	0	0	0	0	0	0	0	0	0	0
ALS2	1477	1121	1697	1203	1345	1205	1045	1400	1460	1324	1399	1374	1437	1387	1459	1395	1436	1334	1226	1800	1694	1598	1545	1493	1334	1364	1570	1604	1614	1727	1565	1548	1566	1996	1716	1904	1160	1279	1436	1093	1464	593	1609	1511	1779	1497	1113	1765	2197
ALS2CL	197	106	145	302	309	211	151	210	255	304	292	228	90	112	103	260	266	200	123	150	150	148	157	184	102	188	94	642	872	982	492	447	383	1291	1199	876	114	160	159	476	658	225	385	455	479	579	370	618	239
ALX1	52	55	58	29	46	37	33	59	66	55	50	46	103	86	86	114	110	107	139	142	130	140	116	170	48	52	76	42	49	59	51	57	41	195	132	137	68	76	83	68	146	26	189	163	177	195	76	293	91
ALX3	0	0	0	0	0	0	0	0	0	0	0	0	0	0	0	0	0	0	0	0	0	0	0	0	0	0	0	0	0	0	0	0	0	0	0	0	0	0	0	0	0	0	0	0	0	0	0	0	0
ALX4	1	0	2	1	1	1	1	4	1	2	5	3	0	2	0	2	1	5	3	2	0	0	2	1	0	1	0	4	2	1	3	0	0	18	4	4	4	0	5	4	0	0	0	0	0	0	15	2	3
ALYREF	3338	2005	3115	2666	2989	2224	1961	2217	2935	1833	1996	1785	3292	3709	3348	3781	3651	2995	2981	3133	3527	2890	3084	3419	4239	3605	3704	3240	3417	3542	3104	2975	2540	2961	2546	2215	2991	3865	3621	2494	3938	1247	3563	3289	3347	2117	1300	2070	4092
AMACR	388	305	458	356	359	356	298	430	435	448	400	395	431	399	419	288	337	273	277	361	327	351	328	338	318	239	284	340	274	200	430	319	329	564	356	457	290	257	325	187	304	136	391	365	450	274	232	367	596
AMBP	0	0	0	0	0	0	0	0	0	0	0	0	0	0	0	1	0	0	0	0	0	0	0	0	0	0	0	0	0	0	0	0	0	0	0	0	0	0	0	0	0	0	1	1	0	0	7	0	0
AMBRA1	1005	755	1073	896	1031	631	759	968	1117	1071	1196	969	683	853	758	793	855	716	737	836	825	969	929	931	1028	868	772	899	937	967	1175	1039	1099	1725	1661	1427	557	953	646	566	1000	322	1065	1011	1112	1240	839	1249	1679
AMD1	1828	1525	2019	2092	2321	2276	1403	1870	1961	1314	1328	1364	2389	2162	2342	2766	2706	2292	1754	2375	2358	1526	1685	1824	2681	2336	2824	2323	2338	2281	2050	2207	2110	2304	1634	1986	2449	2226	3012	1774	1944	1038	2853	2157	2880	1343	963	1717	2364
AMDHD1	1	1	4	0	0	4	0	1	3	3	4	1	0	2	1	1	0	2	0	1	1	0	0	0	0	2	0	2	1	0	7	2	6	28	18	18	0	0	1	0	3	1	4	2	5	8	0	9	2
AMDHD2	1146	567	863	788	896	509	604	666	877	794	1013	761	625	763	694	684	761	503	642	548	647	694	799	820	486	617	373	340	522	537	618	560	451	1027	1095	817	416	731	466	463	770	173	829	885	764	933	514	881	1427
AMELY	0	0	0	0	1	0	0	0	0	0	0	0	0	0	0	0	0	0	0	0	0	1	0	1	0	0	0	0	1	0	0	0	0	0	0	0	0	0	0	0	1	0	0	0	0	0	0	0	0
AMER1	244	181	281	257	317	197	198	257	258	193	235	195	218	273	213	220	208	200	169	175	182	136	182	135	342	264	296	222	238	224	190	227	202	240	199	176	124	191	167	166	171	80	220	193	183	151	120	152	452
AMER2	1	5	4	1	3	1	0	1	5	8	8	9	1	1	0	0	0	0	0	0	2	0	0	0	3	3	5	6	2	4	1	0	1	0	3	3	2	0	0	1	0	0	0	0	0	0	18	0	4
AMER3	0	0	0	0	0	0	0	0	0	0	0	0	0	0	0	0	0	0	0	0	1	0	0	0	0	0	0	0	0	0	0	0	0	0	0	0	0	0	0	0	0	0	0	0	0	0	4	0	0
AMFR	2535	1673	2389	1949	2162	1716	1603	2286	2560	2428	2696	2361	2283	2439	2347	2276	2362	2042	1967	2544	2440	2680	2617	2667	2665	2170	2169	2155	2113	2205	2185	2060	1966	2710	2434	2182	1671	2342	2147	1404	2174	859	2641	2200	2498	2078	1644	2383	3729
AMH	305	136	164	298	383	163	170	186	272	208	332	241	123	161	147	142	135	122	102	83	120	100	101	150	93	285	110	78	206	174	113	160	90	155	126	74	116	204	125	80	167	41	70	96	69	73	55	56	450
AMHR2	2	2	2	4	1	0	0	4	6	18	21	17	2	1	0	0	2	0	0	0	2	2	0	1	0	0	0	1	0	0	0	1	0	0	1	0	0	0	0	0	4	0	0	0	0	0	6	0	11
AMIGO1	41	20	34	43	40	29	41	49	65	87	85	83	4	6	15	16	18	13	11	12	24	24	28	22	5	3	8	21	18	29	18	17	32	51	43	57	8	11	5	2	7	4	13	9	10	23	28	20	44
AMIGO2	117	97	174	132	141	120	73	172	212	161	205	161	50	45	62	41	65	43	53	103	103	84	98	69	85	99	104	116	112	125	148	112	121	107	118	93	65	73	66	40	55	20	81	71	76	54	42	59	199
AMIGO3	128	48	87	146	69	107	91	84	151	150	137	148	97	80	43	96	108	67	50	63	73	97	95	32	46	80	56	72	90	123	106	97	60	136	126	131	43	73	28	45	38	3	66	99	47	105	34	66	147
AMMECR1	369	288	381	326	328	331	220	352	422	347	317	369	422	408	459	429	404	343	385	468	473	400	460	362	993	864	810	535	574	567	565	592	535	603	426	461	763	820	974	582	670	308	820	661	856	564	378	714	469
AMMECR1L	1378	1045	1439	1116	1242	973	875	1138	1165	1088	1221	1129	1283	1283	1418	1150	1229	988	1035	1283	1212	1099	1121	1121	1638	1527	1541	1434	1395	1490	1317	1372	1419	1575	1468	1513	1216	1313	1408	870	1257	487	1447	1267	1475	1096	706	1242	2002
AMN	2	1	3	2	7	0	1	3	6	3	5	1	7	3	4	0	7	1	4	0	2	4	3	4	3	8	8	7	8	8	5	2	2	5	12	3	2	1	4	8	7	1	5	3	3	1	9	6	4
AMN1	186	148	190	186	228	217	159	226	192	229	219	259	155	152	139	213	181	147	163	195	211	178	207	169	156	159	149	126	115	155	130	147	158	190	142	196	88	105	151	82	100	53	179	163	292	186	85	239	265
AMOT	332	273	370	332	296	258	273	446	420	477	495	466	330	343	326	318	344	327	267	355	295	270	310	261	350	297	310	324	215	285	356	310	293	402	419	346	300	331	390	235	283	108	297	298	332	286	259	314	563
AMOTL1	2630	2086	2878	2623	2751	2097	2163	2769	2985	2568	2656	2528	3876	3706	4110	3073	3139	2824	3306	4486	4179	4082	3866	3592	2496	1958	2604	3017	2512	2917	3057	2884	2950	3197	2930	3059	2928	3665	3693	2031	2836	1105	3770	3434	4011	2577	2002	2986	3821
AMOTL2	10696	6614	9947	7515	8453	5856	5649	6948	8082	8198	8858	7674	4854	5334	5293	4401	4311	3413	3123	3415	3849	3392	3560	3826	11308	11337	9791	6196	7266	7563	6999	6061	5914	8044	7293	6126	3861	6106	5087	2978	4594	1533	3423	3132	3176	2659	2029	2836	15814
AMPD1	0	0	0	2	0	0	0	1	0	0	0	0	0	0	0	0	1	1	0	0	1	0	0	0	0	0	0	0	0	0	0	0	0	0	1	0	0	0	0	0	0	0	0	0	0	1	0	0	0
AMPD2	2151	1262	1974	2318	2725	1562	1708	2160	2530	2457	2674	2313	1505	1654	1499	2407	2488	1999	2093	2268	2195	2537	2473	2599	1428	1469	1108	1463	1836	1811	2233	1939	1694	2900	2737	2313	986	1501	1214	1240	2131	618	2226	2177	2211	2649	1563	2765	3062
AMPD3	46	37	43	71	63	60	50	55	78	94	116	91	184	124	120	197	220	169	235	307	294	406	389	373	27	12	25	146	183	179	190	150	190	208	184	165	106	136	119	372	524	202	418	335	427	418	301	517	77
AMPH	85	61	79	83	99	61	55	79	105	188	230	227	24	25	17	14	19	18	16	26	25	18	30	16	76	58	85	81	45	67	56	48	40	189	114	164	41	28	47	25	29	11	15	14	15	28	16	39	145
AMT	130	88	117	190	174	140	113	160	203	148	211	159	104	157	89	91	66	108	100	156	103	159	165	126	41	52	74	52	76	68	60	46	79	64	63	52	48	74	56	62	65	25	75	132	106	108	80	91	145
AMY2A	0	0	1	0	0	0	1	0	0	0	0	0	0	0	0	0	0	0	0	0	0	0	0	0	0	0	0	0	0	0	0	0	0	0	0	0	0	0	0	1	0	0	0	0	0	0	0	0	0
AMY2B	9	6	6	7	15	23	7	13	14	25	17	29	12	9	10	14	22	11	9	14	15	15	12	3	3	5	5	10	8	7	9	3	9	6	9	5	6	12	5	11	18	2	9	9	17	14	15	16	9
AMZ1	3	4	1	7	7	2	3	1	2	1	3	3	2	5	2	2	1	5	4	3	5	2	1	4	7	5	2	8	3	10	8	1	6	12	2	7	0	8	3	12	4	4	1	3	1	1	11	0	8
AMZ2	1221	822	1164	1224	1331	1029	957	1117	1247	1099	1063	1024	1225	1203	1268	1380	1454	1306	1071	1402	1325	1264	1261	1409	1081	969	1239	945	977	974	1413	1403	1242	1592	1251	1415	969	1009	1182	864	1151	553	1465	1149	1337	1090	549	1186	1538
AMZ2P1	126	95	136	133	143	117	80	104	144	132	114	124	85	88	98	98	107	96	75	75	104	114	93	98	90	91	109	75	84	114	103	92	111	180	215	202	75	82	88	41	71	43	111	78	100	105	29	126	176
ANAPC1	1578	1160	1673	1494	1644	1436	1080	1525	1587	1306	1370	1214	3110	3071	3176	3291	3338	2897	2698	3501	3341	2776	2820	2890	1944	1634	1976	2625	2492	2480	2804	2643	2778	2371	2117	2232	2410	2875	3119	2488	3281	1238	3604	3352	4060	2088	1673	2405	2341
ANAPC10	314	207	278	225	235	225	188	237	230	192	218	196	287	294	300	286	324	257	198	287	269	249	229	267	332	309	305	364	433	409	339	361	366	349	337	402	350	287	416	309	365	192	415	301	397	245	101	325	325
ANAPC11	2935	1753	2884	2436	2737	2058	1811	2216	2582	2219	2441	2100	2407	2840	2652	2730	2711	2308	2187	2588	2464	2640	2689	2959	2071	2197	1916	1739	2066	2167	1827	1544	1459	1858	1808	1524	1794	2635	2248	1476	2511	645	2332	2241	2456	2077	971	1936	3409
ANAPC13	1431	1099	1467	1271	1339	1353	948	1265	1268	1222	1359	1280	2144	2001	2188	1959	1996	1770	1630	2059	2148	1775	1764	1872	1763	1445	1753	2017	2079	2089	1858	2007	1856	2421	1922	2190	2014	1943	2632	1731	2214	974	2834	2006	2540	1771	972	1943	1834
ANAPC15	1219	758	1235	907	989	690	614	833	845	660	803	622	1026	1061	1004	920	998	774	723	905	784	760	818	848	947	893	911	755	713	735	539	512	477	525	635	603	721	917	935	556	812	283	710	709	706	515	315	574	1412
ANAPC16	1113	738	1177	912	1192	931	818	1171	1107	1251	1275	1233	1546	1547	1687	1574	1652	1510	1410	1707	1576	1642	1608	1687	969	858	954	859	946	1077	1126	1066	1015	1514	1357	1519	1301	1314	1648	1073	1431	532	1880	1550	1709	1504	793	1706	1385
ANAPC1P2	238	162	226	223	257	201	224	250	287	236	253	230	220	241	243	244	224	178	213	230	249	216	229	268	175	163	140	187	216	201	282	222	229	569	487	427	107	205	168	188	267	110	253	222	232	319	276	366	329
ANAPC2	2164	1219	1833	2043	2308	1392	1740	1921	2149	1884	2269	1800	1603	1930	1762	1997	2008	1698	1680	1832	1992	1855	1873	2070	1340	1484	1101	1382	1724	1898	1970	1714	1640	2130	2359	1806	1143	1946	1462	1162	2050	525	2200	2003	1925	1725	892	1646	2673
ANAPC4	352	294	341	354	509	460	306	442	421	361	405	367	523	518	519	556	550	557	512	697	656	565	544	600	368	328	349	621	607	712	634	632	608	643	498	551	554	438	678	567	617	294	913	640	961	493	363	602	452
ANAPC5	3592	2390	3465	3276	3562	2753	2497	3153	3458	3138	3333	3028	4215	4161	4409	4384	4470	3665	3470	4242	4367	3616	3697	3951	3863	3324	3574	3658	4018	4447	3667	3758	3441	3981	3600	3483	3494	4156	4384	3361	4826	1602	4926	3954	4632	3202	1896	3497	4963
ANAPC7	1531	969	1502	1271	1428	1191	1007	1396	1461	1160	1281	1145	1960	1972	2148	2268	2249	1844	1885	2430	2438	2065	2069	2201	1425	1368	1503	1851	1762	2005	1915	1836	1916	2349	2137	2075	1767	1878	2221	1646	2281	895	2587	2133	2710	1654	1239	2000	2127
ANG	88	55	84	66	90	65	70	89	128	76	101	89	39	43	31	46	28	33	40	42	44	44	40	57	62	65	66	71	73	63	59	47	46	80	83	70	27	29	25	17	24	9	44	49	64	42	16	46	98
ANGEL1	455	328	447	429	351	307	347	428	459	468	547	449	698	723	671	807	725	527	541	642	727	759	740	720	422	365	366	348	390	398	525	461	445	709	618	601	472	666	613	431	601	220	713	601	766	569	288	733	768
ANGEL2	559	425	573	454	460	421	323	466	500	440	493	431	707	672	756	627	612	539	507	737	668	635	598	591	528	560	611	627	716	631	678	700	724	781	592	694	681	616	847	571	699	342	1056	829	1056	628	387	825	712
ANGPT1	35	23	38	28	28	21	25	57	71	37	85	66	112	99	157	154	139	161	184	261	197	220	210	199	52	55	41	42	52	31	54	32	33	29	34	17	97	94	113	79	95	23	191	106	166	134	112	139	38
ANGPT2	9526	6665	9782	7249	7017	5791	5275	4482	4102	1756	1859	1990	11846	11339	12413	12321	12929	10572	5498	7231	7719	4092	4645	5634	11716	10068	13210	8641	8168	8311	4606	4517	4397	6376	5283	6050	7337	8037	10205	4560	5956	2844	5851	5079	6421	4045	2108	4465	12982
ANGPT4	0	0	0	3	0	0	0	0	0	0	0	0	0	0	0	0	0	4	0	0	0	0	0	0	1	0	0	0	0	0	1	3	3	4	6	9	0	0	0	0	1	1	0	0	0	2	13	2	0
ANGPTL1	1	7	2	1	2	1	4	1	2	5	7	8	0	3	1	0	1	0	1	0	3	1	1	5	7	4	0	3	2	0	1	1	1	0	0	3	0	0	3	0	0	1	4	0	1	1	0	5	0
ANGPTL2	729	531	725	952	1001	645	722	957	1025	1042	1278	1123	219	235	206	227	223	208	257	293	349	400	369	352	2034	2858	1891	1585	1537	1819	1404	1214	1190	1656	1532	1486	326	408	341	236	377	139	484	437	543	488	284	528	1104
ANGPTL3	0	0	1	0	0	0	1	0	0	0	0	0	0	0	1	0	0	0	0	0	1	1	0	0	0	0	0	0	1	0	0	1	0	0	0	0	0	0	0	0	0	0	0	0	0	0	7	0	0
ANGPTL4	319	151	233	658	836	515	574	790	948	1274	1440	1328	8	9	26	30	45	23	40	53	43	60	47	70	269	400	374	1117	1466	1275	3806	3657	3319	4083	3481	2947	121	190	151	175	312	100	260	223	238	243	130	302	412
ANGPTL5	2	0	4	0	3	0	1	1	0	2	1	0	0	0	0	0	0	0	0	0	0	0	0	0	0	1	5	0	0	0	0	0	0	0	1	0	0	0	0	0	0	0	0	0	0	0	1	0	0
ANGPTL6	0	0	0	0	0	2	0	0	3	1	2	1	0	3	1	1	0	0	1	0	1	0	1	0	1	2	1	3	3	1	5	4	0	0	0	2	2	0	0	1	3	0	4	0	4	0	0	1	1
ANGPTL7	0	0	0	0	0	0	1	0	2	0	2	0	1	0	0	1	3	6	0	0	2	0	1	0	0	0	0	2	0	0	0	1	1	0	0	1	1	1	0	0	0	0	0	0	1	0	0	0	0
ANGPTL8	2	0	0	1	1	0	0	2	3	1	0	0	3	2	0	1	0	1	1	1	0	3	0	0	0	0	0	0	0	0	0	1	0	0	0	0	1	0	0	1	0	0	2	0	0	0	1	0	2
ANK1	61	59	71	91	90	61	66	83	109	37	58	67	16	10	7	39	35	21	38	31	25	30	35	18	25	18	47	87	49	75	173	156	178	488	386	396	6	23	30	22	36	15	36	52	59	123	95	118	103
ANK2	340	242	351	346	355	298	207	324	296	248	264	297	1125	1123	1116	1139	1329	1065	1021	1448	1146	1120	1193	1125	300	234	366	388	358	402	484	542	617	768	643	711	736	908	1039	922	1166	443	1683	1629	1747	1122	967	1256	474
ANK2-AS1	0	0	0	0	0	0	0	0	0	0	0	0	0	0	0	0	0	0	0	0	0	0	2	0	0	0	0	0	0	0	0	0	0	0	0	0	0	0	2	1	0	0	3	0	0	0	7	0	0
ANK3	297	254	301	288	391	244	216	376	385	313	411	341	190	224	241	228	246	226	188	294	231	231	223	242	387	252	259	230	225	243	242	336	312	314	317	274	153	134	138	106	138	54	181	183	213	134	181	114	421
ANKAR	22	14	13	19	17	19	24	24	20	9	22	12	21	14	23	20	13	18	23	21	28	24	22	25	5	23	7	22	11	21	19	25	15	51	32	38	18	19	14	21	18	9	26	20	20	22	18	33	28
ANKDD1A	50	40	74	49	57	47	30	37	47	41	67	44	62	69	77	55	71	38	70	62	74	92	92	71	38	36	36	67	67	56	53	72	64	59	48	67	68	80	79	56	97	53	116	89	104	100	42	95	77
ANKDD1B	2	4	0	1	1	1	3	0	3	1	1	0	0	2	0	3	1	3	2	4	5	2	4	2	0	0	0	5	1	4	5	3	2	12	0	4	4	2	1	1	2	6	7	4	7	1	5	5	0
ANKEF1	66	45	50	40	73	55	52	53	44	61	44	53	189	133	163	173	169	128	126	156	136	131	116	160	100	124	121	63	119	93	105	124	162	177	127	174	108	91	122	107	125	54	200	152	178	117	136	172	81
ANKFN1	1	0	1	2	0	3	2	3	3	3	1	0	2	0	0	4	0	2	1	0	0	0	0	2	0	0	2	0	0	1	0	0	0	0	1	1	0	0	3	1	0	0	4	5	3	3	3	3	2
ANKFY1	2425	1690	2572	2271	2506	1983	1739	2347	2571	2212	2424	2221	2385	2513	2569	2746	2795	2328	2115	2917	2839	2600	2490	2591	4004	4121	3828	3489	3508	3666	2865	2699	2834	2993	2825	2700	2558	3187	3186	2395	3338	1253	2888	2818	3013	2174	1513	2367	3638
ANKH	545	361	490	457	493	336	361	399	431	328	299	329	721	785	745	490	479	406	415	469	532	605	630	578	567	396	488	397	420	429	507	529	484	606	489	505	429	548	574	315	390	141	531	515	558	376	248	468	869
ANKH-DT	0	0	0	0	1	0	0	0	0	0	0	0	0	0	0	0	0	1	0	0	0	0	1	0	0	0	0	0	1	0	0	0	0	0	0	0	0	0	1	0	0	0	0	1	0	0	0	0	0
ANKHD1	2039	1430	2400	1844	2015	1931	1533	2067	2239	2012	2005	2179	1824	2040	2036	1819	1998	1836	1716	2389	2337	2149	2122	1792	2189	1688	2123	2575	2563	2474	2460	2247	2261	2908	2743	2899	1440	1526	1553	1837	2112	847	2397	2186	2976	2321	1637	2709	2981
ANKHD1-DT	34	14	25	24	27	24	7	19	22	23	29	11	6	17	23	12	10	11	17	26	21	22	22	23	14	19	14	14	13	19	19	14	16	36	34	20	9	19	6	10	28	2	43	15	21	32	11	41	25
ANKHD1-EIF4EBP3	711	715	697	920	991	452	836	1117	958	911	1062	845	719	649	605	735	816	527	950	1201	1105	1244	1103	1186	636	733	420	754	712	1136	1138	1274	1171	1756	1806	1736	610	835	756	586	1034	485	1322	1103	1245	1395	1002	1523	1040
ANKIB1	1426	1166	1580	1258	1354	1239	1080	1392	1479	1319	1492	1520	1422	1347	1459	1270	1311	1256	1310	1692	1505	1535	1452	1547	2033	2069	2073	1865	2041	1894	1691	1706	1658	2324	1673	2007	1228	1295	1629	1268	1476	689	1662	1335	1812	1381	1161	1745	2256
ANKK1	0	0	0	3	1	0	0	0	0	0	2	0	0	0	0	0	3	2	0	0	0	1	0	0	0	0	0	1	4	1	22	13	17	25	19	9	0	2	1	1	2	2	3	3	2	3	1	2	3
ANKLE1	16	14	15	17	24	16	13	21	20	12	15	15	23	16	12	23	28	19	21	23	13	18	22	28	1	9	4	32	16	40	24	27	25	19	15	27	12	20	17	23	33	20	20	26	22	29	17	12	14
ANKLE2	2939	2064	3048	2195	2547	2086	1767	2159	2401	2040	2066	1886	3022	3101	3044	2728	2776	2249	2317	2771	2880	2635	2559	2760	4377	3994	3813	3981	4546	4391	3456	3329	3304	4728	4199	4119	3155	3602	3646	2272	3061	1232	3354	2902	3505	2482	2054	2791	4320
ANKMY1	145	107	141	158	152	115	156	123	158	172	194	172	149	155	198	176	175	150	142	166	139	153	167	166	66	103	50	135	118	167	183	202	152	343	281	260	115	126	120	124	202	56	139	135	156	192	132	221	254
ANKMY2	299	275	357	308	411	311	286	369	386	356	395	439	303	269	314	313	367	320	312	473	396	408	468	440	214	217	289	398	345	382	381	365	456	480	340	470	237	243	275	288	370	124	478	363	496	460	281	491	445
ANKRA2	399	342	412	291	311	238	228	306	316	354	342	346	307	313	302	270	262	247	190	259	282	278	279	268	197	330	234	147	199	200	309	253	229	514	400	458	201	193	211	124	191	99	308	201	293	324	159	380	621
ANKRD1	72448	53907	80583	47735	52199	49677	31649	42124	43606	35913	38678	38238	41772	38548	42317	23648	24818	20290	10218	13698	14465	7348	8833	10465	156441	133353	147894	91608	83028	87933	36162	39060	41993	40009	32918	36915	37650	36249	46745	14552	17376	9445	6616	4573	6593	3195	1806	4183	90654
ANKRD10	1195	805	1134	804	974	722	654	818	928	895	944	826	762	836	876	816	737	609	689	813	894	740	716	750	956	1234	937	676	944	997	652	617	516	957	889	883	750	761	833	568	707	273	629	587	670	811	552	862	1666
ANKRD10-IT1	23	12	7	17	27	19	14	21	16	17	10	12	18	23	21	16	10	15	8	16	20	12	12	9	28	40	32	37	29	31	17	33	20	24	21	27	30	25	45	23	16	8	19	12	31	12	8	14	26
ANKRD11	5941	4124	5527	5462	6083	4355	4339	5204	5777	5150	5716	5074	7403	8206	7993	9756	10114	8236	7764	9087	9199	8626	9007	8931	5703	5309	5144	5200	5801	6518	7024	6476	6041	8013	6900	6137	5289	7202	6851	6218	8853	3374	9015	8714	8290	6708	6235	7115	8666
ANKRD12	512	466	628	426	468	477	394	526	618	539	548	583	650	638	751	575	566	469	478	770	631	745	679	613	897	753	947	540	589	492	435	504	551	760	502	679	563	593	881	398	426	213	551	485	594	553	394	677	699
ANKRD13A	1162	799	1071	1029	1125	1007	853	1193	1168	1189	1197	1209	873	842	826	898	870	727	777	1070	1095	955	944	988	1038	888	938	1138	1110	1141	948	1024	1014	1530	1231	1414	762	731	942	730	887	342	1031	772	971	982	734	1256	1452
ANKRD13B	314	185	326	528	566	324	353	462	509	490	454	435	315	354	303	274	267	184	255	252	337	292	308	320	249	201	181	371	475	573	606	594	502	668	659	468	186	308	240	220	368	95	237	259	257	177	157	176	459
ANKRD13C	754	586	738	590	682	573	469	629	617	659	620	606	750	789	855	736	700	623	646	779	763	721	727	750	983	902	892	622	685	659	725	793	769	891	690	689	651	709	824	530	581	337	790	622	730	630	454	736	998
ANKRD13D	928	491	832	872	901	507	607	722	872	743	881	735	566	652	552	593	597	482	508	577	654	750	786	816	300	498	389	340	531	473	605	504	490	751	754	499	357	592	435	413	665	200	680	694	669	761	412	647	1282
ANKRD16	120	67	114	95	100	63	59	84	98	100	108	97	120	165	131	127	122	114	125	105	111	96	108	140	89	64	73	79	89	85	112	78	66	136	144	130	95	147	118	78	112	42	125	132	112	111	64	107	152
ANKRD17	3159	2466	3612	3081	3325	2570	2488	3490	3446	3631	3589	3604	4319	4073	4224	4089	3940	3673	3311	4754	4283	4171	4098	3882	3609	3123	3539	4165	3933	4144	4644	4590	4993	5756	5138	5454	3004	3750	4050	3169	4292	1917	4760	4216	5170	3898	2868	4559	4714
ANKRD17-DT	1	2	6	0	1	4	1	1	1	0	0	0	3	1	1	2	1	3	1	0	0	0	1	1	2	0	0	0	1	4	1	0	0	0	7	4	1	1	1	1	0	0	2	1	2	0	0	0	2
ANKRD18A	8	2	3	1	3	2	4	2	5	3	5	4	17	8	9	5	11	12	20	16	5	6	14	5	3	7	7	15	8	12	17	10	7	20	14	16	25	9	15	9	7	10	5	6	9	6	7	10	4
ANKRD18B	139	104	150	71	105	66	76	91	84	68	72	60	203	226	245	246	247	182	145	208	169	135	140	152	570	447	600	604	543	494	345	392	355	440	286	381	535	574	642	462	637	294	322	246	364	163	200	236	157
ANKRD18DP	1	0	1	1	2	1	1	0	0	0	0	1	0	3	4	2	1	1	0	3	3	0	1	0	6	6	9	7	0	7	0	1	0	1	0	7	2	2	8	10	1	0	0	1	7	0	0	0	1
ANKRD2	0	2	3	0	1	0	0	1	0	1	1	0	0	0	0	4	0	0	1	1	0	5	3	1	0	0	0	1	0	0	0	0	1	2	0	1	0	0	0	0	0	1	0	0	1	0	0	0	0
ANKRD20A1	12	4	10	13	20	4	16	6	4	9	4	1	14	12	8	20	4	21	14	21	16	12	7	33	15	16	21	19	22	10	7	27	15	26	10	37	10	14	24	20	4	7	21	12	26	12	28	24	15
ANKRD20A5P	7	8	3	0	1	4	2	8	8	3	11	11	7	5	1	6	6	8	8	4	4	7	5	0	12	0	5	10	8	3	14	7	7	14	11	9	0	6	13	1	6	0	14	6	1	4	1	0	9
ANKRD22	0	0	0	0	0	0	0	0	0	0	0	0	0	0	0	0	0	0	0	0	0	0	0	0	0	0	0	0	0	0	1	0	0	0	0	0	0	1	0	0	0	0	0	0	0	0	1	2	0
ANKRD23	21	14	9	21	34	16	17	28	23	19	25	18	17	20	9	22	26	23	29	16	9	26	28	13	12	14	22	6	31	11	28	20	22	53	52	29	5	13	2	7	9	6	28	11	23	35	23	21	60
ANKRD24	13	3	8	16	20	13	7	14	19	10	29	15	9	12	4	8	6	9	7	8	7	8	13	9	3	2	4	5	0	4	10	5	10	53	69	47	9	10	3	6	4	5	15	11	10	14	25	17	6
ANKRD26	386	312	402	337	383	391	271	361	372	362	389	405	526	459	574	482	460	459	358	613	487	514	487	451	490	387	498	458	459	429	473	549	520	542	377	516	413	363	535	392	436	268	590	470	683	389	337	515	493
ANKRD27	954	633	966	797	817	651	567	689	733	640	686	547	999	960	980	1080	1112	971	824	1126	1063	997	937	997	1172	1110	1187	1253	1207	1289	1028	985	1064	1161	1090	1064	857	1152	1263	1094	1480	549	1355	1105	1367	999	816	1144	1391
ANKRD28	852	580	904	901	860	863	747	961	1020	932	955	959	1875	1783	1978	1823	1828	1561	1539	2184	1935	1943	1962	1917	937	811	1004	1171	1120	1156	1287	1492	1363	1404	1173	1331	1454	1529	2007	1178	1376	629	2089	1839	2200	1555	1096	1913	1192
ANKRD29	0	0	0	0	1	0	0	1	1	0	1	1	3	0	0	0	0	0	0	0	0	0	0	2	3	2	2	1	0	0	0	2	0	0	0	0	0	0	1	0	0	0	0	0	1	0	2	0	0
ANKRD30A	0	0	0	0	0	0	0	0	0	0	0	0	0	0	0	0	0	0	0	0	0	0	0	0	0	0	0	0	0	0	0	0	0	0	0	0	0	0	0	0	0	0	0	0	0	0	3	0	0
ANKRD30B	0	0	0	0	0	0	0	0	0	0	0	0	0	0	2	0	0	0	0	0	1	0	0	0	0	0	0	0	0	0	0	0	0	0	0	0	0	0	0	0	0	0	1	0	0	0	13	0	0
ANKRD30BL	0	0	0	1	0	0	0	0	0	2	0	0	0	0	0	0	0	0	0	0	2	0	0	0	0	2	0	2	1	0	0	2	1	0	0	0	0	1	0	0	0	0	0	0	0	0	24	0	1
ANKRD31	1	0	1	0	1	2	0	0	1	0	1	0	0	1	1	0	2	1	0	0	0	0	2	0	0	0	0	0	0	0	2	6	2	11	3	8	1	1	0	0	3	0	2	2	1	1	13	7	0
ANKRD33	15	10	14	14	7	5	8	2	12	2	0	5	25	24	19	24	30	22	19	21	21	23	19	36	0	5	2	1	0	4	3	6	2	31	10	12	5	10	8	9	13	1	29	15	17	22	21	23	12
ANKRD33B	1463	962	1611	1402	1559	1143	908	1334	1360	1199	1206	1101	329	345	360	458	486	313	240	256	306	211	246	207	4119	3149	3036	1227	1060	1090	721	781	721	1148	1114	971	678	983	893	573	817	268	635	589	608	496	330	504	2370
ANKRD33B-AS1	0	0	0	0	0	0	0	1	0	0	0	0	0	0	0	0	0	0	0	0	0	0	0	0	0	0	0	0	0	0	0	0	0	0	0	0	0	0	0	0	0	0	0	0	0	0	0	0	2
ANKRD34A	7	3	7	7	7	2	10	6	13	10	5	4	2	7	2	6	5	3	2	5	5	2	8	5	0	1	3	19	7	6	7	7	8	20	13	9	1	4	2	6	10	4	3	7	6	10	10	12	8
ANKRD34B	0	0	0	0	0	0	0	0	0	1	2	0	0	0	0	1	0	0	0	0	0	1	0	0	0	0	0	0	0	0	0	0	1	0	1	0	0	0	2	0	0	0	1	1	0	0	14	0	3
ANKRD34C	0	0	0	0	0	0	0	0	0	0	0	0	0	0	0	0	0	0	0	0	0	3	0	0	0	0	0	0	0	0	0	0	0	0	0	0	0	0	0	0	0	0	0	0	0	0	4	0	0
ANKRD34C-AS1	0	0	0	0	0	0	0	0	0	0	0	0	0	0	0	0	0	0	1	0	0	0	0	1	0	0	0	0	0	0	0	0	0	0	0	0	0	0	0	0	0	0	0	0	0	0	12	0	0
ANKRD35	9	5	10	13	14	17	10	15	17	10	9	12	7	16	11	19	12	18	17	21	15	20	18	16	5	2	6	2	2	2	9	4	8	12	4	5	8	7	6	4	13	2	15	10	13	8	7	21	9
ANKRD36	105	115	104	168	175	146	181	162	176	152	202	151	186	196	173	132	165	150	127	183	144	176	206	187	82	151	145	116	95	170	182	134	147	158	119	150	176	130	216	185	143	74	218	175	195	151	202	190	167
ANKRD36B	62	37	56	43	46	50	31	56	36	50	31	81	54	47	77	72	51	59	48	73	83	95	65	78	35	40	33	45	64	36	57	66	54	93	42	57	56	50	64	49	54	25	62	65	110	91	78	61	52
ANKRD36BP2	1	0	0	0	3	1	0	0	2	0	1	0	0	0	4	6	1	2	3	1	2	0	1	0	0	0	0	0	3	3	0	1	1	5	2	1	2	2	0	1	1	1	0	2	1	0	6	1	0
ANKRD36C	128	123	149	101	124	119	117	119	124	95	124	131	112	96	123	117	93	82	106	140	128	143	130	104	106	146	198	181	185	187	129	113	106	111	113	106	102	101	83	97	86	43	90	81	105	87	58	114	159
ANKRD37	13	8	13	11	23	11	8	17	17	17	16	12	32	33	16	37	38	31	28	28	39	18	26	39	23	35	27	40	22	39	28	20	24	48	57	50	30	32	25	21	52	14	49	65	55	35	21	58	34
ANKRD39	315	166	234	242	253	122	162	199	262	218	228	193	186	199	208	212	222	153	207	190	238	209	248	242	116	187	151	137	172	189	222	200	169	226	202	194	123	207	172	104	193	56	254	291	237	189	74	217	273
ANKRD40	2206	1631	2295	1655	1848	1527	1433	1881	1776	1785	1677	1616	2432	2245	2366	2016	1989	1713	1608	2134	2311	1867	1774	1749	2795	2358	2521	2724	2602	2866	2090	2044	2142	2102	1779	1881	2024	2185	2586	1797	2148	1011	2356	2001	2480	1565	1409	1832	3035
ANKRD40CL	0	0	0	0	0	0	0	0	0	0	0	0	0	0	0	0	0	0	0	0	0	0	0	0	0	0	0	0	0	0	0	0	0	0	0	0	0	0	0	0	1	0	0	0	0	0	1	0	0
ANKRD42	296	240	329	252	259	236	199	252	299	241	291	264	328	297	355	230	233	196	215	212	219	183	233	261	302	267	329	313	353	356	357	384	398	482	457	469	298	324	379	258	363	155	328	290	325	278	205	329	422
ANKRD42-DT	15	6	5	7	13	7	14	11	9	6	10	3	16	2	11	6	5	19	9	19	17	12	10	9	13	18	11	8	7	15	10	7	4	17	12	10	11	8	13	7	6	4	14	14	8	16	14	10	12
ANKRD44	20	12	26	25	19	21	14	22	15	14	7	13	127	104	74	93	84	73	68	111	83	108	75	70	25	24	45	30	38	37	60	55	67	74	63	92	110	109	110	82	100	52	137	120	166	70	112	119	27
ANKRD44-IT1	0	0	0	0	0	0	0	0	0	0	0	0	0	0	0	0	0	0	0	0	0	0	0	0	0	0	0	0	0	0	0	0	0	0	0	0	0	0	0	0	0	0	0	0	0	0	5	0	0
ANKRD45	9	9	14	12	3	7	6	12	8	8	8	12	15	0	6	3	2	5	2	6	8	5	8	6	7	30	11	12	12	19	9	9	8	20	27	22	6	9	5	2	2	2	5	3	3	0	3	6	18
ANKRD46	474	383	532	451	441	508	349	498	482	509	471	503	738	648	824	653	645	594	492	687	636	593	632	643	506	468	491	614	621	604	520	581	510	549	383	468	721	632	831	577	664	323	800	536	723	450	322	636	658
ANKRD49	218	156	226	186	169	146	113	182	199	158	193	170	214	199	275	158	165	176	181	202	169	173	165	169	285	248	278	266	249	316	221	254	222	246	234	269	234	234	321	170	227	142	259	213	255	197	106	221	260
ANKRD50	2555	2082	2802	2338	2516	2374	1779	2513	2441	2531	2578	2585	1718	1490	1666	1419	1511	1329	1311	1864	1726	1903	1745	1694	2750	2355	2799	1469	1333	1368	1964	2088	2023	2328	1869	2159	1308	1211	1641	728	875	445	1604	1404	1852	1303	938	1614	3660
ANKRD52	5736	3737	5518	4668	5313	3520	3368	4449	4880	3722	4231	3658	4054	4524	4255	3950	3901	3050	2925	3421	3330	3130	3229	3134	6169	5205	5242	4324	4376	4517	4577	3974	3789	4296	4022	3399	3233	4661	4127	2561	3881	1367	3911	3632	3559	2996	1990	3160	8831
ANKRD53	24	15	24	10	31	8	14	19	21	15	35	14	14	15	9	21	27	23	13	7	16	20	18	10	8	10	14	10	16	16	31	13	22	108	108	89	5	12	13	9	17	7	47	27	33	56	34	62	18
ANKRD54	979	573	845	869	992	612	607	680	768	630	721	631	783	888	811	836	876	718	639	777	751	731	752	828	815	816	677	608	657	788	860	780	774	1154	1059	873	565	883	673	501	789	219	787	721	719	621	429	684	1325
ANKRD55	6	1	11	11	17	10	15	23	31	30	36	42	22	18	26	33	29	26	35	66	59	77	50	56	4	1	3	9	5	5	10	10	13	3	7	2	3	23	17	6	10	3	14	3	36	12	0	8	8
ANKRD6	325	220	314	336	418	272	279	475	457	660	698	627	108	98	104	92	104	83	109	187	189	211	183	171	161	158	116	132	123	157	103	114	137	264	186	245	86	72	82	54	70	23	99	77	106	127	67	147	437
ANKRD60	0	0	0	0	0	0	0	0	0	0	0	0	0	0	0	0	0	0	0	0	0	0	0	0	0	0	0	0	0	0	0	0	0	0	0	0	0	0	0	1	0	0	0	0	0	0	3	0	0
ANKRD61	7	4	10	20	3	7	5	8	3	6	1	5	1	8	7	13	11	11	5	11	8	5	7	3	11	5	19	10	11	8	4	11	8	3	3	3	2	13	8	12	5	2	11	10	6	6	7	8	11
ANKRD62	0	0	0	0	0	1	0	1	0	0	0	1	0	0	0	0	0	0	0	0	0	0	0	0	0	0	0	0	0	0	0	0	0	0	0	0	0	0	0	0	1	0	0	0	0	0	9	0	0
ANKRD63	10	2	16	9	7	3	3	3	1	7	4	8	6	6	7	34	34	26	11	17	21	15	12	27	2	1	0	0	4	1	1	0	1	0	10	1	1	8	2	5	3	5	9	8	0	2	4	1	7
ANKRD65	13	3	3	1	5	0	5	4	8	5	7	0	2	3	2	0	2	2	1	6	1	2	0	1	2	1	0	4	3	0	2	1	3	0	1	0	2	1	0	2	0	1	1	3	2	0	2	0	8
ANKRD7	0	0	0	0	0	0	0	0	0	0	0	0	0	1	0	3	0	0	0	0	0	0	0	0	0	0	0	0	0	1	0	0	0	0	0	0	0	0	0	0	0	0	0	0	0	0	0	0	0
ANKRD9	923	432	621	874	994	602	734	721	945	682	834	679	540	658	559	1048	1019	707	880	806	836	983	1030	1165	629	766	503	570	746	807	649	628	504	718	554	411	362	737	447	468	808	258	653	602	498	532	293	514	1152
ANKS1A	1122	823	1115	1081	1163	863	890	1198	1211	1055	1138	998	1255	1325	1330	1568	1738	1605	1924	2402	2517	2543	2560	2503	1252	1256	1060	1062	1026	1096	1200	1153	987	1486	1360	1297	892	1118	994	741	1176	415	1495	1336	1668	1365	1021	1561	1730
ANKS1B	0	2	1	0	2	2	2	7	4	2	3	2	2	3	7	3	2	3	4	9	2	11	11	11	1	0	2	4	1	10	10	0	2	5	5	1	0	6	2	3	0	2	1	2	2	2	20	7	0
ANKS3	302	134	243	310	339	226	210	289	313	294	299	277	229	265	237	275	303	212	228	272	244	245	292	283	102	224	136	239	381	402	376	328	318	760	716	610	146	292	200	269	406	112	247	327	269	422	259	401	446
ANKS4B	0	0	0	0	0	0	0	0	0	0	0	0	0	0	0	1	1	0	0	0	0	2	0	0	0	0	0	0	0	1	2	0	0	0	0	0	0	0	0	0	0	0	0	0	0	0	11	0	0
ANKS6	290	187	253	355	397	239	245	312	342	287	362	315	520	559	543	663	639	590	494	608	543	617	583	617	198	173	224	410	459	477	452	416	365	374	352	295	402	580	501	505	758	327	732	694	702	413	245	458	389
ANKUB1	0	1	0	0	0	0	0	0	0	0	0	2	0	0	0	0	1	0	0	0	0	0	0	0	0	0	0	1	0	0	1	0	0	0	0	0	0	0	1	0	0	0	0	0	0	0	1	0	0
ANKZF1	574	403	573	554	575	385	387	503	565	547	615	533	559	655	611	629	603	555	509	573	676	617	670	667	323	404	360	378	484	546	599	533	526	918	783	769	383	521	434	450	659	202	792	666	701	813	554	857	853
ANLN	3379	2610	3501	2412	2450	2453	1951	2361	2413	1395	1538	1408	4419	3857	4111	4046	3897	3666	3445	4764	4529	3686	3691	3683	4567	4580	5449	4076	4026	4315	2866	2791	2851	2535	2052	2321	4010	3670	4696	3088	3710	1697	4591	3601	4621	2262	1389	2695	4261
ANO1	4	2	1	5	3	6	3	2	3	1	3	3	23	24	19	5	7	4	3	1	3	0	0	1	2	12	0	20	31	17	16	3	14	8	13	15	41	47	45	20	22	7	7	11	9	11	2	19	4
ANO1-AS1	0	0	0	0	0	0	0	0	0	0	0	0	0	0	0	0	3	0	0	0	0	0	0	0	0	0	0	0	0	0	0	2	1	0	0	0	0	0	0	0	0	0	2	0	0	0	2	0	0
ANO10	1498	977	1588	1646	1837	1246	1294	1725	1905	1669	1768	1562	1865	1947	1913	2213	2303	1783	2317	2772	2761	2921	2879	3143	1495	1110	1260	989	910	1108	1368	1408	1327	1634	1214	1331	1249	1701	1705	1085	1483	538	1968	1664	2042	1830	1033	2043	2125
ANO2	14	13	26	25	23	12	17	20	24	33	21	18	19	15	29	19	29	20	23	46	52	61	33	47	11	13	15	31	35	36	12	16	10	43	36	37	14	21	23	10	19	5	10	9	11	31	20	17	31
ANO3	0	0	0	0	0	0	0	0	0	0	0	0	2	0	0	0	0	0	0	3	1	0	0	0	0	2	0	0	0	1	0	0	0	1	0	0	0	2	0	0	2	0	2	2	4	0	4	1	1
ANO4	327	241	488	358	438	343	260	328	382	225	247	246	1085	949	1089	1162	1164	888	704	1008	718	567	659	717	348	480	469	675	719	801	804	865	864	768	693	734	781	807	884	673	851	402	1098	990	1063	686	535	894	504
ANO5	39	43	46	54	58	92	45	102	113	129	142	131	21	12	25	20	45	29	47	61	50	45	38	58	66	85	56	106	104	117	68	82	78	129	103	83	43	40	42	64	62	21	75	99	102	59	48	80	85
ANO6	4844	3844	5240	3530	3795	3465	2697	3729	3724	3140	3121	3241	3865	3656	4014	2346	2307	2093	1958	2762	2756	2370	2187	2217	6009	4959	5734	4814	5002	4801	3639	3548	3620	4457	3643	4185	3228	3570	4169	2255	2968	1393	2451	2190	2602	1730	1208	2193	7228
ANO7	78	41	70	35	43	13	44	34	50	33	46	31	53	59	64	64	42	29	46	67	79	57	72	54	28	37	37	38	43	47	56	53	27	54	34	24	39	48	53	60	63	21	59	72	45	36	32	40	85
ANO8	679	399	557	785	893	515	666	730	844	726	803	690	317	401	431	416	424	303	388	358	449	484	520	518	342	467	284	237	368	346	611	491	384	715	721	481	159	295	239	181	245	83	381	365	325	352	303	359	992
ANO9	12	8	19	12	17	8	4	9	12	7	13	8	5	3	3	6	1	1	1	2	2	2	0	2	1	20	4	66	153	187	328	279	203	2037	2031	1554	13	23	11	173	277	98	174	189	282	509	255	469	22
ANOS1	146	103	181	122	98	118	63	88	128	78	89	94	146	126	134	97	92	78	48	78	79	34	52	59	100	114	160	66	84	78	102	120	116	71	74	76	78	91	86	36	62	27	32	16	46	13	16	17	212
ANP32A	4266	3373	4575	4698	4976	4583	4288	5539	5791	5439	5813	5531	4370	4103	4268	4009	4100	3714	4004	5372	5155	4913	4611	4897	4511	3399	4610	3161	2801	2928	3413	3010	3460	2954	2622	3076	3543	3304	4361	2377	2798	1631	5029	4022	4998	2551	2012	3189	5360
ANP32B	2868	2234	3032	2654	2997	2731	2014	2740	2849	2191	2568	2277	4597	4387	4868	4872	4829	4366	4538	5645	5263	5286	5128	5442	4038	3284	4070	3324	3591	3635	3184	3001	3260	3338	2666	2944	4333	4013	5310	3748	4498	2154	5974	4773	5431	3429	2939	3978	3816
ANP32D	0	0	0	0	1	0	0	0	0	0	1	0	0	0	0	0	0	0	0	0	0	0	1	0	0	0	0	0	0	0	0	0	0	2	0	0	0	0	0	0	0	0	0	0	0	0	3	0	0
ANP32E	1634	1319	1759	1465	1443	1517	1023	1435	1568	1141	1170	1212	1865	1717	1952	1539	1525	1471	1619	2152	2110	1863	1809	1729	3073	2190	3122	3124	2937	2939	2488	2465	2538	2242	1601	2054	1890	1565	2651	2092	2103	1208	2900	2183	3261	1385	1322	1906	2051
ANPEP	1029	623	957	1155	1419	784	999	1178	1316	1717	1787	1533	2097	2155	1914	2711	2619	1930	2391	2755	2307	3009	3045	3367	567	520	468	566	626	639	1208	1193	1043	1809	1749	1469	1347	1832	1812	1654	2911	855	4350	4238	4279	3485	1898	4026	1362
ANTKMT	396	214	250	398	495	342	311	337	452	425	418	374	331	489	411	555	485	364	445	353	463	412	543	567	286	298	212	237	398	372	483	366	339	555	470	356	287	496	317	328	581	120	486	539	403	485	207	398	476
ANTXR1	2881	2052	3169	2300	2459	2027	1597	1954	2120	1392	1467	1531	2737	2701	2732	2385	2094	1779	1020	1326	1271	1118	1361	1139	2642	2285	2690	2058	2108	2062	2092	1910	2065	1396	1495	1389	1326	1653	1653	745	934	467	1107	863	904	512	387	583	4632
ANTXR2	4282	3258	4669	3571	3760	3205	3179	4268	4757	4412	4602	4379	2220	2236	2425	1787	1838	1516	2032	2581	2566	2883	2682	2497	2452	2261	2305	641	739	625	1618	1450	1433	1832	1639	1876	1141	1215	1494	940	1188	489	1326	1168	1396	1053	734	1215	6126
ANTXRL	0	0	0	0	0	0	0	0	0	0	0	0	0	0	0	0	0	0	0	0	0	0	0	0	0	0	0	0	0	0	0	0	1	0	0	0	0	4	0	0	0	0	0	0	0	0	1	0	0
ANXA1	28904	20324	29520	23503	24520	22974	20656	26799	26413	24433	25068	23651	33018	33351	35880	30925	32294	29334	27752	37615	35415	27846	28744	30571	28788	29490	30832	21487	22140	21574	16402	17385	16195	17994	15584	17498	29829	30434	37461	19689	24870	10916	26306	21490	26105	17457	6150	20341	33827
ANXA10	0	0	0	0	0	0	0	0	0	0	0	0	11	5	7	11	3	3	18	25	10	21	23	22	0	0	0	0	6	0	0	3	0	0	3	1	16	5	3	1	7	2	9	7	10	0	1	5	0
ANXA11	5787	3336	5032	5512	6191	3644	3906	4702	5527	4648	5235	4388	3665	4302	4038	4617	5010	3913	4350	5001	5059	5445	5574	5802	4266	3972	3710	3148	3393	3928	3340	2705	2629	3714	3281	2804	2783	3967	3306	2257	3512	1185	4302	3968	4042	3677	2145	3718	7475
ANXA13	0	0	1	0	3	1	0	2	0	0	0	0	0	0	0	0	0	0	0	0	0	0	0	0	0	1	0	0	0	0	0	0	0	0	0	0	0	0	0	0	0	0	2	0	0	0	1	0	4
ANXA2	60832	42587	63324	52956	57795	48761	44646	60361	60623	51058	55030	50696	72981	72645	74529	71352	72778	63292	59921	75901	70222	69436	69159	74323	57496	54543	58092	60592	62677	67044	67373	63009	64881	65714	61936	62886	60132	67175	72754	55778	76716	29520	88997	75933	87014	62531	30899	71856	79705
ANXA2R	216	143	186	187	183	144	265	202	304	291	293	233	369	380	349	395	429	320	482	479	450	579	612	594	96	136	97	64	84	139	139	151	111	206	199	175	110	161	212	148	244	74	325	307	369	307	109	352	279
ANXA2R-AS1	65	64	66	64	67	55	52	83	82	72	61	71	85	90	89	95	102	106	102	99	106	108	103	95	57	67	52	62	50	66	60	54	37	82	71	84	36	45	54	72	74	43	86	95	115	78	61	93	97
ANXA2R-OT1	285	143	245	221	215	175	177	208	256	226	224	225	182	234	217	196	162	173	185	215	252	247	236	256	158	191	146	116	119	133	163	160	158	241	251	270	92	116	143	119	142	58	220	173	202	215	209	230	336
ANXA3	689	463	682	614	715	609	517	749	753	633	659	660	1030	971	1192	1034	1143	962	924	1358	1192	947	1154	1210	747	640	694	491	518	649	468	440	506	1151	963	1080	919	964	1188	557	730	427	1537	1172	1454	1313	675	1493	835
ANXA4	809	612	866	1016	1077	949	816	1036	1131	998	1110	952	1101	1151	1119	1156	1263	993	939	1235	1090	1194	1210	1291	497	532	570	738	775	792	1051	1160	1167	1469	1263	1268	895	980	895	706	953	379	1500	1291	1493	1245	773	1352	1078
ANXA5	9592	6787	9988	8502	9563	7861	6463	8503	8830	7605	8275	7655	11159	10642	11414	10585	10551	9471	8361	10773	9579	9084	9345	9860	11336	10590	12164	13952	14386	14492	11148	11213	11789	12832	10655	11736	11639	11424	14792	10730	13990	5177	13400	9955	12507	8502	5412	10513	12797
ANXA6	11034	7136	11078	10298	11516	8681	7791	10773	10943	9330	9742	8395	6091	6417	6401	6494	6716	5913	6352	8266	7813	8382	7973	8448	11443	7893	9559	8591	8053	8793	7634	6903	6990	7040	6876	6056	4648	5716	5530	4263	6099	2007	7445	6463	7569	5443	3290	5838	15101
ANXA7	2493	1900	2587	2048	2177	1909	1682	2232	2370	2052	2097	1959	2597	2592	2466	2453	2385	2048	2074	2560	2548	2402	2432	2540	2724	2802	2691	3023	3304	3403	3338	3519	3213	3363	2885	3085	2596	2666	2965	2550	3486	1458	4027	3309	3866	2562	1552	3066	3523
ANXA8	1	3	0	1	0	0	0	1	2	1	3	1	6	0	9	3	1	2	0	4	1	2	10	0	0	2	2	0	3	0	3	0	5	0	2	1	0	0	0	0	2	0	0	1	2	0	7	0	0
ANXA8L1	2	0	3	5	0	0	0	1	2	0	0	1	0	3	1	4	0	0	1	5	4	4	0	1	0	1	1	3	7	1	8	0	2	1	0	6	4	0	1	0	0	1	1	7	3	0	3	0	0
ANXA9	6	11	10	6	11	3	4	16	11	12	12	8	5	11	11	17	16	12	17	10	21	26	9	16	5	20	8	16	9	15	12	7	23	8	10	10	6	8	4	19	22	5	26	15	10	19	12	10	9
AOAH	0	1	0	0	0	0	0	0	0	2	3	0	1	1	0	0	1	1	1	0	0	0	0	0	0	0	0	0	0	0	2	0	1	2	2	4	0	1	4	0	0	0	0	0	1	2	0	1	0
AOC1	0	0	3	0	1	1	0	0	0	1	0	1	0	1	1	0	0	1	0	1	0	2	0	0	0	0	2	1	2	0	0	0	0	1	0	0	1	0	0	0	0	0	0	0	0	1	0	0	0
AOC2	33	32	40	35	44	16	20	23	22	22	14	18	39	40	35	35	27	33	9	25	26	24	21	23	21	31	52	57	58	66	46	39	23	109	76	57	27	23	21	40	49	16	32	25	21	30	12	28	64
AOC3	28	8	21	22	27	18	15	13	20	20	14	11	16	24	34	14	37	18	31	20	34	40	45	20	26	22	11	36	25	32	17	17	8	37	27	11	24	30	21	21	32	8	16	19	18	15	24	17	38
AOC4P	2	0	0	1	0	0	0	0	0	0	0	0	0	0	1	0	1	0	0	0	2	1	3	1	0	3	0	0	2	1	0	4	0	0	0	0	0	0	0	0	1	0	0	1	0	0	0	0	3
AOPEP	232	188	266	143	144	132	124	146	159	122	116	141	80	90	84	71	66	64	73	91	103	91	100	92	306	288	244	291	275	276	226	212	249	299	270	257	84	96	66	93	113	52	205	179	191	253	163	267	382
AOX1	46	47	49	47	43	34	29	18	15	5	5	13	71	65	70	101	97	58	43	59	55	21	25	28	39	43	62	84	90	104	107	88	75	196	136	163	36	63	90	99	193	53	101	119	84	44	18	63	56
AP1AR	575	455	593	502	547	577	468	589	589	521	544	593	718	682	761	828	788	760	684	928	774	785	767	841	688	611	713	736	672	653	750	789	787	987	719	813	602	546	765	677	795	433	1056	828	1135	731	522	931	738
AP1AR-DT	8	8	8	5	4	7	6	12	5	8	6	7	14	2	20	10	11	9	9	7	9	12	7	10	6	13	9	4	3	6	7	10	8	18	5	12	11	10	16	7	9	3	9	11	18	12	7	18	8
AP1B1	9701	5521	8712	10708	12004	7418	8871	11110	12622	13064	14616	12195	4968	6120	5515	6296	6573	5163	6580	7339	7600	9659	9141	9372	7737	5947	5458	5502	5896	6371	7232	6402	5740	10138	9692	7621	3736	5967	4620	4063	6902	2112	6812	6609	6532	5669	3278	5851	13546
AP1B1P1	0	0	0	0	0	0	0	0	0	0	0	0	0	0	0	0	0	0	0	0	0	0	1	0	0	0	0	0	0	0	0	0	0	5	0	2	0	0	0	0	0	0	0	0	0	0	4	0	0
AP1G1	3003	2336	3250	2798	2838	2368	2230	2926	3036	2616	2602	2644	3409	3086	3358	3120	3138	2710	2668	3599	3321	2865	2877	2962	3907	3329	3688	3562	3424	3493	3414	3753	3408	3273	2529	2952	2683	3009	3572	2313	2857	1315	3785	3206	3903	2312	1610	2800	4611
AP1G2	293	220	279	426	464	281	313	419	481	474	566	480	243	299	337	281	294	259	312	317	317	371	397	380	199	212	191	193	364	277	492	440	393	598	640	445	233	244	233	168	276	90	512	483	509	596	310	563	479
AP1G2-AS1	33	32	42	48	85	24	35	55	60	66	73	68	30	27	52	40	43	43	21	42	48	53	50	40	13	35	20	17	24	27	25	34	32	94	64	62	26	27	38	17	27	12	59	54	58	63	18	54	74
AP1M1	3643	2174	3165	3077	3412	2105	2432	3007	3276	2585	2903	2489	3007	3309	3181	3733	3715	2844	3012	3369	3522	3115	3419	3711	2893	2926	2729	3123	3196	3582	3481	3311	2935	3316	3242	2638	2264	3296	2911	2257	3647	1237	3841	3507	3676	2631	1518	2848	4863
AP1M2	0	1	2	1	2	0	1	3	1	0	0	0	3	0	4	2	1	5	2	1	3	3	5	2	11	3	13	8	8	5	0	5	0	0	1	0	0	0	1	2	0	0	0	0	0	0	1	0	1
AP1S1	2662	1765	2567	2412	2868	2031	1988	2495	2834	2543	2700	2525	2864	2987	3069	3428	3459	2788	2695	3027	2876	3031	3032	3357	1995	1920	2040	1689	1767	1879	2321	2082	2083	2490	2351	2227	2146	2801	2580	1611	2439	863	3324	2957	3040	2355	1596	2365	3564
AP1S2	1649	1231	1676	1506	1601	1551	1283	1609	1730	1394	1425	1538	1982	1795	2054	1716	1906	1717	1850	2551	2556	2263	2099	2333	3088	2628	3079	2671	2635	2641	1914	2060	1946	2429	1636	2202	2428	2034	3370	2091	2297	1343	2281	1639	2510	1409	1007	1958	2177
AP1S3	19	16	14	11	14	13	14	13	34	6	4	14	37	49	55	72	72	68	89	81	84	45	64	53	41	20	21	56	86	55	76	72	81	51	28	39	46	31	73	86	82	61	206	175	298	87	71	112	20
AP2A1	6609	3739	5849	5800	6748	3991	4658	5416	6513	5780	6131	5138	4999	5825	5553	6375	6648	5405	5634	6039	6086	6361	6583	7056	5675	4709	4644	4045	4538	4876	5144	4599	4212	5748	5418	4303	3687	5865	4468	3457	6044	1757	5031	4856	4708	4209	2490	4254	9306
AP2A2	4835	2952	4396	5052	5711	3504	4338	5461	6139	6124	6586	5755	4148	4630	4354	4965	5350	4295	5134	5526	5494	6181	6471	6320	3559	3233	2852	3125	3165	3373	4098	3687	3315	5277	4653	4149	3050	4443	3716	2687	4323	1387	5013	4670	4901	4384	2703	4532	6729
AP2B1	9689	7095	10269	9186	9906	7906	7340	10394	10204	9754	10189	9515	9021	8854	9267	8844	9377	7893	7860	10772	9665	8983	9431	9213	12134	8824	10811	9684	9311	9352	9593	9240	9642	10232	9160	9079	7160	8747	9389	6747	8938	3599	10658	8988	10642	7211	4671	8360	14666
AP2M1	21009	12852	19832	18243	20075	12872	14436	17969	20194	16947	19571	16811	19876	22058	20775	21663	21841	17537	17786	20792	20078	20880	21511	22318	17123	14762	15021	12813	13393	14652	16433	14435	13828	18436	18599	15432	14175	20459	16699	11164	17919	6686	18915	17539	18648	17175	8941	17445	26454
AP2S1	6645	4005	6195	5631	6517	4552	4294	5597	6168	5555	6092	5059	5897	6620	6162	6485	6671	5385	5691	6444	6778	6737	6904	7277	5327	5005	4723	4125	4606	4770	5072	4419	4121	5708	5119	4352	4457	6361	5416	4116	6588	2123	6388	6132	6352	4869	2259	5190	8414
AP3B1	2136	1575	2286	1885	2050	1902	1600	2057	2295	1898	1868	1865	2561	2441	2596	2235	2375	2148	2167	2889	2873	2442	2445	2475	2473	2181	2516	2279	2262	2299	2268	2373	2371	2092	1791	2057	2180	2124	2704	1651	2014	935	2661	2140	3010	1563	1296	1973	2811
AP3B2	8	11	9	17	13	19	6	14	19	9	17	12	7	5	2	3	3	5	3	5	5	3	3	0	8	5	3	8	7	19	15	16	13	161	164	140	5	9	0	2	5	1	14	6	11	22	29	21	7
AP3D1	8514	5229	7745	7836	8864	6009	5826	7397	8469	7142	8306	7169	7713	8756	8342	9225	9524	7696	7903	9164	9019	8930	8903	9651	7876	7189	7033	8012	8172	8862	9589	8343	7852	11559	11308	9712	5902	8933	7319	6314	9780	3339	10028	9903	10481	9088	6486	9075	11799
AP3M1	2437	1912	2805	2095	2273	1904	1778	2395	2416	2200	2138	2142	2728	2522	2713	2744	2721	2360	2152	3148	3064	2438	2427	2604	2892	2594	3137	3271	3069	3341	2799	2897	2852	2729	2169	2387	2249	2218	2802	2246	2822	1372	3123	2435	3439	1849	1212	2485	3658
AP3M2	581	469	668	431	576	514	360	503	550	573	559	541	536	505	583	492	480	413	432	540	556	459	453	474	346	392	409	406	380	433	455	417	409	410	346	391	375	394	396	278	363	168	517	365	529	294	177	326	850
AP3S1	1002	772	1070	927	1063	1021	734	996	1100	878	894	929	1164	1033	1208	1067	1146	1020	1020	1312	1315	1062	1094	1216	1341	1218	1275	1312	1335	1275	1197	1165	1248	1452	1013	1323	1193	1000	1474	1014	1163	563	1340	1021	1362	930	694	1128	1406
AP3S2	455	346	574	564	532	599	467	565	609	635	628	565	565	530	567	552	515	580	472	698	605	588	581	628	545	468	413	759	731	819	677	652	689	1014	721	856	448	543	553	531	803	284	635	519	670	654	398	645	797
AP4B1	585	437	647	613	635	562	420	612	536	537	529	480	613	624	664	619	638	527	524	656	689	544	523	602	421	419	392	534	597	658	822	767	785	817	877	958	437	547	519	485	620	230	830	708	867	533	297	625	851
AP4B1-AS1	10	9	1	6	14	10	5	4	18	3	7	7	9	5	1	10	4	4	9	18	7	7	5	6	2	2	4	8	5	3	10	12	4	9	1	6	8	0	11	3	1	3	5	5	4	4	13	8	7
AP4E1	362	300	377	279	322	334	271	312	293	276	279	258	492	437	467	449	410	381	295	464	405	373	403	333	479	383	568	562	545	561	511	550	557	841	649	819	426	396	586	465	508	255	617	446	578	530	447	674	526
AP4M1	558	322	434	483	562	355	395	519	573	485	531	440	355	457	467	418	453	365	383	473	455	466	544	472	336	328	303	268	278	348	487	373	363	554	520	396	246	453	363	185	345	102	462	352	431	334	191	331	693
AP4S1	121	88	100	116	140	117	95	130	141	97	133	128	132	138	141	136	169	126	143	164	164	140	160	163	135	112	107	91	88	85	105	109	103	119	103	104	111	129	151	91	104	73	140	96	142	98	132	121	179
AP5B1	844	508	678	679	765	454	599	629	750	792	805	716	446	599	492	438	450	391	416	446	460	538	549	571	726	703	643	558	671	612	896	777	670	1187	1072	763	302	536	456	351	590	203	644	670	547	693	457	705	1292
AP5M1	1021	876	1077	1137	1135	1250	1024	1381	1444	1466	1492	1485	991	970	1101	979	1016	962	1150	1644	1533	1580	1405	1502	1027	839	924	974	947	953	1234	1322	1368	1442	1044	1238	703	692	991	691	776	386	1138	877	1169	757	498	1105	1545
AP5S1	380	236	381	268	344	185	233	286	320	321	320	315	391	372	367	383	319	288	339	368	348	347	374	388	310	242	292	257	226	232	344	328	323	403	413	320	210	342	283	226	309	86	418	441	396	341	169	356	479
AP5Z1	1984	1028	1600	1738	2053	1065	1211	1532	1918	1670	1887	1569	1035	1364	1268	1507	1420	1052	1138	1058	1179	1149	1313	1462	1319	1797	1092	1635	2177	2238	2215	1799	1607	6037	5338	4288	941	1729	1167	1509	2682	750	1565	1503	1329	2536	1366	2515	2914
APAF1	2295	1855	2656	1788	1832	1983	1418	1950	1991	1661	1643	1638	2121	1988	2013	1574	1660	1468	1443	2030	2006	1820	1749	1831	2784	2395	2970	2137	2085	2098	1900	1987	2014	1929	1488	1657	1384	1557	1810	1160	1325	640	1705	1361	1933	1165	932	1344	3688
APBA1	742	487	736	605	630	457	478	530	501	421	533	479	665	730	639	636	613	471	495	585	550	598	578	600	601	485	536	279	325	294	321	281	249	392	352	298	377	485	481	148	229	67	314	237	307	300	321	376	1186
APBA2	774	485	666	803	948	671	550	736	791	637	682	586	741	795	751	944	914	768	700	800	831	790	793	783	630	532	585	802	894	880	863	776	701	944	942	756	489	662	649	543	755	214	942	951	842	628	413	631	1083
APBA3	612	314	472	518	571	328	394	432	555	535	565	465	341	414	392	481	461	384	381	386	405	397	451	499	493	636	443	564	771	811	956	832	648	1967	1788	1304	427	754	530	571	943	282	900	829	730	1098	574	1071	805
APBB1	1504	915	1328	1310	1497	966	1204	1561	1695	1680	1677	1442	1153	1435	1281	1179	1227	1113	1352	1639	1682	1913	1811	1765	1198	1037	916	807	798	916	1177	1078	1055	1950	1730	1478	803	1296	1188	658	1093	275	1467	1375	1382	1612	944	1643	2116
APBB1IP	0	0	0	1	1	1	0	0	4	0	0	0	5	1	2	3	8	0	4	2	7	1	5	1	21	1	1	0	0	0	0	0	0	0	0	0	1	1	0	0	4	0	0	1	3	0	4	0	2
APBB2	1066	781	1150	1090	1237	1121	882	1212	1223	1424	1479	1518	1101	987	1125	1306	1312	1159	1197	1516	1450	1491	1468	1544	1023	935	1019	1332	1383	1352	1815	1793	1627	2197	1937	1991	710	845	948	813	1081	494	1746	1451	1901	1518	1111	1781	1626
APBB3	218	126	177	289	292	237	182	230	264	305	334	295	81	79	111	131	126	108	89	85	112	86	100	92	93	103	71	84	98	107	175	175	140	313	296	212	72	83	66	81	98	32	147	113	133	177	83	176	272
APC	1150	998	1322	1193	1191	1220	910	1365	1293	1369	1296	1321	1372	1212	1310	1192	1159	999	1170	1436	1382	1280	1163	1237	1243	904	1358	1118	1025	1066	1177	1259	1266	1559	1227	1352	817	858	1189	748	948	448	1164	964	1339	954	670	1140	1764
APC2	11	9	14	24	42	25	17	21	30	30	34	30	10	20	7	21	16	26	13	7	22	16	23	18	19	14	5	8	17	20	7	10	14	35	25	7	10	24	8	10	27	6	25	14	8	10	16	14	17
APCDD1	15	14	10	25	28	21	7	13	14	10	16	14	31	15	32	27	21	18	44	29	43	40	37	50	10	18	14	10	14	13	14	14	14	12	12	11	14	38	25	28	27	1	45	56	70	30	6	23	18
APCDD1L	0	2	0	1	3	5	1	7	28	2	4	7	1	2	1	2	0	0	0	0	0	0	0	2	2	2	6	1	4	6	21	2	20	6	2	5	4	1	1	3	11	2	0	2	2	4	4	0	0
APCDD1L-DT	0	0	3	2	4	4	1	2	3	0	1	1	0	0	0	0	0	2	0	0	0	2	1	1	0	1	0	0	12	3	3	1	2	3	1	5	3	1	0	0	1	0	1	0	1	1	3	0	5
APCS	0	0	0	0	0	0	0	0	0	0	0	0	0	0	0	0	0	0	0	0	0	0	0	0	0	0	0	0	0	0	0	0	0	0	0	0	0	0	0	0	0	0	0	0	0	0	0	0	0
APEH	2491	1424	2335	2549	2722	1901	1953	2588	2843	2484	2673	2221	2336	2838	2567	2777	2978	2251	2752	3095	2931	3258	3180	3328	2116	1610	1603	1490	1507	1764	2299	2117	1840	2686	2812	2291	1669	2439	2003	1586	2588	799	3048	2886	2859	2546	1455	2558	3149
APELA	5	1	0	0	2	1	1	0	0	1	1	0	0	0	0	0	0	0	0	0	0	0	0	0	0	0	0	0	0	24	0	0	0	0	0	0	0	0	0	0	0	0	0	0	0	0	3	0	0
APEX1	5451	3745	5525	4451	4715	4029	3639	4472	4858	4252	4699	4101	6601	6990	6860	6517	6452	5647	5368	6539	6654	6062	6017	6409	5014	4780	5311	4974	5327	5791	5932	5548	5503	5147	4861	4906	5555	6222	6760	4411	5855	2252	6678	5554	6518	3823	2112	4205	6733
APEX2	983	657	947	747	872	610	671	830	948	901	923	823	874	939	955	848	917	635	776	866	945	816	849	854	813	810	712	761	920	1002	1092	1076	996	1195	1017	945	802	1024	984	656	961	339	1122	1044	1120	758	456	764	1365
APH1A	5341	3090	4597	4575	5141	3339	3793	4600	5216	5287	5534	4869	3654	4444	4211	4467	4546	3729	4366	4457	4838	5125	5321	5732	4458	4894	3779	4060	4767	4992	5179	4711	4345	6599	5502	4751	3568	4868	4295	3369	5296	1766	5437	4851	5022	4028	2068	4389	7643
APH1B	402	341	411	515	562	445	396	550	559	600	594	555	446	379	541	462	540	412	461	655	624	663	696	706	272	244	333	258	291	299	387	434	423	574	399	529	270	295	396	288	354	152	665	483	701	521	385	696	553
API5	3274	2461	3499	2777	2882	2836	2205	2874	2890	2485	2610	2649	4084	3830	4249	3481	3530	3237	2954	4055	3852	3133	3220	3328	4338	3740	4572	4215	4152	4251	3987	4106	4042	3522	3055	3435	3900	3684	5063	3200	3695	1791	4741	3636	4685	2509	1736	2965	4525
APIP	216	155	253	203	208	248	175	224	202	199	154	179	298	277	260	270	276	237	235	299	280	287	264	278	230	256	212	195	221	264	274	264	266	224	217	196	270	229	294	190	265	112	367	258	328	196	87	205	289
APLF	160	142	158	109	156	119	104	165	164	169	177	183	108	134	168	105	86	101	126	160	140	148	132	128	215	236	235	199	258	218	275	261	287	674	458	646	162	140	235	173	190	81	290	207	255	345	256	426	244
APLN	35048	20370	31011	35775	37810	27637	24214	20715	22645	12619	13510	12124	30275	36762	33387	57540	58799	49810	41887	46905	53646	36586	39560	50092	27636	31120	30153	40302	47175	48293	57883	51598	45285	45324	41224	36366	17375	23978	22157	17635	27815	8162	23816	20489	24686	12567	8715	15467	52528
APLNR	71	57	52	173	163	54	199	91	136	43	37	15	1467	1891	1828	863	1072	1104	4628	5776	8344	10358	7279	6440	43	43	37	35	59	7	152	87	75	99	66	113	351	319	370	56	52	20	152	89	226	242	142	609	89
APLP1	560	291	501	595	609	448	478	610	791	785	861	658	42	57	61	53	65	45	43	42	58	39	40	52	225	229	197	123	141	159	161	137	155	405	305	260	34	45	40	10	26	8	24	19	26	21	10	17	845
APLP2	47761	33434	49211	41691	44375	37384	36002	45942	48508	49349	52931	48867	47509	49876	50821	48810	51494	43253	39542	51091	50412	47887	46929	48875	31066	36471	34781	32652	34324	36322	33344	32080	31499	35192	31203	32387	34615	40408	43217	27448	36731	15890	36906	31746	38165	25191	19531	28251	63230
APMAP	4841	3334	4732	4238	4870	3862	3575	4673	5210	4699	5100	4617	3407	3689	3656	3663	3676	3089	3142	3700	3924	3609	3590	3858	3743	4292	3882	3737	4118	4359	3924	3643	3370	3802	3459	3248	2821	3304	3469	2578	3614	1569	3938	3441	4085	2841	1692	3234	6475
APOA1	9	5	17	9	12	6	1	6	1	0	9	3	2	4	0	3	2	0	2	1	1	3	7	1	7	2	15	6	5	14	7	8	10	0	7	2	1	2	0	1	1	1	3	1	2	2	15	0	3
APOA1-AS	0	3	1	0	0	0	1	0	0	1	0	0	0	1	0	0	0	0	0	1	0	0	0	1	0	0	1	0	0	0	0	0	0	0	0	0	0	0	0	0	2	0	1	0	1	0	0	3	0
APOA2	0	0	0	0	0	0	0	0	0	0	0	0	0	0	0	0	0	0	0	0	0	0	0	1	0	0	0	0	0	1	0	1	0	0	0	0	0	0	0	2	0	0	0	0	0	0	0	1	0
APOA5	0	0	0	0	0	0	0	0	0	0	0	0	0	0	0	0	0	0	0	0	0	0	0	0	0	0	0	0	0	0	0	0	0	0	0	0	0	0	0	0	0	0	0	0	0	0	4	0	0
APOB	63	49	77	77	97	72	106	114	127	120	143	147	41	32	48	74	73	32	70	133	112	115	114	123	47	36	54	63	49	44	113	128	124	198	104	145	24	27	45	58	101	28	134	113	152	102	138	123	85
APOBEC2	1	0	0	1	3	2	0	2	0	2	1	1	1	0	1	0	0	0	2	1	0	1	3	1	0	0	0	0	3	0	0	1	0	0	0	0	0	0	0	0	1	0	1	0	0	3	0	1	0
APOBEC3A	0	0	0	0	0	0	0	0	0	0	0	0	0	0	0	0	0	0	0	0	0	0	0	0	0	0	0	0	0	3	0	0	0	0	0	0	0	0	0	0	0	0	1	0	0	0	0	0	0
APOBEC3B	89	62	110	79	102	75	65	97	105	55	56	56	158	128	109	137	129	125	145	208	186	166	182	170	91	104	89	76	75	67	83	87	100	133	141	124	119	155	131	93	154	35	249	177	226	130	76	141	112
APOBEC3C	1043	729	1051	896	955	711	785	974	1118	828	842	745	1347	1294	1349	1444	1474	1157	1194	1584	1244	1284	1421	1560	930	647	977	688	646	681	1097	1075	1036	1249	996	1071	830	955	1046	543	775	371	1362	1050	1344	998	676	1076	1421
APOBEC3D	11	8	3	9	6	14	11	5	12	6	3	6	1	0	1	0	5	8	5	6	11	13	20	13	0	1	3	10	15	14	26	8	9	0	23	22	3	12	11	10	24	11	5	10	13	27	9	24	9
APOBEC3F	36	28	42	51	51	31	37	72	47	77	64	54	49	49	48	68	72	40	64	94	67	102	87	105	76	114	75	102	92	106	93	77	132	177	146	147	62	80	58	60	78	35	109	89	109	158	90	131	71
APOBEC3G	6	2	4	1	7	1	4	3	12	4	11	10	11	13	2	9	12	9	19	12	8	19	17	19	13	26	9	62	53	90	63	67	53	55	76	92	11	12	11	45	38	18	71	51	49	38	16	58	4
APOBEC3H	1	1	1	2	1	4	1	4	0	2	0	2	1	2	1	2	2	0	0	2	0	1	0	3	0	0	0	0	0	0	0	3	0	0	2	4	0	0	0	0	0	0	0	0	3	2	0	0	3
APOBEC4	0	0	0	0	0	0	0	0	0	0	0	0	0	0	0	0	0	0	1	0	0	0	0	0	0	0	0	0	0	0	4	0	0	0	0	0	1	0	0	0	0	0	0	0	0	1	0	0	0
APOBR	2	2	7	4	6	2	2	4	2	1	2	4	4	7	1	1	2	6	1	1	1	2	1	4	4	0	0	4	1	13	1	5	9	7	4	8	3	8	1	5	5	0	2	2	0	4	12	1	4
APOC1	37	22	41	40	46	21	44	39	49	46	33	38	24	24	44	33	25	29	39	34	37	50	49	43	38	46	33	22	33	46	31	27	12	17	11	10	16	27	31	20	26	7	25	15	17	6	6	17	44
APOC1P1	0	0	0	0	0	0	1	0	0	0	0	0	0	0	0	0	0	0	0	0	0	0	0	1	0	0	0	1	0	0	0	0	0	0	0	0	0	0	0	0	0	0	0	0	0	0	0	0	0
APOC2	0	0	0	0	0	0	0	0	0	0	0	0	0	0	0	0	0	0	0	0	0	0	0	0	0	0	0	0	0	0	0	0	0	0	0	0	0	0	0	0	0	0	0	1	0	0	0	0	0
APOD	12	10	7	6	12	10	16	14	13	11	11	9	5	3	0	2	2	9	3	1	2	6	3	2	3	5	5	5	1	5	3	11	4	24	21	35	1	4	2	0	4	2	8	4	9	9	3	19	10
APOE	854	481	763	729	1006	695	524	569	829	684	758	537	511	612	601	588	647	535	497	554	591	521	609	655	419	545	492	381	465	715	460	355	292	298	312	240	392	560	378	209	324	103	393	376	395	252	122	250	1131
APOF	1	0	0	0	0	0	0	0	0	0	0	0	0	0	0	0	1	0	0	0	0	0	0	0	0	0	0	0	0	0	0	0	0	0	0	0	0	0	0	0	0	0	2	0	0	0	0	0	1
APOH	0	1	0	0	0	0	0	0	1	0	0	0	0	0	0	0	0	0	0	0	1	0	1	0	0	0	0	0	0	0	0	0	0	0	0	0	0	0	0	0	0	0	0	0	0	0	0	1	0
APOL1	0	2	0	0	2	0	0	3	0	2	1	2	2	0	0	0	1	0	0	0	0	5	4	1	31	36	15	121	88	72	61	50	45	57	45	46	12	6	3	35	69	10	21	23	54	18	31	37	0
APOL2	212	117	175	340	336	265	212	405	326	411	471	384	268	265	311	357	379	290	384	465	423	505	444	512	3501	3006	2821	1972	1702	1866	1209	1127	1092	1515	1611	1424	1902	2160	1942	1187	1736	554	1084	976	1152	976	631	1058	242
APOL3	33	24	43	36	27	20	30	37	55	59	73	65	59	58	68	50	69	49	57	76	54	106	83	77	174	261	154	627	574	702	352	397	399	459	443	490	109	118	101	352	487	181	295	308	440	446	349	483	42
APOL4	0	2	2	0	2	0	0	1	0	0	0	1	0	0	0	0	0	0	1	0	0	0	0	4	0	0	0	0	0	0	0	1	3	0	6	0	0	0	0	0	1	0	0	0	0	2	0	1	0
APOL5	0	0	0	0	2	0	0	0	0	0	0	0	0	0	0	0	0	0	0	0	0	0	0	0	0	0	0	0	0	0	0	0	0	0	0	1	0	0	0	0	0	0	0	0	0	1	0	1	0
APOL6	1	0	2	0	0	0	3	0	0	0	1	5	8	10	15	16	27	15	16	30	32	51	53	48	2008	1728	1802	1332	1203	1234	608	671	601	1091	721	940	1088	975	1252	1433	1667	765	1415	1068	1364	923	803	1096	0
APOLD1	57	49	51	33	54	66	37	48	62	66	32	42	147	120	157	173	174	213	218	235	277	394	337	293	53	107	59	42	59	62	55	34	39	100	80	85	100	110	120	110	141	64	209	197	264	249	186	327	86
APOM	6	5	4	7	11	5	6	6	11	12	5	10	12	7	6	15	10	11	7	8	6	8	12	3	7	5	11	6	7	7	9	16	7	12	23	27	7	16	10	7	13	1	7	13	6	8	8	8	16
APOO	293	186	264	269	295	214	261	320	359	243	236	248	266	238	334	293	329	255	229	292	307	291	225	285	287	318	407	248	233	303	311	262	280	330	272	302	258	234	272	196	283	132	336	302	323	219	78	196	416
APOOL	433	385	444	333	420	317	324	381	381	360	419	368	548	534	636	511	610	536	455	666	598	446	554	533	802	549	730	761	542	564	479	572	566	625	421	567	535	506	797	498	573	291	707	524	771	483	297	542	662
APP	74672	52941	78435	68738	73161	58482	57745	80536	84901	95019	110008	94915	62991	68281	66165	64862	69417	59135	65047	87119	78954	96480	89413	91317	45431	48195	44542	42425	42456	44529	44242	42273	41642	46307	43324	42437	44737	55398	53762	37268	51278	21170	69576	64644	78840	63855	49069	68393	94539
APP-DT	0	0	0	1	2	1	3	0	0	3	5	3	3	6	5	4	2	2	2	13	6	6	4	3	0	0	3	0	1	1	0	0	0	3	0	0	3	3	1	8	3	0	0	3	2	4	2	2	0
APPBP2	1067	937	1273	1129	1290	1097	791	1228	1274	1348	1332	1299	1214	1173	1224	1187	1265	1164	1214	1699	1585	1551	1427	1510	1603	1392	1568	1613	1408	1411	1322	1318	1441	2253	1712	2125	1080	940	1266	931	1020	561	1431	1224	1659	1490	1002	1967	1817
APPBP2-DT	1	0	3	2	8	4	7	2	5	5	4	6	2	5	2	1	3	2	0	1	2	3	1	3	3	0	2	0	3	4	4	1	1	6	2	4	1	1	3	3	0	0	3	1	5	4	8	0	2
APPL1	851	664	1016	862	859	833	664	897	933	797	808	843	1406	1175	1317	1208	1229	1078	1031	1526	1519	1315	1200	1185	1224	1007	1355	1349	1161	1159	1055	1164	1100	1109	709	879	1041	921	1295	953	1030	502	1515	1176	1551	856	571	1091	1193
APPL2	856	644	906	495	569	458	454	588	633	555	594	571	896	967	908	649	615	622	425	594	547	493	579	575	638	662	620	479	531	560	538	510	534	589	515	495	552	629	771	327	389	220	537	461	518	351	208	391	1182
APRG1	2	5	0	3	3	2	1	3	0	0	3	1	7	6	1	4	7	6	6	5	8	0	3	7	0	4	0	0	5	4	3	1	7	14	4	2	9	9	6	7	6	3	7	12	4	4	21	8	3
APRT	2017	1136	1715	1658	2011	1356	1365	1651	1888	1623	1754	1536	2353	2822	2646	2872	2779	2344	2382	2510	2603	2275	2633	2760	1898	1894	1679	1803	2123	2371	2197	2094	1748	2411	2181	1818	2025	2931	2806	1957	3411	812	3180	2678	2689	1883	1014	2023	2734
APTR	167	139	162	144	176	155	112	123	158	135	122	127	196	168	183	160	141	133	151	165	157	170	149	197	101	135	114	88	147	110	144	155	150	184	179	171	101	139	133	103	135	39	151	147	180	149	105	204	216
APTX	774	522	855	691	753	577	521	638	699	552	612	624	930	922	895	843	822	770	619	784	822	718	731	687	778	732	789	813	850	876	914	988	933	1178	1066	1009	691	773	915	689	912	388	1039	854	983	780	399	847	992
AQP1	121	61	107	100	107	90	52	62	75	50	62	37	13	8	21	4	10	9	15	15	13	15	9	16	134	101	69	98	122	109	106	81	63	110	118	86	19	21	20	9	9	2	6	4	13	13	2	9	179
AQP10	2	0	0	0	4	0	0	1	0	3	6	1	0	0	0	0	0	0	0	0	0	0	1	2	0	0	0	2	0	1	1	1	0	0	0	1	0	1	0	0	2	0	0	0	0	0	0	0	0
AQP11	13	10	8	15	18	13	10	29	8	11	15	7	13	18	7	15	12	21	15	20	20	15	20	26	13	25	3	9	6	5	8	10	8	13	13	8	18	12	15	25	18	10	9	7	12	8	4	9	25
AQP12B	0	0	0	0	0	0	0	0	0	0	0	0	0	0	0	0	0	0	0	0	0	0	0	0	0	0	0	0	0	0	0	0	0	0	0	0	0	0	0	0	0	0	0	0	0	0	4	0	0
AQP3	17	12	24	35	31	17	23	16	17	17	9	15	26	46	27	28	20	35	32	23	33	33	43	45	46	72	26	48	67	41	26	24	24	17	17	26	56	79	68	47	86	26	15	16	24	14	7	26	38
AQP4	5	3	0	0	4	7	1	2	4	1	5	6	0	0	0	2	0	0	0	1	0	0	0	0	4	3	2	0	0	0	0	0	0	0	0	1	0	0	1	0	0	0	0	0	0	0	0	0	2
AQP4-AS1	3	1	1	6	2	2	1	1	1	3	2	1	0	1	2	0	0	1	0	2	0	0	0	1	0	0	1	0	0	0	1	0	1	0	1	1	0	0	0	0	0	0	0	0	0	0	7	0	5
AQP5	1	1	5	7	7	3	3	7	5	7	15	18	0	1	0	0	0	0	0	0	0	1	1	1	1	1	3	0	1	0	0	0	0	9	9	5	0	3	0	0	0	0	0	1	1	0	0	1	3
AQP6	0	0	1	2	0	0	0	0	0	0	0	0	0	0	1	1	0	0	0	0	0	0	0	0	0	0	0	1	3	0	1	0	0	0	0	0	1	0	0	0	0	0	0	0	0	2	0	2	0
AQP7	0	0	0	0	0	0	1	3	0	0	0	0	1	1	1	1	0	5	0	0	0	1	2	0	0	1	2	1	1	0	2	0	1	0	2	1	3	0	1	1	0	1	0	0	1	0	4	3	0
AQP7B	1	0	0	1	0	0	0	1	0	0	1	0	2	2	1	3	1	3	1	1	2	2	1	1	2	0	4	0	0	2	0	0	0	2	2	0	3	2	0	2	1	0	0	1	0	1	10	2	4
AQP8	0	0	0	0	0	0	0	1	0	0	0	1	0	0	0	0	0	0	0	0	0	0	0	2	0	0	0	0	0	0	1	0	0	0	6	0	0	0	0	0	0	0	1	1	0	0	0	1	0
AQP9	0	0	0	0	0	0	0	0	0	0	0	0	0	0	0	0	0	0	0	0	0	0	0	0	0	1	0	0	0	1	0	0	2	0	1	0	0	0	0	0	0	0	0	0	0	0	2	0	0
AQR	1573	1193	1606	1433	1583	1392	1066	1436	1590	1317	1269	1296	2051	1960	2055	1929	1956	1658	1713	2288	2155	1802	1798	1743	1940	1762	1961	2315	2267	2347	2122	2247	2209	2052	1667	1817	1914	1815	2470	1816	2235	1096	2587	2019	2698	1406	980	1787	2245
AR	162	129	189	199	194	197	236	323	283	284	268	226	873	946	942	954	1047	812	1060	1380	1216	1155	1156	1163	160	179	192	175	171	207	165	145	185	155	98	135	582	639	771	423	560	198	670	603	785	385	387	445	253
ARAF	1635	962	1434	1289	1477	909	1060	1289	1468	1307	1505	1240	1401	1651	1566	1641	1655	1448	1468	1565	1729	1712	1770	1763	1536	1441	1260	1054	1187	1266	1618	1475	1334	1830	1742	1493	995	1716	1414	967	1678	495	1885	1747	1830	1504	772	1560	2251
ARAP1	1851	1167	1676	2170	2697	1707	1788	2184	2476	2552	2835	2304	1508	1901	1620	2759	2719	2140	2592	2771	2635	3118	2998	3149	1076	967	929	1511	1775	1926	2167	1851	1801	3329	3129	2529	978	1517	1301	1783	2789	807	3780	3771	3552	3524	2052	3768	2727
ARAP1-AS2	5	1	1	6	4	1	4	4	9	4	2	3	4	2	7	10	9	6	3	5	10	1	5	1	3	1	4	4	1	7	6	9	1	2	2	3	1	3	4	11	11	0	3	15	6	6	0	3	8
ARAP2	2	1	6	3	1	1	4	1	10	4	2	9	16	13	17	10	16	4	10	12	14	15	17	20	275	225	221	69	62	52	46	54	55	122	54	83	86	79	101	30	76	37	63	42	108	87	52	135	3
ARAP3	5668	3368	5173	5064	5462	3606	4452	5428	6159	6338	6904	6021	2023	2370	2270	2231	2188	1873	2680	2944	3113	3514	3495	3502	3326	3276	2674	2217	2656	2853	3835	3536	3284	5762	5263	4514	1157	1791	1483	999	1368	487	2568	2385	2633	2690	1834	2751	8842
ARC	26	16	22	26	23	16	36	42	60	37	81	49	8	4	7	7	11	1	9	2	4	10	9	10	36	14	17	5	10	8	12	9	16	32	31	26	2	2	8	6	15	10	10	10	6	13	12	8	28
ARCN1	6952	4976	7455	5928	6330	5271	4603	6208	6377	5435	5578	5331	6924	6686	7252	6628	6656	5875	5651	7388	7217	6202	6238	6136	8300	7560	8072	8832	8498	8634	7473	7412	7111	8675	7295	7394	5692	6049	7374	5058	6431	2917	8085	6267	8192	5624	3992	6594	10494
AREG	4	0	1	4	3	0	1	0	1	0	1	1	1	1	2	1	0	2	2	0	1	1	3	0	2	4	1	3	4	2	8	1	1	19	6	9	3	3	0	1	9	1	8	3	2	10	7	4	1
AREL1	1916	1383	2117	1813	1775	1423	1310	1730	1841	1588	1728	1714	1951	1914	1917	1805	1782	1610	1328	1855	1717	1508	1542	1568	2080	1727	1937	2261	2132	2290	2364	2242	2364	2405	2138	2127	1420	1779	1845	1276	1786	689	2175	1871	2415	1529	1071	1894	2753
ARF1	23839	14491	22641	19724	22413	14066	14655	18870	21010	18614	21053	17983	18581	20671	19696	20371	20791	17072	16502	18592	18778	17243	18603	19051	21050	19978	19528	18158	19080	20795	19019	17698	17019	18922	18526	16286	14860	20404	17976	13360	20759	6825	21552	19693	21048	15196	8045	15712	29774
ARF3	9143	6341	9390	7666	8543	5798	6507	8229	8707	7952	8269	7631	8515	8782	8695	8245	8460	7047	7154	8821	8874	8599	8322	8503	10517	7905	8973	9624	9036	9490	9253	8205	8346	9471	9329	8601	6251	8458	7726	6418	9509	3584	10689	9161	10781	7875	4992	8628	12491
ARF4	8430	6002	8888	7099	7542	6884	5708	7291	7710	6661	6587	6622	7157	6752	7465	6154	6168	5122	5086	6330	6407	4919	5473	5620	10252	10383	10871	11107	11714	11069	8950	9332	8797	11078	8775	10049	6504	6756	8459	5795	7351	3365	8053	6128	7865	5108	2689	6564	12014
ARF4-AS1	9	5	8	6	3	7	3	6	4	7	5	6	14	15	7	11	8	4	5	10	5	7	6	8	7	7	5	0	0	2	9	5	4	7	5	4	2	9	6	2	0	3	14	6	8	8	0	5	19
ARF5	4208	2285	3741	3680	4019	2693	2823	3548	4122	4156	4549	3578	2180	2620	2471	2689	2651	2110	2343	2473	2489	3034	2982	3274	2699	3057	2153	1889	2246	2337	1979	1873	1702	2413	2244	1990	1757	2631	2217	1514	2321	746	2365	2046	2092	2217	1180	2131	5174
ARF6	2942	2166	2793	2772	3196	2706	2082	2800	2973	2520	2701	2557	3542	3516	3573	3921	3875	3414	3191	3876	4116	3713	3630	3843	5304	3988	4307	4065	4058	4344	4372	4027	4213	5349	4295	4431	3320	3790	4247	3269	4104	1907	5455	4383	4880	3754	2799	4363	3813
ARFGAP1	4152	2361	3713	3823	4355	2702	2649	3241	3763	3058	3520	2873	2732	3290	2995	3098	3092	2576	2480	2547	2862	2631	2789	3060	3031	3462	2686	3257	3733	4079	3836	3321	2965	4215	4092	3243	2295	3482	2597	2218	3716	1013	3268	3055	3032	2685	1600	2629	5955
ARFGAP2	2644	1667	2560	2035	2355	1638	1803	2231	2484	2218	2593	2172	2332	2774	2610	2254	2275	2010	2025	2410	2396	2344	2366	2443	2300	2027	1871	1598	1743	1708	2545	2417	2269	3468	3306	2962	1879	2475	2313	1493	2277	751	2895	2394	2641	2408	1512	2596	3561
ARFGAP3	1304	1030	1419	1208	1327	1193	911	1260	1389	1231	1262	1251	1018	983	1044	971	1023	928	779	1050	1061	996	977	977	1459	1496	1520	1630	1798	1670	1461	1377	1394	1820	1388	1723	957	918	1244	857	1104	534	1432	1145	1501	1217	775	1401	1856
ARFGEF1	2170	1569	2275	1620	1727	1677	1406	1938	1949	1872	1776	1795	2307	2135	2224	1596	1733	1442	1579	2183	2026	2024	1925	1884	2497	2292	2456	2357	2293	2315	2121	2205	2155	2613	2224	2525	1561	1714	2153	1497	1791	807	2284	1845	2572	1924	1363	2225	3106
ARFGEF1-DT	20	6	6	5	11	13	6	13	12	8	4	15	6	12	12	10	6	3	7	6	14	7	9	6	8	10	14	9	15	4	17	7	3	12	7	22	7	9	3	1	5	1	7	6	10	9	5	16	15
ARFGEF2	1846	1572	2081	1539	1686	1490	1177	1644	1666	1454	1443	1374	2438	2219	2425	2365	2309	1960	1923	2672	2345	2345	2130	2246	2000	1794	2060	2351	2304	2220	2267	2428	2576	2958	2367	2414	1695	2096	2164	1652	2180	941	2670	2432	3046	2148	1504	2499	2981
ARFGEF3	165	143	197	172	158	144	137	150	174	166	125	130	991	992	1058	738	693	486	464	628	534	631	656	628	227	151	203	526	449	493	325	363	361	490	384	489	596	799	865	616	840	359	953	978	1032	887	687	1015	251
ARFIP1	763	605	856	650	739	686	532	722	785	750	787	790	869	697	817	760	741	640	684	915	815	801	774	866	938	912	1033	1056	1023	1052	964	853	908	1198	848	1057	752	646	1014	720	728	409	1048	733	1070	666	518	873	1067
ARFIP2	1139	722	1078	838	964	706	698	820	992	841	956	779	1192	1264	1346	1079	1125	932	913	1052	1239	1078	1101	1207	1040	989	973	1146	1232	1248	1357	1178	1137	1521	1559	1376	993	1220	1152	788	1202	398	1444	1299	1443	1231	568	1234	1506
ARFRP1	1108	658	959	1089	1199	893	901	1122	1254	1059	1255	984	941	1184	1097	1261	1239	1108	1165	1162	1183	1308	1236	1383	690	909	576	837	1092	1088	1347	1211	1104	1763	1814	1459	835	1249	961	1035	1465	459	1472	1454	1481	1450	804	1459	1531
ARG1	0	0	0	0	0	0	1	0	0	1	0	0	0	0	0	0	0	0	0	0	0	0	0	0	1	0	2	5	0	0	0	0	0	1	2	2	1	0	0	0	0	0	0	0	0	0	4	0	0
ARG2	407	289	402	383	371	310	333	436	434	303	318	281	279	306	327	415	413	373	378	488	413	474	501	451	268	255	327	280	285	281	376	344	334	432	442	435	231	274	349	223	310	125	467	366	513	379	224	522	457
ARGFX	0	0	0	0	0	0	0	0	0	0	0	2	0	0	0	1	0	0	0	0	0	0	0	0	0	0	0	0	1	2	0	0	0	0	0	0	0	0	0	0	0	0	0	0	0	0	6	0	0
ARGLU1	4287	3267	4293	5511	5741	4139	3262	5010	5792	6574	7922	7695	1790	1733	1990	1963	1779	1594	1590	1966	2113	2075	2081	1951	2271	3824	2491	1561	2060	2095	2087	2087	1949	3298	2490	2932	1958	1635	2125	1598	1730	964	2112	1768	2330	1746	1495	1858	5340
ARHGAP1	3166	1830	2873	2980	3352	1935	2035	2546	2976	2405	2801	2425	1934	2287	1996	2500	2535	1893	2100	2350	2412	2373	2426	2511	2118	2014	1672	1644	1766	1926	2217	2001	2011	2268	2454	2064	1355	1977	1735	1135	2097	651	2231	2082	2250	1841	940	1899	4793
ARHGAP10	939	510	810	631	648	602	465	613	568	439	576	400	1060	1092	1152	834	976	715	684	864	866	685	701	738	1074	809	1023	1217	1150	1212	922	826	982	1425	1204	1346	859	1030	1184	657	994	377	920	766	798	860	758	871	1109
ARHGAP11A	1612	1377	1874	1008	1232	1321	899	1146	1125	728	822	647	2844	2527	2606	1905	1809	1700	1623	2339	2264	1991	1908	1822	2388	2023	2963	1611	1499	1498	1450	1363	1502	1603	1176	1391	2333	2234	2943	1623	1798	853	2577	1948	2561	1086	1002	1214	2287
ARHGAP11A-DT	1	3	11	4	5	8	5	3	6	2	1	3	8	1	2	3	5	8	1	2	2	5	6	1	2	6	7	1	6	2	1	2	2	1	5	3	4	1	10	0	0	2	4	9	1	6	6	3	7
ARHGAP11A-SCG5	22	44	48	67	66	35	39	38	89	32	101	91	21	35	60	36	51	34	6	30	20	33	51	7	37	5	40	0	0	44	140	67	0	0	0	24	13	42	68	31	62	0	42	32	38	34	33	34	100
ARHGAP11B	54	44	74	29	42	28	24	40	32	32	50	16	63	88	105	80	70	60	51	67	93	97	73	68	40	102	68	22	42	54	64	65	47	66	82	89	54	65	88	57	67	13	92	93	107	93	75	61	73
ARHGAP11B-DT	7	6	10	7	0	6	0	6	1	11	5	6	10	10	1	4	2	2	5	4	1	3	10	4	1	0	1	3	0	0	5	9	6	3	8	0	1	0	0	6	8	0	5	2	1	4	3	6	8
ARHGAP12	456	409	561	479	531	517	396	522	586	492	534	587	602	547	573	524	525	414	546	773	651	602	649	614	559	584	646	662	604	619	684	676	716	1115	791	1055	476	461	584	452	619	294	1053	811	1140	1059	623	1473	708
ARHGAP15	0	0	0	0	1	0	0	0	0	0	0	0	1	0	1	1	3	0	1	2	2	2	0	0	1	0	0	0	0	0	0	0	1	2	0	0	0	0	0	0	0	0	0	0	0	0	2	0	0
ARHGAP17	3912	2668	3609	3294	3480	2509	2507	3220	3502	3177	3504	3145	2340	2238	2371	1972	2104	1664	1750	2010	2366	2246	2290	2290	3341	3732	3109	2878	3345	3501	2981	2707	2484	3001	2644	2561	1804	2504	2448	1496	2099	910	2134	1728	2029	1519	1245	1652	5693
ARHGAP18	501	404	622	526	537	533	501	623	616	542	560	572	660	585	709	928	856	822	752	973	925	669	755	798	495	494	599	618	613	632	684	693	761	773	538	674	506	460	701	746	775	410	876	650	873	443	350	595	644
ARHGAP19	1431	1032	1365	788	792	801	709	927	960	726	756	750	1550	1399	1454	1294	1426	1246	1278	1652	1705	1475	1459	1454	1614	1396	1698	877	822	827	817	898	902	823	689	686	1074	1180	1354	807	1019	460	1239	1042	1367	759	573	963	1963
ARHGAP19-SLIT1	0	0	0	0	0	0	0	0	1	1	1	0	0	0	0	1	0	7	0	0	0	0	10	0	0	1	3	0	16	9	0	0	0	2	0	0	0	0	0	0	0	0	0	0	0	0	7	16	0
ARHGAP20	38	30	33	38	55	41	28	38	29	46	60	79	15	6	16	7	7	2	11	15	15	19	16	5	88	89	65	17	18	3	19	26	30	45	33	35	19	29	33	13	16	7	24	21	31	31	40	27	39
ARHGAP21	3107	2595	3538	2950	2851	2536	2497	3216	3382	2949	3229	3270	5990	5420	5715	4872	4943	4212	4811	6620	6212	6259	5813	5775	4204	3248	4141	2745	2690	2857	3134	3269	3308	3614	2733	3290	4052	4506	5406	3083	4177	1991	5973	4949	6452	3747	3216	4647	4793
ARHGAP22	97	51	78	171	245	134	106	116	147	104	107	117	381	366	331	1155	1045	879	711	753	645	661	732	885	87	62	119	556	651	678	681	694	550	680	664	526	246	350	299	984	1652	411	1087	1025	1093	714	435	788	114
ARHGAP22-IT1	0	0	0	0	0	0	0	0	0	0	0	0	0	0	0	0	0	0	0	0	0	0	0	0	0	0	0	0	2	0	0	0	0	0	0	0	0	0	0	0	0	0	0	0	0	0	0	0	0
ARHGAP23	5186	3066	4366	5484	5958	3629	4002	4563	5453	5329	6052	4875	5116	6181	5802	9034	9505	7417	7772	8046	8773	8324	8930	9157	4623	4828	3985	4403	4986	5260	4734	4199	3537	5583	5027	3904	3867	6574	4593	4774	8105	2553	6990	6683	6566	5883	3828	5431	7965
ARHGAP24	1708	1341	1922	1261	1491	1253	854	1160	1158	622	778	732	2875	2612	2577	2043	1996	1613	1159	1539	1270	1078	1057	1207	2475	2263	2789	2403	2250	2425	1984	1992	2058	2339	2245	2338	2059	2139	2570	1657	2110	831	1877	1679	1917	1467	889	1747	2414
ARHGAP25	5	2	6	6	14	8	8	11	8	10	6	10	5	15	10	14	22	9	14	17	16	18	20	31	10	5	5	27	13	12	8	18	17	23	23	28	14	13	10	33	31	8	10	24	16	5	0	34	18
ARHGAP26	459	324	468	609	652	517	505	720	741	852	814	845	331	345	349	503	467	456	567	784	748	1007	776	799	514	588	472	822	836	838	728	724	787	1513	1281	1197	271	303	315	639	887	414	929	802	1017	1281	834	1392	664
ARHGAP26-AS1	0	0	0	0	0	0	0	0	0	0	0	0	0	0	0	0	0	0	0	0	0	0	0	0	0	0	0	0	0	0	0	0	0	0	0	0	0	0	0	0	0	0	0	0	0	0	10	0	0
ARHGAP27	942	555	794	1062	1133	645	1002	986	1147	1032	1158	869	385	384	416	651	751	618	801	795	915	1132	998	1059	386	459	356	553	717	808	1090	982	795	1342	1217	987	267	418	317	553	929	256	996	938	1007	1050	697	1050	1255
ARHGAP27P1-BPTFP1-KPNA2P3	557	398	478	430	493	344	337	371	419	420	448	388	355	404	410	309	345	225	209	241	255	308	321	307	158	393	188	256	406	421	608	545	528	813	882	780	267	338	302	263	306	132	289	255	268	410	324	370	829
ARHGAP28	1056	886	1223	1056	1101	964	1231	1632	1682	2211	2055	2152	264	244	310	184	232	223	537	826	888	1159	1045	804	391	305	358	100	77	84	364	309	351	675	464	593	132	105	152	34	41	29	125	99	159	111	97	234	1380
ARHGAP28-AS1	1	2	1	5	4	0	1	4	1	5	4	5	0	1	0	1	1	0	1	0	1	2	0	0	5	0	0	0	2	1	1	0	0	0	1	0	0	0	0	1	0	0	0	0	3	0	0	0	6
ARHGAP29	9781	8136	10660	7801	8184	8141	6371	8113	7952	7250	6902	7085	3221	3091	3257	3311	3518	3145	3296	4936	4614	4403	3918	4187	13874	12483	13291	12224	11397	11469	9839	10436	10076	12514	8833	11118	2024	2155	2926	1710	2021	1052	3158	2388	3665	2676	1975	3348	14056
ARHGAP29-AS1	24	29	31	16	17	5	5	17	8	0	4	5	7	6	0	2	5	2	0	2	2	4	3	3	28	58	24	61	53	67	25	30	21	20	18	7	1	6	4	1	9	0	2	5	3	2	10	1	25
ARHGAP30	3	5	0	2	1	1	1	2	7	1	2	2	3	4	10	5	7	4	13	3	4	8	5	19	7	8	4	27	39	22	10	18	25	15	7	9	2	3	0	33	35	5	14	25	28	8	20	6	11
ARHGAP31	3634	2598	3743	3267	3356	2532	2746	3630	3678	3741	3878	3517	2671	2648	2604	2462	2420	2113	2234	2900	3110	2917	2719	2704	4990	3472	4154	5509	5108	5289	5466	5292	5098	6562	5600	5846	2444	3097	3246	3555	5024	1945	4154	3581	4351	3589	2953	4190	5433
ARHGAP31-AS1	9	4	5	2	3	1	0	2	3	1	1	4	6	7	4	3	2	1	2	6	2	3	4	3	7	6	5	9	1	5	5	3	7	6	6	5	3	4	8	3	7	2	6	7	9	3	3	7	5
ARHGAP32	257	169	277	184	205	132	128	222	213	274	225	221	255	247	224	201	196	184	201	262	218	291	267	251	225	224	245	164	155	146	258	274	259	279	246	275	191	238	238	131	192	87	243	228	261	226	190	243	334
ARHGAP33	275	130	201	272	319	154	198	191	333	185	241	171	128	205	164	265	227	209	186	147	183	226	236	217	140	224	124	45	97	106	138	101	89	134	124	114	126	190	120	83	132	23	124	79	103	115	62	80	448
ARHGAP35	3165	2280	3461	3796	3792	2991	2943	4034	4237	3905	4404	3832	2164	2159	2220	2543	2616	2280	2424	3121	2767	3165	3043	2928	2317	1752	2043	1619	1475	1413	2146	1983	1967	2606	2475	2293	1191	1800	1636	1205	1519	532	2105	2075	2247	2096	1501	2151	4968
ARHGAP36	0	0	0	0	1	0	0	0	0	0	0	0	0	0	0	0	0	0	0	1	2	0	0	1	0	0	0	0	0	0	0	0	0	0	0	0	0	0	2	0	0	0	0	0	0	0	1	0	0
ARHGAP39	494	251	380	405	492	298	325	351	464	438	546	440	268	303	290	352	362	287	293	226	255	288	306	289	294	390	262	337	381	373	403	363	272	706	687	467	232	373	241	246	432	119	328	317	329	367	158	293	598
ARHGAP4	626	357	467	834	919	474	638	890	988	1221	1451	1153	92	102	101	101	135	95	173	189	211	437	378	387	432	466	221	153	240	275	496	409	330	684	668	549	63	95	80	67	88	30	318	267	309	246	158	262	827
ARHGAP40	0	0	1	1	0	1	2	1	1	0	2	1	2	4	0	5	4	6	6	5	9	3	2	4	0	5	0	3	9	18	11	7	11	5	16	14	11	5	4	11	26	8	17	27	24	34	8	21	2
ARHGAP42	452	377	585	504	579	599	400	606	632	536	531	542	365	301	387	236	217	175	215	268	289	214	237	221	393	377	494	480	485	522	479	441	465	538	377	502	269	250	322	241	243	116	323	209	336	181	160	230	697
ARHGAP42-AS1	1	2	2	0	0	2	4	2	1	0	1	4	0	1	2	0	0	4	1	0	1	0	1	0	1	3	0	0	0	0	3	2	0	5	2	2	8	1	0	0	0	0	0	0	0	0	0	0	1
ARHGAP44	94	65	93	95	97	84	50	86	110	69	101	95	57	73	67	63	76	49	42	28	42	26	27	33	69	69	54	36	55	60	58	67	63	61	33	26	47	63	66	33	54	16	52	59	44	24	27	24	122
ARHGAP44-AS1	0	0	0	0	0	0	0	0	1	0	0	0	0	0	0	0	0	0	0	0	0	0	0	0	0	0	0	0	0	0	0	0	0	1	1	0	0	0	0	0	0	0	0	0	0	0	7	0	0
ARHGAP45	328	201	286	517	585	359	375	368	436	483	515	440	327	364	299	581	575	463	511	472	652	645	525	598	232	245	209	518	641	680	356	372	280	1641	1569	1284	212	369	299	513	897	281	545	493	515	789	467	722	523
ARHGAP5	1013	905	1123	827	946	929	791	1125	1160	1013	1028	1038	1043	836	1117	1083	1100	995	906	1285	1134	981	1036	1056	1668	1172	1528	1131	1120	1049	1160	1162	1265	1478	929	1452	796	870	1254	854	850	483	1316	973	1388	920	759	1277	1352
ARHGAP5-AS1	46	32	35	18	39	21	28	29	35	26	31	38	27	47	26	34	33	36	28	24	29	27	36	41	35	21	14	16	29	45	43	28	20	20	21	36	15	33	18	14	20	9	38	31	40	13	5	22	47
ARHGAP6	14	15	14	34	26	22	10	15	28	16	24	25	100	77	112	82	85	63	71	87	92	138	147	121	6	11	23	29	38	29	86	85	86	102	87	92	63	95	90	53	113	30	272	187	226	264	180	268	14
ARHGAP8	0	2	4	0	7	1	5	8	4	8	7	11	0	7	7	2	2	5	2	7	0	4	7	3	3	3	4	4	3	3	0	0	1	0	4	1	10	13	11	3	0	1	3	3	0	6	1	1	18
ARHGAP9	0	0	1	0	4	2	0	1	3	0	0	2	5	5	4	11	20	8	6	12	12	17	17	9	2	5	2	1	5	23	3	6	8	49	30	35	7	5	9	9	27	5	12	16	19	11	25	4	4
ARHGDIA	27275	13327	21289	22289	26506	13709	15739	17562	21503	16379	19667	15856	15846	20353	17254	21754	21622	16164	16657	15061	17534	16451	17647	19483	21771	21148	17406	16984	20107	21808	19611	16881	15114	19986	19810	13896	12228	21635	15263	12420	20953	6297	21271	21496	18994	15289	8322	14532	32047
ARHGDIB	17310	11277	18036	14908	16985	11749	11404	15270	16400	13966	16004	14195	11282	11856	11486	11548	12085	10197	10444	12282	11814	12218	12389	12386	14766	11460	13989	9070	8836	9259	7796	7479	7030	8684	8537	8130	7945	9553	10081	5790	8260	2931	8007	6717	7874	6396	2542	6859	20695
ARHGDIG	10	2	4	2	11	5	3	2	7	0	5	2	7	9	14	14	4	13	6	3	2	6	3	14	5	12	3	23	3	22	15	7	8	14	18	6	4	23	6	12	37	6	6	8	15	1	3	6	5
ARHGEF1	3252	1970	2771	3741	4241	2813	2645	3144	3687	3462	4054	3194	2437	2721	2551	3126	3035	2387	2583	2544	2931	3012	3268	3277	2257	2438	1854	2577	3369	3573	3790	3350	2989	4355	4265	3437	1759	2889	2183	2394	3755	1040	4279	4258	3814	3456	2186	3396	4482
ARHGEF10	1821	1302	1967	1754	2032	1572	1256	1577	1762	1215	1409	1310	1590	1703	1723	2444	2578	1958	1829	2286	2323	2077	1981	2015	1349	1618	1447	1760	1916	2038	1412	1375	1242	1278	1251	1174	1131	1368	1448	1419	1838	673	1774	1535	1631	1081	728	1116	2946
ARHGEF10L	856	482	772	557	637	433	398	499	563	536	652	479	484	520	452	534	526	413	371	383	416	411	520	527	567	609	502	601	770	865	705	650	592	965	884	733	347	552	396	504	861	249	750	714	675	782	489	768	1198
ARHGEF11	927	641	981	969	1077	758	797	877	1002	1017	1119	929	1420	1657	1610	1481	1492	1243	1207	1496	1437	1613	1499	1527	910	1008	775	1507	1573	1719	1614	1466	1393	2065	1808	1652	1189	1756	1481	1294	2000	740	1895	1863	1991	1727	1361	1813	1619
ARHGEF12	7503	5938	8118	6030	6210	5895	5221	7114	7022	6996	7093	6998	6533	6372	6857	5709	6071	5149	5393	7669	7268	7226	6755	6254	7639	6506	7274	5192	4958	4985	4846	5186	4955	6381	4936	5703	4489	4787	5792	3573	4104	1979	5030	4438	5759	4429	3828	5419	11975
ARHGEF15	4023	2339	3369	3759	3936	2433	2820	3159	3452	3027	3395	2811	1556	1718	1514	1370	1326	1170	1739	2007	2528	2591	2203	2603	2282	2253	1894	3370	4072	4135	3262	2860	2520	2935	2862	2526	776	1134	1017	1263	1786	548	2167	2246	2345	1808	1279	1975	5675
ARHGEF16	445	190	298	356	399	256	222	257	307	260	323	254	381	530	527	418	382	323	525	539	616	626	601	553	265	332	205	521	697	699	909	803	687	1587	1601	1305	374	569	407	430	690	167	883	786	855	874	488	925	590
ARHGEF17	5290	3287	4846	7050	7540	4656	5666	6857	8066	8469	9251	7952	1847	2063	1771	1698	1771	1540	2051	2012	2478	2840	2742	2590	2477	2415	1659	1141	1318	1411	1723	1531	1387	3361	2979	2601	823	1242	997	478	647	173	830	811	743	913	649	934	7872
ARHGEF17-AS1	35	22	22	34	21	6	21	23	25	24	32	33	4	21	8	2	6	2	7	8	6	4	2	13	10	8	7	2	4	1	4	5	1	14	19	11	2	6	3	0	2	4	5	4	2	7	1	3	29
ARHGEF18	1978	1239	1747	1607	1954	1240	1247	1668	1850	1643	1734	1452	1501	1663	1592	1840	1967	1544	1435	1642	1573	1548	1661	1682	1849	1649	1557	2137	2517	2304	2797	2254	2363	2760	2634	2266	1144	1892	1446	1380	2192	669	2069	1871	1717	1598	1135	1618	2886
ARHGEF18-AS1	0	0	0	0	0	0	0	0	3	0	0	0	0	0	0	0	0	1	0	0	0	0	0	0	0	0	0	0	0	0	0	0	0	0	2	0	0	0	0	0	0	0	0	0	0	0	0	0	0
ARHGEF19	160	89	135	137	155	121	83	113	139	118	134	129	143	135	174	155	155	125	113	155	139	162	179	160	103	86	79	132	141	165	161	157	186	235	173	178	95	155	128	84	174	45	192	145	152	139	73	194	218
ARHGEF2	3972	2615	3959	3553	3805	2682	2796	3411	3630	3366	3640	3215	3721	4080	3930	5194	5288	4355	3766	4620	4615	4471	4345	4627	3403	3311	3079	4602	4600	5145	5902	5409	5014	8546	7584	7394	3400	4428	4108	5535	7749	2769	7783	7267	7113	7395	4955	8011	5829
ARHGEF2-AS2	7	2	3	4	16	3	7	0	2	4	2	8	9	9	19	13	2	9	8	3	14	10	11	8	2	8	1	3	11	6	1	9	1	0	3	1	4	8	14	20	13	7	12	18	10	10	4	5	6
ARHGEF25	9	5	6	11	18	9	6	9	22	8	24	16	1	6	2	4	0	4	3	4	1	1	2	2	1	7	0	10	12	6	13	15	4	16	8	4	0	5	2	1	0	0	2	6	7	6	19	4	23
ARHGEF26	68	63	84	66	76	93	57	85	61	87	86	53	74	76	89	70	63	56	77	106	85	125	127	90	44	60	98	63	45	59	56	67	56	73	34	43	65	67	60	37	79	20	64	54	61	43	51	29	119
ARHGEF26-AS1	0	2	4	1	1	3	0	2	1	2	1	3	1	4	0	0	0	1	0	1	2	3	2	3	0	0	0	0	5	2	1	2	3	0	4	3	0	1	2	2	0	0	0	0	0	1	19	1	1
ARHGEF28	2588	1839	2710	2068	2243	1871	1694	2001	2010	1920	2001	1904	2664	2870	2883	3226	3174	2640	2162	2824	2722	2090	2299	2561	2279	2016	2602	3506	3231	3183	4132	4169	3993	5356	4345	4566	1382	1643	1827	929	1216	465	1761	1401	1932	1689	1336	1960	4205
ARHGEF3	562	389	526	503	521	449	363	456	515	421	394	372	1422	1290	1299	1069	1207	959	1158	1519	1407	1492	1425	1333	619	493	714	861	705	674	944	985	848	1068	878	905	819	915	1156	670	816	321	1046	852	1201	809	658	1005	715
ARHGEF33	6	4	5	5	5	11	4	6	13	9	11	1	18	4	8	8	13	15	11	6	9	6	11	9	14	5	2	12	14	11	12	5	9	25	12	25	5	2	11	6	1	1	11	8	5	11	5	12	3
ARHGEF35	7	4	11	9	8	8	10	17	10	17	13	15	3	4	5	8	8	7	1	4	12	2	5	8	7	2	3	10	11	6	16	9	15	20	13	14	8	2	3	1	3	3	20	19	23	23	16	28	11
ARHGEF35-AS1	55	65	54	69	66	66	58	52	78	78	82	58	27	24	55	36	37	43	24	33	24	32	61	39	47	56	43	53	66	99	76	90	107	115	101	92	20	16	65	90	80	38	147	108	120	104	47	111	95
ARHGEF37	72	83	111	97	76	54	115	165	171	230	239	242	19	11	19	16	13	17	15	33	27	48	37	48	5	12	8	35	24	26	59	37	81	123	103	93	6	6	1	11	9	5	17	8	11	17	10	34	112
ARHGEF38	2	1	0	0	1	1	0	1	0	1	0	0	0	0	0	0	0	0	0	0	0	1	0	0	0	0	0	0	1	0	0	0	0	1	0	0	1	0	0	0	1	1	0	1	0	0	6	0	0
ARHGEF39	115	77	116	73	105	61	83	75	96	59	67	72	101	110	124	115	84	90	100	122	131	121	127	110	93	82	82	86	96	109	76	75	80	53	60	46	89	94	87	68	100	30	145	108	117	67	77	84	198
ARHGEF4	6	10	8	8	17	3	12	3	11	12	8	8	77	111	95	81	86	62	98	110	100	132	133	105	14	6	8	10	6	12	19	7	11	28	22	7	89	141	108	48	87	27	106	77	110	57	74	82	10
ARHGEF4-AS1	0	0	0	0	0	0	0	0	0	0	0	0	0	0	2	1	1	0	0	3	0	1	0	0	1	0	0	0	1	1	0	2	0	0	3	10	0	0	2	6	6	0	2	1	8	4	2	5	1
ARHGEF40	1575	986	1439	1651	1825	1249	1112	1585	1971	2009	2428	1991	441	438	430	320	340	278	265	287	298	403	317	328	1480	1546	1049	2240	2734	2989	3194	2921	2723	6566	5809	4745	436	791	593	1180	1786	546	1469	1421	1382	2106	1546	2146	2132
ARHGEF5	54	43	47	69	64	30	25	60	74	54	64	70	28	26	28	29	46	24	30	42	17	46	42	27	31	29	22	47	28	50	86	68	76	102	92	74	20	32	26	35	53	8	107	83	85	91	42	76	108
ARHGEF6	273	231	276	347	386	321	264	431	457	457	521	459	89	73	89	91	118	110	131	196	214	304	218	244	171	167	125	103	80	95	121	143	132	164	127	152	52	48	66	19	36	19	94	83	92	78	63	82	414
ARHGEF7	4183	2998	4152	3648	3848	2984	2902	3668	3989	3801	4127	3774	2810	2965	2910	3025	3148	2664	2903	3638	3720	3305	3263	3481	2849	2742	2640	2528	2729	2948	3038	3127	2848	3859	2973	3133	1899	2105	2436	2088	2898	1077	3265	2687	3390	2348	2206	2966	5835
ARHGEF7-IT1	0	0	0	0	0	0	0	0	0	0	0	0	0	1	0	0	0	0	0	0	0	0	0	0	0	0	0	0	0	0	0	0	0	0	0	0	0	0	0	0	0	0	0	0	0	0	0	0	0
ARHGEF9	463	321	501	536	537	436	337	613	600	520	577	543	385	360	432	424	380	380	345	464	539	423	431	438	314	245	314	315	354	294	298	310	277	381	456	399	256	323	321	189	287	114	343	318	379	305	234	306	595
ARID1A	5612	3746	5437	5349	5699	3362	4232	5459	5902	5470	6428	5438	4683	5182	4678	4823	5240	4210	4336	5145	4941	5036	5195	4792	4386	4582	4406	4147	4307	4440	5379	5040	4776	5916	5464	4876	3149	4919	4101	3216	4753	1850	5308	5301	5380	4587	3057	4682	8075
ARID1B	3047	2237	3174	2278	2399	1634	1878	2592	2714	2816	2944	2733	2959	3111	3205	2389	2377	2125	2382	2953	2758	2822	2805	2712	3008	2450	2683	1660	1608	1854	2456	2277	2281	2985	2669	2494	1915	2639	2519	1181	1747	748	2639	2432	2602	2218	1765	2490	4275
ARID2	594	446	685	658	638	551	546	821	746	715	675	727	727	623	740	587	577	447	564	779	722	569	664	592	730	545	749	516	615	547	630	731	719	496	434	487	490	496	632	301	505	208	700	590	807	421	298	526	905
ARID3A	4960	2681	4194	4343	4779	2985	3220	4048	4635	4059	4497	3820	3060	3579	3413	4276	4333	3505	4078	4394	4614	4686	4957	4882	3027	2575	2448	2095	2371	2624	3036	2630	2444	2868	2362	2190	1414	2579	1899	1337	2125	680	3084	2909	2904	2568	1616	2585	7182
ARID3B	3628	2293	3388	2882	2992	1976	2033	2535	2784	1854	2189	1811	2004	2283	1990	2349	2374	1899	1987	2141	2326	1922	2022	1945	2672	2705	2462	2178	2165	2326	2389	2144	2204	3415	3123	2624	1398	2058	1804	1392	2132	728	2510	2348	2330	2100	1282	2177	4961
ARID3C	2	0	2	1	5	5	2	1	3	4	2	2	1	0	2	1	1	2	0	0	0	5	2	0	10	4	1	3	0	3	4	3	1	3	6	0	3	4	0	0	2	0	1	5	1	2	3	1	2
ARID4A	460	358	536	501	552	504	408	600	567	586	550	594	516	524	596	430	478	443	413	642	635	628	595	567	440	405	475	479	514	475	564	549	610	1108	682	1000	356	271	466	402	370	191	581	466	602	653	430	830	562
ARID4B	1169	921	1287	952	983	1004	829	1109	1210	1256	1335	1336	1173	958	1141	896	951	893	886	1261	1247	1266	1281	1206	1983	1636	1909	1636	1481	1473	1279	1382	1415	2098	1655	1980	1236	1034	1513	868	1047	581	1280	1038	1367	1154	1075	1659	1560
ARID5A	227	172	243	192	223	136	174	155	192	200	256	203	104	82	98	113	132	95	95	101	110	84	96	119	2797	3569	2292	727	837	1013	663	734	614	1413	1238	1054	677	1010	750	267	417	122	265	256	242	388	264	504	406
ARID5B	253	206	300	165	198	137	138	243	254	236	256	211	207	196	236	133	157	126	137	142	153	117	134	131	1651	1303	1393	258	199	179	168	108	120	253	223	251	393	431	556	110	129	42	156	96	119	173	163	182	395
ARIH1	2204	1595	2226	1795	1977	1788	1442	2035	2048	1912	2015	1927	2396	2286	2456	1859	2041	1766	1816	2449	2308	2225	2232	2154	2388	2091	2417	2046	2040	2081	2600	2332	2499	3179	2607	3149	2093	2081	2603	1646	2040	935	2592	2153	2680	2162	1455	2471	2935
ARIH2	1710	1272	1844	1643	1685	1374	1216	1558	1618	1529	1584	1495	1379	1278	1582	1326	1408	1168	1130	1446	1382	1338	1283	1394	1614	1715	1753	2316	2454	2609	2294	2192	2174	3605	3219	3166	1061	1390	1417	1596	1995	780	1951	1843	1928	1871	1149	1952	2742
ARIH2OS	14	6	3	5	7	1	7	6	4	13	16	9	12	22	26	5	4	5	4	4	4	7	7	2	8	8	3	0	15	6	5	8	6	19	15	29	4	6	20	4	8	2	5	6	9	18	7	16	16
ARL1	1373	1093	1538	1302	1403	1308	986	1454	1416	1266	1314	1358	1779	1727	1800	1682	1616	1594	1475	1930	1861	1636	1570	1647	1517	1497	1856	1943	2158	1921	1693	1714	1784	1753	1450	1586	1588	1502	2119	1327	1647	895	2182	1606	2388	1409	879	1773	1985
ARL10	865	646	888	822	959	775	688	951	942	975	993	867	582	643	685	683	745	735	724	807	846	836	747	658	723	582	601	499	540	504	607	522	536	612	543	500	450	554	570	359	483	180	607	414	528	443	321	519	1073
ARL11	37	24	21	19	18	24	20	37	40	23	18	22	12	6	14	6	5	10	29	27	47	29	22	27	6	3	1	5	2	2	1	3	1	25	12	13	3	5	3	1	0	4	2	0	4	13	16	2	24
ARL13A	0	0	0	0	1	0	0	0	1	0	0	0	1	0	1	1	0	0	0	1	1	1	0	1	0	0	0	0	0	0	0	0	0	0	0	0	0	1	0	1	1	0	3	0	1	0	0	0	0
ARL13B	378	302	407	217	286	274	220	276	288	235	226	239	382	367	347	242	277	231	251	318	333	351	262	336	888	740	770	514	530	535	564	564	551	956	620	722	389	379	531	304	336	162	477	331	546	349	258	442	429
ARL14	5	2	1	2	0	2	2	1	1	0	0	3	5	3	5	0	8	6	4	1	3	1	3	1	0	2	3	3	7	6	11	11	2	9	18	22	15	6	25	5	16	7	20	14	11	19	9	8	1
ARL14EP	396	332	486	388	404	360	279	409	410	370	421	440	743	645	637	536	580	474	467	612	592	511	482	523	672	681	731	899	1034	908	903	907	833	1650	1214	1591	803	662	1109	752	791	459	929	668	913	988	505	1143	588
ARL14EP-DT	0	0	0	0	1	0	0	0	0	1	0	0	0	0	0	0	0	0	0	1	0	0	0	0	0	0	0	0	0	3	0	0	0	0	0	0	0	0	0	0	0	0	0	0	0	0	0	0	0
ARL14EPL	0	0	0	0	0	0	0	0	0	0	0	0	0	0	1	1	0	0	1	0	3	1	1	0	0	0	0	0	0	0	1	0	0	1	1	0	0	0	0	0	0	0	0	1	0	2	0	4	0
ARL15	355	245	360	263	300	283	210	311	337	301	302	349	200	192	239	243	194	181	180	205	223	199	231	220	379	331	343	322	310	238	283	338	329	331	198	285	175	162	286	180	219	104	292	213	301	188	119	250	533
ARL16	792	477	769	694	730	542	541	660	751	670	719	677	732	804	779	780	784	662	652	844	834	758	788	892	715	613	650	683	718	773	776	721	614	1013	864	852	579	747	804	620	1043	330	856	766	849	785	400	861	1053
ARL17A	190	140	218	176	223	130	194	206	199	186	226	226	200	202	255	187	195	184	132	182	244	150	190	197	192	183	159	175	150	168	181	176	186	251	230	227	180	161	222	154	160	87	209	178	181	187	149	204	277
ARL17B	44	39	26	50	55	47	52	52	78	44	55	42	27	41	53	19	39	34	38	72	54	75	65	46	45	55	71	67	50	36	57	41	47	75	70	93	31	46	29	37	38	5	51	37	46	50	51	69	87
ARL2	2244	1257	1911	2074	2320	1229	1678	2006	2173	2050	2317	1900	1823	2176	1917	2426	2530	1798	2151	1964	2114	2439	2544	2733	1541	1480	1365	1191	1377	1593	1587	1400	1280	1717	1760	1421	1264	2330	1753	1268	2157	684	2225	2038	2003	1800	726	1806	2709
ARL2-SNX15	0	0	0	7	0	0	0	0	0	0	21	7	0	7	6	7	6	7	20	7	25	0	6	0	11	0	0	0	28	29	0	6	0	22	0	0	0	0	0	13	6	0	0	7	19	0	36	0	0
ARL2BP	2458	1787	2559	2298	2565	2180	1907	2343	2520	2276	2219	2334	1950	2001	2001	2034	1955	1653	1792	2176	2259	2049	1955	2230	2647	2753	2698	3257	3217	3184	3415	3517	3387	4278	3215	3698	1725	1802	2342	1692	2029	1024	2703	1989	2907	1936	1155	2433	3469
ARL3	822	557	879	770	858	726	659	901	894	746	903	756	750	750	789	751	760	741	744	1002	850	925	977	981	984	681	667	662	598	722	505	477	491	695	582	599	625	645	750	451	604	210	603	527	689	561	251	619	980
ARL4A	258	190	296	300	350	305	255	377	376	405	457	420	302	246	249	233	252	251	184	294	313	311	258	266	186	188	161	275	321	305	388	367	426	800	510	687	152	183	263	243	302	152	387	294	461	302	187	459	324
ARL4C	1006	672	973	895	1004	780	553	834	1024	965	1083	1066	432	585	623	797	965	779	685	915	935	819	787	880	1294	1274	1070	608	629	623	676	642	514	920	748	745	346	383	419	478	661	276	770	699	880	816	638	996	1438
ARL4D	296	167	296	199	257	183	168	202	227	189	213	182	210	248	205	197	223	130	147	168	206	194	150	180	134	122	151	193	209	191	208	175	163	214	244	211	119	208	152	121	227	60	210	199	177	215	94	200	334
ARL5A	1106	881	1223	966	1018	969	743	1100	1063	1100	1022	1096	1345	1199	1273	1026	973	936	838	1152	1121	974	910	1030	1513	1173	1831	1468	1435	1333	1075	1185	1217	1292	847	1169	1187	1012	1636	976	977	586	1145	824	1139	644	459	931	1566
ARL5B	1570	1304	1682	1349	1349	1532	1047	1351	1529	1240	1209	1267	2295	1959	2209	1703	1656	1523	1555	2211	2118	1671	1635	1688	3744	3299	4086	1968	2139	1879	1629	1886	1848	1924	1348	1934	2384	2031	3229	1374	1325	820	2002	1403	2101	1070	924	1547	2220
ARL5C	1	0	0	1	0	0	0	2	1	0	1	0	0	0	4	1	0	2	0	0	0	0	1	0	0	1	1	0	1	0	1	0	0	0	2	0	0	1	0	0	2	0	0	0	0	2	0	0	0
ARL6	211	174	215	161	191	182	143	179	211	170	159	154	284	284	236	202	188	160	199	250	282	250	225	227	203	194	245	213	261	208	193	196	229	310	190	256	197	183	250	176	178	98	260	186	266	182	68	225	239
ARL6IP1	7218	5298	7415	5050	5882	5754	4270	5447	5887	4990	4967	5036	6881	6548	6927	5459	5425	4964	5300	7176	7245	6652	6050	6237	10761	8417	10607	6993	6378	6412	5381	5371	5631	5778	4146	4976	6717	6138	8313	4133	4848	2272	6324	4885	6366	3607	1961	4552	9672
ARL6IP4	5419	3317	4974	4626	5239	3536	3249	3957	4636	3965	4435	3780	4309	4898	4654	4553	4807	3877	3747	4134	4368	4208	4121	4433	5156	4809	4247	3922	4266	4732	4336	3789	3373	5031	4814	4062	3717	5016	4388	3433	5058	1768	5110	4507	4565	3946	2981	4207	6697
ARL6IP5	2832	2160	3090	3033	3187	3071	2512	3557	3709	3704	3913	3989	2308	2233	2441	2368	2550	2096	2106	2938	2707	2779	2734	3118	2867	2514	2767	2650	2633	2589	3883	3972	3716	4884	3711	4331	1853	1855	2418	1428	1866	822	3032	2245	3285	2449	1278	3097	4009
ARL6IP6	1149	853	1228	946	978	916	807	1056	1125	930	1027	926	1089	1136	1189	1150	1181	1055	1056	1197	1402	1222	1258	1324	1321	1592	1336	1021	1211	1089	1129	1142	1088	1429	1063	1125	1028	1178	1321	861	1050	463	1405	1067	1286	753	574	934	1553
ARL8A	2156	1191	1965	1840	1960	1148	1241	1656	1873	1769	1902	1664	1062	1203	1136	1131	1149	922	1020	1034	1224	1137	1191	1267	1473	1627	1364	1243	1457	1511	1495	1434	1283	2244	1947	1674	771	1206	1042	781	1221	432	1480	1434	1485	1348	797	1354	2629
ARL8B	2343	1733	2407	1747	1914	1821	1379	1931	1859	1932	1854	1797	2570	2309	2686	2071	2123	1805	1850	2340	2209	1932	2044	1951	3257	3233	3276	3046	3038	3011	2389	2698	2511	3538	2904	3534	2550	2425	3475	2331	2569	1306	3040	2297	3009	2343	1525	2859	3315
ARL9	2	1	4	9	2	4	10	1	11	2	4	7	5	3	8	3	7	8	1	2	8	10	5	0	3	5	11	44	19	33	34	20	35	23	27	31	4	2	5	4	8	3	3	11	16	7	4	9	9
ARLNC1	9	0	2	1	4	0	1	3	5	1	0	0	0	1	1	1	0	1	2	0	4	2	3	0	1	8	2	6	8	3	0	5	5	0	3	4	4	2	0	6	0	2	4	1	0	0	2	4	0
ARMC1	992	745	960	726	743	778	591	752	780	734	665	766	1319	1103	1261	993	1005	886	869	1133	1091	927	878	1002	1313	1162	1364	1101	1156	1158	1071	1142	1015	1247	849	1050	1114	1051	1510	900	1077	489	1298	932	1358	744	523	956	1350
ARMC10	496	416	555	453	483	452	416	480	554	497	493	526	593	519	542	636	610	558	619	719	663	633	624	671	606	604	703	626	658	714	752	746	737	841	631	715	497	494	632	502	677	273	834	666	749	541	294	627	799
ARMC12	12	12	9	19	11	9	6	8	13	15	9	9	13	13	14	12	9	14	15	18	15	21	19	20	13	5	4	12	12	9	6	6	4	9	24	16	9	12	5	12	19	8	12	17	17	15	12	28	17
ARMC2	90	53	63	50	40	38	30	43	52	37	51	62	49	46	55	35	50	47	36	61	63	50	36	65	51	53	46	23	52	32	47	58	39	54	40	68	54	36	54	29	29	9	50	41	67	40	19	50	79
ARMC3	1	1	3	0	2	0	0	1	1	0	2	0	0	1	0	0	0	1	0	0	0	1	0	0	4	1	2	1	3	1	2	0	3	12	2	1	0	4	0	1	2	0	2	2	6	2	0	3	0
ARMC5	522	287	446	457	541	346	389	384	483	505	522	446	296	378	311	453	433	287	307	301	381	410	335	448	411	534	337	326	515	506	589	484	419	848	695	503	205	416	226	270	479	116	438	421	380	376	224	356	865
ARMC6	1707	962	1570	1429	1779	1146	1116	1343	1563	1228	1277	1142	1909	2141	2113	2416	2287	1862	1821	2001	2023	1739	1769	1960	1693	1568	1517	1815	1960	2261	2206	2042	1930	2324	2188	1823	1484	2355	1934	1521	2575	779	2455	2178	2203	1340	992	1473	2223
ARMC7	553	337	485	490	527	352	406	502	531	479	527	472	296	319	352	323	366	290	284	336	367	381	378	398	274	233	222	360	419	425	548	460	444	622	621	465	204	279	286	238	431	142	497	440	430	406	267	472	693
ARMC8	873	637	981	738	718	683	561	733	768	666	690	673	1106	1086	1160	1065	1083	982	783	1180	1061	924	903	1024	992	958	958	1173	1134	1221	1119	1093	1102	1176	971	1063	913	961	1218	917	1171	555	1404	1140	1536	912	549	1210	1196
ARMC9	659	471	673	597	721	554	459	611	745	598	629	659	1171	1118	1148	1084	1246	1003	1201	1572	1298	1438	1426	1548	435	428	505	616	585	706	736	667	652	979	793	769	706	849	790	475	663	243	770	593	787	904	671	885	958
ARMCX1	969	626	956	735	861	769	554	812	851	703	726	662	664	721	685	707	787	595	610	818	759	687	707	749	1375	1237	1296	888	987	852	836	774	825	1139	983	1037	737	740	911	556	834	305	1088	906	1072	866	609	1096	1256
ARMCX2	8017	5807	8144	6405	7450	6794	4494	6600	7936	8241	8403	8068	1531	1393	1480	1862	2030	1527	1751	2105	2308	2295	2201	2407	6786	8438	5891	2324	2350	2460	3349	3201	2947	3736	2926	3152	1162	1319	1366	969	1222	472	2042	1765	2257	1701	1292	1990	11095
ARMCX3	6437	4837	6942	4732	5302	5487	3622	5172	5621	6165	6304	6119	2881	2737	2875	2700	2590	2277	2302	3114	2947	2744	2630	2788	5866	5796	5747	3221	2990	3263	2953	2911	3039	4220	3561	3949	2588	2388	3163	1876	2194	1054	3014	2509	3273	2651	2150	3143	8701
ARMCX3-AS1	0	0	0	1	0	0	0	0	0	0	0	0	0	0	0	0	0	0	0	0	0	0	0	0	0	0	0	0	0	0	0	0	0	0	2	0	0	0	0	0	0	0	0	0	0	0	0	0	0
ARMCX4	1387	1028	1508	1053	1238	1084	855	1214	1168	905	909	953	502	519	625	609	673	546	473	673	667	581	495	587	1161	960	1164	1522	1437	1531	1548	1348	1312	1638	1591	1560	418	508	482	417	626	258	525	548	708	486	465	572	2150
ARMCX5	281	173	272	194	245	211	161	222	235	226	220	213	335	354	298	273	238	236	249	317	237	259	242	249	218	254	235	229	334	272	419	397	378	484	450	463	278	269	397	201	282	150	432	274	487	292	234	358	375
ARMCX5-GPRASP2	39	41	84	54	74	79	68	83	81	84	95	100	121	81	87	66	99	80	72	113	95	88	74	98	30	45	74	54	83	83	97	87	78	171	95	99	45	67	76	93	92	50	108	85	136	87	20	62	101
ARMCX6	3620	2508	3571	2561	2887	2436	2018	2758	2958	3194	3447	3136	1466	1507	1584	1423	1549	1365	1327	1539	1635	1615	1534	1647	2133	2232	2096	1243	1339	1344	1640	1572	1437	1688	1655	1594	1071	1222	1377	835	1176	477	1582	1287	1552	1300	750	1379	4422
ARMH1	0	0	3	4	1	5	1	2	1	4	8	0	1	0	5	3	3	2	0	3	3	2	2	0	2	4	0	0	0	4	0	2	0	2	1	3	4	0	0	0	6	1	2	2	0	4	9	3	3
ARMH3	825	530	807	911	951	679	701	940	938	1058	1044	962	522	601	640	579	561	552	517	758	756	672	669	694	651	643	638	737	668	715	801	851	767	916	885	916	466	516	632	452	634	275	830	648	813	614	450	731	1155
ARMH4	269	204	265	274	279	269	216	334	337	369	481	414	35	35	46	38	38	43	30	34	40	39	47	42	186	155	171	136	101	125	85	109	104	97	80	91	23	33	24	8	19	8	22	21	23	23	16	15	441
ARMS2	0	0	0	3	0	0	1	0	0	1	1	0	0	0	0	0	0	0	0	0	0	0	0	0	0	0	0	0	0	0	0	0	0	0	0	0	0	0	0	0	0	0	0	0	0	0	3	0	0
ARMT1	1004	787	1079	892	895	937	779	966	917	731	748	744	1168	975	1142	1003	1082	1019	986	1152	1233	1114	1062	1130	1231	1223	1313	1584	1520	1451	1267	1474	1355	1749	1203	1564	967	826	1360	1038	1175	572	1480	1095	1565	910	608	1215	1377
ARNILA	0	0	2	1	0	1	0	0	0	0	1	1	0	0	0	2	1	0	0	1	0	2	1	1	0	0	0	0	0	0	0	0	0	0	0	1	0	0	0	0	0	0	0	1	0	0	0	0	0
ARNT	1423	1000	1435	1091	1167	821	828	1229	1295	1221	1256	1127	1037	1011	1078	933	957	782	813	1067	1063	1073	1083	1098	1177	1083	1087	687	787	758	964	902	952	1213	1076	1142	771	960	938	515	698	266	1036	865	1087	866	583	1003	2064
ARNT2	211	148	211	116	139	130	97	113	145	75	67	80	174	191	172	106	105	108	89	83	109	73	96	78	174	159	142	179	232	253	178	173	186	202	193	186	121	166	132	87	138	58	95	103	106	84	47	62	300
ARNT2-DT	9	8	2	5	5	10	2	4	7	0	2	2	2	1	4	1	2	10	3	3	8	2	3	2	8	3	3	0	12	7	6	7	5	2	7	3	2	5	6	2	7	0	3	5	3	3	10	2	8
ARNTL	170	114	217	131	153	151	110	144	158	174	124	177	309	240	294	171	199	167	159	255	218	250	241	221	131	141	195	129	142	195	180	180	197	404	333	347	192	215	315	172	212	77	216	232	215	315	259	327	243
ARNTL2	895	676	883	587	753	647	498	576	576	516	532	513	1163	1053	1049	1149	1308	1154	1049	1289	1086	989	927	1055	2232	2022	2029	2718	2763	2803	1539	1517	1598	1673	1338	1663	1874	1836	2424	3624	4000	1942	2829	1919	2554	1404	1201	1847	1410
ARNTL2-AS1	0	0	0	0	0	0	0	0	0	0	0	0	0	0	0	0	0	0	2	0	0	1	2	1	0	1	0	0	0	0	0	0	0	0	0	0	0	0	0	0	0	1	0	0	0	0	0	1	0
ARPC1A	5857	3972	6123	5106	5714	4677	3975	5440	5661	5062	5494	5007	6389	6430	6633	6723	6682	5842	5400	7060	6805	6459	6588	7028	4867	4515	4944	3254	3537	3655	3862	3842	3457	4461	4154	3991	4924	6064	5911	3663	5366	1929	6307	5691	6798	4298	2848	4643	7848
ARPC1B	12356	6994	10535	10351	11346	8017	8273	10263	11710	10714	11256	9862	6817	7536	7388	8008	8131	6443	7711	8147	8381	8995	8909	9679	9298	9045	7769	6433	8131	8376	9256	8315	7362	10012	9772	7899	5050	7608	6319	5704	8852	2757	10241	10102	9934	8946	4772	9137	16067
ARPC2	17069	11910	16853	14225	15628	12280	10521	13929	14925	11685	12184	11636	12561	12348	13185	12770	12511	11219	10155	12663	12416	10783	10862	11928	18733	16124	17853	15360	15389	15954	12584	13069	11873	15494	13089	13507	11161	11645	13647	9438	12813	5527	13421	10858	12777	9237	5258	10697	21441
ARPC3	5319	3925	5594	4714	5141	4783	3799	5100	5465	4790	4752	4847	5367	4982	5333	5249	5331	4459	4247	5445	5945	5139	5371	5543	5844	5873	6290	6299	6410	6656	6180	6454	6520	7593	5504	6727	4945	4496	6526	4670	5406	2796	7080	5174	6866	4786	3564	6221	6618
ARPC4	5570	3563	5275	4437	4995	3469	3343	4295	4668	3979	4089	3824	4369	4518	4628	4680	4692	3919	3934	4860	4621	4136	4228	4667	6034	4704	5623	4723	4434	4678	4403	3834	3931	4718	4410	4216	3595	4383	4593	3420	5043	1663	5023	4409	4787	3479	2118	4049	7505
ARPC4-TTLL3	50	43	45	56	76	45	35	88	53	96	57	51	33	68	35	45	42	30	13	29	44	104	68	95	56	91	30	35	36	63	48	36	36	142	55	62	39	55	38	36	69	5	50	41	58	80	30	50	50
ARPC5	6714	4817	6917	5272	6001	5828	4069	5619	5878	5103	5534	5585	4721	4324	4719	4438	4412	3982	3336	4393	4276	3872	3927	4321	8440	7575	8092	7159	6514	6678	4898	4999	5021	6260	4646	5518	4188	3755	5249	4089	4687	2347	5363	3944	5142	3578	2703	4435	8496
ARPC5L	2298	1646	2332	2014	2208	1801	1586	2048	2142	1803	2114	1836	2311	2280	2235	2575	2443	2294	1932	2274	2355	2227	2110	2429	1783	1668	1739	1939	2255	2301	2418	2244	2044	2562	2288	2269	1779	2139	2120	2235	3040	1161	2978	2538	2950	2113	1471	2440	2946
ARPIN	1016	772	1092	1041	1118	901	765	1134	1158	1053	1266	1206	823	853	1007	893	1065	904	859	1124	1048	1246	1223	1106	693	586	587	452	507	584	575	575	479	659	547	610	552	635	571	400	593	274	856	719	780	612	535	744	1375
ARPIN-AP3S2	891	521	783	742	985	542	637	850	905	783	894	690	659	721	685	799	808	631	663	852	733	806	758	716	636	525	639	631	694	700	707	767	691	826	898	776	553	622	580	452	712	240	949	792	798	711	468	862	1172
ARPP19	5303	4356	5948	4740	5099	4849	3936	5469	5912	5556	5531	6011	5471	4903	5288	4640	4792	4175	4023	5603	5566	4484	4533	4586	7386	6569	7701	5852	5680	5281	4602	4851	5027	5588	3435	4790	5183	4551	6956	3876	4095	2375	5680	4094	6026	3111	2449	4018	7445
ARPP21	0	0	1	0	0	0	0	0	0	0	0	0	3	14	9	0	2	1	0	0	2	0	0	0	1	1	0	0	0	0	3	1	0	0	6	7	6	4	10	0	0	0	1	0	0	0	15	0	5
ARR3	1	0	2	1	1	0	1	2	0	0	0	0	0	0	0	0	0	0	0	0	1	0	1	0	1	0	0	0	0	0	0	0	0	0	0	0	0	0	0	0	0	1	1	0	0	0	0	0	0
ARRB1	4308	2759	4095	5751	6056	4525	4796	6134	6375	6566	7000	6044	4227	4810	4626	5649	6182	5680	7838	10464	10273	11917	11038	10819	2518	1845	2137	4053	4025	4350	4889	4519	4473	5573	5327	5036	2463	3460	3085	3080	4425	1462	5353	4574	5941	5700	4659	6407	5940
ARRB2	534	302	498	526	577	336	351	451	491	487	526	397	652	804	714	888	846	802	889	979	998	1178	1108	1174	324	362	289	360	409	475	510	495	459	570	561	448	488	722	600	450	763	222	853	830	853	725	343	712	597
ARRDC1	897	478	663	801	829	468	542	674	747	758	801	693	353	489	368	680	567	461	462	472	490	602	619	631	421	608	340	561	752	740	617	604	527	836	748	632	271	420	317	391	574	203	558	552	530	627	325	566	1190
ARRDC1-AS1	364	193	288	201	277	175	201	210	270	238	223	192	422	501	438	311	266	261	284	303	344	350	380	369	281	275	308	158	171	169	302	261	213	289	320	231	313	471	396	184	269	84	421	332	396	329	163	317	419
ARRDC2	444	261	426	397	385	295	331	400	530	600	552	500	145	224	260	225	220	166	217	186	260	265	239	252	206	367	206	308	370	390	414	364	346	958	864	751	199	264	249	259	382	128	377	390	373	604	362	558	624
ARRDC3	913	767	965	788	855	850	758	1129	1157	1022	978	1152	912	784	949	824	834	785	701	1003	903	888	892	869	619	502	695	1004	918	953	1419	1486	1528	2462	1941	2278	570	544	849	741	761	394	1414	980	1322	1199	677	1589	1181
ARRDC3-AS1	20	11	16	17	24	21	11	16	17	28	10	21	24	19	23	14	9	9	19	14	13	20	22	26	34	19	17	18	28	20	28	8	12	23	22	21	16	28	17	14	21	5	20	11	21	11	11	24	25
ARRDC4	211	129	217	155	128	119	79	121	156	157	163	195	85	114	100	71	86	54	61	62	53	78	95	83	142	127	172	138	174	133	208	235	191	417	375	504	65	92	56	42	43	21	62	39	34	63	63	102	319
ARRDC5	0	0	0	0	0	0	0	0	0	0	0	2	1	0	0	0	1	0	0	2	0	0	2	0	0	1	0	0	0	0	0	0	0	0	0	0	0	3	1	0	2	0	0	0	0	2	0	0	1
ARSA	631	322	535	630	702	363	524	589	775	764	806	711	223	253	247	305	268	235	269	272	321	337	382	424	243	362	239	164	280	330	423	393	337	751	605	454	123	208	154	156	266	78	393	379	390	453	188	423	898
ARSB	2374	1711	2623	2043	2281	1869	1541	2393	2540	2736	2784	2682	933	907	973	878	887	766	661	894	997	840	856	859	1996	2092	2065	1549	1539	1758	1078	962	1006	1148	780	944	678	757	896	618	824	373	977	752	1013	597	426	749	3816
ARSD	567	388	572	734	686	421	503	672	746	1034	1046	1014	342	388	369	453	441	374	313	473	469	436	458	455	354	320	325	347	329	335	340	364	288	573	517	505	267	324	353	229	301	99	370	392	452	390	211	415	866
ARSD-AS1	0	0	0	0	0	0	0	0	0	0	0	0	0	0	0	0	0	0	0	0	0	0	0	0	0	0	0	0	0	0	0	0	0	0	0	0	0	0	0	0	0	0	0	0	0	0	0	0	0
ARSF	2	0	1	1	0	0	0	0	0	0	0	2	0	0	0	0	0	0	0	0	0	0	0	0	2	2	4	2	3	6	3	0	0	0	1	1	0	0	0	0	0	0	0	0	0	0	0	2	1
ARSG	150	104	137	175	220	149	129	206	234	229	234	210	196	194	220	266	243	252	269	353	315	332	361	296	118	87	94	118	149	123	172	163	159	285	201	197	139	205	168	125	184	63	238	261	287	266	170	268	200
ARSI	13	13	19	14	37	19	10	22	82	12	25	11	135	146	107	306	292	254	142	146	131	90	121	108	24	34	52	54	38	35	30	16	21	21	21	9	90	126	87	82	100	35	41	48	32	22	8	7	25
ARSJ	1103	857	1303	939	1118	1046	755	1009	1030	701	777	804	1429	1432	1377	1702	1548	1448	1241	1571	1333	1248	1477	1639	2033	2205	2295	2559	2480	2457	3339	3161	3082	3320	2750	2828	1968	2276	2553	2082	2835	1108	4027	3227	4165	3115	2304	3625	1377
ARSK	275	246	326	230	258	232	187	262	296	280	287	241	324	310	352	225	231	190	184	244	246	209	252	198	336	257	367	303	245	259	283	282	283	374	188	286	244	259	317	207	200	110	285	208	302	201	114	232	394
ARSL	25	16	32	17	19	16	18	28	24	29	22	12	26	21	27	24	20	12	24	30	23	29	18	25	12	13	22	14	12	19	16	11	14	31	21	30	10	16	23	17	28	3	12	15	27	14	12	34	38
ART3	0	0	0	0	0	0	0	0	0	0	0	0	0	0	0	0	0	0	0	0	0	1	0	0	2	1	0	5	0	0	1	0	0	1	2	0	0	0	0	0	1	0	0	0	0	5	1	2	0
ART4	205	165	235	241	323	205	120	289	325	464	445	411	5	5	4	4	2	0	2	11	4	14	0	5	44	38	58	88	52	50	84	126	97	232	182	211	4	5	1	2	1	0	8	0	4	3	9	3	295
ART5	0	0	0	0	2	0	0	0	2	0	2	2	0	2	0	1	0	0	0	0	0	1	0	0	2	1	1	6	0	0	0	0	0	0	2	0	2	0	0	4	4	1	3	1	1	0	5	0	2
ARTN	3	2	0	2	2	1	0	0	3	0	0	0	2	0	1	0	3	0	0	0	1	0	0	0	2	4	0	1	1	2	1	0	0	8	5	5	1	3	2	0	1	0	0	0	0	3	4	1	6
ARV1	301	196	301	235	271	264	182	278	251	244	300	248	358	335	379	280	260	273	220	287	341	308	285	334	220	218	225	266	315	296	320	296	313	329	282	343	248	281	405	223	227	148	438	301	387	294	124	372	290
ARVCF	2987	1618	2550	2492	2757	1892	2247	2564	2850	3048	3390	2697	1051	1387	1358	1554	1592	1391	1442	1523	1630	1728	1685	2056	1228	1505	1048	789	1098	1150	1840	1717	1366	3189	2780	2272	719	1167	841	607	911	234	1103	1074	1210	1443	1116	1410	3692
ARX	0	0	1	4	2	0	0	0	0	4	0	1	0	0	0	0	0	0	0	0	0	0	0	0	0	0	0	0	0	0	0	0	0	4	0	1	0	0	0	0	0	0	0	0	0	1	0	2	2
AS3MT	88	111	148	96	111	113	80	115	124	143	163	116	42	60	67	60	49	51	51	58	52	74	74	60	148	77	110	75	76	77	78	49	75	61	52	49	19	34	40	24	27	14	59	38	50	25	0	54	164
ASAH1	2030	1586	2183	1984	2234	1862	1478	2389	2507	2931	3295	3018	1524	1417	1836	1393	1610	1409	1669	2305	2188	2591	2494	2486	1362	1448	1370	1262	1160	1218	1283	1338	1264	1439	1159	1258	1334	1116	1432	829	911	446	1693	1386	1779	1372	836	1602	2667
ASAH1-AS1	8	1	0	0	8	2	2	3	6	0	2	1	10	2	2	1	3	5	2	11	8	2	2	8	0	5	1	4	4	0	7	3	2	2	3	4	8	0	6	3	4	2	7	10	8	5	8	5	4
ASAH2	18	19	12	23	15	24	15	28	22	27	13	11	25	36	26	18	24	21	22	16	18	6	28	30	30	26	30	40	53	29	50	37	27	59	60	47	31	16	23	23	49	10	34	44	26	43	8	30	23
ASAH2B	81	65	65	61	82	70	47	70	80	45	42	53	106	95	108	77	74	68	72	73	51	65	65	88	79	82	98	127	142	129	141	163	128	185	106	188	94	85	147	110	95	61	166	145	159	81	68	148	98
ASAP1	2942	2284	3331	2963	3228	2509	2435	2962	3038	2598	2786	2676	6590	6258	6515	6282	6551	5504	4199	5866	5673	4642	4880	4725	4296	3741	4459	5221	5717	5517	4950	4989	4971	6417	4970	5647	5651	6274	7197	4267	5668	2710	4765	4066	5061	3609	2705	4341	4527
ASAP1-IT2	0	0	0	1	0	0	0	0	0	0	2	2	0	0	0	1	0	3	0	0	1	0	0	0	0	0	2	0	5	3	0	0	1	0	0	2	0	4	1	2	2	0	0	0	0	0	0	2	0
ASAP2	2924	1978	2980	2973	3069	2587	2004	2837	3178	3295	3663	3232	1827	1827	1889	2182	2465	2024	2076	2432	2728	2885	2771	2748	1785	1963	1519	2530	2879	2890	2682	2442	2417	3233	2729	2913	1005	1254	1249	1590	2005	850	1880	1626	2047	1862	1323	2001	4084
ASAP3	505	372	488	450	501	377	309	506	496	474	474	398	302	350	391	393	455	384	447	478	472	561	552	510	354	292	275	311	302	306	289	275	285	451	460	372	218	253	294	197	248	61	227	190	230	307	174	305	730
ASB1	958	588	884	785	833	674	583	755	814	721	779	713	636	643	634	614	632	514	575	643	644	540	583	582	882	812	839	716	831	769	880	805	710	1027	933	813	483	662	548	473	657	260	800	787	818	561	380	721	1467
ASB10	0	0	0	0	0	0	0	0	0	0	0	0	0	0	0	0	0	0	0	0	0	0	0	0	0	0	0	0	0	0	0	0	0	0	0	0	0	0	0	0	0	0	0	0	0	0	2	0	0
ASB11	2	2	0	0	2	0	0	0	0	2	1	1	0	1	1	0	0	0	1	1	2	1	1	2	0	0	0	0	1	2	0	1	0	3	1	1	2	0	2	0	6	0	0	1	0	1	0	0	0
ASB12	3	1	6	7	6	4	4	5	4	6	7	6	1	4	5	2	2	2	0	2	4	8	5	5	0	4	3	8	7	6	2	4	11	5	8	5	3	0	3	1	2	2	2	1	3	5	0	5	7
ASB13	244	192	266	304	344	267	223	294	325	341	437	349	301	328	291	363	372	368	297	361	372	403	392	401	136	127	111	221	189	217	181	204	185	226	194	150	229	330	234	176	293	105	397	330	336	268	143	251	315
ASB14	2	4	10	4	2	2	2	9	4	4	3	6	6	4	3	1	4	1	4	7	1	5	0	2	4	6	9	9	0	4	0	0	2	2	9	4	8	1	3	3	6	3	4	3	4	2	0	4	10
ASB15	0	0	0	1	0	0	0	1	0	0	0	1	0	0	1	0	0	0	0	1	0	0	0	1	0	0	0	0	0	0	0	0	0	0	0	0	0	0	0	0	0	0	0	1	0	0	0	0	0
ASB16	10	6	13	10	10	2	10	9	13	12	8	7	7	11	10	4	4	3	3	3	10	2	6	4	2	12	5	21	2	4	4	2	6	3	6	10	3	14	5	1	5	2	6	3	11	10	8	6	15
ASB16-AS1	214	123	144	123	130	87	125	130	161	144	149	169	152	160	181	117	136	84	112	114	127	115	151	119	70	128	115	42	59	76	150	124	115	151	151	108	107	171	118	61	89	39	165	117	148	122	67	115	284
ASB18	1	0	0	0	0	0	0	0	1	0	1	0	0	0	0	0	0	0	0	0	0	0	0	0	1	0	1	2	7	1	1	0	3	5	19	23	0	0	0	0	2	0	0	0	0	5	21	17	3
ASB2	8	1	10	2	1	4	0	0	2	3	1	4	3	1	10	6	5	7	7	7	3	11	7	8	6	5	2	0	0	0	1	1	2	24	20	13	3	2	5	5	5	2	14	3	9	17	14	11	4
ASB3	502	342	451	378	408	409	318	416	458	420	405	384	489	446	480	315	349	317	354	434	451	423	351	434	415	434	518	589	545	500	593	503	517	780	602	756	419	393	583	354	369	184	514	407	563	475	252	536	656
ASB4	0	0	0	0	0	0	0	0	0	0	0	0	0	0	0	0	0	0	0	0	1	1	1	1	1	0	0	0	0	0	0	0	0	4	2	1	0	1	0	0	0	0	0	0	0	2	1	0	0
ASB5	0	0	0	0	0	0	0	0	0	0	0	0	0	1	0	0	0	0	0	0	0	2	0	0	0	0	0	0	0	0	0	0	0	0	0	0	1	0	0	0	0	0	2	0	0	0	6	0	0
ASB6	1127	654	979	1058	1073	740	779	935	1115	883	950	877	900	974	944	1015	1081	823	917	997	1081	1023	1005	987	776	961	790	1019	1225	1373	1265	1250	1115	1559	1442	1283	773	1168	965	878	1332	426	1218	1097	1149	1162	691	1137	1607
ASB7	426	336	444	342	370	311	299	427	406	426	464	426	478	424	478	349	357	340	282	448	450	411	436	428	492	457	482	344	449	413	493	471	478	761	536	562	338	363	543	296	424	214	498	386	572	421	264	524	643
ASB8	502	365	550	478	490	425	384	476	510	564	624	554	461	436	503	448	433	418	440	583	567	498	516	565	471	374	509	519	408	464	609	528	510	709	668	669	387	400	440	315	486	179	637	487	599	546	399	665	702
ASB9	90	60	72	87	110	108	67	99	120	130	158	157	45	78	65	74	85	50	94	151	158	104	131	98	104	54	42	33	35	59	71	41	46	71	71	32	63	80	75	52	70	28	118	88	115	61	58	75	105
ASCC1	570	489	599	576	552	543	433	588	590	500	521	492	814	802	843	752	777	632	599	816	790	729	685	677	665	556	671	632	724	722	763	724	797	906	723	795	647	683	793	616	769	350	1066	844	1057	697	479	853	826
ASCC2	2186	1412	2160	2002	2045	1546	1465	1902	2046	1674	1888	1722	1909	2206	2239	2180	2202	1959	1683	2002	2107	2040	2009	2084	1971	1880	1813	2034	2220	2324	2510	2197	2167	3019	3019	2659	1600	2005	1986	1528	2458	852	2544	2404	2248	2024	1269	2184	2858
ASCC3	3971	3532	4532	3544	3707	3664	2989	4019	3957	3198	3092	3217	3891	3565	3893	4167	4413	3636	2960	4254	3875	3035	3107	3106	4837	3711	5021	4695	4287	4135	4420	4413	4339	4053	3130	3709	2836	2873	3650	3026	3572	1798	3465	2964	3680	2161	1654	2660	6448
ASCL1	0	0	3	0	0	0	0	0	0	1	0	0	1	0	0	1	0	0	0	4	5	1	4	3	1	0	0	0	0	0	0	0	0	3	2	2	1	0	0	0	0	0	0	0	0	0	1	0	0
ASCL2	0	0	0	0	0	0	0	0	0	0	0	0	0	0	0	0	0	0	0	0	0	0	0	0	0	0	0	0	0	0	0	0	0	0	0	0	1	0	0	0	0	0	0	1	0	0	0	0	0
ASCL3	0	0	0	0	0	0	0	1	0	0	0	0	0	0	0	0	0	0	1	0	0	0	0	0	0	0	0	0	0	0	0	0	0	0	0	0	0	0	0	0	0	0	0	0	3	0	0	0	0
ASCL5	0	0	0	0	3	0	0	0	2	0	0	1	0	0	0	2	1	0	0	0	1	2	1	0	0	0	0	3	4	1	2	0	0	5	1	3	0	0	0	0	1	0	2	0	2	0	2	2	0
ASDURF	16	2	13	11	0	30	13	2	0	0	12	24	0	11	0	16	15	20	27	13	14	16	0	16	49	18	2	43	55	37	17	39	37	23	39	54	20	37	22	13	3	26	24	0	4	12	9	16	10
ASF1A	683	496	714	542	645	599	519	668	684	627	622	589	782	770	861	600	624	516	548	714	693	583	592	635	741	670	740	766	847	856	1001	1070	998	1450	1009	1197	702	573	927	597	717	327	1081	846	1011	633	345	875	803
ASF1B	1215	720	1104	824	963	621	646	823	836	565	648	508	1093	1341	1065	1037	1042	861	1025	1072	1235	1185	1166	1183	1010	1026	1082	860	941	1201	750	712	756	800	749	531	896	1281	1144	725	1091	306	1178	981	1102	548	232	596	1310
ASGR1	224	122	226	215	272	176	152	172	232	209	236	185	247	279	237	314	376	258	329	341	353	405	389	391	135	173	97	142	212	240	212	179	158	204	232	159	199	243	212	148	230	80	290	259	317	223	127	249	310
ASGR2	0	0	0	0	0	0	0	0	0	0	0	0	2	2	1	0	1	1	2	0	0	5	0	3	0	0	0	0	0	0	0	0	0	0	0	0	1	0	0	5	0	0	2	2	3	0	1	3	0
ASH1L	921	794	1071	1036	1081	920	824	1195	1213	1132	1237	1234	1064	982	1078	1236	1232	1083	926	1269	1157	1190	1154	1056	1035	988	1205	861	886	811	1093	1179	1251	1383	1117	1339	905	926	1119	812	929	460	1199	1069	1229	1052	989	1261	1477
ASH1L-AS1	25	17	25	12	17	12	13	12	10	22	17	18	23	27	15	18	9	14	11	18	15	19	19	24	20	18	20	4	24	12	15	17	8	33	21	31	19	38	23	17	34	9	26	35	31	40	2	24	27
ASH2L	2638	1925	2740	2863	3118	2627	2273	3118	3127	3557	3689	3529	1990	1964	1886	1732	1933	1558	1461	1974	1921	1887	1778	1978	1772	1692	1858	1488	1591	1723	1850	1764	1628	2286	2005	2024	1422	1613	1838	1310	1633	671	2022	1684	1980	1597	939	1736	3527
ASIC1	23	8	19	21	23	23	8	20	21	13	21	16	13	19	12	14	6	14	10	11	6	11	12	13	19	21	11	32	11	23	19	10	22	4	4	9	5	10	6	6	7	1	14	20	14	10	4	12	19
ASIC2	4	2	5	5	11	4	3	7	18	1	6	1	36	33	48	52	27	34	49	45	47	64	57	56	0	3	14	3	5	10	10	0	4	2	4	2	23	19	27	9	11	3	22	13	18	30	9	13	21
ASIC3	23	4	16	10	39	8	23	11	25	23	28	22	8	8	3	14	9	11	12	3	4	7	7	12	1	8	4	3	14	12	12	9	14	40	29	9	6	7	3	2	4	1	10	3	7	8	10	17	19
ASIC4	0	0	0	1	1	0	1	0	1	0	2	2	0	0	0	0	0	2	0	1	1	0	1	0	1	0	0	0	1	0	0	0	0	0	0	0	1	0	0	1	0	0	0	0	0	0	14	0	0
ASIP	0	0	0	0	0	0	0	0	0	0	1	1	0	0	0	0	0	0	0	0	0	0	1	1	1	0	0	0	1	0	1	0	0	0	0	0	0	0	0	0	3	0	0	0	0	0	0	0	0
ASL	1628	892	1416	1384	1596	952	1080	1367	1445	1334	1409	1178	1220	1329	1373	1398	1337	1105	1156	1197	1305	1240	1360	1444	1350	1228	1047	991	1133	1258	1181	1156	1067	1818	1774	1356	984	1452	1151	905	1609	424	1373	1297	1314	1259	641	1275	1996
ASMT	0	0	0	0	0	0	0	0	0	0	0	0	0	0	0	0	0	0	0	0	0	0	0	0	0	0	0	0	0	0	0	0	0	0	1	1	0	0	0	0	0	0	1	0	0	1	1	0	4
ASMTL	1621	927	1440	1459	1670	1155	1191	1456	1733	1717	1812	1450	1216	1402	1392	1609	1598	1352	1407	1506	1463	1781	1711	1945	1395	1175	1149	1010	1055	1156	1212	1049	889	1458	1454	1204	993	1500	1173	874	1497	368	1333	1330	1313	1170	555	1118	2225
ASMTL-AS1	15	10	14	27	34	18	15	24	31	27	24	21	10	24	26	24	10	14	16	17	26	25	32	23	3	17	7	10	10	7	16	20	11	12	26	10	12	16	20	17	19	6	11	26	18	22	8	13	39
ASNS	261	178	269	174	253	142	148	163	224	88	123	106	4621	4699	5478	5305	5951	4876	3774	5279	4235	3523	4179	4058	331	224	323	780	771	997	1269	1371	1426	3343	2783	3294	4562	4808	5570	5301	6617	2691	7931	6577	6739	4270	2305	5096	334
ASNSD1	1064	880	1210	967	1056	984	713	984	1037	846	914	874	1715	1574	1681	1607	1608	1411	1152	1659	1531	1300	1252	1450	1608	1666	1756	1887	1841	1916	1676	1651	1678	2142	1603	2157	1821	1498	2232	1602	1910	965	1858	1375	1889	1245	848	1594	1418
ASNSP1	0	0	0	0	0	0	0	0	0	0	0	0	1	0	0	0	3	1	0	0	2	0	2	0	0	0	0	0	0	0	0	0	0	0	0	0	0	0	1	0	0	0	1	0	2	1	0	0	0
ASPA	0	0	0	0	0	0	0	0	0	0	0	0	3	0	0	0	1	0	0	0	0	0	0	0	1	0	0	0	0	0	0	1	0	0	2	0	0	0	0	0	0	0	0	0	0	0	8	0	0
ASPDH	1	0	5	2	2	1	2	5	1	0	1	4	0	1	1	3	5	1	8	0	2	2	1	3	0	1	0	3	0	0	0	0	0	0	1	3	1	2	2	3	3	0	0	2	0	1	0	0	0
ASPG	0	0	0	0	0	0	0	0	0	0	0	0	0	0	0	0	0	0	0	0	0	0	0	0	0	0	0	0	0	0	0	0	0	0	0	0	0	0	0	0	0	0	0	0	0	0	4	0	0
ASPH	2915	2358	3263	2684	2953	2789	2304	3119	3683	2857	2984	2959	3781	3327	3911	3813	3694	3266	3405	4328	4023	3723	4118	4053	3788	3704	3879	4386	4972	4653	4309	4204	4227	3950	3032	3504	3021	3167	3966	3175	3813	1799	5387	4271	5482	3314	2389	4157	3948
ASPHD1	29	18	36	26	46	39	30	25	31	29	38	36	20	13	18	19	18	13	16	12	8	12	13	14	30	28	40	31	58	54	89	48	62	83	99	98	17	23	15	19	27	4	14	28	27	18	15	28	71
ASPHD2	429	260	382	465	529	372	391	525	605	634	688	602	18	22	30	40	15	14	39	53	41	58	53	37	452	343	291	331	320	338	350	302	295	436	375	387	28	48	25	49	78	45	70	79	88	64	53	69	566
ASPM	1346	1111	1480	963	976	1030	820	1112	1118	651	648	619	2441	2162	2361	1884	1855	1843	2106	2852	2820	2433	2255	2067	2183	1971	2588	1650	1516	1559	1285	1444	1341	1206	837	1080	2297	1950	3047	1725	1819	989	2485	2022	2821	1399	998	1812	1850
ASPN	0	0	1	0	0	0	0	0	0	0	0	0	0	0	0	0	0	0	0	0	0	0	0	1	2	0	0	2	3	0	1	3	2	3	0	0	0	0	0	0	0	2	2	0	0	0	0	0	0
ASPRV1	4	6	0	3	4	2	0	3	0	3	0	0	4	4	0	0	0	2	5	3	10	3	2	0	0	3	0	4	4	17	0	0	0	0	3	8	1	0	2	2	0	1	0	0	7	0	0	0	0
ASPSCR1	795	476	691	682	850	595	493	648	776	703	760	634	624	711	614	770	796	636	674	588	847	720	707	828	560	635	447	546	589	715	777	688	596	1034	978	705	479	746	536	444	733	198	817	687	665	679	352	571	1112
ASRGL1	137	91	147	117	112	99	102	137	151	123	142	126	81	99	71	89	91	78	84	87	116	77	65	85	116	103	138	140	168	132	129	94	84	159	136	134	62	84	93	74	80	29	97	80	78	57	20	49	156
ASS1	39	13	23	25	38	13	24	11	68	18	25	25	97	92	92	98	111	83	86	93	73	57	80	64	185	7	22	43	29	32	37	20	18	48	63	44	63	105	75	53	120	34	177	181	144	152	139	139	21
ASTE1	182	122	200	138	172	118	116	178	160	100	135	130	227	261	216	254	216	227	161	233	208	180	204	208	161	159	141	142	210	187	192	187	189	279	245	263	194	209	221	170	249	109	286	222	244	200	143	222	215
ASTL	0	0	0	0	0	0	0	0	0	0	0	0	1	1	0	0	3	0	0	0	0	0	1	0	0	1	0	1	0	0	0	0	0	1	0	0	0	1	0	3	0	0	0	1	0	0	0	0	0
ASTN1	47	65	79	77	95	66	34	65	86	119	163	131	3	4	1	4	3	1	2	3	6	1	2	5	46	33	19	11	16	22	19	8	8	27	29	23	1	1	0	7	3	1	1	2	9	1	20	2	99
ASTN2	103	63	146	192	183	122	104	142	144	146	150	116	109	135	124	224	192	181	103	156	122	125	117	127	63	57	66	44	48	69	112	130	85	196	168	162	86	92	106	62	90	25	164	138	129	184	118	162	142
ASXL1	3169	2236	3369	2982	3198	2287	2531	3262	3467	3350	3606	3231	2673	2957	2828	2845	2855	2532	2836	3412	3446	3573	3458	3330	3358	2997	3014	3317	3241	3407	3537	3391	3279	4146	3945	3768	2288	2665	2876	2269	2872	1050	3530	3114	3686	3098	2473	3332	4762
ASXL2	1441	1134	1515	1103	1251	1048	942	1293	1266	1116	1111	1251	1632	1607	1681	1533	1588	1311	1298	1781	1643	1576	1485	1425	2053	1609	1973	1866	1726	1799	1848	1933	1874	2306	1959	2300	1216	1526	1715	1077	1452	728	2055	1813	2262	1495	1408	1908	1986
ASXL3	122	109	132	143	162	125	123	183	160	202	190	177	66	72	86	58	47	58	44	72	60	51	79	35	38	28	35	43	40	44	42	47	82	87	36	104	17	27	27	25	21	7	38	33	27	44	59	64	162
ASXL3-DT	0	0	0	0	0	0	0	0	0	0	0	0	0	0	0	0	0	0	0	0	0	0	1	0	0	0	0	0	0	0	0	0	0	0	0	0	0	0	0	0	0	0	0	0	0	0	0	0	0
ASZ1	0	0	0	0	0	0	0	0	0	0	0	0	0	0	0	0	0	0	0	0	0	0	0	0	0	0	0	0	0	0	0	0	0	5	0	0	0	0	0	0	0	0	0	0	0	0	0	0	0
ATAD1	971	757	976	831	870	875	619	909	977	937	965	998	1009	951	1085	891	981	962	733	1096	1027	875	833	936	1035	913	1066	1580	1494	1433	1195	1365	1300	1455	1064	1385	1057	894	1214	1052	974	607	1384	1064	1444	907	486	1037	1365
ATAD2	1423	1196	1673	1063	1172	1179	872	1254	1292	843	851	804	1725	1572	1658	1532	1562	1408	1297	1748	1957	1400	1256	1363	2052	1939	2227	1431	1666	1690	1060	1117	1133	826	691	702	1544	1316	1981	1139	1415	662	1464	1097	1518	562	431	615	1862
ATAD2B	421	343	473	318	363	338	271	363	391	358	371	351	420	436	496	377	339	324	351	445	475	384	404	358	559	529	596	391	524	492	508	504	477	814	671	736	394	410	556	336	379	203	466	371	466	418	342	625	565
ATAD3A	2328	1266	2114	2086	2384	1702	1506	1829	2040	1333	1649	1407	2730	3307	2971	3472	3374	2743	2362	2578	2863	2091	2372	2648	2648	2269	2437	2501	2776	2935	2860	2511	2180	2666	2592	2030	2429	3476	2949	2329	3928	1261	3111	3002	2921	1957	1236	1920	2918
ATAD3B	1012	582	977	1222	1568	899	802	830	938	506	704	569	1628	1807	1691	2224	2034	1627	1328	1492	1572	1141	1275	1492	1375	1354	1319	2211	2607	2870	2356	2107	1958	2519	2230	2001	1650	2237	1940	2039	3171	973	2420	2247	2158	1446	1020	1421	1381
ATAD3C	0	0	0	0	2	0	0	0	0	0	0	1	2	0	0	0	1	0	1	0	0	1	0	0	0	2	0	0	3	7	0	2	1	0	2	0	0	1	0	0	0	0	1	0	0	0	12	0	0
ATAD5	193	171	254	167	184	203	135	171	197	121	99	130	358	325	343	292	262	249	293	369	373	285	288	336	284	334	396	353	295	360	293	299	296	324	220	256	334	257	394	271	269	159	406	296	417	187	129	223	298
ATAT1	542	302	544	402	433	302	282	371	403	342	462	369	346	424	394	325	323	243	269	308	276	297	353	314	365	429	339	226	383	366	388	466	379	450	384	402	287	360	343	172	234	114	256	254	273	266	67	250	807
ATCAY	32	31	35	30	21	22	19	17	19	8	8	4	11	13	20	5	1	2	3	2	5	5	1	2	68	40	24	27	26	52	10	12	11	6	23	4	7	8	15	2	3	0	1	5	4	8	0	1	111
ATE1	604	495	669	552	580	543	477	599	646	611	600	673	797	761	866	827	832	711	743	1019	878	871	879	886	786	618	849	697	710	712	754	831	772	1207	818	1128	636	588	928	678	791	349	1038	842	1093	850	532	1068	890
ATF1	302	247	308	237	260	260	205	247	305	278	256	266	348	300	360	409	402	327	385	401	421	386	372	399	400	307	438	485	490	468	456	399	381	619	420	594	292	343	481	417	467	189	572	442	547	416	246	543	398
ATF2	1148	875	1174	1036	1118	970	879	1204	1242	1078	1129	1156	1095	1006	1176	1053	1123	1073	1055	1570	1458	1310	1272	1328	1563	1538	1496	1314	1359	1202	1225	1347	1350	1836	1275	1571	955	974	1315	771	1103	485	1385	1149	1555	1198	661	1463	1443
ATF3	381	279	410	295	277	256	199	238	217	146	142	140	1036	1082	1061	821	934	804	668	945	996	960	887	913	15256	20259	15303	1956	2245	2423	2838	2729	2814	10804	8822	9143	10406	11472	12292	1412	1885	823	2103	1698	2143	5529	3772	6689	440
ATF4	5959	3730	5723	5219	5794	4614	4024	5026	5345	4234	4649	4036	10076	11590	11863	13387	14382	11843	10739	12244	12964	9847	10797	11503	5279	7242	5758	7270	9297	10071	8769	8397	7926	12712	11128	10755	10742	12916	13516	12442	17719	7082	14037	12619	12734	10181	6676	11768	8200
ATF5	1182	634	1008	841	1018	563	727	785	969	783	954	797	1374	1708	1559	1654	1650	1276	1432	1485	1577	1421	1473	1610	2108	2638	1859	1810	2237	2310	2508	2263	1905	2640	2382	1927	2308	3396	2983	1730	2824	960	3230	2925	3180	2890	1594	3206	1623
ATF6	2745	2078	2984	2632	2706	2231	2178	3182	3114	3271	3240	3155	2455	2151	2303	2205	2360	2055	2112	2936	2673	2780	2563	2670	3004	2539	3040	3158	2736	2952	2952	2991	2993	3236	2797	3050	2077	2171	2710	2088	2523	1260	3192	2447	3319	2452	1374	2857	4035
ATF6-DT	27	19	16	23	34	10	20	11	21	24	6	11	54	43	26	27	16	20	28	17	19	18	18	29	23	12	14	10	7	21	22	24	17	39	39	30	20	22	30	23	23	10	37	35	35	15	27	16	38
ATF6B	3809	2183	3253	3310	3682	2143	2720	3696	4048	4484	4936	4288	1905	2282	2061	2271	2339	1905	2316	2457	2656	2927	3014	3024	1978	2335	1660	1428	1930	2143	2519	2207	1913	2893	2869	2393	1385	2183	1752	1225	2089	592	2681	2518	2685	2829	1505	2794	4532
ATF7	2219	1693	2195	1822	1999	1388	1597	2050	2145	1916	2028	2076	1639	1612	1728	1545	1654	1336	1484	2039	1992	2105	2041	1868	2509	1928	2365	1490	1368	1331	1721	1823	1797	2166	1882	2027	1414	1580	1732	1158	1550	606	2012	1645	1951	1610	1244	1958	3641
ATF7-NPFF	29	23	25	43	19	13	9	0	35	34	37	52	5	86	21	37	31	47	50	35	27	21	27	11	21	32	52	28	7	31	12	0	9	26	8	6	7	47	16	8	25	21	19	7	24	21	0	16	17
ATF7IP	1989	1550	2140	2126	2165	1906	1980	2802	2827	2739	2798	2781	1971	1963	2110	1824	2063	1802	1919	2679	2458	2408	2419	2346	2067	1652	2159	1799	1597	1549	2625	2602	2458	4744	3730	4227	1439	1488	1869	1261	1508	711	2278	1940	2379	2476	1997	3087	2947
ATF7IP2	186	124	181	118	152	111	80	98	134	141	129	166	157	147	202	111	109	114	118	118	117	124	138	111	111	143	148	154	195	173	169	189	182	253	171	233	168	131	168	106	156	47	150	146	207	116	93	136	207
ATG10	148	93	143	138	184	115	110	183	204	193	183	182	89	117	85	104	78	116	108	132	101	112	123	106	124	106	131	99	98	103	123	98	101	139	86	111	81	59	115	55	93	34	117	102	153	115	76	113	220
ATG101	1406	822	1175	1154	1345	979	800	1080	1100	1042	1136	948	1178	1373	1245	1235	1220	929	997	1066	1058	1143	1147	1233	1166	1089	1120	1016	1197	1354	1581	1158	1214	1549	1771	1296	860	1288	1088	928	1312	403	1416	1420	1422	1306	721	1281	1711
ATG12	1166	924	1255	1057	1135	1063	815	1053	1195	1009	1125	1015	1436	1356	1404	1471	1266	1170	1183	1647	1448	1356	1460	1470	1427	1276	1487	1495	1533	1555	1342	1408	1349	1936	1376	1763	1316	1086	1770	1125	1306	720	1669	1205	1638	1101	917	1548	1562
ATG13	2591	1625	2362	1889	2057	1458	1553	1974	2224	2102	2045	1926	1603	1654	1549	1437	1552	1290	1304	1683	1680	1547	1596	1751	2723	2217	2397	1745	1740	1962	1915	1665	1655	2399	2260	1981	1376	1583	1660	1104	1607	564	1857	1637	1702	1523	1036	1755	3945
ATG14	375	285	345	357	321	374	281	352	372	378	392	355	481	378	453	392	437	368	335	438	412	417	402	416	484	355	435	447	401	510	458	545	505	733	596	765	376	365	484	322	399	168	542	384	525	445	314	540	626
ATG16L1	993	654	838	850	1017	733	742	858	971	789	832	864	987	1091	1099	1147	1097	929	821	1064	1082	985	985	993	744	909	875	894	1042	1181	1153	1062	1080	1394	1263	1378	821	1040	1030	875	1089	442	1216	1017	1298	897	600	1077	1411
ATG16L2	395	175	249	472	619	310	384	505	533	624	676	568	282	295	336	326	366	329	346	419	438	629	557	586	114	280	164	131	223	241	236	210	151	394	266	303	282	300	247	277	430	135	461	476	502	696	391	569	533
ATG2A	1070	650	944	990	1010	664	765	915	991	1096	1199	917	725	900	875	948	913	707	860	869	949	943	1072	1061	860	930	810	615	763	827	1095	1007	894	2446	2272	1674	596	967	797	536	1027	292	1017	1012	928	1761	1103	1665	1597
ATG2B	777	565	794	788	766	603	638	751	807	749	760	686	950	889	971	772	836	693	774	1016	974	907	841	831	780	784	731	909	815	798	862	1022	904	1378	1072	1275	679	781	812	697	930	359	909	813	1100	870	750	1001	1192
ATG3	1425	978	1528	1245	1404	1155	989	1232	1386	1108	1222	1208	1445	1468	1408	1470	1375	1215	1291	1595	1533	1525	1483	1490	1549	1436	1514	1399	1293	1438	1485	1605	1637	2195	1920	1969	1266	1476	1608	1116	1507	677	1897	1628	1828	1670	845	1925	1877
ATG4A	762	545	811	696	779	620	553	670	671	620	605	544	1145	1024	1072	1188	1129	1006	1235	1746	1831	1608	1632	1786	863	725	858	1006	1091	1007	994	1132	1003	1049	801	970	850	814	1155	627	820	339	1471	1104	1739	999	534	1392	943
ATG4B	2215	1282	2010	1878	2192	1467	1470	1753	2044	1912	2169	1812	1843	2118	1907	1941	2038	1677	1738	1805	1909	1780	1860	2030	1477	1799	1256	1612	2029	2094	1968	1880	1675	2239	2040	1800	1369	2195	1754	1461	2122	713	2072	1927	1945	1647	937	1655	2906
ATG4C	145	130	193	127	150	134	139	126	178	158	160	127	204	176	213	216	180	196	208	252	286	222	261	219	154	112	183	213	217	164	231	215	199	282	165	277	192	151	218	172	185	93	310	209	290	218	90	215	177
ATG4D	574	253	426	396	480	272	286	369	404	314	354	324	329	420	332	362	344	261	272	267	288	260	333	297	524	554	455	393	417	470	506	440	365	936	833	683	255	541	375	259	470	127	452	427	355	490	229	539	778
ATG5	856	644	924	689	744	734	558	720	743	674	736	673	1075	1017	1050	863	898	837	800	1101	1069	922	846	977	1071	868	1075	996	1183	1099	1100	1080	1115	1455	1091	1462	872	953	1325	893	1105	497	1274	966	1343	989	558	1260	1234
ATG7	548	407	598	576	637	512	404	664	654	640	697	631	654	648	645	735	821	675	650	802	722	747	663	769	653	488	553	688	829	746	1064	943	940	1264	1181	1069	589	627	669	710	1191	366	1413	1205	1269	1121	663	1124	850
ATG9A	3007	1781	2725	2677	2926	1777	2001	2494	2964	2812	3056	2644	2014	2351	2073	2401	2478	1948	2027	2426	2451	2569	2550	2617	2692	2238	2230	1985	2132	2265	2287	2136	1988	3235	2887	2413	1305	2253	1843	1289	1993	654	2390	2083	2338	2580	1391	2613	4652
ATG9B	5	6	7	9	14	8	3	5	6	7	8	9	16	8	11	18	13	13	16	19	39	23	16	25	7	3	5	5	6	13	13	10	4	14	16	13	3	12	4	19	22	10	22	39	25	20	25	31	14
ATIC	1201	829	1362	1123	1365	1078	857	1121	1212	872	1071	938	2451	2258	2510	2731	2595	2252	1985	2493	2310	1803	2053	1967	1417	1083	1404	1760	2049	2208	2346	2253	2249	1971	1865	1831	2005	2198	2438	2072	2846	1171	3378	2824	3227	1528	915	1700	1521
ATL1	231	175	261	267	228	243	216	254	296	250	270	270	147	179	143	96	118	91	148	156	182	150	152	128	178	160	204	198	220	238	312	325	274	503	365	404	99	103	133	84	103	53	142	107	142	118	97	136	337
ATL2	904	748	1067	689	754	732	496	686	784	748	719	698	1177	1136	1255	958	901	789	811	1097	987	926	927	916	1034	1038	1207	1131	1049	1099	932	988	1024	1195	803	976	1144	1071	1427	871	1001	579	1445	994	1440	800	704	1014	1210
ATL3	2059	1677	2358	1718	2077	1890	1461	1832	2009	1765	1675	1869	2549	2274	2637	2637	2729	2261	2026	2793	2671	2385	2386	2542	2800	2583	2998	2297	2401	2230	2061	2093	2198	2760	1759	2230	2251	2104	3069	1705	2021	909	2671	2144	2571	1758	1678	2367	3334
ATM	604	541	704	904	994	885	684	930	1035	943	909	986	1284	1080	1248	1227	1288	1203	1284	1873	1776	1643	1603	1486	604	574	595	722	726	743	933	1005	955	1049	688	845	928	871	1160	855	996	536	1400	1099	1598	1079	942	1325	983
ATMIN	1017	748	1103	980	1044	898	759	995	1144	1064	1091	1060	1111	983	1084	1020	1012	852	848	1126	1144	902	963	983	1261	1092	1194	1335	1308	1358	1380	1449	1337	1556	1238	1411	935	970	1268	861	1040	501	1424	1125	1494	949	724	1161	1740
ATN1	7486	4360	6271	5958	6482	3454	4815	5837	6887	5840	7179	5929	4669	5586	5005	5255	5274	3827	4701	4784	5411	5459	5816	5839	5741	6319	4880	4295	4837	5110	5986	5310	4558	7081	6878	5115	3509	5661	4658	3125	4917	1788	5425	5250	4992	5051	3101	4906	11067
ATOH1	0	0	0	0	0	0	0	0	0	0	0	0	0	0	0	0	0	0	0	0	0	0	0	0	0	0	0	0	0	0	0	0	0	0	0	0	0	0	0	0	0	0	0	0	0	0	17	0	0
ATOH7	3	0	0	0	6	1	1	0	1	0	1	0	0	0	0	0	2	0	0	0	1	0	0	1	0	0	0	0	4	4	0	1	0	4	1	6	0	4	1	1	0	0	0	0	1	0	0	0	1
ATOH8	52	12	29	13	15	7	7	8	15	10	11	16	99	99	81	64	49	60	35	60	53	68	72	73	35	11	8	29	33	26	8	12	5	67	65	34	62	73	51	28	59	14	10	20	7	41	23	33	43
ATOX1	1058	692	1045	972	1081	720	686	900	1032	864	1049	934	854	948	957	964	1012	762	781	1045	964	917	1028	1051	670	744	645	648	778	794	749	688	643	773	826	660	672	931	888	578	920	265	1053	960	1041	782	340	989	1298
ATOX1-AS1	0	0	0	0	0	0	0	0	0	1	0	0	1	0	0	0	0	1	2	0	0	0	0	1	0	0	0	0	0	0	0	0	0	0	1	0	0	0	0	0	0	0	0	0	0	1	0	0	0
ATP10A	2	0	3	4	4	3	1	3	5	0	3	4	3	3	1	3	4	3	3	4	0	4	2	0	459	583	363	431	484	393	118	94	81	214	234	150	37	52	39	66	94	28	41	26	41	17	43	5	5
ATP10B	0	0	0	0	0	0	0	0	0	0	1	0	0	0	0	0	0	0	0	0	0	0	0	0	1	0	1	0	0	1	0	0	0	4	1	0	0	0	0	0	0	0	0	0	0	1	3	0	0
ATP10D	350	269	421	404	496	360	296	550	611	786	842	798	379	314	352	302	326	291	284	348	349	378	416	397	553	463	526	416	493	444	598	576	551	801	567	700	389	410	379	354	496	238	625	478	628	620	464	741	608
ATP11A	3404	2326	3568	3635	3726	2599	2656	3501	3519	3045	3316	3054	3408	3458	3511	3955	4018	3342	3220	4055	4106	4038	3907	3774	2500	2475	2284	2480	2689	2841	2851	2598	2322	2211	2102	1831	1968	3047	2450	1995	2709	1017	3466	3561	3739	2456	1681	2699	4838
ATP11A-AS1	1	0	0	0	0	0	1	0	0	0	1	0	0	0	2	1	1	0	2	0	0	0	0	0	0	0	0	3	0	0	0	0	0	0	0	0	0	1	0	1	1	1	1	0	0	0	0	2	1
ATP11B	898	669	1045	735	773	726	670	855	898	783	785	830	1035	919	1080	899	933	887	885	1262	1229	1133	1123	1134	1246	1101	1273	834	838	936	1017	1105	989	1248	986	1144	955	1031	1318	854	945	480	1289	1011	1416	1077	611	1201	1366
ATP11B-DT	0	0	0	0	0	0	0	0	0	0	0	0	0	0	0	0	0	0	0	0	0	2	0	0	0	0	0	0	0	0	0	0	0	0	0	0	0	0	0	0	0	0	0	0	0	1	2	0	0
ATP11C	2433	2060	2725	2066	2086	2248	1856	2661	2600	2549	2521	2569	1915	1825	2006	1509	1627	1393	1447	2117	1912	1877	1741	1804	2740	2643	2617	1234	1339	1390	1629	1608	1502	1510	988	1241	1544	1494	2005	925	1104	593	1415	1109	1541	1010	584	1129	3708
ATP12A	8	3	11	4	22	6	10	5	6	6	23	6	0	0	2	0	2	2	0	0	1	0	1	0	12	2	14	4	24	7	3	7	4	11	8	3	0	0	1	0	0	0	0	0	2	0	2	4	4
ATP13A1	1772	929	1494	1701	1982	1097	1216	1530	1803	1663	1862	1522	1215	1582	1435	1780	1770	1392	1435	1457	1683	1612	1638	1701	1294	1424	1076	1380	1501	1675	2044	1734	1704	2751	2559	2061	1084	1707	1363	1370	2056	647	2093	1986	1841	1975	1036	1873	2470
ATP13A2	4671	2377	3687	5170	5963	3617	3692	4627	5385	4692	5232	4336	1513	1838	1827	1923	2021	1548	1989	2010	2110	2289	2404	2390	3400	2791	2515	3668	4198	4524	5372	4544	4041	6152	5821	4380	960	1869	1254	1401	2303	626	2821	2944	2820	2536	1382	2657	6542
ATP13A3	2537	2146	3000	1351	1499	1576	1048	1455	1603	1159	1212	1206	6471	5158	6148	3001	2804	2315	2028	2846	2433	1902	2199	2203	3989	3989	4777	4680	4801	4388	3216	3205	3329	3133	2095	2617	4697	4739	6379	4262	4598	2509	3741	2874	3534	2177	1655	2829	3745
ATP13A3-DT	0	0	1	1	0	0	0	1	0	0	1	0	1	1	5	1	0	4	0	2	0	2	3	0	1	1	1	9	3	1	5	2	4	11	1	4	3	2	0	4	4	1	1	3	2	1	20	4	0
ATP13A4	7	3	2	4	0	3	1	2	3	3	3	2	3	1	5	2	2	2	3	3	3	4	4	6	0	5	0	0	1	6	1	0	0	5	2	1	4	1	7	0	0	0	3	5	1	0	10	4	4
ATP13A4-AS1	0	0	0	0	0	0	0	0	0	0	0	0	0	0	0	0	0	0	0	0	0	0	0	0	0	0	0	0	0	0	0	0	0	0	0	0	0	0	0	0	0	0	0	0	0	0	3	0	0
ATP13A5	2	3	0	1	0	0	0	1	2	0	0	0	0	1	0	1	0	0	0	0	1	1	0	0	0	0	0	0	0	0	0	0	0	1	2	0	0	0	0	0	0	0	0	0	0	0	4	0	0
ATP13A5-AS1	0	0	0	0	0	0	0	0	0	0	0	0	0	0	0	0	0	0	0	1	0	0	0	0	4	0	0	0	0	0	0	0	0	0	0	0	0	0	0	0	0	0	0	0	0	0	0	0	0
ATP1A1	17695	11556	17516	17324	19394	14818	13606	19124	20346	19841	20883	18607	10759	11125	11111	10985	11424	9705	9866	12388	11423	11014	11397	10986	15896	12947	13406	12689	13135	13469	13437	12422	12376	14768	13730	12751	8729	11408	11277	10029	14259	5189	16363	14397	16231	10818	7663	12074	25042
ATP1A1-AS1	47	38	30	35	48	19	29	42	43	31	34	30	35	37	57	35	41	25	31	32	21	24	31	37	19	36	30	12	36	26	32	20	33	78	59	52	30	53	27	32	26	15	40	36	41	57	49	50	81
ATP1A2	0	0	0	2	0	0	0	0	5	0	0	0	0	0	0	0	0	0	0	2	2	0	0	0	2	0	0	0	0	0	0	0	3	0	0	1	0	0	0	0	0	0	0	0	4	0	18	0	1
ATP1A3	2	0	2	7	6	8	0	0	16	0	7	3	7	2	5	21	2	7	0	5	8	4	2	0	1	10	0	7	5	5	4	4	7	20	14	17	5	8	0	0	10	0	2	5	9	6	10	4	2
ATP1A4	0	0	0	0	0	0	0	0	0	0	0	0	0	0	0	0	0	0	0	0	0	0	0	0	9	0	0	0	0	0	0	0	1	1	0	0	0	0	0	1	0	0	1	0	0	0	6	0	0
ATP1B1	5149	3740	5684	3356	3859	3298	2421	2505	2422	1555	1558	1611	10270	10011	10919	9695	10102	8670	5536	7829	8204	4670	5362	5776	9525	8008	10097	13715	12987	13260	8109	8365	8044	8550	6362	7566	8808	8151	11719	10472	12400	5888	10414	7849	10749	4729	3795	6149	7347
ATP1B2	2	3	6	5	6	3	2	1	2	9	8	12	5	2	3	1	6	3	2	3	3	3	3	0	5	3	1	7	1	2	1	2	0	6	5	4	1	3	1	0	3	1	0	3	6	10	1	5	8
ATP1B3	3357	2611	3560	3024	3208	2826	2342	3500	3580	3437	3768	3369	2766	2802	3121	2754	2673	2404	2492	3213	3517	3131	2880	3246	3800	3531	3539	3792	3717	3942	3266	3320	2992	3223	2409	2588	2848	2815	3520	2407	3157	1377	3480	2915	3443	1961	1249	2432	4902
ATP1B3-AS1	0	0	0	0	0	0	0	0	0	0	0	1	0	0	1	2	0	0	0	1	0	0	1	0	0	1	0	0	0	0	0	0	0	0	0	1	0	0	0	0	0	0	0	0	0	0	0	0	0
ATP1B4	0	0	0	0	0	0	0	0	0	0	0	0	0	0	0	0	0	0	0	0	0	0	0	0	1	0	0	1	0	0	0	0	0	0	0	0	0	1	0	0	0	0	0	0	0	0	0	0	0
ATP23	59	42	68	43	34	57	33	56	68	64	63	60	71	81	73	105	79	82	66	91	111	109	116	120	51	62	29	45	71	51	101	70	64	109	89	102	67	74	81	49	90	36	130	81	90	78	25	75	76
ATP2A1	30	12	21	36	49	21	29	36	35	22	31	24	20	23	13	29	30	19	23	21	29	25	29	30	23	24	11	14	26	33	21	14	10	13	21	11	14	21	29	16	21	4	12	26	17	20	4	12	44
ATP2A1-AS1	39	15	27	29	39	21	26	14	40	18	14	13	41	48	34	47	51	22	41	37	32	44	46	52	32	30	24	15	10	13	21	19	13	50	24	25	16	32	25	13	30	13	34	28	35	20	16	23	47
ATP2A2	12195	8412	12994	11951	12926	11020	8515	11944	12398	10806	11766	10805	12504	12365	12485	12208	12183	10232	8873	11601	11251	9734	10213	10339	13472	11507	12304	13472	13286	13361	13445	12853	12906	13358	11900	11717	9236	11138	11645	8561	11856	4493	13421	11854	14253	8351	6239	9923	18075
ATP2A3	189	119	154	269	318	205	123	223	257	299	331	285	39	63	80	85	143	75	74	74	27	86	87	95	100	78	112	38	56	57	86	69	61	151	159	92	23	91	45	23	78	23	99	109	87	122	96	123	250
ATP2B1	1509	1169	1598	1367	1416	1575	990	1474	1578	1555	1778	1725	942	856	1023	713	733	635	704	1068	1005	959	880	771	1392	1088	1249	977	1018	1024	904	992	982	1115	892	1033	818	806	1072	494	481	300	975	659	883	651	554	771	2102
ATP2B1-AS1	30	10	31	27	24	16	15	10	27	40	29	26	2	2	6	8	4	8	8	5	9	7	14	8	14	17	16	3	5	5	4	8	10	25	15	12	2	12	11	4	1	4	9	5	1	9	16	15	19
ATP2B2	0	1	4	2	3	4	0	0	6	4	3	0	2	0	0	3	0	3	0	0	0	0	0	0	0	2	2	1	1	0	1	0	1	3	1	13	0	0	0	0	1	0	0	0	0	2	22	0	9
ATP2B3	4	1	4	14	18	9	12	5	16	14	21	15	0	0	2	0	1	1	1	1	1	0	0	3	4	4	11	3	0	0	5	4	1	0	0	3	0	0	2	0	0	0	1	5	0	0	0	0	14
ATP2B4	2898	2254	3044	3693	3735	3355	3553	4402	4775	3903	3655	3826	3490	3343	3682	4166	4378	3742	4125	5475	5111	5481	5103	4980	2806	2335	2721	2383	2224	2317	3628	3400	3451	3979	3616	3813	2572	3184	3278	2795	3608	1535	3999	3653	4319	3728	2976	4452	4591
ATP2C1	3404	2757	3886	3044	3446	3319	2423	3563	3491	3277	3586	3597	2815	2705	3064	2901	2983	2479	2388	3341	3102	2949	2880	2853	3637	3647	3841	3908	4046	3824	4326	4622	4665	4974	4095	4384	2438	2552	3222	2634	3203	1502	3741	3006	4056	2493	1624	3163	4959
ATP2C2	0	2	1	4	5	1	4	0	1	0	1	0	10	4	5	7	4	3	1	11	3	3	6	5	6	6	5	2	14	1	4	8	8	8	7	2	5	3	3	18	2	2	28	12	12	15	21	17	0
ATP2C2-AS1	11	4	9	7	6	7	0	5	16	2	8	6	4	16	4	7	14	10	8	8	8	9	9	8	5	5	8	4	5	14	9	4	9	15	16	20	12	15	10	26	42	6	8	9	24	18	6	20	7
ATP4A	0	0	0	0	0	0	0	0	0	0	0	0	0	0	0	0	0	0	0	0	0	1	0	0	0	0	0	0	2	3	0	0	0	0	0	1	0	0	0	1	0	0	0	1	0	0	0	0	0
ATP4B	0	0	0	0	0	0	0	0	0	1	0	0	0	0	0	1	0	0	0	0	0	0	0	0	0	1	0	0	1	0	0	0	0	0	0	1	0	0	0	0	0	0	0	0	0	0	0	0	0
ATP5F1A	13474	8911	13416	11378	12977	10689	8959	12344	12683	10817	11290	10043	15567	15361	15792	14945	15963	13343	13509	17196	15791	15198	15395	16438	13324	11440	12608	10366	11212	11336	11941	11352	11367	11326	10617	10553	12215	14255	15448	9934	13211	5041	15646	12845	15953	9991	5088	11456	18328
ATP5F1B	20142	13212	20258	16589	18642	15187	13125	16571	17517	13958	14709	13109	28367	28511	28990	27746	27901	23805	23017	28769	27823	25099	25649	27047	21844	18863	21469	20503	20203	21044	21518	20467	20067	19651	18797	17610	22917	27735	28915	19716	28118	12105	29458	25189	29648	17712	10247	20264	28588
ATP5F1C	3303	2663	3672	2895	2956	2824	2267	3204	3314	2621	2931	2622	4111	3930	4066	3961	3914	3380	3339	4475	4164	3597	3875	3984	3987	3377	4138	3522	3346	3628	3334	3447	3546	3074	2728	3088	3837	3590	4482	2962	3808	1877	4420	3244	4488	2767	1422	3299	4214
ATP5F1D	1690	832	1319	1408	1755	963	1128	1155	1637	1341	1467	1163	1281	1545	1325	1821	1848	1303	1517	1396	1463	1479	1635	1860	1462	1461	1082	1071	1493	1496	1646	1504	1186	1857	1398	1053	1182	1877	1324	1101	2024	524	1645	1613	1417	1047	598	1119	2329
ATP5F1E	2353	1558	2081	2173	2296	1915	1988	2396	2696	2107	2672	2264	1562	1793	1631	1850	1743	1559	1695	1986	1397	1803	1912	1958	1501	1934	1678	1543	1697	1914	1646	1797	1351	1668	1805	1743	1315	1659	1607	1150	1771	533	1941	1816	1856	1386	418	1663	2625
ATP5IF1	1841	1077	1599	1655	1858	1356	1367	1644	1958	1514	1779	1538	1400	1607	1597	1744	1597	1386	1636	1656	1743	1876	1871	2155	1309	1447	1235	1117	1192	1275	1553	1529	1190	1596	1550	1378	1203	1539	1351	1118	1626	544	1827	1738	1723	1554	678	1489	2202
ATP5MC1	1397	903	1276	1115	1225	796	832	1028	1155	867	1038	845	1624	1887	1652	1781	1723	1374	1525	1615	1842	1601	1657	1957	1348	1247	1161	1048	1233	1414	1481	1420	1324	1261	1250	1137	1340	1736	1623	1159	1834	651	2010	1644	1831	1299	531	1274	1601
ATP5MC2	4332	2502	3734	3539	3984	2526	2880	3504	4191	3621	4163	3425	3983	4640	4318	4944	4896	3782	4317	4232	4589	4664	4895	5191	3093	3312	3199	2824	3259	3499	3712	3750	3044	3676	3333	3103	3461	4525	4203	2836	4690	1523	4908	4423	4910	3638	1903	4014	5634
ATP5MC3	3917	2614	3920	3290	3743	2985	2663	3418	3638	2801	3163	2841	4104	4398	3999	4423	4268	3649	3526	4375	4217	4035	4334	4415	3663	3262	3338	3075	3567	3878	3721	3770	3457	3091	3159	2967	3270	3814	3981	2898	4327	1636	4720	4167	4710	3063	1388	3383	4961
ATP5ME	1203	763	1098	1156	1295	938	906	1227	1469	874	1304	1205	937	1112	1032	1237	1090	991	1223	1166	917	1217	1320	1301	573	745	704	524	693	861	759	683	598	695	798	650	707	879	936	670	1034	321	1058	1107	958	883	195	843	1267
ATP5MF	2502	1492	2216	2052	2401	1220	1865	2141	2515	1783	2479	1824	1875	2453	2169	2459	2354	2122	2263	2141	2039	2231	2480	2512	1475	1677	1501	1514	1717	1996	1952	1949	1631	1526	1765	1537	1548	2175	1900	1334	2305	648	2484	2381	2131	1736	433	1700	2636
ATP5MF-PTCD1	209	106	150	176	206	161	114	172	189	195	200	148	248	246	220	290	305	245	181	199	223	186	170	201	178	201	149	241	284	276	317	215	254	382	308	192	131	271	223	195	304	87	304	247	220	208	136	218	346
ATP5MG	2680	1838	2733	2139	2524	2255	1853	2333	2523	2184	2403	2151	2626	2509	2624	2624	2576	2336	2083	2618	2551	2554	2543	2844	2371	2290	2412	2143	2459	2435	2455	2233	2364	2110	2107	1976	2233	2443	2579	1991	2712	1062	2957	2482	3069	2037	730	2311	3192
ATP5MGL	0	0	0	0	1	1	0	1	0	0	0	0	0	0	0	0	0	0	1	2	0	0	0	0	0	0	0	0	0	0	0	0	1	0	1	0	0	0	1	0	2	0	1	1	0	0	0	0	0
ATP5MJ	1412	993	1419	1347	1329	1240	1036	1425	1473	1231	1366	1225	1487	1484	1644	1577	1580	1338	1303	1569	1513	1326	1419	1587	1371	1485	1390	1196	1329	1193	1235	1240	1149	1145	1101	975	1387	1458	1812	1007	1424	594	1583	1192	1489	981	275	1086	1949
ATP5MK	1536	1256	1667	1363	1474	1650	1182	1666	1569	1222	1485	1437	1675	1678	1736	1613	1573	1597	1370	1988	1433	1492	1481	1644	1621	1559	1698	1705	1725	1786	1704	1687	1594	1387	1423	1596	1585	1581	1945	1310	1569	824	2199	1663	2163	1293	358	1490	1896
ATP5PB	3546	2523	3878	2846	3126	2954	2424	3258	3125	2672	2694	2663	4890	4491	4817	4349	4330	3989	3741	4987	4825	4008	4205	4574	4510	4030	4561	3850	3858	3750	3662	3842	3458	3440	2845	3137	4424	4382	5588	3329	4419	1831	4778	3708	4905	2533	1317	3244	4801
ATP5PD	1563	1083	1601	1344	1484	1426	1117	1597	1653	1258	1435	1386	1635	1674	1771	1799	1726	1522	1662	1979	1725	1883	1950	1980	1336	1179	1451	1314	1351	1325	1362	1410	1227	1570	1363	1475	1495	1530	1791	1311	1727	686	2066	1683	2080	1575	677	1827	1711
ATP5PF	1219	950	1254	1142	1326	949	871	1114	1188	1105	1091	1058	1177	1268	1349	1356	1261	1147	961	1184	1188	1011	1109	1186	1398	1338	1387	1199	1355	1344	1297	1257	1183	1339	1171	1215	1181	1128	1391	980	1296	510	1492	1283	1435	925	411	1138	1802
ATP5PO	2846	2132	3085	2533	2617	2590	1971	2660	2648	2434	2401	2264	3660	3394	3721	3390	3417	3017	2778	3690	3638	3215	3223	3491	3161	2722	3180	2708	2721	2759	2965	2903	2729	2820	2637	2933	3195	3354	3933	2707	3509	1452	3886	3219	3909	2672	1052	3152	3883
ATP6AP1	11255	6868	10396	10382	11476	7737	8576	11244	12193	13431	14570	12341	4517	5273	4934	5518	5540	4673	4437	5170	5506	5451	5501	5734	7310	7221	6328	6142	6635	7097	6329	5864	5421	7386	6812	6069	3012	4450	3930	2758	4268	1374	4937	4378	5003	4680	2297	4885	15657
ATP6AP1-DT	46	22	29	45	45	31	48	57	58	72	73	54	22	22	20	27	19	22	25	21	31	24	25	24	25	22	16	11	24	14	29	22	22	40	24	24	15	13	11	14	12	6	10	22	23	30	17	23	55
ATP6AP2	3442	2525	3597	2990	3330	2879	2495	3548	3616	3692	3758	3723	2206	2134	2440	2131	2260	1975	1821	2613	2494	2422	2310	2423	2800	3309	3035	2914	3175	3057	2661	2872	2632	2981	2310	2754	2074	1947	2612	1624	2098	888	2484	1927	2510	1771	1111	2330	4643
ATP6V0A1	1513	978	1444	1515	1704	1198	964	1129	1320	1284	1441	1237	1201	1182	1289	1277	1342	1067	871	1218	987	1217	1175	1242	1270	1104	1015	1446	1446	1563	1268	1178	1142	1294	1151	1054	783	1055	995	777	1082	420	1205	1161	1259	1068	684	1068	2515
ATP6V0A2	1284	982	1333	1136	1297	1041	780	1237	1224	1147	1207	1033	1461	1517	1461	1354	1331	1208	1017	1359	1484	1017	991	1101	1123	1125	1054	1686	1807	1760	1383	1475	1449	1629	1315	1384	1113	1263	1509	1253	1570	660	1463	1239	1583	930	755	1069	1760
ATP6V0A4	3	2	3	4	4	0	2	2	1	4	3	1	3	2	1	4	3	0	1	3	0	2	5	2	1	1	0	7	6	12	1	2	2	2	6	12	0	0	1	1	3	1	0	1	1	4	0	0	11
ATP6V0B	2151	1232	2009	1918	2119	1340	1381	1683	1920	1758	1880	1578	1364	1505	1414	1478	1447	1087	1134	1246	1338	1228	1255	1399	1973	2165	1715	1665	1946	2051	1851	1623	1553	2814	2080	2030	1287	1667	1524	1204	2048	638	1966	1668	1703	1459	732	1620	3186
ATP6V0C	5620	2773	4409	4435	5186	2717	3360	3680	4628	4044	4672	3822	3697	4699	4202	4947	4884	3868	3863	3456	4247	3795	4268	4777	3984	4824	3373	3211	4202	4375	5031	4560	3986	5917	5054	4014	3481	5415	4213	3049	5216	1705	5120	4799	4588	3622	1532	4005	8003
ATP6V0D1	3072	1987	2899	2551	3065	1975	2028	2633	2886	2637	2940	2577	2504	2661	2565	2512	2784	2175	2301	2642	2476	2696	2686	2865	2653	2294	2167	2421	2260	2582	2728	2659	2406	3814	3580	3025	1968	2732	2159	1698	2812	930	3012	2784	3045	3006	1423	3187	4186
ATP6V0D1-DT	19	21	17	10	19	25	4	11	17	15	16	16	30	20	20	29	19	21	18	25	12	27	18	32	16	13	11	8	7	1	24	21	18	24	22	16	6	14	22	7	20	2	33	22	42	25	27	23	35
ATP6V0D2	4	1	1	2	3	2	0	0	10	1	2	1	3	4	12	2	4	0	0	1	13	1	0	1	92	7	5	3	4	6	3	0	6	0	6	2	2	2	5	6	1	1	5	3	15	2	0	7	6
ATP6V0E1	3662	2306	3724	2993	3161	2762	2260	3127	3145	3200	3300	2735	3412	3464	3455	3298	3274	2935	2498	3046	3024	2843	2980	3181	3432	2842	3224	3848	3699	3782	3516	3601	3415	3988	3684	3574	2846	3109	3503	2563	3780	1510	3951	3124	3980	2761	1058	3288	4851
ATP6V0E2	939	498	765	913	1024	636	737	827	893	910	975	811	643	878	739	897	926	694	840	877	970	1035	1094	1210	800	603	516	547	583	570	653	664	562	693	668	507	547	722	560	333	706	211	885	832	893	613	397	619	1228
ATP6V0E2-AS1	37	24	38	43	44	28	19	31	41	33	22	32	51	38	47	60	30	31	58	68	89	32	40	56	25	22	14	69	38	44	58	76	57	156	104	119	25	55	32	53	61	28	87	58	62	88	40	86	53
ATP6V1A	2887	2235	3266	2651	2850	2702	1935	2878	2911	2879	3045	2893	1852	1775	1992	1634	1813	1511	1437	2068	1952	1841	1924	1940	2438	2346	2407	2421	2638	2495	2243	2328	2206	3171	2366	2926	1310	1460	1866	1330	1495	742	1850	1469	2161	1484	1155	1955	4267
ATP6V1B1	2	2	0	0	0	0	3	1	0	3	5	3	0	0	0	0	0	0	0	0	0	0	0	0	0	0	0	0	4	0	0	0	0	4	6	2	1	0	0	0	1	0	0	0	0	2	0	0	1
ATP6V1B1-AS1	2	0	2	2	3	0	0	2	0	0	0	0	1	3	3	0	4	0	2	0	2	0	3	4	0	2	0	1	4	0	8	0	10	10	8	8	0	3	1	1	8	2	3	5	9	5	0	2	0
ATP6V1B2	4805	3423	5226	2980	3259	2837	2371	3055	3238	2813	2965	2854	4555	4472	4522	3409	3642	2992	2905	3930	3278	3370	3407	3419	5748	5211	5454	3699	4027	4193	4269	4318	4398	5604	4701	4844	3994	4389	4966	2990	3936	1723	4677	3869	4816	2982	1928	3571	7264
ATP6V1C1	1918	1534	2198	1451	1579	1527	1135	1544	1646	1463	1459	1421	2134	1995	2089	1767	1746	1529	1479	2086	1816	1750	1782	1840	2594	1992	2232	2397	2105	2193	1912	1954	1969	2593	2073	2450	1723	1871	2254	1575	1932	929	2314	1986	2522	1847	1164	2299	2919
ATP6V1C2	65	43	66	51	57	50	29	48	43	30	40	42	44	39	29	33	44	27	17	24	28	28	31	26	54	65	48	59	68	72	69	62	49	52	49	30	36	37	37	53	40	25	47	35	46	31	22	32	77
ATP6V1D	1562	1152	1666	1156	1327	1346	845	1159	1242	986	1015	951	1720	1513	1826	1386	1328	1267	1039	1317	1285	1003	1021	1086	2089	1864	2136	2447	2438	2358	1797	1843	1771	1962	1592	1983	1607	1541	2124	1655	2060	1001	2212	1639	2312	1325	781	1688	1928
ATP6V1E1	3438	2335	3491	2591	2874	2400	1909	2579	2663	2384	2606	2489	3047	3005	3156	2610	2741	2363	2049	2618	2659	2434	2448	2672	3368	3276	3363	3171	3306	3276	3075	3210	2924	3724	3185	3534	2671	2829	3567	2481	3193	1401	4007	3053	3856	2703	1640	3251	4577
ATP6V1E2	74	55	95	92	101	60	63	91	71	73	80	78	110	139	131	156	178	164	120	132	129	118	134	135	71	61	56	77	68	53	73	101	56	135	162	104	98	116	98	76	131	37	133	132	125	112	71	123	118
ATP6V1F	3090	1892	2677	2636	3155	1727	2177	2591	2824	2520	3120	2507	2595	2864	2662	3020	3009	2508	2448	2530	2674	2796	2762	2919	2145	2115	1996	1866	2203	2321	2648	2396	2245	3003	3088	2598	2093	2906	2569	2029	3228	1096	3217	3004	3016	2736	1055	2828	3562
ATP6V1FNB	15	1	5	10	28	12	9	13	9	11	19	16	5	11	4	2	11	11	9	4	11	14	12	23	5	4	8	17	8	13	6	0	8	18	17	17	3	7	10	4	17	9	6	5	7	12	16	7	19
ATP6V1G1	2475	1791	2450	1835	2286	1957	1530	1867	2177	1986	2231	2188	2318	2310	2467	2083	2005	1640	1463	1803	1839	1619	1596	1897	2727	2773	2770	2646	2749	2633	2627	2627	2682	3464	2503	2947	2391	2177	2967	1728	2109	997	2519	2019	2299	1708	920	2101	3109
ATP6V1G2	14	11	13	9	21	19	11	21	17	15	14	20	6	15	15	6	17	16	17	15	16	21	18	14	12	13	9	8	5	18	20	14	10	29	38	16	13	12	5	9	5	1	20	10	11	15	6	16	21
ATP6V1G2-DDX39B	100	97	51	45	73	123	92	42	70	43	38	70	70	141	81	105	68	61	89	53	79	59	53	90	122	82	102	76	97	66	125	63	109	142	102	70	89	72	100	97	117	48	111	150	131	72	53	85	78
ATP6V1H	1472	1085	1597	1219	1283	1281	799	1291	1343	1330	1364	1199	1332	1274	1433	1100	1117	985	911	1218	1097	1019	1032	1131	1736	1253	1520	1396	1415	1425	1437	1514	1513	1908	1700	1676	1179	1193	1343	895	1205	473	1695	1266	1720	1168	811	1494	2135
ATP7A	631	512	787	566	575	614	477	663	651	705	705	726	412	367	407	282	276	215	261	430	354	331	369	322	689	552	601	607	573	530	672	664	634	901	566	741	261	242	350	269	289	150	445	317	446	387	293	471	878
ATP7B	675	520	627	640	703	516	636	831	814	837	839	809	441	509	429	528	533	439	518	600	630	762	686	728	382	377	425	377	396	367	463	429	393	568	482	478	257	349	296	266	323	118	445	428	531	548	399	526	1042
ATP8A1	545	417	598	620	683	618	634	956	898	1067	1129	1193	93	97	135	87	99	100	201	320	241	391	306	292	399	361	347	142	131	151	222	240	248	245	210	242	83	57	70	25	39	13	78	71	122	121	81	151	779
ATP8A1-DT	0	0	0	0	0	0	0	1	0	0	1	2	0	0	0	0	0	0	0	0	0	0	0	0	0	0	0	0	0	0	0	0	0	4	1	0	0	0	0	0	0	0	0	1	0	0	0	0	0
ATP8A2	7	9	11	7	20	16	9	17	23	16	5	14	3	18	8	2	3	9	9	16	13	3	4	9	23	5	5	6	6	6	5	9	8	33	27	19	5	2	3	8	6	4	2	0	3	2	21	5	16
ATP8B1	1483	1047	1665	1523	1722	1364	1184	1743	1821	1721	1825	1703	453	471	504	463	461	409	440	602	604	709	648	636	1461	1514	1350	946	986	1036	720	672	762	1141	941	967	227	229	273	121	191	95	255	238	320	258	313	324	2185
ATP8B1-AS1	43	27	46	33	53	36	32	39	52	33	44	36	28	40	28	54	51	41	48	39	60	53	44	56	31	37	23	40	48	62	43	54	57	70	42	56	43	30	41	19	28	18	63	38	58	37	20	34	62
ATP8B2	2667	1785	2568	2707	2739	1906	2016	2618	2810	2516	2782	2467	2035	2227	2008	1938	2056	1667	1736	2069	2306	2180	2165	2212	1720	1779	1672	2685	2979	3235	3388	3192	2954	3869	3630	3160	1371	1989	1741	2067	2827	1050	3403	3238	3697	2839	2200	3167	3534
ATP8B3	22	22	28	38	48	20	24	24	37	22	28	19	30	38	27	30	36	22	32	24	31	41	42	40	13	16	8	19	22	17	27	23	16	23	39	26	14	28	8	9	21	7	45	21	41	33	23	23	30
ATP8B4	45	40	52	21	28	31	27	36	31	30	29	22	78	70	63	31	47	36	10	16	34	20	18	23	90	65	71	64	54	47	58	29	36	61	26	60	72	58	79	8	34	8	10	6	13	12	4	7	68
ATP8B5P	1	0	0	0	1	0	1	0	1	0	1	1	1	3	1	1	2	0	2	0	0	0	3	1	0	1	2	0	2	2	2	2	2	0	0	8	1	1	5	6	0	2	0	0	0	1	22	0	4
ATP9A	2340	1655	2439	1992	2090	1640	1791	2221	2320	2574	2738	2469	2372	2538	2564	2322	2447	1977	2096	2699	2624	2884	2807	2714	2253	1655	2118	1764	1699	1759	1802	1867	1864	2586	2115	2212	1689	2127	2145	986	1343	559	1950	1740	2108	2134	1672	2243	3377
ATP9B	442	277	470	527	627	453	391	499	562	627	684	582	413	475	423	511	529	469	426	499	490	534	503	496	375	325	392	307	320	343	556	520	465	767	723	675	297	396	340	270	453	142	586	533	544	568	419	566	625
ATPAF1	1119	743	1122	1000	1112	1075	832	1106	1104	1154	1142	1051	1191	1129	1126	1201	1309	1197	1113	1489	1399	1304	1265	1258	949	872	1122	1100	1049	1094	1077	1046	992	1338	1040	1117	1002	1066	1173	933	1259	601	1612	1222	1546	1017	716	1203	1358
ATPAF2	547	335	441	397	545	326	343	453	494	440	528	419	462	615	555	556	528	485	507	573	575	586	601	611	396	406	360	379	404	393	508	486	439	573	528	484	427	523	522	349	507	181	652	570	619	534	262	513	669
ATPSCKMT	279	236	325	318	363	356	308	394	359	419	389	333	322	286	309	345	320	325	287	462	413	354	332	364	257	198	260	152	120	157	179	220	165	250	223	192	260	230	302	120	142	62	274	215	286	184	75	180	355
ATR	630	504	713	655	698	660	474	651	678	641	692	683	988	877	952	1004	1017	873	767	1073	999	867	786	814	664	748	770	1126	1158	1115	1001	1200	1070	1000	771	998	770	874	911	1014	1106	580	1147	951	1355	700	416	833	987
ATRAID	1596	993	1525	1488	1539	1155	1177	1461	1646	1730	1867	1656	1330	1528	1452	1412	1503	1174	1270	1525	1446	1496	1562	1612	1282	1309	1092	927	1031	1094	1171	1090	1066	1522	1445	1265	1086	1252	1329	820	1234	459	1594	1301	1650	1360	739	1441	2025
ATRIP	518	302	516	420	578	288	326	390	464	391	364	333	559	633	527	570	552	443	436	498	605	510	538	519	457	497	471	409	462	500	604	548	488	677	612	545	539	670	636	392	602	192	655	562	551	444	279	499	724
ATRN	3379	2665	3921	3354	3935	3056	2820	3950	3925	4543	4703	4492	2431	2435	2502	2481	2596	2095	1913	2554	2401	2466	2436	2408	3052	2754	2797	2794	2614	2807	2634	2647	2613	2675	2369	2509	1779	1985	2294	1642	2135	820	2597	2165	2514	1879	1426	2288	5427
ATRNL1	62	53	89	71	91	88	45	82	108	106	131	102	6	1	4	1	0	5	6	19	11	5	11	8	29	30	23	22	5	13	6	11	11	24	24	20	6	1	3	3	7	1	2	1	5	2	12	9	100
ATRX	2205	1892	2594	2106	2020	2054	1817	2565	2694	2486	2579	2624	2431	2299	2521	2160	2416	1970	2041	3094	2817	2590	2454	2463	2884	2329	2839	2354	2152	1897	2144	2264	2198	2406	1703	2160	1870	1778	2583	1534	1687	998	2140	1841	2538	1506	1476	2043	3158
ATXN1	881	633	900	771	880	673	633	983	1025	1118	1308	1163	514	587	612	521	518	469	513	697	604	681	709	635	1058	946	821	445	477	476	549	629	648	848	711	753	378	425	477	307	355	169	623	567	553	755	466	807	1229
ATXN1-AS1	12	14	9	9	16	7	15	14	17	15	20	12	15	9	17	13	16	11	8	11	21	16	18	16	8	14	1	2	2	10	9	3	5	8	2	10	5	9	10	5	9	6	13	7	8	7	3	11	24
ATXN10	3170	2182	3266	2717	3160	2598	2205	2740	2875	2576	2816	2538	4144	3901	4079	3821	4024	3478	3243	4037	3932	3521	3577	3760	3690	3168	3500	2889	3302	3271	3489	3541	3294	3715	2918	3127	3577	3812	4429	2973	3801	1716	4430	3587	4306	2883	2107	3326	4505
ATXN1L	2062	1445	2164	1779	1839	1368	1413	1915	1821	1839	2040	1722	1739	1708	1863	1538	1562	1302	1282	1767	1687	1543	1543	1497	3099	2608	2709	2108	2104	2239	2191	2101	2077	2692	2400	2269	1536	2012	1863	1138	1472	641	1670	1612	1896	1582	1232	1731	3018
ATXN2	1283	848	1179	1117	1089	721	841	1214	1263	1023	1228	1067	1218	1156	1181	1176	1190	1047	1020	1231	1173	1313	1295	1232	884	989	991	909	1078	1042	1131	1086	1089	1821	1694	1566	858	957	1015	737	1156	490	1273	1257	1336	1401	826	1520	1788
ATXN2-AS	8	2	6	6	1	0	0	0	2	0	2	4	6	4	3	5	1	2	3	1	3	0	0	0	7	3	3	0	0	0	2	1	4	5	3	5	2	0	1	0	3	0	3	1	5	3	3	0	11
ATXN2L	4760	2680	4131	3922	4523	2165	3035	3492	4161	3635	4294	3666	4659	5371	5114	5795	5917	4660	4793	5113	5387	5478	5874	5865	4431	4637	3994	4246	4712	5048	6105	5583	5129	11403	10373	8918	4084	6068	4912	4367	7077	2351	6917	6391	6217	7989	4591	8534	7188
ATXN3	305	222	331	221	283	253	208	299	337	269	259	284	278	237	282	240	250	274	308	407	351	336	335	312	365	337	354	390	311	290	289	361	307	393	317	372	228	215	371	196	216	120	337	249	361	272	184	319	426
ATXN7	377	325	459	365	435	303	304	423	473	386	405	394	563	552	601	516	524	402	388	517	523	505	462	430	886	707	751	553	577	610	608	624	559	801	710	765	492	551	649	414	533	230	574	548	648	540	518	701	585
ATXN7L1	209	134	217	223	204	169	185	223	240	233	256	277	185	202	212	244	239	191	162	249	203	227	206	217	243	150	162	294	264	316	294	282	287	605	447	508	167	157	197	165	236	106	290	304	354	322	233	365	259
ATXN7L2	192	102	165	170	161	104	99	125	144	118	120	114	91	121	109	101	107	79	108	99	90	88	108	90	98	159	105	162	269	270	309	248	244	515	455	327	83	125	103	71	118	29	147	115	133	120	70	142	239
ATXN7L3	3529	2172	3406	3224	3697	2533	2809	3323	3800	3659	3882	3376	2527	2885	2819	2664	2584	2271	2433	2902	3015	2979	2960	3075	2743	2916	2537	2447	2532	2714	3173	2843	2719	3420	3196	2857	1910	2696	2402	1685	2441	902	3340	2780	3018	2561	1772	2679	4985
ATXN7L3-AS1	0	0	1	2	2	1	3	1	2	1	0	1	1	0	0	1	0	0	2	0	1	3	1	0	2	3	1	1	0	0	0	1	0	0	1	1	0	1	3	1	1	0	0	0	3	1	0	0	5
ATXN7L3B	3112	2223	3186	2691	2957	2311	2029	2927	3017	3164	3247	2997	3352	3282	3329	2772	2818	2504	2625	3469	3322	3122	3145	3225	3326	2682	3330	2775	2545	2644	2872	2856	2698	3258	2628	2713	2632	2712	3289	1824	2415	1092	3402	2717	3550	2255	1692	2721	4628
ATXN8OS	0	0	0	0	0	0	0	0	0	0	0	0	0	0	0	0	0	0	0	0	0	0	0	0	5	2	11	0	20	0	2	2	1	2	1	0	0	0	0	0	0	0	0	0	0	0	0	0	0
AUH	141	110	166	140	149	121	134	147	194	151	162	147	155	173	183	186	137	124	180	189	231	211	169	169	144	113	142	80	111	138	163	136	123	233	169	201	132	107	164	84	120	40	211	193	242	181	138	222	199
AUNIP	67	73	82	82	93	65	59	66	65	41	52	63	183	159	141	207	161	159	172	238	295	234	239	188	68	62	73	99	87	133	141	138	124	161	167	151	138	135	153	133	201	67	262	182	263	166	102	219	70
AUP1	2886	1601	2570	2614	2863	1693	1864	2358	2719	2326	2527	2193	2571	2841	2818	3231	3141	2629	2497	2774	2923	2733	2786	3030	2328	2380	1932	2833	3210	3660	3027	2902	2647	4004	3719	3211	2353	3241	2924	2470	4166	1392	4015	3594	3436	3360	1467	3584	4124
AURKA	1189	930	1298	665	775	671	614	750	796	462	476	465	1751	1696	1704	1284	1190	1090	1289	1621	1639	1420	1474	1299	1423	1258	1581	1340	1234	1262	1115	947	1038	1061	840	872	1577	1503	1778	1124	1370	566	1711	1397	1714	986	534	1157	1648
AURKAIP1	2034	1122	1627	1673	2118	1505	1315	1607	2003	1425	1604	1455	1926	2182	1943	2332	2305	1863	1947	1874	1945	1728	2032	2265	1945	1906	1689	1614	1977	2123	2084	1864	1499	2337	1914	1561	1730	2626	1917	1637	2821	870	2545	2353	1989	1675	989	1549	2676
AURKB	1600	845	1500	1110	1220	907	842	1096	1232	672	763	642	1513	1644	1511	1865	1657	1532	1614	1754	1948	1776	1817	1832	1299	1428	1269	1144	1347	1428	1205	1029	1085	1015	981	780	1339	1725	1549	1320	1909	612	1945	1820	1910	937	465	988	1837
AURKC	12	5	8	7	7	3	11	6	6	1	3	3	10	12	8	7	4	9	4	6	5	2	5	7	2	10	8	9	2	3	5	4	10	3	5	5	6	8	7	7	4	2	9	3	8	6	10	6	6
AUTS2	976	621	920	1111	1254	777	933	1106	1314	1213	1424	1191	716	883	752	719	783	581	702	781	914	804	840	820	820	833	740	803	819	903	982	927	835	964	860	771	618	893	852	488	748	310	765	736	803	521	430	591	1412
AVEN	482	343	409	442	526	426	412	485	491	480	531	424	685	665	722	618	656	616	632	742	846	639	688	736	762	468	539	567	579	647	638	597	578	688	577	605	628	699	803	517	737	306	1106	768	877	627	425	684	654
AVIL	40	31	27	46	57	22	22	33	33	38	34	25	20	34	23	21	27	11	10	19	17	15	12	25	4	14	13	14	19	29	17	28	14	51	34	30	18	9	8	12	31	3	27	24	25	31	35	27	59
AVL9	1696	1316	1876	1162	1307	1282	931	1263	1254	1119	1194	1165	1779	1724	1925	1658	1760	1461	1486	1962	1771	1724	1768	1807	1664	1508	1860	1546	1517	1514	1484	1523	1452	2672	2018	2294	1150	1287	1590	1218	1498	577	1903	1466	2043	1520	1387	1869	2890
AVP	0	0	0	0	0	0	0	0	0	0	0	0	0	0	0	0	0	0	0	0	0	0	0	0	0	0	0	0	0	0	0	0	0	0	0	0	0	0	0	0	0	0	0	0	0	0	0	0	0
AVPI1	103	54	66	65	67	53	40	50	52	58	73	66	73	91	83	98	101	86	76	52	76	110	83	109	34	29	43	43	49	39	65	60	50	92	101	89	39	61	60	33	49	26	64	65	70	79	68	76	121
AVPR1A	1	1	0	1	2	0	2	2	4	4	2	3	0	1	0	1	1	1	2	3	6	4	1	2	17	7	4	0	0	5	0	1	0	2	6	0	3	3	0	0	0	0	0	0	0	1	4	2	1
AVPR1B	0	0	0	0	0	0	0	0	0	1	0	0	0	0	0	0	0	0	0	0	0	0	0	0	0	0	0	0	0	0	0	0	0	2	0	0	0	0	0	0	0	0	0	0	0	0	7	0	0
AVPR2	6	0	8	9	10	4	12	10	10	11	7	5	0	0	0	0	0	0	0	0	1	3	1	4	2	3	2	2	1	2	5	3	1	1	3	8	1	0	0	0	0	0	0	0	3	0	10	2	4
AWAT2	0	0	0	0	0	0	0	0	0	0	0	0	0	0	0	1	0	1	0	0	0	1	2	0	0	0	0	0	0	0	0	0	0	0	0	0	0	0	0	0	0	0	0	0	0	0	0	0	0
AXDND1	3	2	1	1	0	0	0	1	0	0	0	0	0	2	0	0	1	0	1	0	0	0	1	0	0	0	0	1	1	0	3	1	2	1	5	2	1	0	2	0	2	0	3	6	1	2	6	0	2
AXIN1	1179	679	921	888	1070	698	699	819	983	910	1076	883	979	1154	1006	1317	1260	1009	971	977	971	1118	1152	1258	900	1094	830	843	1188	1247	1168	1029	922	1244	1181	905	798	1432	964	904	1484	445	1253	1206	1164	1046	640	1036	1554
AXIN2	52	15	54	44	25	30	23	40	41	29	49	53	22	28	19	19	38	19	44	51	42	50	37	46	29	32	15	25	14	54	41	24	25	93	53	62	11	21	17	22	18	13	67	63	74	79	51	99	91
AXL	3112	2101	3279	2836	3280	2245	2171	2290	2791	1328	1469	1319	9228	9704	9323	12092	12450	9596	6514	7294	6701	5011	6056	6393	4740	3444	4778	7107	7014	7514	7467	6655	6733	9917	9053	7878	6832	10088	8784	8492	12749	4501	9817	8901	8133	6288	3766	6619	4293
AZGP1	0	0	0	0	0	0	0	0	0	0	0	0	0	0	0	0	0	0	0	0	0	2	0	0	0	0	0	0	0	0	0	0	0	0	0	0	0	0	0	0	0	0	0	0	0	0	20	0	0
AZI2	701	521	717	574	666	581	519	645	666	595	593	627	674	699	729	762	670	632	667	907	880	755	778	826	1225	1258	1249	1116	1095	1163	859	938	923	1488	1119	1404	823	839	1030	716	903	436	1084	775	1009	784	743	1065	931
AZIN1	4995	3945	5534	3834	4446	4189	2908	3868	4153	3388	3311	3416	3704	3598	3953	3754	3851	3322	2737	3524	3618	2678	2954	3072	8249	8455	8042	6708	6762	6766	4918	4854	4973	6834	4962	5626	3577	3591	4462	2856	3488	1801	4201	3065	4042	2531	2016	3426	7397
AZIN2	43	24	35	44	40	43	23	37	50	35	63	43	17	27	20	21	38	26	28	29	19	25	26	25	14	28	18	17	30	27	25	33	25	50	37	53	32	20	22	24	32	7	26	20	21	19	18	29	57
AZU1	8	3	2	5	9	6	1	6	4	3	6	5	3	8	1	3	13	1	2	1	5	2	3	3	0	0	0	0	1	0	0	1	0	0	2	1	3	58	13	0	4	0	0	4	0	0	9	0	7
B2M	6461	4501	6360	5578	6214	5662	4912	6710	7068	8092	9051	7991	5546	5584	6001	5654	5623	5111	5353	6842	6755	7564	7917	8213	14712	33337	16921	37307	55364	56261	59715	63265	56706	82112	70311	75685	19877	20476	23258	27933	37567	17376	48695	39653	54139	37704	14556	44187	8252
B3GALNT1	91	101	147	182	218	203	142	176	224	211	212	201	183	138	185	347	340	331	288	370	364	388	353	336	228	268	170	410	403	424	375	340	295	421	288	299	191	190	199	290	324	166	503	413	560	373	277	469	178
B3GALNT2	644	443	632	510	541	478	360	532	608	530	490	509	889	810	833	724	693	632	590	792	738	570	615	577	730	689	693	624	681	822	714	728	713	968	863	903	738	738	998	598	738	347	809	630	762	638	407	774	920
B3GALT1	14	7	12	14	37	12	15	15	9	15	15	18	28	31	31	16	30	22	44	47	34	24	44	38	16	23	23	46	69	64	52	43	39	40	22	15	31	29	49	84	111	34	36	46	68	27	30	22	23
B3GALT1-AS1	0	0	0	0	0	0	0	0	0	0	2	3	0	0	0	0	0	0	0	0	0	0	0	0	0	0	0	0	0	0	0	0	0	0	0	0	0	0	0	0	0	3	0	0	1	0	0	0	1
B3GALT2	1	0	1	1	0	0	3	3	4	8	3	1	0	0	0	1	0	0	0	3	1	5	2	0	1	3	4	0	4	1	0	0	0	0	0	0	0	0	0	4	2	0	0	1	1	0	0	0	0
B3GALT4	185	96	116	131	146	102	144	168	202	280	285	193	51	54	51	65	52	44	61	65	72	95	88	112	68	99	78	32	28	51	68	48	58	116	113	70	21	39	45	31	43	15	100	108	113	129	62	123	215
B3GALT5	49	27	39	21	27	33	16	32	24	16	37	24	21	19	24	11	13	23	6	8	12	8	9	7	31	41	36	91	69	68	66	54	53	72	58	71	9	8	11	13	29	10	17	15	4	12	28	6	65
B3GALT5-AS1	3	0	8	5	11	3	3	4	5	6	6	6	2	5	0	0	2	6	1	0	0	0	2	0	1	0	0	8	6	3	5	9	5	21	19	11	4	1	1	4	1	0	2	0	0	1	7	1	11
B3GALT6	2454	1267	1842	2212	2655	1701	1648	2008	2368	2257	2464	2127	1395	1708	1537	1885	1755	1336	1417	1351	1579	1529	1757	1870	1844	2021	1422	1224	1446	1586	1615	1484	1194	1675	1398	1102	1174	1933	1427	842	1431	462	1677	1407	1498	973	696	1061	3238
B3GALT9	101	78	109	53	43	39	42	36	35	44	50	42	103	79	90	62	67	57	41	54	56	39	47	46	55	49	85	75	68	75	62	81	65	112	84	78	64	70	93	79	90	30	126	73	97	52	36	57	138
B3GAT1	147	56	110	70	98	55	24	27	21	12	14	16	63	77	58	50	49	35	9	19	8	12	9	9	147	92	140	60	53	64	16	5	12	42	38	38	53	78	78	28	30	12	8	10	9	3	22	1	138
B3GAT1-DT	15	8	17	5	10	14	3	3	2	3	1	0	11	6	4	3	4	7	1	0	1	3	0	0	4	8	24	2	6	7	5	6	4	8	2	1	2	2	4	0	0	4	0	0	0	0	22	0	18
B3GAT2	4	5	5	7	12	4	4	9	10	4	7	6	5	7	5	4	6	4	4	9	1	5	5	7	22	6	3	19	5	16	4	5	8	14	5	7	1	9	1	1	3	5	3	5	9	3	6	13	22
B3GAT3	1475	704	1143	1084	1463	880	887	1098	1305	1218	1375	1204	626	843	711	863	991	658	724	669	792	832	844	916	681	946	595	651	875	917	1028	932	770	1183	1077	882	468	851	611	575	1033	251	995	993	981	847	470	859	1981
B3GLCT	997	874	1088	805	886	828	606	931	920	919	1030	976	535	538	588	406	500	360	388	432	434	448	399	473	860	1015	902	776	793	832	620	718	663	767	527	577	489	487	564	326	357	185	436	366	522	347	168	352	1368
B3GNT2	1174	836	1145	1031	1168	940	819	1141	1201	1365	1388	1336	600	567	586	534	536	489	479	641	641	653	648	649	1750	1922	1679	1018	985	934	789	848	704	1351	1030	1065	759	814	984	665	797	418	974	720	1075	774	575	865	1455
B3GNT3	0	0	0	2	1	0	0	3	0	0	5	3	0	0	0	1	0	0	0	0	0	0	0	0	0	0	0	0	0	0	0	0	0	0	0	0	0	0	0	0	0	0	0	0	0	0	0	0	0
B3GNT4	7	1	9	4	3	0	8	0	7	5	4	4	4	7	4	5	6	7	0	3	1	9	4	6	7	14	14	1	12	6	6	5	6	2	2	10	10	6	7	6	2	0	11	3	11	0	5	2	18
B3GNT5	255	192	267	179	219	222	162	197	209	259	217	261	296	221	285	336	292	267	267	295	253	340	320	319	554	520	683	972	1050	1049	986	1041	1046	1238	888	1042	813	701	1066	1307	1624	811	1928	1448	1800	1297	852	1804	292
B3GNT6	0	0	0	0	0	0	0	0	0	0	0	0	0	0	0	0	0	0	0	0	0	0	0	0	0	0	0	0	0	0	0	3	2	0	0	0	0	0	1	0	0	3	0	0	0	0	0	0	0
B3GNT7	19	7	25	16	35	12	14	17	18	11	24	11	237	261	210	267	269	216	158	185	158	150	178	169	25	21	25	34	43	34	15	8	20	48	21	17	212	260	185	390	611	184	266	239	198	155	109	145	48
B3GNT8	204	103	142	147	210	99	139	182	219	215	219	177	35	34	30	35	38	47	39	39	37	49	66	72	60	58	35	11	24	21	65	73	58	94	73	50	4	23	21	8	25	11	66	48	73	61	21	70	270
B3GNT9	49	32	23	40	60	42	49	60	51	82	90	89	44	46	49	41	37	17	31	38	28	43	44	42	17	27	13	42	46	48	49	34	32	194	186	151	22	45	22	40	39	23	26	57	30	88	52	89	55
B3GNTL1	113	55	76	118	134	89	90	116	110	98	89	63	119	140	156	222	221	143	166	119	144	131	153	190	53	70	70	90	91	70	116	95	109	145	123	63	122	114	111	89	166	62	168	166	189	139	117	93	137
B4GALNT1	5	19	14	13	23	10	10	15	18	13	15	19	3	1	2	3	0	3	2	1	5	1	1	6	16	23	11	11	1	3	6	3	10	4	6	5	0	0	0	2	4	3	0	1	5	0	6	6	29
B4GALNT2	0	0	0	2	0	0	0	0	0	3	1	1	0	1	0	0	2	0	2	0	0	0	1	0	0	0	0	0	1	1	0	0	1	1	2	0	0	0	0	0	1	0	0	0	1	0	0	0	0
B4GALNT3	12	8	18	14	14	10	17	3	15	8	7	6	26	31	18	25	23	29	15	22	11	7	18	7	33	16	35	32	31	72	22	10	9	13	14	8	12	36	22	25	21	13	13	18	14	13	12	5	10
B4GALNT4	108	66	89	178	207	132	136	207	290	233	287	223	126	169	131	187	177	169	221	180	193	274	290	292	68	102	61	72	118	159	194	140	106	99	112	86	71	189	102	76	135	40	182	168	176	97	64	76	166
B4GALT1	4290	2857	4145	3297	3635	2797	2538	3300	3822	3962	4048	3848	1952	2054	2283	2134	2196	1890	2111	2573	2754	2480	2514	2543	8889	7194	7086	6948	6487	6803	3797	3595	3564	4020	3272	3005	2733	3597	3651	3051	4090	1692	3589	3086	3519	2233	1662	2643	6508
B4GALT1-AS1	26	14	22	13	23	15	12	20	21	31	26	21	21	9	16	8	17	16	15	19	15	24	21	22	18	16	21	8	18	21	20	8	15	17	22	31	13	14	15	11	16	7	17	9	20	19	0	19	26
B4GALT2	2905	1517	2498	2683	3085	1795	2054	2370	2873	2331	2850	2301	2317	2828	2467	3101	3109	2362	2370	2281	2668	2463	2690	2908	2591	2240	2099	2207	2403	2790	2427	1980	1824	2696	2325	1862	1722	2614	1995	1463	2510	828	2166	1980	1945	1657	805	1661	3761
B4GALT3	1459	816	1410	1281	1346	958	981	1310	1459	1327	1571	1317	926	1013	988	1050	1022	847	966	1035	1120	1241	1084	1219	1048	1281	1090	910	1092	1101	1311	1052	1159	1446	1314	1157	856	1130	1037	767	1124	387	1255	1138	1275	1050	593	1194	1972
B4GALT4	213	172	225	216	202	201	126	207	205	159	223	207	159	154	182	115	133	125	102	152	144	151	161	112	259	354	278	260	252	335	290	253	250	267	205	249	162	182	208	120	164	58	211	214	249	156	113	225	353
B4GALT5	5705	4055	5615	5009	5185	4421	3790	5262	5344	5106	5404	4908	4468	4676	4592	4883	4920	4228	3740	4799	4883	4509	4490	4405	12890	12751	12357	14348	14820	15212	8506	8188	8105	8137	6891	7089	9223	10893	11446	10407	14389	6100	10188	9129	11252	8036	6708	9334	7761
B4GALT6	573	504	589	528	562	580	436	606	714	510	503	584	629	513	724	605	657	596	686	925	906	790	773	799	586	552	692	541	518	478	555	535	552	571	374	497	422	351	539	352	390	250	865	627	999	451	292	606	795
B4GALT7	1177	601	936	1079	1258	650	816	978	1192	1099	1279	1045	700	846	836	984	926	645	659	624	748	743	770	863	581	844	607	725	818	850	937	822	721	1114	1042	786	527	920	616	592	966	293	855	869	947	839	391	728	1380
B4GAT1	1593	911	1492	1547	1734	1229	1449	1812	2116	2160	2403	2089	980	1200	1150	1335	1341	1128	1335	1660	1628	1525	1640	1745	1092	1033	872	727	842	855	1117	1054	822	1085	947	834	720	972	840	498	702	257	1383	1179	1214	1021	545	1067	2152
B4GAT1-DT	22	8	16	21	27	27	21	26	23	22	31	18	18	19	13	10	13	11	17	15	17	16	7	20	13	9	13	14	13	33	18	14	7	11	21	16	8	19	20	16	12	4	15	6	9	9	15	17	15
B9D1	174	84	143	129	158	111	115	171	187	162	193	183	174	204	184	186	178	158	194	207	172	215	288	241	96	99	121	107	92	171	194	159	173	268	246	231	127	222	131	105	212	61	301	270	292	327	136	330	212
B9D2	281	180	232	185	248	130	186	213	254	239	288	201	206	237	197	220	236	195	229	247	221	239	260	270	181	171	161	112	131	168	196	183	154	231	205	129	144	248	226	105	187	63	242	259	251	204	69	213	335
BAALC	340	213	313	284	308	298	247	312	369	294	274	233	74	128	106	93	107	109	403	580	608	930	852	810	348	258	296	170	182	186	86	89	121	235	162	107	116	92	99	36	79	32	110	106	149	196	134	287	436
BAALC-AS1	70	61	75	77	79	63	70	96	102	104	123	109	31	27	40	39	44	41	41	50	61	79	51	39	133	119	85	92	86	65	49	66	82	160	67	110	22	27	22	31	37	12	43	33	53	52	54	52	89
BAALC-AS2	0	0	0	0	0	0	0	0	0	1	2	0	0	0	0	0	0	0	0	3	0	2	3	1	2	15	2	9	9	16	0	1	0	0	0	2	0	4	3	11	9	3	0	0	1	0	0	1	2
BAAT	1	0	1	0	1	0	0	0	1	1	0	0	0	0	1	0	1	2	0	3	4	0	0	0	2	0	4	9	6	5	1	0	0	7	4	5	1	0	3	1	1	1	1	1	2	3	3	1	1
BABAM1	2891	1764	2680	2363	2731	1943	1807	2514	2746	2531	2704	2291	2399	2705	2725	2834	2740	2396	2312	2554	2782	2566	2613	2862	2632	2345	2237	2074	2212	2423	2821	2555	2313	3107	3013	2505	1977	2753	2480	1783	2674	877	3348	2968	3275	2596	1414	2533	3721
BABAM2	436	285	475	538	553	405	393	609	575	601	643	607	646	612	614	630	671	575	550	726	699	705	747	690	554	381	464	377	349	394	527	557	508	807	697	738	540	516	663	369	570	203	830	621	785	682	368	776	630
BACE1	1626	1075	1601	1574	1821	1357	1140	1509	1754	1633	1754	1579	1010	1004	1158	1070	1139	947	824	1068	998	1016	992	1049	1199	1180	1216	1157	1225	1424	1095	1066	1042	1512	1237	1377	735	934	857	677	878	334	999	751	849	945	555	992	2216
BACE1-AS	160	78	150	150	137	104	68	129	148	151	163	148	172	115	112	164	179	100	110	169	207	175	143	174	139	96	97	151	148	162	79	123	120	111	95	103	93	95	112	84	110	60	117	142	164	118	118	112	200
BACE2	1418	939	1469	1642	1842	1339	1255	1958	2009	2673	2906	2497	223	249	185	244	262	206	211	236	292	299	294	276	1025	968	717	560	702	764	655	561	581	894	801	795	197	261	271	261	406	168	549	409	517	311	231	382	2022
BACH1	896	674	882	638	734	719	604	764	861	1001	941	921	1208	1054	1282	908	1015	897	775	1171	1052	1005	1110	928	1767	1579	1874	1500	1557	1416	1136	1151	1208	1522	1231	1491	1086	1100	1435	1008	1077	525	1170	904	1178	995	767	1363	1217
BACH1-AS1	0	0	0	0	0	0	0	0	0	0	0	0	0	0	0	0	0	0	0	0	0	0	0	0	0	1	0	0	0	0	0	0	0	0	0	0	0	0	0	0	0	0	0	0	0	0	0	0	0
BACH1-IT1	0	2	1	0	0	0	0	0	0	0	0	0	1	0	0	0	0	0	0	2	1	1	1	1	0	2	0	0	1	0	0	0	1	0	0	2	0	0	0	0	1	0	0	1	0	0	0	0	2
BACH1-IT2	0	1	0	3	0	0	1	0	1	0	0	0	0	1	5	0	1	0	0	0	0	0	0	0	0	2	0	1	0	0	0	0	0	0	2	0	1	0	2	0	0	0	2	1	0	2	0	1	0
BACH2	90	84	120	63	88	84	69	126	109	217	197	231	74	79	80	52	49	38	60	87	112	98	89	78	113	99	73	102	53	75	73	81	73	281	270	228	86	76	81	16	15	3	53	46	55	156	117	152	168
BAD	766	426	616	707	788	529	577	583	854	699	781	708	552	613	551	748	779	588	598	592	699	702	841	914	714	720	495	456	560	619	620	515	463	910	664	504	416	704	577	414	747	232	663	587	531	535	392	606	1065
BAG1	1560	1095	1505	1414	1732	1445	1116	1411	1621	1551	1604	1432	1891	1982	1847	1779	1803	1577	1436	1799	1788	1537	1489	1648	2421	2242	2352	2129	2183	2159	2063	1867	1823	2999	2466	2284	1916	2055	2399	1650	2041	821	1967	1575	1703	1408	1267	1505	2224
BAG2	196	181	218	182	228	243	109	200	227	133	142	199	290	258	349	374	341	344	310	394	365	288	315	336	272	298	350	511	546	570	440	449	438	392	294	365	325	264	405	329	397	171	593	487	625	252	196	353	278
BAG3	3564	2113	3166	2853	3237	2043	2035	2394	2737	2067	2345	2010	3534	3842	3612	3156	2901	2374	2411	2627	2695	2305	2618	2641	2963	3169	3236	3471	3835	4064	3693	3147	3111	3712	3575	2982	2685	3997	3605	1739	2689	969	3345	3070	3154	2406	1614	2723	4278
BAG4	469	356	506	419	472	389	317	425	480	365	411	394	432	425	517	510	484	376	419	543	511	433	466	502	586	483	653	652	609	591	578	551	542	681	456	539	490	350	601	455	495	256	657	520	666	404	280	496	665
BAG5	1229	794	1136	1011	1058	997	733	1031	1059	1003	1016	1020	1196	1060	1234	1054	1089	986	952	1308	1261	1011	1080	1120	1626	1252	1466	1279	1348	1279	1372	1437	1314	1538	1225	1440	1038	982	1262	823	1135	511	1419	1061	1373	964	720	1015	1653
BAG6	9649	5600	8564	8610	9397	5281	6544	8117	9095	8121	8760	7417	8512	9929	9116	10105	10356	7862	8725	9418	9694	9151	9715	9981	9229	8388	7475	7469	8297	9018	9034	8003	7402	10775	10420	8411	6541	10419	8379	6295	10627	3387	10790	9884	9802	8050	4820	8299	14212
BAHCC1	757	457	587	885	1116	547	801	909	1009	1051	1148	971	785	975	897	956	900	821	1165	1118	1342	1576	1453	1438	480	543	396	572	789	810	776	663	594	938	937	761	457	882	588	587	934	273	1050	1196	1048	883	648	830	1104
BAHD1	1606	965	1470	1367	1540	1015	1137	1338	1492	1436	1514	1318	1029	1188	1045	1123	1198	968	945	1076	1185	1046	1079	1129	1256	1308	1152	1208	1304	1464	1265	1135	966	1489	1296	1122	670	1201	995	716	1130	351	1135	1062	1150	894	584	929	2404
BAIAP2	735	385	614	668	812	504	485	627	754	572	635	519	494	549	499	697	718	626	817	773	898	1043	1098	1032	476	510	373	460	461	492	684	578	549	924	804	643	354	573	472	403	677	213	934	845	835	979	459	939	891
BAIAP2-DT	1599	951	1490	1383	1296	952	1196	1653	1681	1972	2176	1874	519	643	644	739	787	706	905	1243	1086	1616	1389	1281	559	441	436	389	434	444	561	465	504	600	620	545	238	387	309	288	454	140	604	597	712	711	454	707	2098
BAIAP2L1	30	23	24	51	46	33	20	31	41	22	29	21	32	49	48	67	74	63	46	58	61	64	71	45	36	41	43	49	56	58	36	58	28	41	36	37	25	47	47	76	55	30	63	59	54	43	55	36	51
BAIAP2L2	31	10	15	30	56	24	27	30	34	23	42	22	11	16	19	15	13	13	11	9	25	20	26	26	8	15	11	14	32	35	41	38	21	82	49	48	5	29	15	13	17	4	27	10	19	26	17	40	39
BAIAP3	147	74	116	247	286	192	149	218	241	218	222	164	35	53	40	66	62	76	127	100	108	210	161	150	99	108	60	39	53	47	58	50	49	70	89	95	27	37	59	23	37	12	60	60	46	98	35	85	206
BAK1	920	558	822	785	928	547	605	773	865	652	716	593	491	619	556	684	702	468	473	526	526	516	477	494	1039	786	807	1004	1018	1084	1056	894	924	1199	997	911	482	723	572	487	802	276	774	694	606	576	252	576	1366
BALR6	1	2	2	2	1	0	0	6	2	0	0	1	0	0	0	2	0	0	1	0	2	0	2	4	0	0	3	0	3	0	5	0	3	0	2	2	1	0	0	0	0	0	2	3	3	3	0	0	3
BAMBI	315	246	344	540	649	403	331	552	654	484	739	594	344	374	356	325	320	325	450	524	607	652	699	549	1665	2020	1339	393	334	434	403	275	303	569	430	335	538	627	477	214	316	116	356	283	243	310	186	277	443
BANCR	0	0	0	1	0	0	0	0	1	0	0	0	0	0	0	0	0	0	0	0	0	0	0	0	1	3	0	0	1	4	0	0	0	1	0	0	0	0	0	0	2	0	3	0	0	0	0	0	0
BANF1	3912	2452	3708	3465	3977	3317	2573	3233	3848	2821	3177	2912	4092	4568	4283	4434	4544	3764	3658	3915	4650	4071	4172	4472	3748	3701	3477	3208	3754	3904	3826	3483	3492	3489	3318	2965	3549	4199	4201	3142	4704	1940	4894	4312	4413	2944	1923	3181	4720
BANK1	6	1	5	8	0	11	7	8	4	3	6	2	1	0	2	5	5	2	1	4	5	9	3	7	9	4	4	9	20	17	3	5	4	7	6	12	0	1	3	0	6	4	3	5	5	3	4	6	3
BANP	1086	688	1086	608	740	417	492	592	624	515	735	552	856	1022	925	743	682	633	605	631	705	781	682	730	906	1154	883	680	772	771	953	819	782	1239	1197	1019	860	1239	1083	587	895	289	972	874	910	706	488	857	1364
BAP1	4483	2704	4194	3214	3643	2482	2619	3418	3658	3518	3782	3379	3710	4078	3936	3775	3830	3117	3362	3872	3763	3782	3826	3950	4190	3448	3667	2958	3067	3350	3424	3189	3099	3735	3640	3092	2841	4101	3555	2387	3666	1159	3932	3542	3876	3018	1952	3252	6071
BARD1	299	216	326	259	237	249	203	297	251	225	206	198	322	311	318	293	281	263	315	372	394	272	316	295	427	359	396	323	263	289	284	260	301	409	286	323	265	263	408	267	233	115	389	249	298	189	141	329	388
BARHL1	1	3	0	0	0	0	0	0	0	1	0	0	0	0	0	0	3	0	0	0	0	0	4	0	2	0	2	0	0	0	0	6	0	6	6	3	0	0	0	0	0	0	0	0	0	1	0	0	0
BARHL2	0	0	0	0	0	0	0	0	0	0	0	0	0	0	0	0	0	0	0	0	0	0	0	0	0	0	0	0	0	0	0	0	0	5	0	1	0	0	0	0	0	0	0	0	0	0	1	0	0
BARX1	1	0	0	0	0	0	1	0	1	0	0	0	0	0	0	0	0	0	0	0	1	0	0	2	10	0	0	0	0	1	0	0	0	1	2	0	0	0	0	0	0	0	1	0	0	1	0	0	1
BARX1-DT	0	0	0	0	0	0	0	0	0	0	0	0	0	0	0	0	0	0	0	0	0	0	0	0	0	0	0	0	0	0	0	0	0	0	0	0	0	0	0	0	0	0	0	0	0	0	5	0	0
BARX2	0	0	0	0	0	0	0	0	0	1	0	0	0	1	0	0	0	0	0	0	0	0	0	0	3	0	0	1	0	1	0	0	0	0	1	1	0	0	0	0	0	0	0	2	0	0	0	0	0
BASP1	2591	1749	2380	2142	2360	1955	1760	1899	2542	1696	1684	1802	2497	2691	2517	2707	2745	2188	2144	2274	2468	1883	2149	2368	2768	2503	2819	2924	2890	3046	3130	2954	2815	3167	2442	2436	2007	2323	2495	2017	2714	1188	2340	1876	2054	1210	1014	1360	3208
BASP1-AS1	1	3	1	0	4	0	2	5	3	2	0	6	2	2	0	1	0	0	0	1	1	0	1	1	1	0	0	14	12	2	7	4	3	11	2	5	3	0	0	1	0	0	0	1	1	1	12	3	3
BATF	1	1	2	3	1	2	0	4	2	3	3	1	1	1	3	3	5	3	2	1	7	2	1	6	0	0	3	12	2	6	8	9	3	11	9	10	3	6	1	5	4	1	0	7	3	11	0	11	2
BATF2	11	8	13	8	11	9	7	10	9	13	15	18	7	10	4	17	16	32	39	33	46	50	47	33	163	160	102	83	125	84	87	78	80	162	141	110	59	76	57	56	88	25	74	67	55	60	24	69	22
BATF3	5	4	4	11	17	7	8	7	9	1	4	4	18	24	15	27	23	18	15	32	30	40	34	40	20	39	23	33	67	72	24	38	20	99	70	60	36	45	63	121	193	61	144	124	130	85	74	126	7
BAX	5806	3183	5002	5201	5776	3710	4250	4953	5550	5438	6082	4983	4069	4701	4393	5057	5094	4127	4016	3948	4487	4523	4912	5264	2984	3841	2963	2579	3439	3585	4643	3961	3778	5506	5195	4503	2876	4427	3419	2292	3765	1177	4182	3937	4112	4003	1733	3996	7224
BAZ1A	1978	1682	2340	1466	1673	1715	1215	1462	1517	1193	1161	1355	3202	3099	3252	2429	2368	2117	2026	2782	2623	2213	2239	2254	4942	4433	5082	3997	3924	3678	3444	3594	3542	3442	2613	3159	4094	3782	5101	3250	3592	1829	3578	2916	3704	2215	1678	2744	2899
BAZ1A-AS1	58	36	44	41	32	29	29	42	53	57	63	41	65	59	32	32	52	29	70	50	57	74	68	44	164	125	120	51	49	59	67	44	28	100	50	49	81	77	76	28	40	16	67	61	61	49	25	54	82
BAZ1B	3904	3039	4145	3633	3760	3397	2792	3799	3987	3295	3414	3347	4861	4440	4935	4726	4799	4065	3936	5563	5084	4625	4637	4503	5114	4038	5103	4847	4767	4838	4926	4660	5214	5458	4316	4646	3704	4163	4360	3368	4517	2148	5469	4554	5759	3389	3254	4170	5471
BAZ2A	3661	2623	3701	3626	3818	2734	2904	4048	4366	4069	4401	4003	4017	4088	3944	4316	4287	3673	4202	5434	5359	5448	5301	4909	4620	4233	4198	3811	3773	3876	4512	4399	4027	6398	5844	5616	3374	4741	4209	3112	4494	1792	5137	4999	5900	5374	4495	6018	5668
BAZ2B	1088	970	1412	881	891	888	699	1061	1078	1120	1144	1243	1038	915	925	679	722	608	762	995	891	940	1027	844	1053	1045	1133	936	869	941	1206	1356	1200	1479	1162	1317	597	627	831	582	623	309	872	789	1086	887	800	1047	1659
BAZ2B-AS1	42	28	61	36	44	18	45	43	55	63	77	69	38	59	32	28	22	15	29	37	43	52	59	51	47	35	24	15	24	20	36	38	26	52	36	31	33	26	22	17	16	7	44	40	45	26	19	42	80
BBC3	777	380	592	699	870	468	630	601	906	963	890	789	396	477	438	612	590	446	476	396	479	509	539	614	3137	5321	2550	690	1071	1158	1431	1161	1070	3052	2565	1800	2200	4291	2539	924	1768	522	854	855	701	1336	621	1281	1141
BBIP1	253	180	238	210	226	208	196	256	275	202	207	206	297	244	290	235	257	251	212	313	281	285	277	310	274	386	313	422	427	351	420	513	341	482	298	425	317	242	420	300	416	194	484	343	503	304	109	434	321
BBLN	833	423	619	726	941	433	617	670	872	855	1025	800	534	604	560	739	709	484	639	515	671	698	698	748	652	708	496	380	530	578	592	466	450	691	665	503	446	794	521	437	806	202	736	678	647	541	252	583	1073
BBOF1	41	42	65	64	71	50	52	55	74	61	75	77	28	29	26	23	36	22	22	33	24	32	27	25	46	35	70	52	74	59	60	42	57	170	112	140	27	8	36	14	26	15	35	28	30	34	11	65	58
BBOX1	0	0	0	0	0	0	0	0	0	0	0	0	0	0	0	0	0	0	1	0	0	0	0	0	0	0	0	0	0	1	0	0	0	0	0	0	0	0	0	0	0	0	0	0	0	0	0	0	0
BBOX1-AS1	0	0	0	0	0	0	0	2	0	0	0	0	4	0	1	4	3	3	3	7	9	27	16	7	0	0	2	1	2	0	2	1	1	1	0	5	3	2	0	3	4	2	5	6	6	3	3	12	2
BBS1	642	415	685	577	690	444	526	684	752	767	858	767	462	552	612	486	555	437	506	478	482	601	682	649	358	420	384	324	371	420	462	504	426	865	904	815	390	469	467	258	473	196	500	440	496	649	450	718	966
BBS10	367	311	371	259	277	289	232	324	294	336	292	310	574	441	569	388	356	342	266	472	389	355	397	373	365	397	369	418	434	333	407	446	381	609	387	542	366	336	493	292	338	176	540	349	512	344	210	441	453
BBS12	138	116	159	102	110	108	98	143	138	119	131	135	142	130	112	73	85	64	86	118	119	101	115	123	147	129	186	132	118	98	182	148	141	327	199	236	130	88	166	54	70	53	132	112	182	153	125	232	212
BBS2	952	630	896	937	942	924	716	994	1023	1197	1195	1072	854	859	991	907	1025	812	817	1051	982	984	1062	1157	409	599	502	611	793	754	919	842	917	1101	995	966	634	764	732	512	704	272	1069	890	1135	881	524	893	1182
BBS4	255	219	310	319	350	261	242	323	314	353	319	320	224	321	311	282	256	283	216	270	287	279	268	285	144	165	134	215	247	279	423	397	413	538	446	488	162	197	241	217	263	126	377	372	383	289	106	367	430
BBS5	154	118	115	123	131	97	82	118	117	98	127	101	179	145	166	153	131	97	114	145	150	129	143	149	76	118	86	121	130	151	138	171	142	167	133	174	130	137	187	100	171	73	145	111	162	104	92	114	174
BBS7	549	422	596	453	475	448	327	466	520	463	465	440	611	594	683	582	586	514	505	748	622	620	567	627	580	566	631	586	675	607	705	712	762	901	694	831	600	540	761	562	665	400	776	732	945	691	495	826	810
BBS7-DT	0	0	0	0	0	0	0	1	0	0	0	0	0	1	0	0	0	0	0	0	0	0	0	0	0	2	0	0	0	1	0	0	0	0	0	0	0	1	0	0	0	0	0	0	0	0	8	0	0
BBS9	344	208	298	379	383	300	295	461	466	419	452	359	264	223	260	269	299	228	295	397	347	326	338	338	336	222	193	237	218	287	402	410	425	461	434	455	189	212	265	144	204	79	344	273	317	303	206	382	453
BBX	1193	952	1352	952	954	993	765	1235	1223	1273	1238	1252	1405	1281	1357	1115	1198	1058	1083	1519	1389	1302	1258	1216	1566	1346	1577	1327	1412	1329	1322	1310	1447	1867	1394	1804	1061	1091	1412	1226	1427	704	1887	1613	2133	1560	1292	1888	1635
BCAM	482	302	430	611	725	377	563	814	880	1568	1963	1445	224	259	249	337	332	240	352	330	348	561	616	527	218	275	140	124	163	207	144	109	111	187	207	155	166	261	174	112	221	71	214	204	184	263	185	265	682
BCAN	2	1	6	4	7	0	1	7	0	2	1	5	0	0	2	2	2	3	3	0	2	1	1	1	1	2	1	3	6	3	4	2	8	2	17	7	2	1	5	3	1	0	1	0	1	7	0	2	6
BCAN-AS1	3	6	4	5	4	0	2	4	3	3	1	2	8	2	4	4	2	2	4	9	5	9	11	16	1	7	0	5	2	11	3	2	4	26	24	17	3	4	2	8	5	2	4	4	4	12	14	11	5
BCAP29	1829	1389	1785	1330	1465	1542	1118	1564	1572	1382	1411	1505	1153	888	1133	1002	1114	828	901	1197	1256	1050	1079	1173	2767	2702	2854	2221	2095	1978	1544	1620	1612	2196	1445	1913	1148	822	1561	939	941	579	1219	813	1218	889	574	1212	2026
BCAP31	5903	3612	5329	5164	5846	4391	3911	4922	5669	5062	5576	4923	4708	5056	5130	5614	5428	4484	4777	5378	5456	5346	5363	6056	5292	4047	4338	4123	4692	4702	5910	5195	5249	5570	4969	4724	3571	4589	4375	3506	5033	2018	7356	6475	6849	4866	3034	5297	7982
BCAR1	16049	8457	13156	15097	17613	9791	12030	14338	17046	16740	20242	15736	10247	12688	11379	19586	20519	15860	14368	13943	15123	13925	15860	17459	8147	10067	7363	6636	8343	9169	11060	9336	8052	16761	15489	11398	5840	10860	7463	7946	13932	4031	13807	13466	12314	11491	5875	10698	21147
BCAR3	824	540	724	806	883	612	620	832	949	844	976	839	1262	1264	1349	1662	1537	1378	1348	1433	1526	1600	1727	1830	629	804	741	955	1098	1151	1227	1180	1076	1114	1126	986	1074	1480	1196	1651	2472	901	2911	2586	2609	2166	1307	2315	1137
BCAR3-AS1	3	0	0	0	3	0	0	4	3	0	2	3	1	3	0	1	3	2	0	8	2	2	8	3	4	2	3	0	0	1	2	1	1	0	0	2	6	2	2	7	2	2	5	1	0	2	7	8	2
BCAR4	0	0	0	0	1	1	0	0	0	0	0	0	0	0	0	0	0	0	0	0	0	0	0	0	0	0	0	0	0	0	0	0	0	0	0	0	0	0	0	3	0	0	1	0	0	0	0	1	0
BCAS1	4	0	1	2	1	0	2	2	0	2	2	2	0	0	0	1	1	0	0	1	0	2	2	0	1	0	3	1	0	0	0	1	3	7	2	1	0	0	0	2	0	0	0	0	1	0	6	1	0
BCAS2	857	559	842	712	712	582	552	653	655	555	630	600	894	817	906	856	769	734	669	939	762	712	761	805	839	766	1005	1100	1043	1019	1011	1129	1065	1247	1046	1266	981	845	1210	903	1108	561	1226	988	1153	796	443	972	911
BCAS3	277	176	308	410	430	340	339	525	521	564	693	573	197	205	214	294	323	249	250	300	272	330	354	322	273	214	156	226	229	257	296	345	320	563	524	479	123	132	146	113	206	57	248	226	266	391	217	402	377
BCAS4	101	52	93	103	130	68	77	104	158	90	135	139	63	63	39	89	94	63	46	74	70	57	85	69	60	91	45	80	88	75	107	91	81	90	118	96	31	54	50	51	75	19	62	57	64	57	37	49	143
BCAT1	6720	5447	7469	6192	6671	6904	4832	6752	6891	6220	5881	6281	5542	4789	5622	5845	6177	5321	5407	7874	6751	6288	5988	6339	9445	6702	9135	7174	6988	6707	8524	8884	9191	9818	7036	9337	4560	4130	6361	5126	5560	2819	7194	5695	7369	4869	3239	6101	10550
BCAT2	1256	756	1153	1270	1436	998	1004	1224	1464	1192	1507	1248	1536	1740	1581	2066	1918	1714	1682	1770	1772	1920	1970	2218	1060	841	925	720	746	888	1325	1156	1028	1488	1413	1141	1181	1638	1424	999	1528	474	1788	1544	1633	1205	704	1271	1511
BCCIP	1278	931	1307	1107	1264	1076	820	1082	1097	861	895	920	1919	1781	2011	1799	1778	1578	1404	1909	1917	1373	1510	1554	1992	1675	1957	1750	1863	1889	1696	1887	1877	1747	1299	1547	2007	1842	2735	1863	2041	969	2366	1785	2337	1204	717	1408	1566
BCDIN3D	150	106	152	77	105	94	95	101	104	135	93	86	71	99	117	72	93	96	66	79	87	104	81	95	66	75	66	75	64	115	117	124	80	232	178	239	77	63	78	78	103	55	136	112	125	124	90	132	137
BCDIN3D-AS1	3	3	13	14	29	14	9	3	10	2	12	7	20	6	5	7	10	2	1	13	8	7	6	8	7	4	0	15	11	5	10	6	21	0	6	5	1	12	4	5	4	5	22	17	9	7	18	12	8
BCHE	330	280	412	369	406	412	376	584	585	845	906	896	254	264	254	253	262	250	338	330	355	352	416	389	390	404	368	250	293	317	290	357	320	422	275	337	133	188	261	117	151	73	235	190	255	123	89	172	516
BCKDHA	1149	584	971	1075	1125	625	895	1121	1202	1488	1575	1330	913	1110	961	996	1010	764	892	964	893	1102	1102	1150	894	726	785	537	571	638	763	659	623	1440	1241	1080	592	963	838	556	886	258	1104	1122	956	1143	455	1065	1282
BCKDHB	251	161	269	265	291	233	192	253	277	267	260	271	304	287	346	300	318	326	274	363	371	345	357	360	239	241	194	226	190	200	278	288	254	346	289	328	238	266	308	208	179	118	441	325	428	357	213	408	353
BCKDK	2262	1244	1789	1974	2227	1213	1572	1793	1995	1735	2018	1821	1681	2046	1876	2119	2150	1680	1828	1893	1910	2051	2164	2391	1622	1582	1389	1516	1746	1741	1904	1821	1478	2105	1893	1457	1406	2269	1849	1416	2310	707	2294	2183	2150	1799	798	1844	2993
BCL10	873	686	910	797	938	878	568	839	844	712	701	689	910	852	928	1169	1213	1026	1120	1615	1341	1363	1458	1490	3349	2555	2911	1645	1566	1531	1722	1818	1764	2586	1660	2050	1806	1441	2320	1074	1195	627	2465	1815	2546	1634	1590	2214	1155
BCL10-AS1	22	23	25	18	12	18	13	10	15	8	17	11	14	11	20	21	18	14	5	9	7	12	16	15	57	53	57	38	37	49	45	39	23	87	68	73	38	42	35	27	44	9	32	24	22	64	34	56	38
BCL11A	91	75	111	114	131	72	85	122	162	156	146	154	59	52	53	54	58	33	52	74	73	63	67	40	98	65	69	114	127	140	111	105	89	84	123	91	31	21	39	25	29	27	35	35	47	49	53	33	178
BCL11B	16	6	12	8	14	10	5	18	9	7	11	6	6	3	2	7	5	4	5	7	10	3	6	13	11	13	14	15	16	15	23	15	17	32	22	21	7	9	5	17	29	17	31	16	34	23	17	11	10
BCL2	188	115	177	195	169	197	180	184	191	138	168	170	89	84	91	131	110	114	131	174	170	143	142	150	242	153	228	157	209	151	197	199	178	166	141	172	89	78	113	67	88	26	106	80	125	57	56	79	211
BCL2A1	0	0	0	0	0	0	0	1	0	0	0	0	2	0	3	1	0	0	0	4	1	4	2	3	1	5	3	9	27	19	5	6	0	3	3	0	80	88	123	439	563	247	198	164	164	49	21	72	0
BCL2L1	3398	2063	3137	3162	3547	2297	2314	2571	2996	2478	2718	2471	2624	2859	2898	3903	3993	3229	2580	2983	2911	2603	2735	3105	3006	2893	2866	4825	5191	5543	4953	4409	4375	5847	5196	4710	2206	2812	2533	3047	4550	1680	3910	3439	3678	3331	1792	3500	4667
BCL2L1-AS1	0	0	0	0	0	0	0	0	0	0	0	0	0	0	0	0	0	0	0	0	0	0	0	0	0	0	0	0	0	0	0	0	1	0	0	4	0	0	0	0	0	1	0	0	0	0	0	0	0
BCL2L10	0	0	0	0	0	0	1	0	0	0	0	2	0	1	3	2	0	0	0	0	1	1	1	1	0	0	0	0	0	0	0	0	0	0	4	0	0	0	0	0	1	0	0	0	0	0	2	0	1
BCL2L11	142	111	169	133	195	123	107	213	249	332	290	323	84	83	78	74	59	59	79	149	125	177	188	153	405	447	453	163	126	153	96	125	133	163	137	157	374	319	468	72	69	56	181	140	176	130	130	163	297
BCL2L12	1046	557	854	803	992	564	627	614	837	577	652	505	817	959	884	1087	1154	843	924	798	1041	929	974	1124	944	1009	737	811	1055	1097	994	831	652	1037	961	753	680	1142	899	744	1343	374	1048	1018	1005	665	338	771	1280
BCL2L13	1261	935	1269	1054	1238	935	892	1089	1245	1049	1081	1082	1153	1279	1306	1190	1189	902	991	1203	1239	1199	1217	1295	1286	1332	1263	1654	1648	1623	1981	1944	1829	3254	2626	2711	1011	1176	1266	1173	1441	621	1712	1416	1723	1710	1185	1943	1828
BCL2L14	5	1	2	0	3	1	2	4	6	4	3	6	0	0	0	0	0	2	1	3	2	0	0	0	0	6	3	13	10	14	0	2	4	0	3	4	0	0	0	1	1	3	2	0	0	0	0	0	4
BCL2L15	2	3	1	0	1	1	0	4	2	2	4	3	1	0	1	1	2	1	0	1	5	0	2	0	1	5	2	2	4	0	4	3	1	3	2	1	3	0	1	1	4	1	0	7	4	0	8	2	3
BCL2L2	1238	852	1325	756	704	615	621	849	939	799	863	772	1258	1237	1242	763	754	677	688	941	912	927	875	884	994	1450	1051	908	1123	1226	1199	1107	1084	1371	1199	1088	971	1247	1284	853	1147	495	1257	1186	1410	1048	733	1236	1798
BCL2L2-PABPN1	268	111	257	152	173	86	80	80	120	118	134	109	160	294	276	161	222	170	207	216	214	156	160	213	159	153	114	206	156	223	260	182	227	272	169	269	244	293	180	141	279	120	290	212	249	195	138	277	374
BCL3	290	152	208	266	355	157	201	231	315	234	314	255	202	230	216	322	337	222	267	287	288	379	424	431	400	531	298	325	445	506	796	743	567	1319	1173	821	339	707	438	541	966	311	995	946	879	977	585	936	425
BCL6	660	451	759	583	601	395	443	525	546	493	519	476	432	538	514	465	507	378	320	382	345	304	355	303	2049	2678	2111	1220	1393	1450	1150	991	958	1238	1271	1197	1175	1569	1366	423	633	260	387	344	432	485	289	534	886
BCL6B	2724	1844	2721	2786	3224	1994	2081	2654	2944	3129	3479	3292	787	878	888	1426	1586	1399	1701	2205	2060	2511	2297	2444	4817	4006	3643	3324	3498	3658	5529	5105	4916	5542	4735	4632	1513	1728	1855	1610	2376	808	3486	3132	4352	3121	2353	3768	4335
BCL7A	1194	710	1129	789	951	634	666	804	894	886	964	729	950	979	1026	921	887	748	776	847	902	804	846	897	763	859	922	843	971	1094	835	830	806	789	812	724	658	877	907	672	909	350	917	785	905	556	351	636	1582
BCL7B	1169	759	1125	947	1048	703	745	996	1066	932	1019	838	1079	1149	1152	1108	1134	979	1050	1205	1185	1155	1187	1192	927	1012	985	1024	1141	1258	1292	1214	1230	1890	1769	1640	869	1176	1000	752	1285	432	1462	1287	1312	1374	764	1433	1505
BCL7C	1590	829	1379	1343	1604	997	1113	1252	1462	1270	1421	1175	891	1094	992	1169	1256	948	1026	1049	1043	1091	1107	1245	1266	1340	1105	793	939	894	1057	864	685	1161	875	756	712	1068	761	605	1019	347	962	893	831	658	458	736	2007
BCL9	713	483	798	663	742	423	514	658	802	785	764	764	744	702	807	570	547	522	538	646	633	686	687	650	499	448	488	488	498	555	675	649	651	706	543	550	416	560	528	380	515	215	654	650	714	551	387	505	1152
BCL9L	3365	1971	3050	3722	4115	2315	2577	2997	3640	2618	3043	2614	2669	3243	2903	4987	4907	3761	3603	3366	3775	3301	3715	3672	3222	3117	2811	6075	7151	7557	7533	6443	5904	6932	6676	5334	1726	3123	2164	3828	6737	2169	5641	5813	5270	4190	2722	4171	5552
BCLAF1	3357	2783	3696	3066	3206	3150	2670	3507	3643	3064	3297	3353	4928	4449	4924	3929	4045	3668	3729	4939	4701	3757	3768	3949	5305	4370	5269	3458	3183	3220	4706	4662	4620	4455	3526	4198	4226	3738	5569	2467	2852	1418	5813	4444	6056	2735	1904	3447	4439
BCLAF3	166	129	154	136	191	137	104	150	187	173	148	146	138	115	179	148	153	123	119	233	173	178	159	182	135	129	157	150	166	178	209	191	267	237	194	273	112	101	178	151	132	94	210	177	287	204	161	202	175
BCO1	0	0	0	0	0	0	0	0	0	0	0	0	0	1	1	0	2	0	0	3	0	1	0	0	0	0	1	4	5	2	1	0	0	0	0	1	0	1	0	0	2	1	0	1	1	0	10	0	0
BCO2	5	5	0	2	10	0	4	5	2	3	2	10	5	7	8	2	2	3	3	10	16	6	8	9	1	3	6	5	7	14	3	11	4	21	7	6	8	2	4	9	2	5	10	4	8	7	7	7	4
BCOR	548	404	538	834	829	645	672	769	848	754	794	708	755	790	747	1566	1638	1382	1640	1991	1978	2331	2107	2056	678	625	573	1451	1496	1600	1435	1440	1235	2489	2177	2266	463	619	559	992	1389	577	1636	1468	1555	1514	1322	1736	935
BCORL1	749	496	710	905	945	581	656	851	921	902	1051	876	216	253	245	878	1001	779	733	829	796	894	942	797	504	516	464	540	501	488	575	483	440	753	573	575	176	292	254	432	587	257	745	722	892	689	501	787	1194
BCORP1	8	13	10	7	9	7	10	8	10	7	4	11	10	11	7	6	12	5	4	11	11	12	5	23	6	6	6	9	16	7	4	6	9	4	16	11	7	5	10	10	5	4	8	16	11	11	8	8	10
BCR	2806	1752	2664	2426	2836	1836	2022	2559	2816	2822	3144	2739	2621	3030	2842	2818	2841	2234	2861	3353	3219	3846	3737	3849	2199	1736	1786	2425	2485	2699	3103	2764	2456	3465	3520	2893	1427	2322	1911	1420	2358	736	2838	2769	2770	3031	1995	3059	4011
BCRP3	0	0	1	1	3	0	2	3	2	9	7	5	12	16	12	16	31	15	22	22	24	64	64	60	0	0	0	0	6	0	0	0	1	0	1	1	6	11	5	5	6	6	7	12	10	22	20	13	2
BCS1L	860	528	874	748	783	658	553	731	729	600	632	569	999	1165	1192	1213	1194	979	921	1167	1128	952	976	1129	730	703	743	649	777	791	1021	882	884	1016	1017	805	813	1048	1039	818	1244	354	1290	1349	1328	882	461	917	1055
BDH1	30	23	39	73	58	63	32	44	61	46	52	50	35	42	53	63	81	69	82	101	87	106	111	99	28	29	21	16	27	31	20	15	19	31	27	32	44	47	31	22	44	20	64	46	63	20	18	37	59
BDH2	516	407	567	484	511	485	413	587	608	581	696	648	423	348	500	394	382	389	348	487	410	477	473	487	442	394	449	323	355	375	512	479	492	521	495	523	333	345	432	194	330	162	413	347	460	269	112	328	745
BDKRB1	1	1	2	0	0	0	1	0	0	1	2	0	3	1	0	5	9	3	4	2	9	2	6	1	0	1	9	1	2	6	3	3	4	8	6	6	9	6	6	2	7	3	3	3	2	3	0	4	1
BDKRB2	17	16	20	10	9	7	4	6	7	5	9	9	12	16	32	22	16	31	20	16	16	32	26	13	12	14	29	25	47	37	22	24	32	71	63	49	22	20	23	58	45	34	32	45	31	58	55	39	24
BDNF	419	289	442	461	544	498	300	486	532	563	595	540	588	577	729	668	657	703	511	697	651	494	625	668	456	450	351	466	431	397	383	301	310	369	371	320	335	392	362	266	281	134	571	477	611	579	330	568	633
BDNF-AS	15	11	8	12	20	14	12	15	16	15	21	22	12	20	16	8	17	7	15	12	19	14	11	15	5	9	9	3	7	15	26	18	11	36	25	31	18	13	15	15	20	7	19	23	13	18	19	24	23
BDP1	1222	1013	1340	1047	1174	1211	849	1242	1193	1016	978	1122	1787	1595	1788	1524	1620	1425	1271	1944	1722	1618	1479	1434	1833	1636	2207	1856	1896	1771	1771	1992	1885	1819	1265	1768	1391	1417	2013	1378	1683	875	1880	1614	2148	1265	983	1659	1605
BEAN1	3	11	4	6	9	3	5	3	9	5	15	4	11	15	11	4	7	5	3	4	4	4	3	5	4	15	3	6	6	1	1	6	1	0	2	4	6	19	20	6	17	6	0	3	5	8	11	3	4
BEAN1-AS1	0	0	0	0	0	0	0	0	1	3	0	5	0	0	0	0	0	0	0	0	1	1	0	0	0	0	0	0	0	0	0	0	1	0	0	0	0	0	1	0	0	1	0	0	0	1	1	0	0
BECN1	1756	1191	1724	1511	1606	1312	1125	1600	1673	1596	1792	1588	1592	1647	1733	1606	1700	1401	1264	1626	1646	1546	1601	1661	1496	1502	1386	1588	1583	1849	1684	1773	1835	2504	2177	2229	1273	1346	1673	1343	1561	655	1899	1599	2014	1585	1142	1929	2321
BECN2	0	0	0	0	0	0	0	0	1	0	0	0	0	0	0	0	0	0	0	0	0	0	0	0	0	0	0	0	0	0	1	0	0	0	0	0	0	0	0	0	0	0	0	0	0	0	0	0	0
BEGAIN	8	7	11	20	37	14	10	18	28	9	12	9	26	29	16	19	24	14	16	12	11	5	8	10	15	13	18	25	54	48	32	38	37	59	62	44	12	24	30	70	161	46	108	146	106	146	95	138	14
BEND2	0	0	0	0	0	1	0	0	0	0	0	0	0	0	0	0	0	0	0	0	0	0	0	1	0	1	0	0	0	1	0	0	1	0	0	0	0	0	0	0	0	0	0	0	1	0	6	0	0
BEND3	167	95	145	191	217	159	135	165	183	165	147	168	311	283	273	328	338	245	239	299	338	225	245	236	126	171	149	245	295	306	204	223	247	242	180	173	191	262	301	193	284	118	296	279	270	142	79	130	216
BEND4	207	183	249	221	233	194	210	304	241	244	231	229	112	101	85	72	76	76	98	114	128	123	121	125	91	77	84	124	98	118	96	92	90	112	86	99	31	36	86	23	28	7	50	49	65	25	18	39	345
BEND5	61	33	55	48	40	24	34	37	44	55	63	45	58	65	64	50	45	50	33	55	96	60	60	66	34	29	24	17	44	43	42	49	35	62	47	57	56	80	83	65	91	26	94	77	83	84	45	60	112
BEND6	22	15	18	10	17	27	22	30	24	24	17	26	69	55	65	88	80	62	73	101	56	72	53	54	28	12	32	28	25	35	48	63	63	69	47	58	48	62	80	59	65	35	90	99	115	75	53	116	41
BEND7	389	310	368	354	361	288	328	457	523	519	538	558	288	333	304	238	271	224	339	402	442	468	450	441	251	291	237	401	403	421	323	325	329	697	487	579	236	215	291	166	279	110	295	274	350	457	361	496	587
BEND7-DT	0	1	0	0	0	0	0	1	0	0	0	1	0	0	0	1	0	0	0	0	0	0	0	0	0	0	0	0	0	0	0	0	0	0	0	0	0	0	0	0	0	0	0	0	0	0	0	0	0
BEST1	11	10	10	4	11	6	13	10	12	13	13	5	8	16	14	18	26	19	9	11	14	14	13	14	7	5	4	22	14	65	41	29	32	46	38	36	10	5	9	35	34	15	37	60	48	69	51	68	23
BEST2	0	0	0	1	0	0	0	0	0	0	0	0	1	0	0	1	1	0	0	0	0	0	0	1	0	0	0	0	0	0	0	0	2	0	2	1	0	1	0	0	0	0	0	0	4	0	0	1	0
BEST3	17	8	13	18	13	11	10	10	21	16	17	13	25	24	30	33	34	36	23	41	36	20	35	33	30	34	38	66	71	77	24	42	40	98	57	49	17	22	23	31	27	13	27	24	34	7	15	11	16
BEST4	0	0	3	0	7	3	2	2	6	0	5	1	3	1	3	2	0	1	0	2	2	1	0	5	3	4	0	1	0	2	2	1	1	9	8	5	0	4	2	0	0	1	0	1	2	3	6	0	1
BET1	689	613	789	644	675	636	503	697	735	650	702	739	698	722	732	663	631	508	563	787	807	727	708	736	673	733	676	792	767	720	727	832	699	933	737	1009	664	568	852	571	627	330	864	654	910	532	391	673	961
BET1-AS1	0	0	0	0	0	0	0	1	3	0	0	0	0	0	3	0	0	0	0	0	0	0	0	1	2	0	0	0	0	1	0	0	1	0	0	0	0	0	0	0	0	3	0	0	0	1	0	0	2
BET1L	1939	1091	1862	1779	2004	1440	1228	1655	1936	1640	1767	1554	1516	1735	1582	1676	1623	1318	1486	1611	1581	1599	1567	1696	1807	1605	1377	1615	1858	1967	1984	1888	1809	1999	1967	1495	1207	1765	1503	1129	1796	628	1927	1628	1919	1523	916	1492	2940
BEX1	451	304	450	409	510	445	292	606	717	952	1157	976	324	367	319	297	339	259	211	299	249	202	259	234	270	258	223	187	208	199	289	230	251	615	633	496	318	333	384	336	447	234	527	526	614	427	206	410	544
BEX2	102	67	114	71	82	74	65	68	100	148	157	144	33	51	35	42	47	32	29	38	22	25	28	29	48	62	53	48	32	36	52	44	32	104	125	165	31	43	40	26	30	11	65	54	39	119	41	136	137
BEX3	5577	3556	5104	5097	6015	4369	4360	5965	6736	6317	7261	6394	4172	4444	4324	4474	4501	3708	4176	4915	4629	4980	5081	5487	3892	4012	3487	2926	3068	3300	3771	3570	3396	4430	4012	4102	3546	4083	4256	2946	3876	1827	5182	4509	5091	4350	2202	4788	6171
BEX4	1545	1243	1579	1334	1550	1104	1104	1581	1678	1656	1858	1814	1300	1269	1425	1123	1175	1094	1015	1358	1272	1263	1222	1266	1312	1330	1273	960	990	1028	1336	1329	1285	1679	1267	1503	1257	1176	1576	903	1173	493	1836	1409	1775	1063	750	1180	1847
BEX5	61	43	55	62	75	47	42	45	60	76	78	102	21	4	12	15	16	8	12	18	9	4	2	7	56	64	51	63	51	48	59	68	63	76	59	61	15	13	9	12	8	19	25	26	17	18	9	24	74
BFAR	2944	2008	2870	2265	2539	1932	1854	2327	2538	2431	2540	2355	2529	2594	2722	2791	2720	2326	2251	2936	2822	2793	2799	2834	2857	2574	2777	2731	2868	2969	3105	2930	2881	3472	2839	2998	2050	2345	2662	2225	3038	1164	3120	2587	3252	2429	1846	2879	4074
BFSP1	204	134	157	198	213	164	135	212	260	203	210	210	105	108	123	197	212	191	131	213	214	223	204	196	121	82	80	97	124	113	113	118	121	179	114	144	82	93	72	60	86	52	135	102	126	99	70	132	222
BGLAP	4	2	1	6	2	0	0	3	2	5	2	1	3	5	3	14	3	0	3	4	5	5	6	2	6	3	0	0	4	1	6	1	4	1	2	0	1	3	4	5	1	0	0	5	6	4	0	3	2
BGN	24571	13334	20523	26455	29715	15590	20604	29885	34461	44529	54266	43551	5053	6564	6334	6005	6807	5264	5728	6498	6574	6338	6587	6470	13801	14136	10680	8442	9178	9596	6109	5818	4767	4021	3761	3386	3926	5655	4366	2028	3378	1105	2360	2276	2049	967	453	1087	34417
BHLHA15	3	7	4	5	19	2	3	4	8	6	10	5	6	8	2	22	24	16	12	13	20	15	20	14	13	30	19	59	68	66	46	31	32	118	90	52	15	22	7	42	69	21	59	63	66	49	55	70	7
BHLHA9	0	0	0	0	0	0	0	0	0	0	0	0	0	0	0	0	0	0	0	0	0	0	0	0	0	0	0	0	0	0	0	0	0	1	0	0	0	0	0	0	0	0	0	0	0	0	1	0	0
BHLHB9	182	153	153	139	133	103	96	152	162	138	192	127	166	148	192	160	159	162	135	214	211	182	198	207	101	98	135	142	158	142	139	143	178	218	180	257	111	85	146	112	103	63	181	133	163	153	166	193	258
BHLHE22	0	0	0	0	0	0	0	0	1	0	0	0	0	0	0	0	0	0	0	0	3	0	0	0	1	0	0	0	0	0	0	0	0	0	0	0	0	0	0	0	0	0	0	0	2	0	0	0	0
BHLHE22-AS1	0	0	0	0	0	0	0	0	0	0	0	0	0	0	0	0	0	0	0	0	0	0	0	0	0	0	0	0	0	0	0	0	0	0	0	0	1	1	0	0	0	0	0	0	0	0	9	0	0
BHLHE40	1027	677	956	765	856	581	638	762	824	809	810	788	471	472	474	663	757	591	712	738	775	843	877	987	1145	1333	1243	1514	1569	1703	2459	2190	2420	4098	3689	3639	1134	1506	1314	1184	1641	668	1320	1259	1314	1787	1311	1958	1394
BHLHE40-AS1	36	21	24	36	24	25	29	41	25	51	40	44	14	23	16	44	24	29	33	30	44	44	30	42	7	24	19	29	34	41	23	23	37	38	42	43	12	18	32	16	31	15	38	38	31	34	20	26	37
BHLHE41	13	7	12	10	20	9	4	7	18	18	17	12	29	17	18	50	40	33	47	39	29	49	39	50	33	46	39	41	24	43	19	17	15	190	136	127	51	31	32	53	89	26	50	37	69	87	57	102	13
BHMT	1	0	0	4	0	1	0	1	0	0	0	0	0	0	0	0	0	0	0	0	0	0	0	0	0	0	0	0	0	0	0	0	0	0	3	0	0	0	0	0	2	0	0	0	0	0	4	0	1
BHMT2	0	0	0	0	0	0	0	0	0	0	0	0	0	0	0	0	0	0	0	0	0	0	1	0	0	0	0	0	0	0	0	0	0	2	1	0	0	0	0	0	0	0	0	0	0	0	12	0	0
BICC1	29	40	52	35	40	22	27	44	29	40	42	46	32	25	21	10	15	5	3	6	14	15	9	5	62	35	47	78	38	40	28	25	23	37	23	20	33	26	31	5	26	5	10	17	12	2	3	8	54
BICD1	1085	790	1208	1165	1244	1018	938	1313	1409	1394	1551	1540	772	796	865	767	767	743	671	846	942	866	829	788	764	713	731	503	584	566	763	760	771	999	763	852	553	634	667	400	534	236	759	752	731	601	403	725	1352
BICD2	2799	1751	2633	2138	2495	1839	1685	2084	2404	1925	2216	1828	2529	2689	2518	2535	2495	2111	1945	2288	2364	2229	2113	2329	3321	2723	2885	2453	2722	2785	2262	2290	2107	2172	1927	1839	1785	2489	2318	1639	2262	908	2437	2195	2336	1495	1115	1640	3889
BICDL1	12	10	5	16	9	6	11	7	5	13	15	8	0	2	7	9	4	4	1	1	2	4	2	2	1	1	5	3	13	14	6	1	9	29	47	23	8	5	1	6	5	2	4	2	0	7	10	11	15
BICDL2	0	0	0	0	1	0	0	0	0	0	0	1	0	0	0	0	0	0	0	0	0	0	0	0	0	0	1	0	0	1	0	0	0	0	0	0	0	0	0	0	1	0	0	2	0	0	0	0	0
BICRA	863	453	586	691	812	402	575	613	820	689	851	699	493	628	590	611	640	437	556	489	533	638	692	680	467	697	506	410	584	600	735	727	567	1076	1007	714	346	801	473	375	736	204	620	559	540	603	303	613	1253
BICRA-AS1	0	0	1	0	0	0	1	0	0	0	0	0	0	0	0	0	0	0	0	0	0	0	0	0	0	0	0	0	0	0	0	0	0	0	0	0	0	0	1	0	0	0	0	0	0	0	0	0	0
BICRAL	245	197	268	245	231	204	193	233	272	311	326	274	203	215	226	244	256	234	232	264	274	282	276	248	177	149	224	235	199	224	227	238	235	365	285	305	139	196	209	191	300	116	268	214	267	260	186	296	330
BID	975	617	919	872	969	700	738	725	877	811	848	671	1531	1627	1530	1735	1731	1380	1395	1585	1513	1442	1523	1675	871	1056	963	1606	1968	2063	1866	1777	1612	1909	1684	1570	1392	2010	1738	1944	2904	1013	2726	2417	2625	1941	888	1986	1169
BIK	2	2	8	0	1	2	3	2	5	3	6	3	2	0	0	7	0	2	2	5	2	7	5	6	6	1	2	0	7	8	1	6	6	30	28	19	3	11	2	11	20	8	37	29	38	55	57	56	12
BIN1	1348	773	1128	2194	2523	1480	1734	2270	2553	2555	3119	2447	1702	1985	1834	2546	2581	2296	3220	3404	3440	4209	4265	4488	1675	1652	1229	3043	3387	3917	3525	3203	3029	2958	2832	2228	1533	2171	1797	2562	4231	1174	3729	3352	3735	3305	2030	3295	1799
BIN2	0	0	0	0	2	0	0	0	0	0	0	0	0	0	0	0	5	0	0	0	1	2	1	3	0	0	0	0	1	0	0	0	0	0	0	0	0	1	0	3	0	0	0	0	0	0	6	0	0
BIN3	455	299	466	377	452	299	288	382	397	353	411	365	614	742	673	684	680	566	613	728	755	744	814	803	457	538	501	646	676	750	659	628	624	692	592	659	604	771	744	540	947	307	751	707	738	585	411	665	648
BIRC2	2735	2052	3054	1716	1828	1882	1337	1848	1923	1821	1974	2016	3289	2784	3138	1594	1533	1219	1108	1385	1491	1403	1357	1415	5693	5768	6044	4561	4629	4824	3994	4095	3983	6570	4747	6038	4402	3840	5768	3181	3624	2117	2635	2058	2661	2650	1749	3154	4215
BIRC3	32	19	29	13	14	14	24	28	19	32	40	51	49	63	83	6	2	0	5	5	1	8	10	9	4035	4217	4245	3456	3031	3092	2086	2029	2114	4478	2947	3946	4243	3847	5484	4070	4434	2625	2865	2081	3094	2924	2275	3446	43
BIRC5	2316	1489	2191	1585	1830	1335	1307	1597	1806	1051	1116	1017	2326	2230	2306	2434	2362	1974	2413	2770	3167	2837	2697	2840	3052	2595	2978	2238	2249	2143	1541	1520	1529	1665	1274	1205	2014	2337	2613	1720	2569	971	2512	1824	2153	1414	941	1603	2932
BIRC6	2577	2157	2877	3107	3210	2781	2538	3557	3487	3262	3266	3323	3736	3572	3830	3874	3928	3358	3358	4783	4272	4141	3958	3657	2345	2148	2767	3959	3754	3722	4310	4546	4289	4378	3552	4312	2584	3121	3438	3375	4112	1801	4454	4154	5358	3867	2783	4415	4100
BIRC6-AS2	0	0	0	0	2	0	0	0	0	0	0	0	0	0	0	0	0	1	0	0	0	0	0	0	0	0	2	0	0	0	0	0	0	0	0	0	1	0	0	0	0	0	0	0	0	0	0	0	0
BIRC7	0	0	0	0	0	0	0	2	0	0	1	0	4	10	7	3	5	3	2	4	3	6	3	2	0	0	1	0	1	0	0	0	0	0	0	1	4	7	0	2	2	1	3	3	0	3	6	1	0
BISPR	7	7	13	17	18	9	27	30	20	55	53	48	10	10	16	16	7	9	32	17	42	39	31	29	120	173	121	124	116	128	72	65	55	109	85	87	48	48	61	42	69	24	57	40	61	69	70	89	8
BIVM	400	345	412	447	481	439	326	457	536	520	536	471	401	396	438	471	523	397	400	557	427	534	508	515	288	288	254	312	387	394	409	447	464	462	376	384	298	274	402	341	372	189	638	477	554	409	330	467	522
BIVM-ERCC5	0	24	0	0	16	27	0	27	22	0	30	0	0	0	0	41	0	0	0	1	0	0	30	2	64	0	0	27	0	0	31	60	18	0	52	0	0	0	0	0	0	1	0	0	0	0	0	73	0
BLACAT1	0	1	2	1	1	0	0	0	1	0	2	1	2	1	0	0	2	5	4	5	0	1	3	0	0	1	0	0	1	0	3	2	0	0	1	0	1	0	0	3	6	0	4	9	6	4	0	6	0
BLACE	1	0	0	0	0	0	1	0	0	0	0	0	1	0	0	0	0	0	0	0	0	0	0	0	0	1	0	0	0	0	0	0	0	0	0	0	0	0	0	0	0	0	0	0	0	0	1	0	0
BLCAP	3402	2138	3203	3024	3118	2174	2493	3024	3537	3598	3916	3610	2371	2566	2601	2590	2914	2331	2339	2618	3018	2926	2938	2827	1880	1837	1840	1570	1846	1796	2311	2244	2249	2946	2520	2371	1461	1995	1772	1333	1977	855	2470	2250	2531	1922	1006	2191	4616
BLID	0	0	0	0	0	0	0	0	0	0	0	0	0	0	0	0	0	0	2	0	0	0	0	2	2	1	1	0	0	0	0	1	0	0	0	0	0	2	0	2	1	2	1	0	0	0	0	2	0
BLK	1	3	2	1	3	0	3	1	1	2	8	4	195	231	206	425	454	353	384	423	328	474	446	469	6	3	3	68	110	63	10	14	10	16	19	4	137	193	152	291	465	130	114	118	110	105	16	79	5
BLM	609	533	679	498	503	451	357	466	473	309	331	286	921	741	881	811	792	700	629	866	831	763	677	741	883	715	986	924	862	846	609	617	673	563	436	496	760	648	952	647	740	369	1022	799	978	377	274	489	825
BLMH	2389	1714	2539	2113	2204	1825	1648	2361	2354	2367	2516	2276	2026	2160	2263	1876	2057	1743	1639	2227	2180	2112	1965	2050	2495	2008	2202	2202	2072	2270	1990	1895	2044	2094	1908	2030	1846	2073	2236	1736	2016	871	2007	1767	2042	1375	1026	1622	3373
BLNK	0	0	0	3	2	0	0	0	0	0	1	0	0	1	0	2	2	0	1	0	0	1	2	0	4	2	0	1	2	0	0	0	0	0	0	0	0	0	0	0	0	0	0	2	0	1	11	0	0
BLOC1S1	954	599	898	866	911	658	652	926	957	841	1020	931	770	878	886	829	825	743	735	809	833	980	872	939	695	666	612	532	523	602	564	497	495	618	649	512	624	807	709	373	699	199	731	660	734	730	342	749	1032
BLOC1S2	1024	806	1101	866	1008	954	637	929	987	833	864	824	1192	1069	1161	1091	1053	988	726	924	992	792	853	873	798	894	1114	1232	1278	1201	1256	1191	1184	1543	1089	1531	1065	881	1341	852	911	541	1001	823	1029	681	426	901	1447
BLOC1S3	381	244	371	383	382	228	258	342	389	324	339	289	263	279	341	287	311	195	238	288	273	252	300	299	360	339	336	329	385	404	374	335	291	590	475	402	198	309	279	156	302	135	344	278	331	263	215	309	672
BLOC1S4	551	284	467	421	457	298	348	437	481	424	486	384	476	535	466	493	524	376	441	449	488	560	529	641	307	397	315	375	460	420	505	475	389	551	381	407	359	469	396	314	529	193	568	549	585	431	212	445	678
BLOC1S5	830	680	914	511	518	484	438	529	641	547	557	541	682	555	605	428	444	379	374	555	515	458	421	416	657	592	708	448	450	486	482	559	586	739	581	584	398	370	484	302	367	170	524	389	541	370	300	429	1196
BLOC1S5-TXNDC5	0	43	70	0	0	115	0	9	14	11	0	0	0	10	21	0	0	0	0	21	0	0	0	17	0	19	43	0	13	0	0	29	18	0	0	62	0	0	12	10	0	0	0	0	13	30	0	24	0
BLOC1S6	1301	1080	1362	1003	1199	1166	806	1078	1226	1106	1136	1118	1128	1086	1099	972	958	846	821	1113	955	897	921	987	2173	2079	2216	1474	1572	1521	1334	1318	1407	1803	1049	1299	1054	1000	1452	665	674	405	1023	799	1031	656	608	825	1696
BLVRA	262	209	260	282	291	271	206	287	318	256	288	277	464	445	482	555	523	510	530	539	495	646	623	612	319	293	297	458	430	466	463	393	480	443	436	412	436	474	484	491	630	212	777	652	631	560	358	577	359
BLVRB	747	392	616	678	831	437	503	582	756	575	728	588	377	477	453	574	557	437	358	404	330	466	483	497	409	422	330	333	397	411	440	432	385	635	788	608	297	436	295	207	356	99	520	468	404	680	272	588	863
BLZF1	494	372	483	381	383	363	258	425	408	319	318	358	532	522	520	456	531	491	394	554	495	371	396	466	1252	1149	1200	955	954	949	813	865	846	1162	956	1109	908	739	1047	623	706	434	827	635	941	589	420	849	602
BMERB1	378	263	431	363	407	257	334	351	437	407	436	406	401	453	461	323	351	304	598	729	711	1078	934	1025	203	212	187	120	142	169	200	156	177	317	334	309	218	378	336	143	165	72	314	323	444	769	529	808	450
BMF	1308	928	1311	1043	1139	836	855	1197	1252	1506	1651	1449	159	157	221	94	130	92	213	250	233	313	259	290	1320	1255	1053	1040	1236	1234	1241	1236	1133	2068	1864	1696	156	202	241	142	234	68	247	180	261	435	374	487	2203
BMI1	440	349	461	401	411	475	295	481	462	527	569	518	533	623	653	605	577	505	487	677	651	627	578	638	505	385	469	358	466	374	521	551	498	941	674	896	521	429	620	417	443	231	736	562	741	512	333	698	623
BMP1	2845	1692	2507	2778	3106	1924	2228	2989	3343	3554	3902	3331	1246	1437	1362	1433	1516	1166	1198	1354	1565	1639	1524	1556	1547	1916	1516	1652	2087	2159	2398	2176	1952	2974	3160	2595	815	1377	1042	822	1183	378	1334	1325	1461	1440	792	1439	3977
BMP10	21	14	22	16	30	4	5	11	17	4	9	9	139	101	181	64	86	87	78	138	104	92	130	70	37	34	77	83	72	69	74	8	5	12	18	6	82	129	45	111	32	45	78	35	75	35	30	29	40
BMP15	0	0	0	0	0	0	0	0	0	0	0	0	0	1	0	0	0	0	0	0	0	0	0	0	0	0	0	0	0	0	0	0	0	0	0	0	0	0	0	0	0	0	0	0	0	0	3	0	0
BMP2	176	97	158	159	168	99	95	124	140	134	210	172	153	169	182	162	164	137	152	164	180	224	235	203	633	537	586	529	527	670	446	404	328	450	364	368	365	456	527	293	428	158	237	221	279	191	123	224	228
BMP2K	1149	919	1158	1262	1177	1118	1051	1297	1338	1098	1021	991	1231	1135	1390	1186	1207	1160	1241	1543	1604	1314	1293	1331	781	701	918	850	917	1013	1455	1540	1449	2329	1612	2047	729	689	893	649	817	421	1067	856	1240	988	682	1201	1568
BMP2K-DT	0	0	0	0	0	1	0	1	1	0	1	0	0	0	0	1	0	0	0	1	0	0	0	3	0	0	0	0	1	0	1	0	0	2	4	0	1	1	1	0	0	0	1	0	0	0	0	1	0
BMP3	6	1	1	0	1	0	2	2	1	0	4	0	0	0	0	0	0	0	0	2	1	1	0	0	4	0	0	0	1	0	0	2	0	3	1	10	0	1	0	0	0	0	3	0	0	1	1	0	2
BMP4	8638	5106	8054	6275	6672	5227	4350	4938	5193	3724	3909	3469	802	1125	1074	652	834	817	638	867	956	651	735	637	4160	3898	4010	2195	2457	2470	1532	1517	1330	1226	1277	1089	324	469	364	128	151	48	130	138	122	151	83	112	11270
BMP5	0	0	3	0	0	1	5	1	1	0	0	0	0	0	1	0	0	0	1	3	1	0	2	0	0	0	0	0	0	0	6	0	0	0	0	0	5	1	0	0	1	0	5	7	6	8	6	1	0
BMP6	20690	13061	19914	16239	18269	13310	13706	17901	19340	20307	22313	19034	8454	9565	9280	6636	7234	5407	4547	5628	5573	5854	5749	5838	16782	15155	14652	8638	8587	9182	9429	9490	8562	9540	8835	7785	3465	5211	4626	981	1331	519	2651	2321	2368	2382	1441	2402	27391
BMP7	4	0	4	1	1	4	1	0	4	0	2	1	1	6	0	0	2	2	0	0	2	2	0	0	1	2	1	9	0	11	5	5	1	5	1	3	0	0	0	0	1	0	0	0	0	0	6	2	4
BMP8A	6	8	10	29	20	14	12	4	9	8	7	5	22	25	18	15	16	13	13	11	15	11	5	6	4	6	13	9	10	17	14	8	10	28	19	24	13	13	15	21	24	6	15	24	22	11	18	13	26
BMP8B	9	8	3	10	7	8	9	7	11	9	8	2	0	6	2	16	11	5	14	13	9	11	7	11	19	3	3	13	22	15	3	10	6	11	29	22	2	4	4	6	12	4	11	11	8	7	3	10	10
BMPER	156	79	181	150	179	117	99	126	173	131	148	118	61	49	44	96	95	69	38	54	43	21	47	38	78	95	121	63	82	125	77	31	42	34	44	26	42	62	40	46	52	12	32	41	23	22	13	16	174
BMPR1A	115	104	124	77	93	78	51	101	140	82	107	81	420	352	438	237	280	231	206	314	257	257	254	201	110	137	202	141	158	116	122	73	117	89	113	77	292	303	402	327	256	164	337	225	245	197	159	205	139
BMPR1B	9	12	8	8	8	5	3	5	7	9	12	12	58	41	48	29	22	38	16	28	26	10	10	15	69	40	43	57	41	28	20	24	15	25	20	51	125	93	162	61	89	31	59	49	57	28	13	39	18
BMPR2	6063	4866	6532	4180	4342	4140	4067	5303	5429	5227	5128	5634	5568	4972	5655	2630	2752	2184	2316	3478	3065	2839	2862	2624	9077	6931	8551	3740	3286	3195	4823	5198	4825	5654	3915	4980	3693	3919	5532	1706	1787	1030	2646	2154	2762	2122	1805	2799	8522
BMS1	1982	1631	2218	1885	2080	1916	1450	1960	1911	1563	1873	1741	2958	2711	3130	2690	2619	2291	2144	2893	2777	2373	2369	2403	2634	2202	2809	3500	3306	3527	3314	3005	3207	2967	2584	2836	2569	2630	3282	2655	3373	1546	3622	3034	3751	2021	1614	2406	2875
BMS1P1	27	15	21	31	43	15	28	38	34	21	30	37	29	29	37	29	26	35	17	28	38	34	28	34	12	12	14	28	27	28	48	76	52	118	100	121	36	21	43	46	31	18	43	44	51	58	52	65	39
BMS1P14	0	0	0	0	1	0	0	2	0	0	0	0	1	0	0	1	2	1	0	0	0	0	0	1	1	0	4	5	1	0	1	0	0	1	2	0	0	4	1	0	3	0	3	1	0	0	0	0	6
BMS1P4	11	15	14	16	11	15	3	9	22	5	10	16	16	6	13	15	19	19	20	7	7	11	7	11	19	6	8	34	0	2	5	44	41	52	74	38	4	8	13	19	14	2	26	24	22	58	28	11	17
BMS1P4-AGAP5	21	12	25	15	25	0	0	0	0	9	58	17	0	25	17	32	23	15	22	23	65	0	41	27	0	4	0	0	32	63	59	55	0	315	188	238	0	0	12	31	58	18	42	0	10	57	55	143	7
BMT2	135	137	177	145	125	143	126	179	190	206	207	180	198	156	198	126	145	121	149	210	201	214	219	203	269	191	214	234	225	162	158	176	168	317	204	285	155	112	245	115	152	72	211	148	214	197	141	211	255
BMX	52	41	87	98	88	70	79	147	134	310	318	324	0	0	0	0	0	0	2	0	3	10	5	7	29	13	18	3	11	18	8	16	9	14	15	16	1	0	2	1	0	0	2	0	0	0	9	4	95
BNC1	964	719	1060	925	1071	789	652	825	854	920	911	883	1047	1027	1145	1468	1453	1272	809	1125	1012	828	886	888	834	793	840	1448	1397	1558	1228	1012	1158	1487	1232	1246	725	889	938	1278	1843	698	1132	1039	1187	986	683	1183	1431
BNC2	133	95	124	137	160	137	121	181	176	154	144	144	328	326	367	236	301	251	226	341	329	238	263	245	154	128	138	255	228	245	276	229	233	234	173	187	219	252	263	143	191	101	292	234	295	154	101	174	199
BNC2-AS1	0	1	1	0	0	0	1	0	1	1	0	0	0	0	0	0	0	0	0	0	0	0	2	3	0	0	0	2	0	3	2	0	1	1	0	0	1	0	0	0	1	0	0	0	2	0	1	0	2
BNIP1	280	263	302	260	278	236	206	276	292	239	207	230	375	390	378	337	357	296	355	390	410	322	380	372	332	361	419	454	441	451	446	387	387	658	561	594	385	458	491	330	465	180	505	443	484	437	307	481	387
BNIP2	1812	1547	1945	1522	1718	1678	1327	1676	1831	1663	1645	1787	2412	2167	2463	2121	2069	1914	1915	2739	2572	2415	2381	2427	2076	2231	2353	1925	2047	1962	1850	1929	1930	2257	1522	1900	2063	1935	2709	1813	2029	1111	2573	1919	2675	1688	1197	2056	2797
BNIP3	717	491	705	758	786	654	591	782	899	739	791	768	1116	1087	1156	1484	1447	1423	1272	1736	1498	1284	1406	1441	505	464	543	794	928	875	1141	1132	978	1258	1128	1216	883	1031	1101	824	1116	463	1707	1422	1636	1212	759	1483	854
BNIP3L	1628	1170	1655	1278	1238	1105	1069	1586	1598	1655	1714	1774	1158	1126	1279	1173	1178	1016	1165	1612	1425	1522	1561	1564	1526	1220	1539	787	824	812	720	795	761	1649	1089	1394	890	894	1232	565	607	347	844	637	834	875	549	1048	2107
BNIP5	0	0	0	0	0	0	0	0	0	0	0	0	0	0	0	0	0	0	0	0	0	0	0	0	0	0	0	0	0	0	1	0	0	0	2	0	0	0	0	0	0	1	0	0	0	0	2	0	0
BNIPL	10	0	13	7	7	3	6	6	5	2	5	2	4	6	3	1	5	5	4	9	6	7	9	9	7	3	1	3	2	4	2	6	8	11	5	0	3	0	5	2	6	1	3	8	5	3	3	4	1
BOC	41	15	34	48	44	18	30	41	51	33	45	45	22	16	13	14	20	9	26	23	28	45	33	26	47	42	35	19	21	33	36	14	23	67	43	26	22	25	16	17	8	3	25	20	17	41	45	39	41
BOD1	1832	1143	1684	1444	1640	1214	1219	1424	1585	1623	1706	1569	2212	2290	2438	2315	2533	1940	2030	2315	2205	2382	2214	2434	1932	1838	1826	1580	1929	1865	1736	1823	1596	2871	2418	2396	1869	2393	2459	1822	2690	975	2566	2165	2570	2119	1156	2316	2525
BOD1L1	1817	1522	2050	1581	1605	1573	1425	1923	1877	1729	1844	1882	2109	2121	2161	1780	1878	1699	1697	2409	2181	2078	2006	1835	2178	1856	2109	2130	1891	1928	1661	1649	1690	1550	1297	1578	1555	1681	2203	1485	1836	865	2057	2007	2450	1503	1519	1831	2455
BOD1L2	0	0	0	0	0	0	0	0	0	0	0	0	0	0	0	0	0	0	0	0	0	0	0	0	0	0	0	0	0	0	0	0	0	0	0	0	1	0	0	0	0	0	0	0	0	0	3	0	0
BOK	4235	2313	3598	3592	4336	2800	2885	3291	3882	3538	3808	3100	1381	1796	1538	1834	1820	1446	1456	1357	1631	1421	1489	1755	3194	3331	2364	2194	2698	2786	3021	2759	2213	3451	3002	2228	1056	1807	1389	897	1301	405	1203	1120	1160	904	615	951	6002
BOK-AS1	1	0	0	0	0	0	0	0	0	0	0	1	0	0	0	0	1	0	1	0	0	0	0	0	0	1	0	0	0	0	1	0	1	0	0	0	1	1	4	0	0	0	0	0	1	0	0	0	0
BOLA1	188	104	136	97	126	111	86	117	148	154	171	152	126	157	141	98	124	99	100	125	108	172	164	191	58	93	51	63	72	59	116	113	87	115	106	93	75	149	101	59	75	20	160	143	141	126	43	119	203
BOLA2	586	293	500	401	558	406	265	402	386	398	492	355	338	418	400	476	528	288	436	449	280	428	412	403	371	354	388	456	346	468	375	344	299	232	456	382	350	436	484	286	545	149	603	592	688	370	126	396	647
BOLA2-SMG1P6	481	319	526	412	459	401	388	443	515	424	482	456	415	400	436	421	421	431	308	467	424	439	418	417	449	441	470	648	725	732	647	677	576	803	646	702	384	392	540	537	718	272	761	558	655	416	145	555	712
BOLA2B	321	152	222	308	227	168	244	258	439	203	216	227	263	315	248	335	176	242	140	155	190	131	234	240	186	226	123	117	264	211	371	325	247	597	331	204	75	277	159	256	341	51	303	376	217	261	66	226	358
BOLA3	314	233	312	271	295	238	214	277	276	164	210	197	363	394	373	364	444	359	327	413	328	313	328	379	317	355	396	392	435	423	412	506	460	463	405	429	355	412	459	345	471	207	527	431	555	307	129	362	332
BOLA3-DT	108	80	75	88	86	66	69	105	115	93	102	90	93	73	97	107	104	112	79	101	106	100	117	140	63	76	68	74	85	66	126	111	100	90	78	66	61	58	70	67	51	51	114	81	109	73	64	76	115
BOLL	0	2	0	0	0	0	0	0	0	0	0	0	0	0	0	0	0	0	0	0	0	0	0	0	0	0	0	0	0	1	0	0	0	0	1	0	0	0	0	0	0	0	0	0	0	0	3	1	0
BOP1	3220	1717	2827	2964	3696	2303	2064	2374	2849	1838	2177	1779	3892	4515	4039	5338	4966	3918	3507	3608	3695	3060	3387	3843	3704	3068	3123	4088	4667	4568	4702	4030	3763	3864	3892	2872	3063	5196	3877	3294	5731	1474	4007	4108	3464	2410	1216	2232	4089
BORA	341	233	349	225	255	224	195	240	239	162	164	183	409	370	452	335	315	286	337	460	389	354	376	346	334	350	423	447	443	454	324	410	405	480	341	337	434	375	549	291	406	199	482	402	499	246	206	394	406
BORCS5	215	171	244	181	197	175	158	226	218	201	217	191	184	168	157	200	213	177	172	179	194	202	198	193	152	141	183	134	110	142	175	169	162	214	174	144	152	148	163	112	138	69	215	176	200	137	101	167	337
BORCS6	518	289	451	473	457	362	394	416	590	480	559	439	358	434	348	423	396	289	380	363	416	415	430	471	265	264	175	240	331	347	465	426	352	653	632	548	169	291	215	198	326	113	379	346	309	424	219	425	670
BORCS7	377	250	376	304	299	304	263	338	340	350	383	393	404	396	439	327	377	344	347	457	443	422	408	458	366	370	445	498	451	404	430	418	397	503	385	412	362	362	515	291	343	167	391	246	409	264	214	409	543
BORCS7-ASMT	0	0	0	0	0	0	14	0	0	0	0	0	0	0	0	0	0	0	0	0	0	0	0	0	0	0	0	0	0	0	0	24	0	0	0	0	13	0	0	0	0	0	0	0	0	0	8	0	0
BORCS8	754	397	651	556	647	391	365	546	625	523	570	486	539	612	577	508	536	424	446	491	498	534	522	536	568	542	435	426	550	555	693	564	527	711	697	470	421	710	534	343	640	165	642	564	599	498	228	508	839
BORCS8-MEF2B	99	37	88	68	61	43	60	43	48	55	85	88	38	68	26	76	106	61	81	47	63	70	132	89	53	52	46	32	95	75	63	33	44	157	129	138	50	112	41	38	120	26	71	92	56	113	56	77	52
BPESC1	0	2	0	0	0	0	0	0	0	0	0	0	0	0	0	0	0	0	1	0	0	0	0	0	0	0	0	0	0	0	2	0	0	0	0	0	0	0	0	0	0	0	0	0	0	0	0	0	0
BPGM	831	650	904	791	781	798	613	790	886	931	953	906	338	350	391	211	193	202	220	293	299	320	284	255	1471	1334	1458	2304	2276	2371	3086	2992	3223	3250	2659	3269	411	353	511	232	282	140	390	281	380	317	222	332	1281
BPHL	469	338	418	510	487	408	312	477	492	472	477	475	369	439	430	420	411	384	321	419	385	370	434	405	407	312	282	290	293	306	312	310	327	572	496	467	305	321	329	263	356	150	418	391	405	368	192	419	618
BPI	0	0	0	0	0	0	0	0	0	0	0	0	0	0	0	0	0	0	0	0	0	0	0	0	0	0	0	0	0	0	0	0	0	0	0	0	0	0	0	0	0	0	0	0	0	0	0	0	0
BPIFA3	0	0	0	0	0	0	0	0	0	0	0	0	0	0	0	0	0	0	0	0	0	0	0	0	0	0	0	0	0	0	0	0	0	0	0	0	0	0	0	0	0	0	0	0	0	0	8	0	0
BPIFB1	0	0	0	0	0	0	0	0	0	0	1	0	0	0	0	0	0	0	0	0	0	0	0	0	0	0	0	0	0	0	1	0	0	0	0	0	0	0	0	1	0	0	1	0	0	0	0	0	1
BPIFC	0	0	0	0	0	0	0	0	0	0	0	0	0	0	0	0	0	0	0	1	0	0	0	0	0	0	0	0	0	0	0	0	0	0	0	0	0	0	0	2	0	0	0	0	0	0	0	0	0
BPNT1	572	391	597	464	511	437	352	435	518	428	462	502	648	652	630	578	630	535	542	626	565	575	551	669	516	459	536	582	609	671	657	613	606	743	554	600	517	580	690	505	639	251	778	582	738	505	245	611	684
BPNT2	3738	2782	3782	3238	3405	3221	2381	3308	3573	3482	3596	3649	2960	2757	2893	2178	2228	1953	1971	2556	2616	2003	2221	2401	5125	4119	4696	4350	4064	4225	3400	3456	3461	3394	2499	2919	2489	2382	3346	1952	2339	1192	3368	2647	3478	2141	1876	2695	5256
BPTF	2800	2287	3037	2647	2686	2249	2218	3167	3160	3065	3157	3167	2881	2847	2871	2569	2689	2422	2689	3735	3392	3252	3199	2936	2847	2476	2881	1840	1788	1867	2522	2415	2315	2657	2224	2571	1949	2174	2531	1609	1805	908	2754	2530	3157	2271	1819	2637	4294
BRAF	517	410	515	445	430	359	349	508	469	419	467	440	497	581	622	516	495	363	400	604	589	497	480	479	802	686	828	573	615	583	657	704	679	1284	1040	1249	558	529	749	429	615	264	681	542	764	805	814	906	707
BRAP	707	519	736	618	621	546	487	651	620	659	732	658	927	934	911	746	779	685	610	864	778	728	740	719	922	791	940	1112	971	971	995	919	949	1195	1099	1079	797	825	1119	740	921	439	1047	922	1038	800	592	948	1068
BRAT1	1732	837	1268	1219	1457	881	1002	999	1428	1226	1276	1119	1221	1481	1286	1685	1611	1228	1383	1143	1413	1375	1544	1592	1116	1256	934	843	1078	1157	1369	1160	947	1375	1267	893	859	1501	1001	771	1479	391	1463	1266	1173	1053	582	986	2357
BRCA1	560	480	686	487	578	446	401	522	496	316	355	318	1020	903	986	1002	1031	922	807	1050	1034	895	834	891	631	648	850	970	799	933	710	702	772	702	568	724	796	886	950	886	1102	477	1358	1107	1344	605	440	653	825
BRCA2	305	286	351	272	325	249	210	289	286	172	199	171	526	485	573	477	539	460	460	622	648	462	454	416	494	429	632	306	310	308	350	392	458	355	293	448	495	402	636	413	373	242	753	545	710	298	199	378	462
BRCC3	628	505	751	705	715	644	518	744	763	672	662	647	804	756	867	849	922	867	904	1054	978	929	856	881	632	455	689	994	943	928	745	805	866	862	823	821	617	575	815	823	857	392	1112	873	1201	708	504	881	800
BRD1	1406	870	1279	1185	1339	1021	911	1258	1393	1156	1245	1098	1229	1433	1346	1409	1270	1114	1102	1252	1418	1158	1264	1257	1240	1313	1113	1149	1388	1428	1437	1286	1236	1898	1571	1526	997	1438	1300	886	1234	471	1449	1432	1463	1311	1085	1345	1875
BRD2	3986	2677	3829	4815	5229	3633	3497	4730	5266	4500	5161	4457	3997	4373	4295	5118	5377	4689	4071	5085	5310	4732	4767	4754	4387	4819	4378	4717	5016	5182	6536	5846	5737	9616	8169	7933	4377	5197	5117	4262	6078	2431	7025	6264	6576	6804	5023	7711	5236
BRD3	1586	1097	1601	1347	1471	1046	1138	1518	1580	1582	1749	1583	1468	1683	1536	1333	1244	1128	1267	1496	1592	1608	1589	1649	1298	1209	1304	1129	1119	1251	1314	1181	1200	1396	1231	1084	1061	1390	1335	819	1177	494	1427	1310	1451	994	964	1176	2320
BRD3OS	557	357	487	495	617	435	446	521	650	542	613	545	548	564	550	551	553	515	558	722	557	578	598	674	400	352	352	420	445	536	516	612	511	733	543	571	370	464	508	307	526	152	622	508	534	452	352	481	822
BRD4	3355	2180	3284	2872	3130	1832	2204	2841	3271	2640	3383	2863	3288	3634	3510	3613	3685	2904	3050	3458	3574	3471	3649	3506	3673	3322	3154	3265	3141	3470	4007	3675	3774	6702	5706	5284	2641	3838	3480	2532	3727	1539	3944	3819	3700	4309	3225	4299	4955
BRD7	1791	1395	1997	1650	1796	1688	1207	1764	1763	1724	1704	1774	2402	2287	2350	2249	2183	2116	1857	2552	2497	2297	2195	2153	1918	1920	2060	1918	2038	1938	1878	1943	1850	1978	1484	1899	2090	1964	2803	1668	1921	1019	2623	1999	2627	1548	1214	1819	2466
BRD8	1098	830	1235	998	1069	895	846	1169	1209	1165	1297	1156	1309	1360	1380	1085	1039	1028	1043	1329	1415	1456	1324	1307	858	820	937	920	893	1030	1099	1104	1015	1453	1290	1307	937	1174	1220	698	1043	396	1537	1318	1509	1287	804	1400	1507
BRD9	2414	1482	2360	2017	2239	1782	1465	1980	2116	1688	2023	1716	2479	2695	2607	2627	2650	2279	2073	2589	2617	2379	2361	2515	2329	2155	2069	2505	2569	2592	2408	2285	2030	2391	2083	1995	2064	2654	2562	1897	2637	954	3050	2668	2868	1793	1325	1924	3007
BRDT	0	0	0	0	0	0	0	0	0	0	0	0	0	0	0	0	0	0	0	0	0	0	0	0	0	0	0	0	0	0	0	0	0	0	0	0	0	0	0	0	0	0	0	0	1	0	1	0	0
BRF1	1328	794	1137	1269	1423	889	1045	1188	1403	1180	1340	1025	1095	1280	1144	1404	1473	1177	1259	1262	1435	1363	1352	1533	804	839	739	787	1035	987	1299	1054	964	1417	1325	1091	632	1161	882	661	1077	361	1257	1220	1194	1018	590	1009	1733
BRF2	376	208	313	279	383	241	233	296	322	330	344	312	258	290	309	272	321	313	227	254	238	277	255	303	184	180	234	396	394	366	483	398	430	701	587	636	228	292	257	269	389	127	404	388	342	440	261	507	468
BRI3	3846	1932	2811	2931	3340	1711	2114	2159	2908	2807	3282	2704	2400	3151	2676	3554	3607	2487	2579	2258	2346	2624	3173	3277	2235	2677	1969	1957	2462	2701	2581	2401	1957	3870	3244	2295	1864	3521	2429	2124	3709	1331	3837	3751	3128	3194	1397	3022	4795
BRI3BP	411	279	393	398	482	438	263	390	405	274	278	272	429	423	434	621	586	449	369	466	487	375	397	383	348	327	364	560	510	542	594	506	473	391	376	363	328	376	421	290	412	142	524	413	403	218	137	286	534
BRICD5	58	29	62	64	80	57	55	63	86	45	47	43	29	59	49	64	73	48	53	42	73	55	47	78	10	42	25	16	45	42	26	27	17	33	44	17	17	50	42	20	50	9	32	47	50	30	15	27	49
BRINP1	223	152	289	35	41	31	28	52	38	50	56	53	132	198	221	11	15	8	13	12	19	14	13	5	170	76	134	21	29	35	30	20	17	42	24	26	41	66	62	7	5	4	20	6	9	7	6	11	309
BRINP2	2	2	6	5	5	11	2	8	11	15	9	8	2	2	1	8	5	1	5	2	1	4	10	10	2	4	0	3	4	0	8	6	8	5	4	5	3	4	4	1	0	0	8	11	10	7	3	11	6
BRINP3	0	0	0	0	1	0	0	2	7	0	0	0	0	1	3	1	1	1	1	0	1	2	2	4	0	0	1	0	0	0	0	0	0	2	0	0	0	1	0	0	2	0	0	5	0	3	3	1	2
BRINP3-DT	0	0	0	0	0	0	0	0	0	0	0	0	0	0	0	0	0	0	0	0	0	0	0	0	0	0	0	0	0	0	0	0	0	0	0	0	0	0	0	0	0	0	0	0	0	0	0	0	0
BRIP1	359	310	409	275	289	285	188	317	319	195	213	216	466	374	483	396	451	363	337	438	453	366	368	369	546	527	568	396	460	370	312	296	376	354	316	339	389	299	508	222	330	144	404	368	463	192	132	237	575
BRIX1	621	519	710	574	691	575	440	511	561	437	442	466	1312	1163	1318	1134	1154	999	882	1033	1125	818	879	963	1045	1141	1282	1428	1662	1618	1258	1360	1274	1234	845	1080	1419	1231	1902	1333	1393	809	1657	1255	1637	718	510	916	776
BRK1	4437	3294	4910	3708	3991	3068	2881	4196	4047	3925	4390	4074	4224	4049	4506	3968	3996	3575	3298	4639	4394	4223	4042	4277	4386	3612	4326	3964	3632	3994	4290	3996	4232	4269	3999	4442	3671	3565	4321	2927	3768	1741	4877	4218	5008	3756	1789	4425	5689
BRME1	31	17	21	28	46	26	24	30	31	47	44	33	9	26	25	30	20	15	10	21	25	21	30	17	11	14	10	23	21	27	34	19	11	17	16	14	19	26	15	13	8	4	27	25	24	10	2	13	37
BRMS1	1674	1037	1542	1476	1851	1059	1116	1303	1530	1192	1391	1252	1647	1911	1701	1795	1808	1488	1474	1482	1542	1291	1485	1643	1615	1401	1465	1528	1803	1706	1789	1601	1579	1909	1766	1584	1415	2068	1714	1281	2181	688	1946	1829	1775	1330	791	1410	2299
BRMS1L	439	327	447	354	311	317	278	381	382	398	332	339	367	317	333	342	317	288	253	381	384	317	321	323	361	372	442	296	317	324	383	355	339	429	241	371	315	297	400	255	238	121	341	236	353	203	252	243	525
BROX	701	515	730	556	547	553	443	638	622	610	648	639	659	583	714	573	666	498	564	787	782	628	632	752	1358	851	1123	929	800	751	867	889	919	1494	945	1236	623	573	953	512	618	363	1010	713	1037	795	641	1122	948
BRPF1	1224	809	1203	1166	1273	760	880	1056	1164	943	1149	929	1080	1103	1159	1142	1165	1068	946	1146	1111	1127	1109	1151	1134	1056	1109	1176	1160	1443	1429	1133	1094	1637	1507	1363	888	1390	1014	855	1475	459	1314	1280	1326	1132	773	1229	1618
BRPF3	1947	1207	1952	1377	1469	1082	1054	1427	1426	1494	1532	1406	2323	2360	2246	1529	1633	1389	1458	1867	1817	1684	1731	1609	2267	1942	1883	1677	1687	1847	2138	2068	2007	3327	3107	2874	1615	2271	2034	1135	1767	597	2356	2133	2376	2428	1751	2683	2520
BRPF3-AS1	3	0	5	2	1	0	1	0	0	3	4	5	1	0	2	2	2	1	1	0	0	3	1	1	0	1	1	0	0	0	2	0	0	7	0	0	0	0	1	1	0	0	1	2	0	4	0	1	5
BRS3	0	0	0	0	0	0	0	0	0	0	0	0	0	0	0	0	0	0	0	0	0	0	0	0	0	2	0	5	0	0	0	0	0	0	0	0	0	0	0	0	0	0	0	0	0	0	0	0	0
BRSK1	45	31	72	49	64	52	26	46	57	37	56	34	10	15	29	19	15	13	13	7	16	28	23	25	33	39	33	49	71	72	70	62	37	152	143	97	9	16	15	25	16	4	20	20	16	17	24	17	81
BRSK2	17	5	5	39	45	21	36	27	30	32	43	40	21	14	9	18	16	10	18	17	17	22	26	28	8	6	2	16	27	47	34	16	16	36	30	30	7	25	12	11	20	5	19	19	23	18	26	14	13
BRWD1	860	656	958	775	780	807	674	846	831	839	827	937	821	801	902	680	723	649	691	1004	913	803	810	834	960	875	974	794	823	761	738	783	739	828	583	783	685	643	875	599	647	359	731	651	887	631	349	788	1396
BRWD1-AS1	0	0	0	0	0	0	0	0	0	0	0	0	0	0	0	0	0	0	0	1	0	0	0	1	0	0	1	0	0	0	0	0	0	0	0	0	0	0	0	0	0	0	0	0	0	0	1	0	0
BRWD1-AS2	9	10	9	12	2	2	7	5	7	6	13	9	7	19	5	4	4	1	3	3	3	7	6	5	6	6	11	2	3	12	5	3	2	16	0	5	4	2	6	4	6	1	3	8	3	4	3	4	12
BRWD3	808	676	864	765	750	843	672	978	952	798	831	828	819	833	911	703	716	639	683	1006	942	856	879	808	897	836	1024	752	809	732	810	765	741	749	540	638	682	761	897	551	639	302	784	791	962	512	506	654	1113
BSCL2	205	123	208	321	329	100	184	220	243	227	340	194	147	207	140	142	159	163	105	182	159	159	144	168	219	206	160	160	145	163	328	241	218	389	375	246	65	157	148	71	194	36	221	155	207	246	42	158	453
BSDC1	2805	1698	2709	2004	2216	1610	1631	2113	2295	2342	2473	2182	1546	1623	1655	1501	1539	1310	1351	1629	1690	1573	1560	1676	2269	2279	1937	1714	1867	2022	2338	2247	2247	2804	2501	2296	1183	1639	1534	1053	1537	485	2169	1828	2044	1737	1187	1930	3666
BSG	17279	9805	15055	15146	17323	10432	12047	14206	16844	15304	17208	14081	11803	13428	12664	14200	14333	11776	11475	11618	13062	12170	12908	13523	13635	15046	12254	13242	15439	16217	16374	14216	12832	15264	13949	11808	10146	14243	12461	9714	15125	4847	16255	14601	14191	10619	5913	10968	22513
BSG-AS1	24	18	21	24	20	18	31	30	32	30	22	19	32	16	41	38	22	34	47	47	55	52	68	57	2	22	11	34	14	15	48	32	38	39	34	44	16	39	32	16	22	6	54	52	45	34	24	45	33
BSN	46	43	63	63	66	25	34	34	60	38	44	46	19	23	40	28	26	13	20	24	20	13	20	13	32	26	20	42	36	41	48	61	49	249	186	179	18	17	16	9	29	9	31	32	23	38	37	45	96
BSN-DT	1	0	3	1	0	0	1	0	1	1	0	2	2	0	0	0	0	0	3	0	0	0	0	2	5	6	0	0	0	2	5	3	1	9	4	2	0	0	0	0	3	0	3	0	2	1	0	1	6
BSND	0	0	0	0	0	0	0	0	0	0	0	0	0	0	0	0	0	0	1	0	0	0	0	0	0	0	0	0	0	2	0	0	0	0	0	0	0	0	0	0	0	0	0	0	0	0	9	0	0
BSPRY	1	0	2	0	0	0	0	0	0	0	3	0	0	0	0	0	0	0	0	0	1	2	0	0	0	0	1	1	0	0	0	1	0	0	2	0	0	0	0	0	0	0	0	2	0	0	0	0	0
BST1	38	29	46	49	82	40	29	38	43	47	42	40	13	11	19	12	25	17	10	20	27	9	15	18	52	13	44	27	30	42	20	35	22	80	47	58	25	17	13	6	15	8	11	13	12	18	6	16	53
BST2	73	28	102	89	141	84	80	119	181	284	330	295	27	38	20	42	26	17	89	80	89	231	173	125	345	893	361	1497	2177	1904	1671	1529	1443	2773	2689	2423	215	260	231	443	612	164	906	636	907	766	467	932	74
BSX	0	0	0	0	0	0	0	0	0	0	0	0	0	0	0	0	0	0	0	0	0	0	0	0	0	0	0	0	0	0	0	0	0	0	0	0	0	0	0	0	0	0	0	0	0	0	0	0	0
BTAF1	838	761	948	826	807	744	643	944	866	738	772	834	1343	1274	1377	1203	1122	1011	980	1339	1231	1114	1099	1029	1183	1150	1361	1091	1191	1113	1190	1302	1299	1165	1002	1288	1228	1305	1400	1053	1255	569	1380	1213	1551	1025	601	1209	1262
BTBD1	2248	1931	2497	2068	2289	2047	1726	2388	2455	2412	2456	2272	3270	2920	3451	3022	3204	2716	2547	3386	3222	2810	2765	2967	2735	2503	2887	2853	2684	2882	2802	2991	2586	3944	2961	3623	2676	2632	3477	2340	2723	1347	3172	2636	3300	2541	1652	3216	3012
BTBD10	2626	2018	2814	2187	2252	2061	1870	2244	2343	2260	2433	2210	3051	2783	3062	2854	2993	2592	2257	2984	2726	2389	2422	2564	2195	2174	2501	2735	2937	2926	2693	2720	2743	3089	2604	2522	2375	2277	3116	2127	2672	1279	3021	2510	3155	2072	1053	2535	3461
BTBD16	0	1	1	0	2	2	4	0	1	0	4	1	0	0	0	1	3	1	4	2	1	1	0	5	5	0	1	0	0	0	1	3	0	0	3	0	2	0	0	0	2	0	2	0	0	0	1	0	0
BTBD17	1	5	2	3	4	2	1	4	1	2	10	6	0	1	0	1	0	0	0	0	1	0	0	0	0	2	0	3	0	0	0	0	0	25	21	11	0	0	0	0	0	0	0	0	0	11	17	20	6
BTBD18	1	1	0	3	6	1	0	1	0	0	2	0	0	0	8	1	3	1	0	1	2	1	0	2	0	1	0	0	0	1	1	1	0	1	0	1	3	3	0	3	2	0	3	1	2	1	3	2	0
BTBD19	262	176	310	322	364	193	258	337	381	384	395	399	103	115	85	70	65	92	87	86	109	118	121	132	64	168	122	109	157	134	190	133	154	595	515	483	85	102	94	68	75	27	100	86	84	173	158	199	487
BTBD2	3114	1719	2579	3205	3507	1875	2403	2757	3389	3191	3718	2849	3164	3643	3350	4358	4497	3536	3862	3966	3972	4602	4893	5366	2147	1927	1756	1440	1669	1606	2116	1849	1577	2193	2260	1645	1943	3644	2514	1592	2885	754	3297	3059	2810	2556	1132	2464	3985
BTBD3	1839	1490	2045	1244	1305	1229	1113	1455	1453	1314	1319	1163	1572	1584	1683	1208	1300	1140	1285	1722	1909	1743	1680	1507	1432	1397	1551	880	825	817	985	930	776	916	742	860	1023	1162	1390	601	806	340	1212	927	1188	840	642	972	2728
BTBD3-AS1	1	0	1	0	0	0	0	3	0	0	5	1	0	0	0	1	6	0	5	0	0	2	3	4	1	2	0	1	2	0	4	1	0	5	2	0	0	0	2	1	3	0	0	0	1	1	1	0	4
BTBD6	1996	1181	1847	1638	1881	1429	1373	1667	1753	1648	1799	1494	1364	1572	1518	1644	1629	1235	1432	1567	1637	1589	1578	1741	1453	1306	1236	1027	1209	1416	1492	1305	1122	1772	1651	1319	924	1387	1221	806	1255	415	1458	1281	1462	1337	960	1315	2618
BTBD7	1464	1078	1488	1463	1497	1291	1227	1605	1697	1673	1725	1638	1418	1339	1467	1313	1402	1161	1280	1808	1632	1543	1574	1478	1467	1267	1442	872	837	860	1217	1327	1205	1332	1003	1076	1035	1078	1315	577	673	341	1071	936	1240	728	651	912	2074
BTBD8	44	57	63	51	36	36	26	57	52	46	55	62	46	40	49	29	40	32	33	60	50	65	36	56	21	43	32	36	23	30	40	44	38	85	58	67	23	14	21	17	14	13	95	47	61	54	65	85	94
BTBD9	599	440	694	559	594	455	515	598	648	625	730	608	497	543	566	585	596	530	590	737	605	658	647	580	450	429	413	463	460	473	547	464	508	639	597	498	327	428	428	309	427	168	591	544	597	486	321	484	998
BTC	0	0	1	4	0	1	0	1	1	0	0	0	1	0	0	3	1	1	0	2	0	0	2	3	5	7	6	16	40	24	2	3	4	7	10	7	3	4	1	8	4	1	3	2	6	8	2	5	1
BTD	565	418	620	524	620	497	554	691	740	820	858	825	393	367	408	447	429	369	514	590	605	638	588	529	444	399	493	354	354	355	429	449	445	394	418	424	331	317	371	194	301	113	578	389	520	395	207	475	986
BTF3	7961	5755	8237	6736	7196	6688	5460	7191	6984	6012	6453	6325	11592	11196	11653	10691	10833	10102	9049	12139	11319	10268	10292	10938	10457	8725	10258	10185	9901	9934	9238	9633	9469	9584	8253	9207	11022	10619	14041	10008	11518	5120	13035	9806	12743	7930	4529	9690	9974
BTF3-DT	6	3	4	3	3	1	1	5	2	1	4	4	8	7	3	9	3	6	2	2	4	2	5	10	3	4	5	2	1	4	5	2	4	14	10	7	3	11	2	6	2	0	6	5	11	2	1	4	11
BTF3L4	1298	1086	1410	1121	1218	1025	868	1229	1322	1299	1240	1278	1557	1415	1568	1480	1362	1347	1273	1756	1563	1387	1348	1436	1617	1333	1501	1787	1651	1652	1489	1590	1539	2152	1479	1905	1312	1096	1794	1329	1571	809	1787	1234	1779	1131	682	1393	1734
BTG1	1375	948	1331	1670	1743	1424	1587	2047	2323	2612	2774	2673	1148	1206	1317	913	1070	888	981	1146	1344	1190	1250	1214	4762	5366	4509	2112	2172	2362	2271	2318	2084	4752	3559	3962	2479	2746	3194	1160	1494	719	1758	1478	1671	1963	1267	2435	1785
BTG1-DT	4	4	2	11	3	2	1	2	4	6	10	7	3	4	2	1	0	1	0	0	2	4	6	2	9	9	8	5	16	3	5	3	6	25	14	10	10	7	5	1	5	0	9	1	1	5	7	1	5
BTG2	1134	863	1114	1280	1431	1156	1246	1493	1585	1304	1244	1191	736	720	797	915	831	777	517	655	712	451	565	584	1211	1274	1160	561	496	539	1062	993	1050	1845	1283	1453	581	685	720	222	312	133	398	341	357	461	256	496	1640
BTG2-DT	0	0	0	1	0	1	0	1	0	0	0	0	0	0	0	0	0	0	0	0	0	0	0	0	0	3	0	0	0	0	0	0	0	0	2	0	0	0	0	0	1	0	0	0	0	0	3	0	0
BTG3	571	431	564	471	503	492	326	485	501	417	392	402	625	552	649	490	447	478	368	511	545	466	456	481	980	1097	1113	743	977	921	700	698	675	745	567	703	873	820	1172	509	590	316	666	499	613	418	276	510	689
BTG3-AS1	41	32	36	22	13	20	22	24	20	19	26	23	26	31	36	15	11	16	15	14	14	14	14	15	37	64	38	12	22	34	30	17	21	22	25	28	26	32	25	12	18	4	18	12	7	20	10	21	60
BTG4	0	1	2	0	1	1	0	0	0	0	0	0	0	0	0	0	0	0	0	0	0	0	0	0	0	2	0	0	0	0	1	0	0	1	7	1	0	0	4	0	0	0	0	0	1	1	0	0	0
BTK	93	90	100	79	90	72	18	88	105	194	180	169	6	11	3	18	30	7	7	20	9	18	7	16	58	21	16	1	10	0	3	8	9	10	13	14	10	9	3	0	22	13	0	0	13	1	5	0	162
BTLA	0	0	0	0	0	0	0	0	1	0	0	0	0	0	1	0	0	0	0	0	0	0	0	1	0	0	0	0	0	2	0	0	1	0	2	4	2	0	0	0	0	0	0	0	0	0	11	0	0
BTN1A1	0	0	0	0	0	0	0	0	0	0	0	0	1	0	0	0	0	0	0	0	0	1	1	0	0	0	0	0	0	0	0	0	0	0	0	0	0	1	0	0	0	0	1	0	0	1	0	0	0
BTN2A1	1871	1240	1908	1490	1690	1261	1225	1583	1730	1432	1558	1412	960	1062	1129	959	975	819	756	952	962	982	963	967	1487	1790	1520	1914	2106	2206	2074	1819	1834	2490	2085	2172	906	1217	1096	1067	1454	536	1484	1382	1503	1556	1054	1679	2457
BTN2A2	266	155	248	188	187	155	155	208	197	239	231	227	127	167	139	148	162	158	141	194	158	193	199	195	242	260	217	840	1112	1113	877	815	907	1723	1612	1449	166	234	255	481	716	254	441	494	498	696	339	737	300
BTN2A3P	43	29	41	44	34	36	32	61	51	57	35	34	40	26	48	42	35	34	29	43	42	48	50	42	16	44	25	62	86	68	87	100	102	210	242	209	35	43	47	49	74	31	92	64	64	129	102	157	55
BTN3A1	56	40	68	99	119	83	94	119	163	235	197	175	65	58	86	92	81	81	127	146	157	246	205	219	180	294	221	568	655	665	541	503	479	500	528	445	118	108	172	305	487	186	484	409	519	430	318	442	83
BTN3A2	113	83	124	159	182	142	164	230	220	236	265	204	212	208	233	266	248	249	320	415	302	430	418	386	175	183	177	646	705	677	633	524	598	576	510	520	190	211	242	533	619	207	838	726	923	609	307	671	167
BTN3A3	6	1	12	4	15	4	4	5	14	10	7	4	9	6	1	6	1	2	6	9	6	12	19	14	1	2	2	11	10	5	18	12	14	37	27	34	2	5	4	4	19	8	10	10	22	23	28	23	16
BTNL2	0	0	0	0	0	0	0	0	0	2	0	0	0	2	1	0	0	0	0	0	0	0	3	3	0	0	0	0	0	0	0	0	0	0	0	3	0	0	0	0	0	0	0	0	0	0	0	0	1
BTNL8	0	0	3	0	2	0	0	0	2	3	0	0	0	1	0	2	0	0	2	0	1	3	2	0	0	0	0	0	0	0	0	1	0	2	0	0	0	0	0	0	2	0	1	0	1	0	2	0	1
BTNL9	12	4	12	33	15	14	16	29	24	59	65	72	2	1	0	1	0	0	2	4	1	0	1	2	4	2	1	0	6	5	3	4	0	10	2	0	4	2	0	0	1	0	0	2	1	1	7	0	21
BTRC	1099	813	1180	915	1006	796	735	1047	992	1070	1124	1101	1083	1104	1093	1053	1033	935	891	1126	1073	1041	1080	1011	1164	926	1040	977	1026	987	1048	979	999	1148	970	1008	812	937	1040	691	985	408	1144	986	1267	897	602	1090	1525
BUB1	1828	1410	2031	1177	1459	1194	1030	1307	1363	763	798	782	2435	2135	2210	1996	1998	1760	1999	2647	2673	2134	2116	2206	2586	2288	2798	2409	2205	2269	1516	1414	1602	1610	1408	1401	2195	2212	2570	1932	2452	1016	2758	2114	2707	1495	990	1917	2672
BUB1B	1989	1415	2077	1242	1281	1218	1069	1244	1267	723	767	762	2219	2191	2146	1985	1946	1713	1800	2518	2440	1966	1830	1939	2515	2288	2834	2239	2200	2387	1559	1453	1544	1455	1114	1200	1961	2082	2316	1598	1924	803	2415	2048	2346	1055	650	1387	2598
BUB3	2988	2128	3190	2163	2314	2149	1819	2386	2553	1919	2095	1928	3722	3398	3371	3246	3127	2885	2853	3810	3485	3296	3237	3362	3357	3163	3564	3142	3179	3280	3016	2973	2984	3224	2709	2844	3214	3253	3991	2914	3496	1343	4154	3456	4116	2611	1383	2842	3950
BUD13	583	386	614	512	555	425	393	501	521	441	498	464	630	600	584	668	606	542	555	634	692	623	647	710	626	575	577	612	625	638	659	646	653	753	753	721	574	559	689	535	622	288	763	818	805	537	351	558	863
BUD23	1472	948	1461	1272	1469	1035	958	1187	1376	1028	1119	1025	1744	1798	1866	1893	1756	1584	1445	1699	1757	1494	1574	1744	1765	1573	1709	1694	1990	2082	2203	1799	1958	2287	2151	2071	1640	1920	2026	1599	2339	719	2189	2013	2243	1721	1070	1872	1966
BUD31	1661	1193	1745	1346	1590	1314	1047	1383	1476	1249	1359	1264	1667	1701	1697	1757	1929	1561	1378	1835	1601	1349	1530	1689	1668	1659	1856	1856	1773	1922	2055	1988	1776	3422	2993	3118	1611	1624	2078	1563	2129	838	2217	1767	2100	1717	1088	2091	2167
BVES	443	373	501	352	378	383	311	361	406	317	313	325	297	266	347	234	228	188	189	282	305	240	257	251	516	454	465	439	385	434	315	332	360	481	323	405	224	234	359	212	322	142	374	254	353	273	373	360	722
BVES-AS1	10	3	3	3	5	4	9	6	9	3	3	12	6	3	8	8	2	5	3	8	2	11	6	2	10	6	6	5	12	7	4	4	4	15	6	7	4	0	6	3	8	3	13	4	13	6	7	6	21
BYSL	1054	660	1053	867	934	801	660	799	918	690	746	663	1539	1647	1651	1439	1427	1190	988	1267	1255	1008	1018	1248	1364	1299	1448	1567	1544	1670	1581	1611	1548	1511	1456	1267	1382	1861	1770	1235	1796	624	1706	1449	1675	902	493	960	1422
BZW1	8941	7088	9521	7032	7713	8065	5680	7285	7609	5593	5569	5778	13289	11584	13053	11507	11417	10357	9566	12724	11816	8891	9155	9866	15611	13090	16366	13503	13625	13493	11562	12547	11985	11935	9151	11444	13171	11634	17383	11089	12694	6356	15331	11137	15217	7605	4478	10218	12870
BZW1-AS1	3	1	0	0	3	3	1	1	3	1	0	1	2	4	0	3	0	2	2	0	0	3	3	2	0	0	0	1	1	2	1	0	1	1	0	0	1	1	3	3	0	0	0	2	1	1	4	1	0
BZW2	1874	1419	2004	1734	1921	1634	1640	1951	2123	1632	1662	1609	2328	2121	2234	2191	2028	1813	1960	2518	2459	2175	2260	2182	2808	2274	2769	2583	2461	2531	2707	2911	2719	3056	2426	2640	2194	2129	2806	1938	2551	1003	2805	1989	2743	1589	1019	2028	2648
C10orf105	0	0	0	0	0	0	0	0	1	0	0	0	0	1	0	0	0	0	1	0	0	0	0	0	0	0	0	0	0	0	0	0	0	0	0	0	0	0	0	0	0	0	0	0	0	0	0	0	0
C10orf120	0	0	0	0	0	0	0	0	0	0	0	0	0	0	0	0	0	0	0	0	0	0	0	0	0	0	0	0	0	0	0	0	0	0	0	0	0	0	0	0	0	0	0	0	0	0	5	0	0
C10orf143	10	7	18	17	16	8	23	14	24	13	20	17	14	13	9	16	14	5	8	15	21	11	10	7	13	7	4	7	3	6	9	15	12	24	13	20	6	9	8	10	13	7	19	7	10	13	5	7	12
C10orf55	5	5	7	1	9	1	5	1	8	2	2	1	5	11	8	18	19	17	17	11	8	9	18	14	0	3	5	5	2	3	13	17	9	16	22	22	9	20	29	15	24	6	23	13	30	23	4	15	7
C10orf62	0	0	0	0	0	0	0	0	0	0	0	0	0	0	0	0	4	0	0	0	0	0	0	0	0	0	0	0	0	0	0	0	0	0	0	0	0	0	0	0	0	0	0	0	0	0	0	0	0
C10orf67	0	0	0	0	0	0	0	0	0	0	0	1	1	3	0	0	0	0	0	2	2	0	0	1	2	0	0	9	4	2	0	2	0	0	0	0	3	4	1	1	1	2	0	1	1	1	4	0	0
C10orf67-AS1	3	0	0	0	0	0	3	3	0	3	1	0	0	3	1	1	3	0	1	1	1	1	1	3	3	7	0	0	3	0	0	0	3	4	6	0	2	3	2	0	0	0	4	1	1	1	0	0	0
C10orf71	0	0	0	0	0	0	0	0	0	0	0	0	0	0	0	0	0	0	0	0	0	0	0	0	0	0	0	0	0	0	0	0	0	0	0	0	0	0	0	0	0	0	0	0	0	0	12	0	0
C10orf71-AS1	0	0	0	0	0	0	0	0	0	0	0	0	0	0	0	0	0	0	0	0	0	0	0	0	0	0	0	0	0	0	0	0	0	0	0	0	0	0	0	0	0	0	0	0	0	0	6	0	0
C10orf82	0	0	1	0	1	0	0	1	1	0	1	3	2	0	3	1	1	2	0	1	0	2	2	2	1	0	0	1	1	0	3	0	0	1	1	1	0	1	0	1	0	0	0	0	5	0	1	1	1
C10orf88	392	313	483	308	352	313	236	356	327	307	285	307	582	517	511	456	458	355	327	476	486	391	377	427	542	466	574	591	558	519	525	549	473	769	539	697	485	391	563	394	439	214	584	420	610	435	286	575	655
C10orf90	0	0	0	0	1	0	0	0	0	2	0	0	9	14	2	11	13	9	5	1	3	0	3	2	0	1	0	0	0	1	0	0	0	0	0	0	3	4	5	7	3	3	0	0	3	0	0	0	1
C10orf95	0	0	0	1	1	0	0	2	0	0	0	0	1	1	6	0	0	0	2	0	1	0	0	3	0	2	1	0	0	0	0	3	0	0	1	0	0	0	0	2	0	0	0	1	0	0	0	0	0
C10orf95-AS1	23	12	21	18	38	26	28	24	21	32	34	36	25	18	25	24	27	30	35	28	26	35	20	29	7	7	16	12	29	13	23	21	14	17	17	13	10	27	23	12	25	6	37	39	33	20	11	27	36
C11orf1	56	37	52	62	56	43	36	70	67	66	70	61	63	62	89	48	67	73	53	75	62	89	61	74	62	40	60	32	50	34	47	91	62	85	75	83	63	44	47	43	70	18	98	71	118	68	36	78	60
C11orf16	2	0	0	0	0	0	0	2	1	1	1	0	0	2	0	0	0	0	0	0	1	0	0	1	2	0	1	0	1	1	1	4	1	3	0	1	0	0	1	0	1	3	0	0	4	0	0	1	1
C11orf21	0	0	0	0	0	0	0	0	0	0	0	0	0	0	4	3	8	3	3	5	1	2	1	6	0	1	2	0	0	0	0	0	0	0	0	0	0	1	1	0	2	0	1	0	1	0	0	0	2
C11orf24	726	452	761	689	806	382	449	605	640	465	647	486	668	734	777	732	673	497	642	606	638	657	671	730	544	564	600	629	754	799	800	772	706	766	882	655	465	652	641	450	684	215	817	710	707	548	224	531	1018
C11orf42	0	0	0	3	2	3	1	0	2	0	1	0	1	0	4	1	0	3	1	0	0	0	1	1	0	0	0	5	2	3	0	0	0	0	0	0	0	0	0	0	3	0	2	1	2	3	1	0	0
C11orf52	14	11	17	14	8	13	8	4	20	17	16	11	14	22	11	6	11	18	10	6	10	5	10	22	5	6	1	9	1	13	7	12	8	8	7	12	7	4	2	1	7	4	9	11	14	4	1	11	28
C11orf54	309	193	333	317	351	324	197	296	289	298	303	326	220	199	245	280	288	340	245	348	339	364	303	343	287	277	287	393	438	398	269	286	271	438	267	362	179	182	229	281	280	162	304	210	325	286	266	326	417
C11orf58	4061	3155	4147	3421	3785	3604	2612	3520	3803	3190	3517	3309	4479	4113	4763	4143	4071	3876	3440	4505	4515	3998	3902	4111	5274	4397	5300	4909	4862	4965	4587	4803	4790	5786	4312	5126	4398	3904	5688	3807	4371	2355	5481	4053	5441	3848	2292	4417	4971
C11orf65	4	2	1	2	1	2	0	5	0	3	1	2	7	2	4	6	6	6	3	4	2	2	5	4	3	2	10	3	7	1	4	3	7	0	3	6	1	3	16	1	6	1	2	2	2	5	10	6	1
C11orf68	2192	1130	1825	1422	1635	1002	1154	1354	1548	1399	1554	1324	1871	2165	2055	2030	1999	1638	1501	1505	1700	1523	1599	1851	1654	1790	1419	943	1321	1440	1990	1589	1570	3171	2984	2448	1502	2534	1837	1356	2269	650	2067	1981	1945	2230	853	2161	2807
C11orf71	116	84	91	71	113	72	65	85	83	89	121	111	63	76	62	45	46	37	43	55	64	63	69	83	67	59	42	24	46	44	60	83	63	93	71	68	62	79	47	23	31	25	88	65	72	67	29	73	121
C11orf80	276	169	278	237	286	242	231	285	323	246	269	224	215	273	281	285	274	220	231	327	321	341	318	379	301	243	269	226	240	226	255	258	237	301	229	255	251	254	293	199	220	91	275	255	284	225	196	273	366
C11orf86	1	0	0	0	0	0	0	0	2	0	0	0	0	0	0	0	0	0	0	0	1	0	0	0	1	0	0	0	1	0	0	0	0	1	0	0	0	0	0	0	0	0	0	0	1	0	1	0	0
C11orf87	3	1	0	2	1	1	0	6	3	1	4	2	5	6	5	6	10	7	10	4	11	7	18	9	2	2	2	0	2	2	1	1	0	0	4	0	0	2	5	5	6	3	7	2	5	2	14	0	0
C11orf91	3	3	3	2	5	3	4	2	3	1	1	1	11	4	9	2	3	5	3	1	2	1	1	5	3	4	5	2	14	4	7	5	4	0	10	0	2	5	2	5	11	5	7	2	2	3	3	1	7
C11orf94	2	3	1	2	7	0	3	2	0	6	4	2	1	0	1	1	3	2	5	2	2	2	2	3	3	6	1	9	3	0	4	6	5	5	3	0	1	5	5	0	7	2	1	4	2	3	2	0	6
C11orf96	119	79	91	125	152	107	148	101	138	114	112	106	68	98	104	321	285	177	262	219	267	317	309	359	210	280	149	45	63	52	63	83	54	521	390	327	456	763	474	252	485	182	377	365	278	677	371	686	162
C11orf98	793	564	738	727	835	676	496	635	684	488	570	564	896	961	965	1095	1055	907	889	944	952	804	906	973	837	738	834	1027	1040	1124	1147	1156	942	917	820	854	947	995	1086	1014	1382	480	1477	1261	1303	809	499	960	901
C12orf29	284	266	390	268	326	308	194	295	283	261	254	278	496	438	516	486	443	413	351	465	419	324	363	374	526	424	493	743	826	749	587	581	592	807	520	628	512	437	652	577	572	302	611	473	631	381	240	490	360
C12orf4	529	403	520	473	557	399	384	487	507	408	456	456	561	509	596	522	504	443	392	571	508	474	485	483	628	576	621	924	912	859	978	1187	892	1328	1086	1276	571	466	719	589	729	349	822	567	922	680	374	766	688
C12orf42	1	0	0	0	0	1	0	0	0	1	0	0	1	0	3	0	0	0	2	0	3	0	3	1	0	0	0	0	0	0	0	0	0	1	0	0	0	0	0	0	0	0	0	0	0	1	1	1	0
C12orf43	741	463	652	537	627	536	489	615	723	554	653	537	660	663	675	639	771	568	592	710	730	627	631	662	1046	897	975	1066	1092	1145	1161	1147	1152	1381	1088	1045	715	912	937	643	906	380	1132	817	992	723	634	821	877
C12orf50	1	1	0	0	0	0	1	1	0	1	1	0	0	2	0	0	0	0	1	0	0	0	0	0	0	2	0	0	0	0	0	0	0	0	1	0	0	0	1	0	0	0	0	0	0	0	0	0	0
C12orf54	2	0	0	0	0	0	0	0	0	3	1	0	0	0	0	0	0	0	0	0	0	0	0	0	0	1	0	0	0	0	0	1	0	0	1	0	0	0	0	0	0	0	0	0	0	1	0	0	1
C12orf56	2	2	1	3	4	2	0	2	0	4	1	1	3	0	0	1	0	1	1	3	2	0	7	2	0	0	0	4	4	2	3	2	3	4	0	9	2	0	0	1	0	4	0	3	4	5	0	2	3
C12orf57	1397	800	1295	1270	1539	1088	1130	1612	1734	1673	2007	1618	605	617	666	690	686	587	662	763	747	845	863	969	988	858	732	706	785	793	834	720	696	908	804	715	473	601	582	363	567	220	896	732	728	675	257	763	1667
C12orf60	38	20	33	24	23	24	24	30	23	35	26	29	64	42	65	34	36	48	24	49	37	31	34	42	33	28	34	54	38	31	45	51	59	66	76	59	34	44	66	36	37	27	77	54	84	40	21	70	74
C12orf71	0	0	0	0	0	0	0	0	0	1	0	0	0	0	0	0	0	0	0	0	0	0	0	0	0	0	0	0	0	0	0	0	1	0	0	0	0	0	0	0	0	0	0	0	0	0	6	0	2
C12orf73	185	94	197	126	129	109	98	90	137	114	154	131	180	142	191	101	128	124	99	121	117	112	138	136	106	127	115	87	109	103	120	98	121	160	127	127	145	131	202	88	120	38	141	124	162	107	90	132	214
C12orf75	852	611	902	697	808	569	471	540	642	310	355	335	1094	1013	1079	1062	984	868	799	895	879	743	855	848	1193	1285	1543	1252	1459	1434	921	750	889	1010	755	803	1074	986	1269	860	1164	572	1005	808	919	586	283	682	1209
C12orf75-AS1	3	0	0	0	2	0	0	0	1	0	0	0	1	1	0	1	2	2	0	1	1	1	0	0	0	0	0	0	0	0	0	0	0	0	0	0	0	1	1	0	0	0	0	0	0	0	3	0	0
C12orf76	390	257	328	245	291	232	250	320	330	403	404	350	343	364	362	273	266	249	289	369	408	411	382	403	242	298	246	103	134	190	217	236	192	262	236	196	210	277	271	172	144	57	324	263	297	285	148	311	508
C13orf42	0	0	0	0	0	0	0	0	1	0	0	0	0	0	0	0	0	0	0	0	0	0	0	0	0	0	0	0	0	0	0	0	0	0	0	0	0	0	0	0	0	0	0	0	0	0	1	0	0
C13orf46	34	23	25	30	36	18	15	23	33	17	20	26	29	33	32	35	31	18	25	14	17	5	16	9	22	20	13	14	25	23	22	26	28	72	88	41	19	48	19	17	30	18	15	21	17	24	20	33	36
C14orf119	1422	1072	1623	1188	1242	1047	1051	1328	1470	1390	1418	1246	1543	1547	1626	1535	1554	1282	1468	1762	1835	1639	1603	1701	1212	1218	1226	1194	1218	1271	1580	1392	1460	1749	1632	1632	1257	1305	1566	1064	1323	641	2003	1534	2126	1439	631	1770	2043
C14orf132	1325	989	1328	553	565	419	477	653	714	800	794	804	1024	1186	1180	316	355	277	248	341	381	425	380	311	690	471	581	177	174	187	179	185	170	349	294	328	341	411	416	116	169	45	174	140	151	98	110	134	1780
C14orf178	0	0	0	0	0	0	1	0	0	0	1	0	0	1	1	0	0	0	0	0	0	0	1	0	0	0	0	0	0	0	1	0	0	0	0	0	0	0	0	0	0	0	1	0	0	0	0	0	0
C14orf28	79	48	91	67	67	76	61	77	81	67	81	80	70	44	54	44	37	27	58	82	67	74	45	48	60	56	70	53	61	48	50	72	48	106	78	110	54	33	50	32	27	7	46	45	47	40	38	60	105
C14orf39	4	4	1	11	11	10	10	7	3	4	6	9	13	11	9	19	23	16	12	13	16	14	11	13	0	5	6	23	40	26	25	26	18	48	24	35	14	5	13	27	12	19	20	32	29	17	17	19	8
C14orf93	131	86	138	123	147	107	109	142	177	150	205	148	141	170	205	180	193	155	151	172	179	240	205	217	108	87	83	119	146	171	142	135	165	160	167	153	75	112	124	122	163	58	175	176	182	174	153	178	202
C15orf32	0	0	0	0	2	0	0	1	0	0	0	0	0	0	0	0	0	0	0	0	0	0	0	0	0	0	0	0	0	0	1	0	0	0	0	0	0	0	0	0	0	0	0	0	0	0	3	0	0
C15orf39	2742	1484	2053	2678	2964	1599	1897	2215	2627	2651	2843	2372	1028	1359	1209	2116	2142	1542	1657	1665	1792	1975	2004	2113	4429	4020	3159	2286	2547	2764	3767	3291	2774	5696	5101	4134	1455	2519	1830	1603	2849	805	2936	2726	2748	2901	1561	2924	3962
C15orf40	209	122	179	143	178	123	105	143	175	127	181	156	242	255	225	225	227	200	247	244	189	219	249	222	139	131	132	184	185	132	205	186	152	228	221	217	165	228	222	159	213	96	237	187	247	228	151	227	262
C15orf48	0	0	0	1	1	0	0	0	1	0	0	3	0	2	1	0	0	1	2	0	0	0	1	1	0	4	7	48	87	106	129	121	171	184	152	205	11	6	0	19	23	8	23	14	38	44	38	51	0
C15orf61	99	59	66	90	87	58	98	73	102	102	104	81	106	111	140	150	114	86	110	98	119	110	126	126	68	83	73	69	101	93	115	100	97	143	108	91	69	135	121	78	154	38	111	114	131	91	29	91	151
C15orf62	17	6	17	31	23	11	23	27	19	19	22	22	11	15	16	19	20	13	20	10	29	14	16	12	8	7	12	7	18	11	15	14	22	25	12	17	27	20	20	15	10	7	22	23	19	12	7	26	31
C16orf46	6	31	18	17	9	7	12	2	4	11	16	19	9	10	6	19	18	3	12	8	0	6	0	7	39	3	30	44	23	25	14	27	36	109	28	22	31	34	15	13	9	15	18	1	31	27	47	49	25
C16orf54	0	0	0	0	0	0	0	0	0	0	0	0	0	0	0	0	1	0	0	0	0	2	4	2	2	1	0	0	8	0	0	0	0	0	0	1	0	0	0	0	0	0	0	0	0	0	2	0	0
C16orf72	2643	2171	3030	2571	3208	2904	2188	2827	3033	2721	2745	2610	2541	2243	2548	2438	2641	2458	2244	2882	2517	2424	2399	2565	3430	2848	3149	2164	2214	2291	2857	2893	3013	3546	2761	3229	2187	2153	2947	1743	2055	1005	3116	2358	3050	1988	1549	2500	4674
C16orf74	125	61	124	126	160	115	120	94	89	42	46	44	625	829	750	753	718	677	555	522	597	432	486	578	92	109	117	218	285	346	435	404	351	461	439	363	554	751	618	427	718	220	646	697	646	583	347	545	141
C16orf78	0	0	0	0	0	0	0	1	0	0	0	0	0	0	0	0	0	0	0	0	0	0	0	0	0	0	0	0	0	0	0	0	0	0	0	0	0	0	0	0	0	0	0	0	0	0	0	0	0
C16orf86	28	8	23	29	24	11	14	27	43	47	38	45	7	6	8	9	11	4	6	2	10	19	17	13	8	19	2	8	2	4	16	12	10	10	19	16	9	2	6	4	3	0	9	23	12	21	16	14	28
C16orf87	259	194	241	187	217	245	161	252	253	231	247	283	212	197	235	154	187	126	147	227	215	236	200	249	331	316	374	426	349	381	271	363	364	565	415	520	224	220	297	205	182	126	253	198	277	232	166	272	301
C16orf89	5	5	4	4	7	2	2	3	1	2	1	2	0	3	2	1	0	1	2	3	1	1	0	1	0	4	0	5	2	2	1	3	2	0	0	1	0	0	0	1	0	0	0	0	0	0	0	0	8
C16orf90	1	0	0	0	0	0	0	0	1	0	0	0	0	0	0	0	0	0	0	0	0	0	0	0	0	0	0	0	0	0	0	0	0	0	0	0	0	0	0	0	0	0	0	0	0	0	0	0	3
C16orf91	360	206	326	316	326	253	246	272	338	262	293	267	421	437	376	334	413	317	254	303	309	314	341	339	330	392	306	291	399	394	513	475	411	480	456	339	363	548	420	335	514	154	494	475	498	398	244	344	430
C16orf95	101	60	79	98	79	69	69	84	89	95	98	81	72	82	83	65	113	84	77	70	70	79	83	81	80	60	68	37	63	75	72	80	71	103	90	84	37	83	41	55	65	20	97	81	130	74	33	80	126
C16orf95-DT	11	5	1	4	5	9	1	3	2	3	1	1	4	6	1	1	4	3	2	4	3	3	5	5	8	4	9	3	1	1	7	3	4	0	3	1	4	2	3	2	2	3	5	3	2	1	6	2	5
C16orf96	2	3	4	8	11	6	4	10	7	5	9	2	2	0	5	1	1	3	2	0	0	3	2	4	0	3	1	4	1	0	1	3	0	8	6	3	2	5	3	0	0	0	0	0	2	1	9	0	2
C17orf100	47	34	59	34	64	30	27	48	54	63	81	55	43	46	46	35	33	36	35	42	48	50	59	51	37	28	24	23	27	26	42	45	24	56	43	38	25	36	33	7	22	9	57	26	40	38	25	52	90
C17orf107	32	19	19	39	29	19	14	20	23	33	17	22	25	17	13	17	22	9	15	12	19	14	13	22	6	23	11	27	30	52	24	27	22	46	28	34	8	23	11	25	23	15	20	18	17	18	6	15	33
C17orf113	27	15	44	23	17	5	11	15	20	33	36	38	25	32	32	16	32	7	21	26	26	44	29	25	9	14	11	8	7	15	16	11	12	21	16	21	12	21	20	5	11	2	22	34	15	35	33	32	64
C17orf114	6	5	0	8	6	6	10	5	5	5	11	6	5	10	5	5	6	10	9	7	4	9	5	8	2	6	2	1	4	1	1	6	4	3	4	10	8	11	4	6	9	2	2	6	6	5	3	6	17
C17orf49	2196	1356	1891	1781	2130	1482	1274	1642	2031	1753	2068	1688	1203	1463	1391	1552	1494	1276	1185	1207	1504	1465	1475	1605	1567	1784	1548	1388	1643	1839	1470	1300	1083	1433	1296	1153	1149	1521	1441	1082	1648	563	1652	1450	1439	1163	623	1298	2711
C17orf50	1	0	0	3	1	0	0	4	2	1	2	3	0	3	0	0	1	1	0	0	1	0	0	0	1	0	0	0	0	0	1	0	0	2	0	1	0	0	0	0	0	0	0	0	0	0	0	0	2
C17orf58	299	200	282	354	395	254	243	407	408	680	801	736	240	306	282	312	341	217	240	280	317	320	283	311	204	272	202	310	359	350	320	310	257	449	308	332	187	260	259	280	399	155	410	359	435	247	142	257	350
C17orf64	1	0	0	2	2	0	1	0	1	0	0	0	0	2	0	0	0	0	1	0	1	1	0	0	0	0	0	0	0	0	1	0	0	0	1	0	0	0	0	0	0	0	0	0	1	0	3	0	0
C17orf67	71	34	60	49	57	29	43	34	48	44	51	47	40	41	52	43	38	25	33	38	33	28	32	51	27	45	26	20	35	34	36	29	34	25	41	34	36	42	39	22	36	9	45	35	41	30	28	33	91
C17orf75	339	273	407	295	326	241	239	276	319	278	239	231	490	528	451	543	453	426	399	473	470	422	384	398	372	378	463	411	393	446	455	462	442	567	452	524	450	455	585	397	489	247	677	537	616	445	283	452	507
C17orf78	0	0	0	0	0	0	0	0	0	0	0	0	0	0	0	0	1	3	0	0	0	1	0	0	0	0	0	0	0	0	2	0	0	0	0	0	0	0	0	2	1	0	0	0	1	0	0	1	6
C17orf80	804	645	889	651	761	712	550	791	778	715	826	813	947	885	931	813	828	690	740	967	891	842	854	867	789	786	826	919	1029	1001	1029	976	955	1345	1066	1155	767	817	944	734	889	433	1182	909	1248	911	613	1000	1197
C17orf97	38	29	34	27	26	18	22	31	35	28	42	38	21	33	18	7	8	1	9	4	6	16	13	19	13	12	16	31	14	17	31	42	15	36	35	34	8	12	13	4	11	4	23	18	15	5	1	21	48
C17orf98	0	0	0	0	0	0	0	1	0	1	0	0	0	0	1	0	0	0	0	0	0	0	0	1	0	1	0	0	0	0	0	0	0	1	0	0	0	1	0	0	0	0	0	0	0	0	2	0	0
C17orf99	0	0	0	0	0	0	0	0	0	0	0	0	0	0	0	0	0	0	0	0	0	0	0	0	0	0	0	0	0	0	0	0	0	0	0	0	0	0	0	0	1	0	0	0	0	0	5	0	0
C18orf21	300	217	307	256	296	243	225	326	361	310	315	292	297	288	285	293	279	240	201	279	314	290	245	277	249	261	335	359	348	397	395	412	367	464	420	524	291	271	383	250	315	139	460	329	384	278	175	370	367
C18orf25	719	495	700	624	560	520	435	654	665	500	479	551	887	798	833	835	828	686	637	881	841	691	698	695	822	944	1096	898	913	919	896	943	1011	1323	919	1073	853	846	1064	752	929	426	1024	823	1016	727	453	948	982
[truncated: 29,100 more rows]
[truncated: 70 more columns]

## Sheet: Annotations
SampleID	Identity	Virus	Timepoint	Repeat
Mocka6ha	Artery	Mock	6h	a
Mocka6hb	Artery	Mock	6h	b
Mocka6hc	Artery	Mock	6h	c
Mocka12ha	Artery	Mock	12h	a
Mocka12hb	Artery	Mock	12h	b
Mocka12hc	Artery	Mock	12h	c
Mocka24ha	Artery	Mock	24h	a
Mocka24hb	Artery	Mock	24h	b
Mocka24hc	Artery	Mock	24h	c
Mocka48ha	Artery	Mock	48h	a
Mocka48hb	Artery	Mock	48h	b
Mocka48hc	Artery	Mock	48h	c
Mockv6ha	Vein	Mock	6h	a
Mockv6hb	Vein	Mock	6h	b
Mockv6hc	Vein	Mock	6h	c
Mockv12ha	Vein	Mock	12h	a
Mockv12hb	Vein	Mock	12h	b
Mockv12hc	Vein	Mock	12h	c
Mockv24ha	Vein	Mock	24h	a
Mockv24hb	Vein	Mock	24h	b
Mockv24hc	Vein	Mock	24h	c
Mockv48ha	Vein	Mock	48h	a
Mockv48hb	Vein	Mock	48h	b
Mockv48hc	Vein	Mock	48h	c
SEa6ha	Artery	SE	6h	a
SEa6hb	Artery	SE	6h	b
SEa6hc	Artery	SE	6h	c
SEa12ha	Artery	SE	12h	a
SEa12hb	Artery	SE	12h	b
SEa12hc	Artery	SE	12h	c
SEa24ha	Artery	SE	24h	a
SEa24hb	Artery	SE	24h	b
SEa24hc	Artery	SE	24h	c
SEa48ha	Artery	SE	48h	a
SEa48hb	Artery	SE	48h	b
SEa48hc	Artery	SE	48h	c
SEv6ha	Vein	SE	6h	a
SEv6hb	Vein	SE	6h	b
SEv6hc	Vein	SE	6h	c
SEv12ha	Vein	SE	12h	a
SEv12hb	Vein	SE	12h	b
SEv12hc	Vein	SE	12h	c
SEv24ha	Vein	SE	24h	a
SEv24hb	Vein	SE	24h	b
SEv24hc	Vein	SE	24h	c
SEv48ha	Vein	SE	48h	a
SEv48hb	Vein	SE	48h	b
SEv48hc	Vein	SE	48h	c
ANa6ha	Artery	AN	6h	a
ANa6hb	Artery	AN	6h	b
ANa6hc	Artery	AN	6h	c
ANa12ha	Artery	AN	12h	a
ANa12hb	Artery	AN	12h	b
ANa12hc	Artery	AN	12h	c
ANa24ha	Artery	AN	24h	a
ANa24hb	Artery	AN	24h	b
ANa24hc	Artery	AN	24h	c
ANa48ha	Artery	AN	48h	a
ANa48hb	Artery	AN	48h	b
ANa48hc	Artery	AN	48h	c
ANv6ha	Vein	AN	6h	a
ANv6hb	Vein	AN	6h	b
ANv6hc	Vein	AN	6h	c
ANv12ha	Vein	AN	12h	a
ANv12hb	Vein	AN	12h	b
ANv12hc	Vein	AN	12h	c
ANv24ha	Vein	AN	24h	a
ANv24hb	Vein	AN	24h	b
ANv24hc	Vein	AN	24h	c
ANv48ha	Vein	AN	48h	a
ANv48hb	Vein	AN	48h	b
ANv48hc	Vein	AN	48h	c
EBa6ha	Artery	EB	6h	a
EBa6hb	Artery	EB	6h	b
EBa6hc	Artery	EB	6h	c
EBa12ha	Artery	EB	12h	a
EBa12hb	Artery	EB	12h	b
EBa12hc	Artery	EB	12h	c
EBa24ha	Artery	EB	24h	a
EBa24hb	Artery	EB	24h	b
EBa24hc	Artery	EB	24h	c
EBa48ha	Artery	EB	48h	a
EBa48hb	Artery	EB	48h	b
EBa48hc	Artery	EB	48h	c
EBv6ha	Vein	EB	6h	a
EBv6hb	Vein	EB	6h	b
EBv6hc	Vein	EB	6h	c
EBv12ha	Vein	EB	12h	a
EBv12hb	Vein	EB	12h	b
EBv12hc	Vein	EB	12h	c
EBv24ha	Vein	EB	24h	a
EBv24hb	Vein	EB	24h	b
EBv24hc	Vein	EB	24h	c
EBv48ha	Vein	EB	48h	a
EBv48hb	Vein	EB	48h	b
EBv48hc	Vein	EB	48h	c
NIa6ha	Artery	NI	6h	a
NIa6hb	Artery	NI	6h	b
NIa6hc	Artery	NI	6h	c
NIa12ha	Artery	NI	12h	a
NIa12hb	Artery	NI	12h	b
NIa12hc	Artery	NI	12h	c
NIa24ha	Artery	NI	24h	a
NIa24hb	Artery	NI	24h	b
NIa24hc	Artery	NI	24h	c
NIa48hb	Artery	NI	48h	b
NIa48hc	Artery	NI	48h	c
NIv6ha	Vein	NI	6h	a
NIv6hb	Vein	NI	6h	b
NIv6hc	Vein	NI	6h	c
NIv12ha	Vein	NI	12h	a
NIv12hb	Vein	NI	12h	b
NIv12hc	Vein	NI	12h	c
NIv24ha	Vein	NI	24h	a
NIv24hb	Vein	NI	24h	b
NIv24hc	Vein	NI	24h	c
NIv48ha	Vein	NI	48h	a
NIv48hb	Vein	NI	48h	b
NIv48hc	Vein	NI	48h	c
