# Supplementary material for: Discovery of a pre-vein progenitor that requires VEGF/ERK inhibition to complete vein differentiation
Source: bioRxiv. 2025 Dec 4:2025.10.11.681838. Originally published 2025 Oct 12. Preprint. [Version 2] doi: 10.1101/2025.10.11.681838 (PMC12632389; doi:10.1101/2025.10.11.681838)
Supplement: Supplement 1 — Table S1: Single-cell RNA-seq of hPSC-derived cell-types Differentially expressed genes that distinguish day 0 hPSCs (“H1”), day 1 mid primitive streak (“d1ps”), day 2 lateral mesoderm (“d2dlm”), day 3 artery ECs (“d3aus”), day 3 pre-vein ECs (“d3pvus”), day 4 vein ECs (“d4vus”), and day 3–4 mesenchyme (“mes1”). Gene expression was measured by single-cell RNA-seq. Table S2: Bulk RNA-seq of hPSC-derived cell-types Count matrix of gene expression of day-0 hPSCs (“H1”), day-1 mid primitive streak (“D1_PS”), day-2 lateral mesoderm (“D2_DLM”), day 3 artery ECs, CD144+ FACS-purified (“D3_Artery”), day 3 pre-vein ECs, CD144+ FACS-purified (“D3_Prevein”), and day 4 vein ECs, CD144+ FACS-purified (“D4_Vein”). Gene expression was measured by bulk-population RNA-seq, and is quantified in log2 counts per million (CPM) units. Table S3: Cell-surface marker screening of hPSC-derived cell-types For each hPSC-derived cell-type, the number indicates the percentage of cells that expressed a given cell-surface marker by high-throughput flow cytometry. Day 3 artery EC and day 4 vein EC populations were pre-gated on the CD144+ endothelial subset before quantifying the expression of other cell-surface markers. This was done to avoid being confounded by CD144− non-endothelial cells in the culture. Table S4: Single-cell RNA-seq of E9.5 mouse embryo ECs in vivo Differentially expressed genes that distinguish 4 different types of ECs identified in the E9.5 mouse embryo. Raw single-cell RNA-sequencing data were obtained from a previous study65. We provisionally annotated the following clusters based on expression of characteristic marker genes: 0 (vein-like 1 ECs), 1 (other ECs), 2 (artery ECs), and 3 (vein-like 2 ECs). Table S5: Single-cell RNA-seq of gene expression changes upon triple SOXF knockdown during artery EC differentiation Genes that are differentially expressed between artery ECs generated from control vs. SOX7/SOX17/SOX18-CRISPRi hPSCs. Positive fold change indicates higher expre [file media-1.zip › Supplemental Tables (for Nature) copy/Table S5 ΓÇö DEGs_control_artery_vs_SOXF_TKD_artery_markers (NEW).csv]

	p_val	avg_log2FC	pct.1	pct.2	p_val_adj
SOX17	0	4.7823814768089	0.89	0.022	0
RASGRF2	0	6.02068603930739	0.851	0.035	0
CXCR4	0	6.49034736291812	0.811	0.02	0
CLEC14A	0	-5.62454917703718	0.04	0.828	0
ENSG00000286251	0	-4.98252001901608	0.203	0.97	0
ESM1	0	5.28556321060283	0.956	0.193	0
SNCAIP	0	-4.47418848150024	0.081	0.835	0
RNASE1	0	5.66865536760228	0.825	0.075	0
ABTB2	0	4.8113523352927	0.848	0.105	0
BIN1	0	-3.48796193565485	0.16	0.899	0
COL15A1	0	5.08081371325607	0.807	0.07	0
SAMSN1	0	-5.11901841259457	0.038	0.769	0
ITGA8	0	-4.37926453653087	0.096	0.818	0
GJA4	0	5.94584702661523	0.744	0.026	0
FLRT2	0	-4.11197649088923	0.093	0.802	0
LRRC75A	0	5.93042383574716	0.91	0.201	0
IGFBP3	0	6.46533628621866	0.74	0.032	0
HTRA1	0	-3.86607356002408	0.155	0.861	0
BAMBI	0	-3.36709097265098	0.281	0.979	0
PLD1	0	4.09464904529404	0.829	0.143	0
ENSG00000254337	0	-5.96913915726172	0.038	0.721	0
C1orf56	0	5.58723407148997	0.801	0.119	0
RAB3C	0	-5.26217782200855	0.036	0.707	0
RBFOX1	0	5.8916273738873	0.717	0.048	0
NR2F1-AS1	0	-4.08578988570536	0.077	0.74	0
SOX7	0	5.46737596132474	0.695	0.034	0
GIMAP5	0	-4.51372164869589	0.058	0.718	0
MRC1	0	-3.27896488342069	0.212	0.871	0
DUSP1	0	-3.3077457609705	0.206	0.864	0
ENSG00000288765	0	-3.09254386775452	0.225	0.881	0
S100A4	0	-4.88707827675923	0.291	0.945	0
ADAM19	0	3.59151473819976	0.864	0.212	0
CXADR	0	3.61572947630637	0.808	0.157	0
HNRNPA1L3	0	-2.69422441693516	0.256	0.904	0
CHST1	0	5.68849143600597	0.68	0.033	0
FGF12	0	3.70884600037992	0.889	0.245	0
CSGALNACT1	0	3.68725569218053	0.811	0.175	0
ADCY4	0	-4.88511953414579	0.035	0.668	0
LAPTM5	0	-2.68971635303526	0.245	0.875	0
ITGA10	0	-4.35858275077638	0.048	0.667	0
ITGB5	0	-2.79676181886692	0.314	0.933	0
ST6GAL1	0	-3.17005013782188	0.322	0.937	0
ENSG00000235979	0	-2.43745952047681	0.257	0.868	0
LRP11	0	-2.71066338337169	0.304	0.912	0
IL4R	0	-2.69521480047624	0.289	0.896	0
MINPP1	0	-2.64395387411358	0.233	0.835	0
LYL1	0	-2.58457695197411	0.204	0.805	0
RAB3B	0	4.39675690692062	0.695	0.094	0
ARHGAP18	0	4.07756936380568	0.719	0.122	0
SLC18A1	0	4.01527402260734	0.692	0.095	0
PINX1	0	-2.47829292995595	0.218	0.812	0
ID2	0	-2.41197218541312	0.266	0.86	0
TNS3	0	-2.74906692653868	0.266	0.859	0
C9orf40	0	-2.75064674981575	0.188	0.778	0
RGCC	0	3.75251588779911	0.698	0.109	0
SOX6	0	3.54166325658191	0.705	0.121	0
MAFB	0	-4.40622109635102	0.05	0.634	0
PSMC4	0	-2.31145877197607	0.321	0.903	0
CDC42EP3	0	3.43074309443018	0.758	0.177	0
GIMAP4	0	-2.74654982868822	0.245	0.825	0
ENOX1	0	-2.91999869494371	0.145	0.719	0
THBD	0	4.3559990043226	0.661	0.088	0
PLPPR5	0	-2.88223497523675	0.18	0.745	0
CCDC80	0	-2.18745719420851	0.287	0.85	0
TNFSF10	0	5.87395157204792	0.589	0.026	0
MDFI	0	-2.29044241968029	0.389	0.948	0
MPP1	0	-3.49068785438082	0.075	0.633	0
SNX2	0	-2.30910811532941	0.36	0.916	0
BOD1	0	-2.04611311948631	0.293	0.848	0
INSR	0	3.56817406476391	0.794	0.24	0
STING1	0	-6.24897655751857	0.011	0.565	0
BTK	0	-5.58399426369013	0.015	0.569	0
SLC27A3	0	-2.16240628917881	0.298	0.849	0
GIMAP6	0	-3.70458009563476	0.062	0.613	0
HIVEP2	0	-2.32238943868621	0.269	0.818	0
VCAN	0	2.66478693730526	0.818	0.27	0
PREX2	0	4.73444972702878	0.601	0.054	0
ROBO2	0	3.02454397494251	0.743	0.197	0
PAPSS2	0	-2.45922268297978	0.285	0.83	0
MFNG	0	-7.19241772466261	0.007	0.551	0
TSPAN15	0	-2.23041805913669	0.386	0.928	0
UNC5B	0	3.27481144401164	0.887	0.347	0
FAM110B	0	-3.40579243352674	0.079	0.618	0
LIFR	0	3.10138743281642	0.809	0.271	0
GSE1	0	-2.40974288436075	0.218	0.755	0
S100A16	0	-2.38668929917798	0.324	0.861	0
IMPDH2	0	-2.04752072262593	0.375	0.909	0
MIR99AHG	0	-3.86571772399227	0.063	0.597	0
MLF1	0	3.18523998880779	0.885	0.352	0
CXXC5	0	-2.45256097272167	0.43	0.958	0
ALDH2	0	-1.93025191303437	0.307	0.835	0
PEF1	0	-1.96101894914716	0.259	0.786	0
STEAP1B	0	-3.0366157221811	0.47	0.997	0
CAV1	0	-2.47992596159508	0.232	0.759	0
GFRA2	0	-3.1189585230398	0.122	0.648	0
TAMALIN	0	-2.79624399660625	0.113	0.639	0
TRIM38	0	-3.03393776365714	0.085	0.609	0
TBX3	0	-2.17728971053944	0.217	0.74	0
EIF4A3	0	-1.92957598120232	0.332	0.855	0
PLEKHO1	0	-2.31104968578396	0.437	0.958	0
GALNT18	0	3.12821326375881	0.704	0.183	0
SORBS2	0	3.75602147673631	0.639	0.12	0
LOXL1	0	-2.53015264328165	0.136	0.655	0
PRPF31	0	-1.87328943296332	0.308	0.825	0
WIPI1	0	-2.01926323793068	0.409	0.92	0
EDN1	0	2.69881171559837	0.768	0.257	0
PPP1R15A	0	-1.967127869602	0.349	0.86	0
LXN	0	3.57190771161097	0.917	0.407	0
EFNA5	0	3.4768920443528	0.639	0.129	0
LPAR6	0	-2.04158123834045	0.329	0.839	0
SAMD1	0	-2.20135860480959	0.177	0.685	0
RBP1	0	2.89661102582098	0.91	0.403	0
PSMD3	0	-1.92557370881149	0.371	0.878	0
SNHG25	0	-1.95140668817815	0.321	0.827	0
CSRNP3	0	-2.31688187863047	0.304	0.809	0
NNMT	0	-2.94544347236487	0.105	0.609	0
SCG5	0	-3.32680177081898	0.092	0.594	0
EIF3D	0	-1.96562337051964	0.43	0.932	0
ABI3	0	-1.95511994998461	0.251	0.752	0
COL25A1	0	-3.29042502639588	0.132	0.632	0
PDLIM1	0	-1.90551054885346	0.399	0.898	0
FAM43A	0	-2.06248793824916	0.394	0.892	0
GNG2	0	2.94467664491794	0.706	0.208	0
SAMD4A	0	-2.38789266876918	0.28	0.778	0
PRND	0	8.53433079039633	0.5	0.002	0
PELO	0	-1.9249151792215	0.306	0.802	0
SNRPA	0	-1.87308852212125	0.383	0.879	0
TCEA2	0	-1.77438858215164	0.362	0.857	0
GNL1	0	-1.77668386176865	0.296	0.79	0
MICAL2	0	-2.79445460234331	0.123	0.617	0
TFPI2	0	-3.01137096736249	0.469	0.962	0
PUF60	0	-1.69994225778675	0.367	0.86	0
TNFRSF1A	0	-1.79650493748684	0.278	0.771	0
RASA3	0	-1.78315302856457	0.302	0.794	0
ADGRA2	0	-1.82058717382381	0.295	0.785	0
ARL4D	0	-2.19907660784372	0.23	0.72	0
NOP53	0	-1.72326200334748	0.411	0.899	0
GJA1	0	3.56449709621465	0.945	0.458	0
KIRREL1	0	-1.89553806535968	0.349	0.835	0
CHST15	0	3.34883124514654	0.613	0.127	0
RAB33A	0	-2.39877712473267	0.136	0.622	0
NID2	0	3.09650147324727	0.654	0.171	0
COL13A1	0	-3.78963147887	0.045	0.527	0
CCDC28A	0	-1.88994784082508	0.246	0.726	0
DDX3Y	0	-1.97066624511635	0.215	0.695	0
SLC25A4	0	-1.93102637376036	0.236	0.715	0
QPRT	0	-1.93283832565815	0.266	0.744	0
AMOTL1	0	-1.90145079311318	0.283	0.758	0
SLC27A4	0	-1.88317754138608	0.425	0.899	0
HDGFL2	0	-1.61150011682363	0.371	0.845	0
OAF	0	-1.59544728469532	0.306	0.779	0
FCN3	0	5.05614318634244	0.501	0.028	0
LMNA	0	-2.02453999295323	0.401	0.874	0
DRAM1	0	-2.14021848213925	0.192	0.663	0
RGS16	0	-2.54086213611823	0.108	0.579	0
CPED1	0	-3.42154577992535	0.065	0.535	0
STON2	0	-1.89813348845546	0.339	0.809	0
GP1BB	0	-3.53924649671907	0.071	0.541	0
CACNA1C	0	-2.93059895231799	0.136	0.606	0
UBXN1	0	-1.6520090539986	0.441	0.91	0
ENSG00000249207	0	3.14199673529019	0.63	0.162	0
DLL4	0	2.75738771200304	0.722	0.254	0
DIAPH2-AS1	0	4.06539055652005	0.549	0.082	0
CAVIN2	0	-8.34613699088467	0.001	0.467	0
CCND1	0	-3.11577544423036	0.522	0.986	0
SLC3A2	0	-1.80053085304255	0.416	0.879	0
MRPL4	0	-1.62541685397953	0.364	0.826	0
BRD2	0	-1.57964999310198	0.366	0.827	0
LHFPL6	0	-2.16623995557366	0.362	0.823	0
SGK1	0	-2.53935669991429	0.268	0.728	0
GNA14-AS1	0	2.932812532244	0.623	0.163	0
FOXC2	0	-2.76352245370924	0.112	0.572	0
GNA14	0	2.33290975515481	0.883	0.425	0
EIF2A	0	-1.5453710826387	0.363	0.819	0
MAF1	0	-1.60367046099415	0.427	0.882	0
ENSG00000289174	0	4.24121895772315	0.532	0.077	0
DENND1A	0	-2.02386735559339	0.382	0.836	0
LAMA4	0	5.03566712001067	0.486	0.036	0
MGAT4B	0	-1.52123423833259	0.436	0.882	0
RAP2A	0	-1.62130295151959	0.394	0.84	0
NUDC	0	-1.61241300286745	0.452	0.897	0
PALLD	0	2.15384555233589	0.709	0.264	0
TEK	0	-1.73006139377751	0.479	0.923	0
SIPA1L1	0	-1.771112215531	0.372	0.816	0
ABCC4	0	-2.13806749948884	0.292	0.735	0
EIF3B	0	-1.50880125767286	0.414	0.856	0
UQCRC2	0	-1.48499389014454	0.456	0.897	0
GIPC1	0	-1.4424425955828	0.394	0.834	0
TSTD1	0	2.59563867204115	0.725	0.286	0
ACSM3	0	2.74043562053076	0.586	0.147	0
RFK	0	-1.78651129601171	0.372	0.81	0
CD93	0	3.79370847424701	0.526	0.089	0
EPB41	0	-1.77598610972896	0.487	0.923	0
KLF2	0	-2.32417211807145	0.519	0.954	0
KCND2	0	-6.52268628257431	0.014	0.448	0
NEO1	0	2.40601461761802	0.788	0.356	0
SLC39A1	0	-1.48679237339559	0.457	0.889	0
TAF7	0	-1.44631897079647	0.404	0.836	0
JUNB	0	-1.85004319913015	0.49	0.921	0
MAP2K2	0	-1.47870207156733	0.431	0.862	0
DIAPH2	0	3.33077841906299	0.921	0.492	0
STIP1	0	-1.54934582150035	0.435	0.863	0
PIK3CG	0	4.9225633425513	0.457	0.032	0
NFIA	0	-1.85946988042618	0.407	0.83	0
PRKCH	0	-2.21724513020291	0.529	0.952	0
SYN2	0	2.48351309838975	0.611	0.189	0
MVD	0	-1.55374293656656	0.428	0.85	0
ATP8A1	0	2.26260164832228	0.671	0.252	0
CORO1B	0	-1.38181734982659	0.473	0.892	0
EDIL3	0	-1.88069969772498	0.398	0.817	0
TGFBI	0	2.43574255223095	0.8	0.384	0
IDH2	0	-2.02872884739293	0.56	0.975	0
OCIAD2	0	2.56170614360202	0.91	0.499	0
SOX5	0	2.00245560832323	0.847	0.437	0
TAOK3	0	-1.53430980463309	0.477	0.886	0
BIRC6-AS2	0	2.92989104408001	0.6	0.191	0
RPSA2	0	-1.59572399735591	0.537	0.946	0
LDHA	0	-1.73756622985937	0.44	0.848	0
FREM1	0	4.38359765364261	0.442	0.035	0
APEX1	0	-1.98083956149493	0.576	0.983	0
NOVA2	0	2.93919918567187	0.554	0.147	0
NDUFA10	0	-1.33126695799086	0.464	0.871	0
RCN1	0	-1.53644429718362	0.49	0.896	0
MYBL2	0	-2.65976291829462	0.546	0.951	0
PLCL2	0	-1.68504700607817	0.519	0.923	0
DUSP5	0	-1.68770340431226	0.406	0.807	0
NTM	0	4.46123234303403	0.433	0.032	0
TNFRSF11A	0	2.24843906357571	0.811	0.411	0
IQGAP2	0	-1.55607193999034	0.496	0.896	0
EFNB2	0	2.07516894098114	0.891	0.491	0
SSRP1	0	-1.40382679584824	0.496	0.895	0
PREX1	0	2.37110195392834	0.832	0.433	0
KIZ-AS1	0	-1.44230287608325	0.517	0.915	0
DCC	0	5.2856149837768	0.418	0.02	0
PRMT1	0	-2.03744806322155	0.582	0.978	0
BCR	0	-1.53474386293248	0.513	0.909	0
NOTCH4	0	3.66567255515239	0.467	0.072	0
SMARCB1	0	-1.63693848377337	0.557	0.952	0
GPRIN3	0	3.99550460557343	0.44	0.047	0
PLPP3	0	-1.67096002907056	0.502	0.893	0
IFRD1	0	-1.37557501220511	0.497	0.888	0
EIF3G	0	-1.3372738993825	0.521	0.912	0
IK	0	-1.35238467386182	0.536	0.926	0
ARL4A	0	-1.55276884941239	0.529	0.919	0
TAL1	0	-1.44795271535399	0.532	0.921	0
PSMC3	0	-1.3363868107435	0.478	0.867	0
ANXA1	0	-1.77859620463294	0.509	0.897	0
ID1	0	-2.7413930861173	0.567	0.955	0
VAMP5	0	-1.4351317881745	0.521	0.908	0
CTDNEP1	0	-1.34906536515394	0.511	0.896	0
PSMD4	0	-1.28722378130815	0.515	0.899	0
CPNE1	0	-1.32421768610375	0.5	0.884	0
TTL	0	2.33108102907907	0.643	0.26	0
NHS	0	3.79958353349165	0.423	0.04	0
STAC	0	2.6277034239664	0.537	0.155	0
TMEM131L	0	-1.45012365798868	0.502	0.884	0
IP6K2	0	-1.24482050414052	0.526	0.907	0
ENSG00000260658	0	3.8191914870628	0.491	0.11	0
PSMC6	0	-1.30730574194574	0.503	0.883	0
DDOST	0	-1.65553155117144	0.58	0.959	0
SNRNP70	0	-1.25047125931673	0.517	0.896	0
HNRNPH3	0	-1.74400043663725	0.582	0.96	0
F11R	0	2.35224479418957	0.74	0.365	0
CARD8	0	2.79028874697512	0.911	0.537	0
ENG	0	-1.34399095228961	0.521	0.894	0
FBL	0	-1.34054543962515	0.534	0.907	0
ENSG00000259865	0	2.32545565021593	0.684	0.312	0
MRPL47	0	-1.2694549523687	0.529	0.901	0
POPDC3	0	4.55612235606704	0.406	0.034	0
MRPL23	0	2.45811590417344	0.598	0.227	0
ENSG00000226149	0	5.16072201134905	0.391	0.021	0
TAF1D	0	-1.29359589193216	0.529	0.899	0
SORBS1	0	-2.38048749394604	0.617	0.986	0
ENSG00000289084	0	2.25298132344127	0.511	0.142	0
BZW2	0	-1.84099378575104	0.601	0.969	0
DANCR	0	-1.30452549337237	0.531	0.897	0
NCKAP5	0	3.23275307354017	0.438	0.074	0
MPST	0	-1.19422626283733	0.541	0.904	0
IL6ST	0	-1.29334759878293	0.527	0.888	0
XRCC6	0	-1.73370931342144	0.611	0.972	0
RUNX1T1	0	-1.88401391373428	0.611	0.971	0
ST3GAL1	0	-1.38432508230401	0.568	0.927	0
SCHIP1	0	-1.60138129118679	0.58	0.937	0
MRPL15	0	-1.22670102605633	0.556	0.913	0
ENSG00000288899	0	2.82722864962425	0.517	0.16	0
SLC40A1	0	3.06798735754915	0.466	0.11	0
CHST11	0	-1.86525824573803	0.604	0.96	0
DDX39B	0	-1.53473230336591	0.606	0.959	0
BCLAF1	0	-1.39789324339094	0.585	0.938	0
PHLDA2	0	2.6301061248571	0.731	0.378	0
CSRP2	0	2.47623272293209	0.945	0.592	0
GRK5	0	2.29841391285127	0.885	0.533	0
ADAM12	0	-2.02202744786646	0.546	0.898	0
STC1	0	3.97756622694196	0.462	0.116	0
USP54	0	2.12937097699348	0.709	0.365	0
ITLN2	0	5.07778624975184	0.36	0.019	0
RNF144A	0	1.99273734503947	0.735	0.394	0
CA2	0	-2.5429709109063	0.636	0.977	0
SDCBP	0	-1.28858205178301	0.581	0.921	0
FAM124B	0	3.25270520227872	0.406	0.067	0
ATP1B3	0	-1.35077597735765	0.617	0.956	0
CHMP5	0	-1.17493411965434	0.584	0.922	0
TIMP3	0	-1.52775991917187	0.54	0.877	0
SEMA3G	0	4.29205333599714	0.366	0.03	0
MYADM	0	1.85763079834463	0.828	0.493	0
LINC02086	0	1.54164272821078	0.803	0.47	0
NMU	0	2.96773527747671	0.429	0.097	0
ENSG00000267458	0	8.29223543927003	0.332	0.002	0
HSPA9	0	-1.21694744448701	0.569	0.898	0
RCSD1	0	-1.71352039881913	0.653	0.982	0
KIF26A	0	2.08128619465248	0.646	0.318	0
SF1	0	-1.4243081010394	0.638	0.966	0
FNDC3A	0	-1.92538294314953	0.627	0.954	0
BMERB1	0	1.79542299882781	0.86	0.534	0
NBAS	0	-1.32549749682733	0.587	0.912	0
PSMD2	0	-1.40091835136198	0.611	0.936	0
PRUNE2	0	3.71441829756317	0.378	0.053	0
RFX8	0	4.44860329257143	0.353	0.028	0
SLC12A2	0	2.0317146985051	0.821	0.497	0
CPSF6	0	-1.14480294954709	0.6	0.923	0
TKT	0	-1.8105507964014	0.664	0.986	0
AFMID	0	2.20222161423971	0.773	0.452	0
ETV4	0	1.88309550488739	0.682	0.362	0
EPHA7	0	4.25464887482831	0.362	0.045	0
ADRM1	0	-1.33330733752462	0.637	0.954	0
MAGED2	0	-1.92906598832975	0.677	0.993	0
PSMC1	0	-1.18309380452503	0.613	0.924	0
YAP1	0	1.63623136722325	0.8	0.491	0
TM4SF18	0	2.80229685101161	0.937	0.629	0
SRSF7	0	-1.89797300415773	0.672	0.979	0
CALCRL	0	-1.94280907181459	0.674	0.978	0
CYB5B	0	-1.13454983820226	0.628	0.93	0
DAB2	0	-1.90582378893626	0.695	0.99	0
ZFPM2	0	-1.61803356719291	0.625	0.92	0
PNN	0	-1.1595055928958	0.636	0.931	0
JAG2	0	3.71784051425106	0.335	0.045	0
GAP43	0	1.9080841795804	0.899	0.61	0
PARD3B	0	-2.91302891711026	0.7	0.987	0
CCT5	0	-1.57961553289134	0.691	0.977	0
ENSG00000228748	0	5.07676599679168	0.3	0.016	0
LYN	0	-1.28966349407568	0.671	0.954	0
LIMD2	0	-1.10869406226877	0.667	0.946	0
PHLDA1	0	-1.35283828305373	0.674	0.952	0
TPR	0	-1.05389137826036	0.668	0.945	0
CCDC167	0	1.92056275632745	0.917	0.641	0
CHD4	0	-1.2821098791328	0.69	0.966	0
ETV6	0	-2.00336079919444	0.713	0.989	0
PCAT14	0	1.49363299904551	0.9	0.624	0
MT-ATP8	0	-1.27967106752212	0.695	0.97	0
SF3B2	0	-1.0731004064911	0.665	0.94	0
EFCAB14	0	1.9073080632051	0.785	0.511	0
RBM4	0	-1.23910587804512	0.7	0.974	0
ARL15	0	3.79775208554472	0.988	0.715	0
PA2G4	0	-1.28637847725295	0.67	0.943	0
GAS5	0	-1.36075738595468	0.702	0.972	0
CCT8	0	-1.57115802340624	0.716	0.986	0
SEPTIN11	0	-2.37002189349943	0.729	0.998	0
ARHGAP29	0	2.07344935249802	0.885	0.618	0
TGFBR1	0	1.63849492138334	0.823	0.557	0
HAPLN1	0	-3.14952875692373	0.735	0.999	0
CKB	0	-1.56510421363137	0.624	0.888	0
HSPG2	0	2.57422928736963	0.934	0.672	0
SF3B1	0	-1.14980745642208	0.704	0.966	0
FUS	0	-2.0089982723016	0.734	0.996	0
ITM2C	0	-2.00578802102497	0.732	0.993	0
TRIM24	0	-2.04272803576975	0.724	0.984	0
HHEX	0	-1.13964253474292	0.712	0.972	0
SNHG6	0	-1.0226942905099	0.687	0.947	0
CCT3	0	-1.43364939683455	0.722	0.981	0
UBC	0	-2.55306534001151	0.74	0.999	0
MMRN2	0	2.12395092970813	0.887	0.629	0
DEF8	0	1.57252138929366	0.828	0.571	0
BLCAP	0	-1.03609852603775	0.696	0.953	0
ZDHHC21	0	1.81748373027294	0.78	0.525	0
ITGAE	0	1.67452855460027	0.868	0.615	0
TIAM1	0	-1.83754015571696	0.724	0.977	0
RAP2B	0	1.83298963835973	0.906	0.654	0
SCG3	0	1.64244693965874	0.812	0.56	0
PNISR	0	-1.16683696056828	0.721	0.972	0
DIO3	0	4.6275672315583	0.26	0.012	0
CD34	0	-1.56141955385282	0.742	0.989	0
HNRNPR	0	-1.47377742243008	0.742	0.985	0
MDH2	0	-1.02681744143824	0.708	0.95	0
SUPT16H	0	-1.05646377083321	0.707	0.947	0
PPP2R1A	0	-1.02658465084295	0.715	0.955	0
MMP14	0	1.66422383873166	0.884	0.645	0
RBMX	0	-1.50159429773519	0.738	0.976	0
GLO1	0	-1.09356304110212	0.724	0.958	0
MAPK8	0	-1.14249624711344	0.719	0.953	0
DOCK9	0	1.74072436685787	0.853	0.619	0
PELI2	0	-1.37175064011345	0.72	0.954	0
GRINA	0	1.95507671986225	0.951	0.718	0
PHB2	0	-1.22303424209076	0.749	0.977	0
ILF2	0	-1.6994943486565	0.766	0.992	0
PRCP	0	1.77312781667962	0.944	0.719	0
ERP29	0	-1.31135163470248	0.762	0.987	0
COX17	0	1.80803735418336	0.913	0.689	0
KLHL5	0	1.85648857088931	0.889	0.665	0
AP2M1	0	-1.19469254320348	0.756	0.979	0
FADS1	0	-1.12813651175538	0.738	0.961	0
SRSF5	0	-1.15539650918091	0.762	0.983	0
EIF3M	0	-0.953559580893613	0.744	0.962	0
TBRG1	0	2.20771021779014	0.932	0.715	0
C1QBP	0	-1.23209803469137	0.766	0.983	0
CMTM3	0	-1.14236748754167	0.767	0.983	0
DNAJA1	0	-1.51713281694716	0.774	0.988	0
COLGALT1	0	1.64919806182187	0.816	0.604	0
MBNL1	0	-1.62050963330322	0.77	0.981	0
PCDH17	0	-1.36298539135284	0.755	0.966	0
ANP32A	0	-1.1076827170519	0.762	0.973	0
PRDM1	0	2.34953527642668	0.943	0.733	0
ANKRD11	0	-1.22376580527892	0.77	0.98	0
GPX8	0	1.66958778798452	0.878	0.669	0
ARF5	0	1.61760749295205	0.88	0.671	0
CDC42SE1	0	2.49653690554698	0.905	0.698	0
NASP	0	-1.62555850415861	0.781	0.988	0
MTSS1	0	-1.26226510531039	0.757	0.964	0
CHCHD3	0	-1.0147651107607	0.763	0.969	0
CCNG1	0	-1.19453659773111	0.779	0.984	0
PPP1R16B	0	-1.02286858859102	0.766	0.971	0
MATR3	0	-1.26904148034828	0.779	0.982	0
ROBO1	0	1.93930014032062	0.952	0.751	0
ZEB2	0	-1.360395295737	0.779	0.979	0
ZFHX3	0	-1.45556981085844	0.783	0.983	0
SSB	0	-1.05922729151462	0.789	0.988	0
ANO6	0	-1.5780615550242	0.787	0.985	0
RNPS1	0	-1.10239984195292	0.779	0.977	0
CCT6A	0	-1.52895128603309	0.798	0.994	0
ATP5F1A	0	-1.11622493369246	0.789	0.984	0
LGALS1	0	1.65052093749101	0.935	0.742	0
ABL2	0	1.65567629674665	0.915	0.726	0
FAR2	0	-1.09894645265406	0.788	0.976	0
RNF19A	0	1.7170719121053	0.896	0.711	0
HNRNPF	0	-1.32438877533697	0.805	0.99	0
HERC1	0	-1.12908337749558	0.794	0.975	0
CALM2	0	-1.44119248111904	0.806	0.986	0
MORF4L2	0	-0.996783204291713	0.796	0.976	0
RGS5	0	1.73528822108084	0.995	0.818	0
PTPRK	0	2.28800428186021	0.971	0.794	0
MTCH1	0	-1.1862166866736	0.816	0.991	0
ACAT2	0	-1.16963213132927	0.796	0.97	0
ZNF521	0	-1.88424479485496	0.826	0.998	0
CCT4	0	-0.926627748882452	0.803	0.975	0
TMED9	0	-1.11698101543796	0.81	0.982	0
DNAJB6	0	-0.969611947492329	0.815	0.984	0
THY1	0	-1.18431274506126	0.823	0.991	0
GCC2	0	-0.989353454213168	0.816	0.98	0
VDAC1	0	-1.35305601318846	0.828	0.992	0
AGAP1	0	-1.22227476952938	0.818	0.98	0
ESYT1	0	1.36987153939746	0.891	0.73	0
CD59	0	1.63251370234001	0.966	0.805	0
PKIG	0	1.93730442367314	0.983	0.823	0
SMARCA5	0	-1.16169766435107	0.82	0.977	0
HNRNPA0	0	-1.33143591388888	0.842	0.995	0
DPH3	0	1.49695762745252	0.947	0.794	0
ANP32B	0	-1.07199104657171	0.83	0.981	0
H1-10	0	-1.03236169147175	0.818	0.967	0
CCNY	0	-1.30320962260981	0.847	0.996	0
GALNT1	0	-1.79204825457501	0.847	0.996	0
NDUFA3	0	1.39965366116001	0.908	0.759	0
EIF3E	0	-1.25041526424233	0.847	0.995	0
JAK1	0	-1.28442898286175	0.848	0.995	0
CRIM1	0	1.29659706595474	0.934	0.787	0
KIAA1217	0	2.108218766513	0.977	0.83	0
TXNRD1	0	-1.0792801497304	0.843	0.99	0
HLA-E	0	-1.12121630615681	0.84	0.986	0
NPTN	0	1.31845934811277	0.881	0.736	0
TIMM8B	0	1.49402859098997	0.928	0.786	0
APOC1	0	1.55344677706923	0.927	0.785	0
EIF3A	0	-1.01657674675419	0.846	0.987	0
ATP5F1B	0	-1.14911787297207	0.849	0.99	0
C4orf48	0	1.64524421260155	0.98	0.846	0
TSPAN18	0	1.36888100104841	0.861	0.727	0
PPFIBP1	0	-1.15701045590529	0.86	0.992	0
SNRPB	0	-1.0706287828278	0.863	0.992	0
NDUFA2	0	1.84390638132408	0.977	0.852	0
MT-ND6	0	-1.40184714171243	0.87	0.995	0
POLR2I	0	1.24829711005111	0.915	0.791	0
UBE2J1	0	1.44216642473574	0.918	0.795	0
VCP	0	-0.887292729704449	0.863	0.986	0
MLEC	0	1.25518316338583	0.91	0.787	0
TSPAN13	0	1.40292155047023	0.936	0.814	0
SFPQ	0	-1.25679752557699	0.876	0.996	0
STAG1	0	-0.927860782143934	0.862	0.982	0
MRPL41	0	1.61081181638196	0.97	0.85	0
ROMO1	0	1.65668227569669	0.97	0.85	0
NRP2	0	-2.29054457299628	0.883	1	0
NID1	0	1.25261231930972	0.919	0.803	0
CDC37	0	-0.836565083295888	0.876	0.989	0
PPDPF	0	1.90372830109188	0.989	0.876	0
CAVIN1	0	-0.912872227637926	0.881	0.99	0
ATP5MC1	0	1.30271765470191	0.934	0.827	0
STRAP	0	-1.63346060595891	0.891	0.998	0
MAP2K1	0	1.53558261253151	0.946	0.84	0
GTF2H5	0	1.26057490069644	0.92	0.815	0
CDH2	0	1.36316578627204	0.974	0.869	0
MRPS18C	0	1.42465907458248	0.931	0.828	0
FXR1	0	-1.13586162456325	0.896	0.998	0
C4orf3	0	1.39373698643986	0.944	0.843	0
NBDY	0	1.15379203048585	0.93	0.83	0
TOMM20	0	-0.944138793104187	0.894	0.994	0
NCL	0	-1.42365268476643	0.899	0.999	0
UQCRQ	0	1.79632934513147	0.977	0.879	0
FABP5	0	2.78916341243171	0.986	0.889	0
RAMP2	0	-1.93045943668715	0.901	0.998	0
HEBP2	0	1.53353733466719	0.981	0.886	0
FDFT1	0	-1.02874199249098	0.899	0.993	0
ARF1	0	-1.37528612196152	0.907	0.999	0
PSMA2	0	-0.752814927835789	0.906	0.996	0
PMP22	0	0.99573448659212	0.972	0.883	0
ASAP1	0	-1.04806292831279	0.907	0.995	0
YBX3	0	-0.963410611760746	0.905	0.993	0
KRT10	0	1.27730182412663	0.964	0.878	0
PDE4D	0	-2.43345294906052	0.913	0.998	0
IER2	0	-1.26166772072075	0.912	0.997	0
ENO1	0	-1.96418702528309	0.916	1	0
FDPS	0	-0.982618851299935	0.907	0.991	0
CTTN	0	1.09616820248408	0.95	0.866	0
HNRNPU	0	-1.23866225073271	0.917	0.998	0
SLC44A1	0	-0.865296059538885	0.911	0.992	0
HIGD2A	0	1.04420454360118	0.932	0.852	0
SRSF3	0	-1.04691434986286	0.918	0.995	0
LAMTOR4	0	1.30062440174046	0.971	0.894	0
U2AF1	0	-0.775381573452493	0.917	0.994	0
EGFL7	0	-1.28398070220428	0.92	0.995	0
SERBP1	0	-1.14020992699394	0.924	0.998	0
ZEB1	0	-1.17846743774293	0.921	0.993	0
HNRNPA3	0	-1.27114116044319	0.927	0.998	0
TOMM5	0	1.17139315623214	0.975	0.904	0
HOPX	0	-0.832437579958528	0.927	0.996	0
C11orf58	0	-0.723182859834963	0.928	0.997	0
CTSB	0	1.16979278476492	0.945	0.877	0
AKAP12	0	-1.93962880710169	0.924	0.991	0
CTNNB1	0	2.8557677186788	0.993	0.928	0
PTGES3	0	-1.28098897316972	0.936	0.999	0
HMGA1	0	-1.47289295292117	0.937	0.999	0
VAV3	0	-1.4045816935121	0.943	1	0
DYNLT1	0	1.15647098364795	0.972	0.919	0
KLF6	0	1.32509794075772	0.968	0.916	0
XRCC5	0	-0.853477172604308	0.946	0.997	0
DDX5	0	-1.56634153112149	0.949	1	0
LSM3	0	1.51897001887404	0.985	0.936	0
PPP1R14B	0	-1.09423317305954	0.95	0.998	0
MICOS10	0	1.13960967724122	0.977	0.929	0
HNRNPH1	0	2.77641667803098	0.994	0.947	0
NDUFB7	0	1.12519325589724	0.96	0.913	0
RBIS	0	1.41568355861732	0.984	0.938	0
COX16	0	0.987881966486945	0.972	0.926	0
KHDRBS1	0	-0.791050854566766	0.952	0.997	0
RBMS1	0	-0.87347003562115	0.954	0.998	0
NDUFB10	0	1.33513357642577	0.975	0.931	0
GNG11	0	-1.70882795901566	0.957	1	0
NPM1	0	-2.01253971040388	0.958	1	0
EIF3F	0	-0.915612681809705	0.958	1	0
NDUFB3	0	1.10462105566412	0.957	0.915	0
PRDX2	0	1.80638162744547	0.968	0.926	0
C19orf53	0	1.08339246815715	0.984	0.943	0
MAML2	0	-1.15719636283699	0.956	0.995	0
ACTN4	0	0.965855044215621	0.983	0.945	0
MAP1B	0	0.935235949949662	0.988	0.952	0
RAP1B	0	-0.962622904919659	0.964	0.999	0
SMS	0	1.02032058576869	0.966	0.931	0
PGK1	0	-0.705974228956048	0.963	0.997	0
EPB41L2	0	-0.718448488517576	0.968	0.999	0
ABRACL	0	1.55057340222165	0.998	0.967	0
COX8A	0	1.71881664295775	0.999	0.968	0
NDUFA11	0	1.21435125829175	0.992	0.961	0
COX7B	0	1.26741826696116	0.983	0.952	0
JPT1	0	1.54012499773286	0.994	0.964	0
SELENOW	0	2.19194367555764	0.999	0.969	0
ELOC	0	1.00942750017461	0.968	0.94	0
C12orf57	0	1.51954860330943	0.996	0.968	0
CDH13	0	-2.03217492196334	0.971	0.999	0
COPS9	0	1.58416964529365	0.996	0.969	0
CUTA	0	0.954381682767165	0.97	0.943	0
APLP2	0	1.38881161709992	1	0.973	0
MORF4L1	0	-0.601809649325231	0.972	0.999	0
HNRNPM	0	-0.777679256882034	0.972	0.999	0
IGFBP2	0	-1.60493178428573	0.974	1	0
ID3	0	-0.944107760486816	0.971	0.996	0
GUK1	0	0.975391016848345	0.968	0.943	0
ATOX1	0	1.99111563962141	1	0.975	0
PDIA3	0	-0.812305856468787	0.973	0.998	0
HSPE1	0	1.26913244698496	0.993	0.969	0
RBFOX2	0	-0.821317723752646	0.976	1	0
NDUFA1	0	1.39569001076986	0.981	0.957	0
SKP1	0	-0.711716841965629	0.977	1	0
SPARC	0	1.6628710900066	0.998	0.975	0
RAB11A	0	-1.07296368829492	0.977	1	0
ESAM	0	1.06474968625421	0.956	0.978	0
UQCR11	0	1.37165198859248	0.997	0.975	0
SNU13	0	1.09030927551774	0.979	0.957	0
KRTCAP2	0	1.44424256473276	0.988	0.967	0
ATP5MF	0	1.84348536131803	0.998	0.977	0
MSN	0	-0.658812211981024	0.978	0.999	0
TFPI	0	-0.874211749299351	0.98	1	0
NDUFB2	0	1.19458486593316	0.978	0.958	0
ATP5PO	0	1.25528866366243	0.971	0.951	0
ADGRL4	0	1.43733262730622	0.957	0.976	0
IGFBP4	0	-0.684843885995915	0.981	1	0
ANAPC11	0	0.960743727274667	0.981	0.962	0
EEF2	0	-1.33709546793352	0.981	1	0
YBX1	0	-1.67192862211894	0.982	1	0
RHOC	0	1.1219665027093	0.989	0.971	0
COX6A1	0	1.70861731592105	0.995	0.978	0
DAD1	0	1.44961567294569	0.991	0.974	0
NEDD8	0	1.36922530415468	0.999	0.982	0
H2AZ2	0	1.12634619858572	0.997	0.981	0
HNRNPC	0	-0.714452018543943	0.984	1	0
TXNDC17	0	1.66512171765033	0.989	0.973	0
TPM4	0	-0.63773014511295	0.983	0.999	0
WASF2	0	1.20172340557675	0.994	0.98	0
PDIA6	0	-0.802498346326509	0.985	0.998	0
NDUFS6	0	0.995624895061357	0.981	0.968	0
FBXL7	0	1.07717638258262	0.979	0.966	0
COMMD6	0	1.01201452533017	0.994	0.981	0
EIF4A1	0	-1.73991174430697	0.987	1	0
LSM7	0	1.12885939774966	0.997	0.984	0
UQCR10	0	1.22185814023762	0.996	0.984	0
NDUFB11	0	1.20701522133715	0.977	0.965	0
CLTA	0	-1.00243188053176	0.989	1	0
HNRNPK	0	-0.677229220615961	0.988	0.999	0
RDX	0	1.10041073426002	0.995	0.984	0
PTMS	0	-0.850341980024863	0.989	1	0
RAN	0	-0.690394687556556	0.989	1	0
TXN	0	1.56908469149735	0.996	0.986	0
RNASEK	0	1.35130279712385	0.995	0.985	0
GPX4	0	1.17524901781449	0.997	0.987	0
SOX4	0	0.96341587396439	0.998	0.989	0
SEPTIN7	0	-0.860195285679086	0.991	1	0
SLC25A3	0	-0.618354871487326	0.991	1	0
CALR	0	1.62694681167289	0.996	0.987	0
ATP5ME	0	0.886209640730392	0.989	0.981	0
TOMM6	0	0.798689664868945	0.994	0.987	0
NEAT1	0	-1.47996413381441	0.992	0.999	0
ITM2B	0	-1.16663326334084	0.993	1	0
ELOB	0	1.3809997849841	1	0.993	0
COX6B1	0	1.37091323900179	0.999	0.992	0
MARCKSL1	0	-0.890946827689157	0.994	1	0
HNRNPA2B1	0	-1.06312884294055	0.994	1	0
ATP5MK	0	1.43280701955983	1	0.994	0
HNRNPA1	0	-1.66392223231572	0.994	1	0
EEF1G	0	-0.651706258988214	0.995	1	0
TPI1	0	0.83934288284373	0.994	0.989	0
B2M	0	0.887965644580509	0.998	0.993	0
SNRPD2	0	1.32450272735017	1	0.995	0
SLC25A6	0	-0.821005159228316	0.995	1	0
NDUFS5	0	1.12676961625854	0.987	0.983	0
ZSWIM6	0	1.02686217097674	0.985	0.981	0
COX7A2	0	1.95279882839324	1	0.996	0
KIF5B	0	-0.608223741455427	0.996	1	0
NOP10	0	1.09361273505225	1	0.996	0
MAP1LC3B	0	0.85040476359136	0.99	0.986	0
SNRPG	0	1.28635110120726	1	0.997	0
NDUFA4	0	2.08592541949468	1	0.997	0
COX6C	0	1.80861986915915	1	0.997	0
ERH	0	0.875108827117964	0.994	0.991	0
HSBP1	0	1.23956164600901	0.998	0.995	0
EIF3K	0	0.842535020524772	0.992	0.989	0
MIF	0	1.65746032842936	1	0.997	0
SH3BGRL3	0	1.63861119116091	1	0.998	0
ATP5IF1	0	0.815556221863259	0.981	0.983	0
PRDX1	0	-0.808738848925554	0.998	1	0
TPM3	0	-0.592859511952106	0.998	1	0
ATP5MJ	0	0.690361671519399	0.998	0.996	0
COX4I1	0	0.876663160720553	0.999	0.997	0
UBL5	0	1.35690852580028	1	0.998	0
GNG5	0	1.79817957444635	1	0.999	0
H3-3A	0	1.17943476771646	1	0.999	0
OST4	0	1.34410505494671	1	0.999	0
COX5B	0	1.09892217291296	0.995	0.996	0
RPL31	0	1.46876972890459	1	0.999	0
GPX1	0	1.09387648870539	1	0.999	0
COX7C	0	0.960740934535893	0.998	0.997	0
RPL10A	0	-0.566764013084212	0.999	1	0
SEC61G	0	1.17804561982812	1	0.999	0
SEC61B	0	0.660399371809698	1	0.999	0
ATP5MG	0	0.603478986177673	0.999	1	0
ATP5MC2	0	1.11279539730677	1	0.999	0
RPS26	0	1.33201273589093	1	0.999	0
NACA	0	-1.06392491492305	0.999	1	0
POMP	0	1.62930424235156	1	0.999	0
RPL36AL	0	0.913660776146191	1	0.999	0
YWHAE	0	1.35620117303978	1	0.999	0
MYL12B	0	0.763661545404213	0.999	1	0
RPL18A	0	-0.698047152938508	0.999	1	0
RPS9	0	-0.986197715457838	0.999	1	0
ATP5PF	0	1.00228729937049	0.99	0.991	0
RPL3	0	-0.728621331177045	0.999	1	0
RPL22	0	1.00223589424659	1	1	0
RPL11	0	0.551450483644827	1	1	0
RPS8	0	0.351896641856242	1	1	0
UQCRH	0	0.932210194796021	1	1	0
S100A10	0	0.848276767984563	1	1	0
S100A11	0	1.28367799619279	1	1	0
RPS7	0	1.26059942338266	1	1	0
RPS27A	0	1.09072323666574	1	1	0
TMSB10	0	1.4190048964724	1	1	0
EEF1B2	0	0.798918581224187	1	1	0
RPL32	0	0.750345220371199	1	1	0
RPL15	0	0.874254249471644	1	1	0
TMA7	0	1.18353803133386	1	1	0
H2AZ1	0	1.22481865794902	1	1	0
RPL34	0	0.951938750964565	1	1	0
RPS3A	0	1.29741663175096	1	1	0
RPL37	0	0.47113141865856	1	1	0
HINT1	0	0.82163022663251	1	1	0
RACK1	0	-0.533437573186196	1	1	0
RPS10	0	1.08693009679933	1	1	0
HSP90AB1	0	-0.897344087979642	1	1	0
EEF1A1	0	-1.48379030196871	1	1	0
RPS12	0	0.570865817613356	1	1	0
ACTB	0	1.04064310748423	1	1	0
PPIA	0	-0.594049343615639	1	1	0
SEM1	0	1.17719976567039	0.999	0.999	0
RPL7	0	0.479375847492658	1	1	0
RPL30	0	0.758460228187032	1	1	0
RPL8	0	0.45972516021855	1	1	0
RPS6	0	-0.743744907675555	1	1	0
ATP6V1G1	0	0.677311767033038	0.997	0.997	0
RPL35	0	0.778294994440512	1	1	0
VIM	0	-1.37513979329477	1	1	0
ITGB1	0	0.559290616233424	1	1	0
RPS24	0	0.45220541458982	1	1	0
RPLP2	0	0.731611060650105	1	1	0
RPS13	0	1.09103920176812	1	1	0
FTH1	0	1.20687246222806	1	1	0
FAU	0	0.916085709758477	1	1	0
GSTP1	0	2.1313733460921	1	1	0
NDUFC2	0	1.15617456348898	0.981	0.981	0
MYL6	0	1.91792807433282	1	1	0
RPL6	0	0.705029780815107	1	1	0
RPLP0	0	-0.395206423943096	1	1	0
DYNLL1	0	0.953242336700564	1	1	0
RPL21	0	1.39536646001861	1	1	0
TPT1	0	-1.21299843765797	1	1	0
RPS29	0	-0.573725509090542	1	1	0
SRP14	0	1.03022638348865	1	1	0
SERF2	0	1.11456688906883	1	1	0
RPL4	0	-0.498915749548492	1	1	0
RPS2	0	-0.598176705544163	1	1	0
PFN1	0	0.699215598929377	1	1	0
RPL26	0	0.695448295188738	1	1	0
RPL23A	0	0.587982244364445	1	1	0
RPL23	0	1.28045950923406	1	1	0
RPL19	0	0.654085643779613	1	1	0
EIF1	0	-0.620048530809306	1	1	0
NME2	0	0.718499013311451	1	1	0
H3-3B	0	0.707151366038562	1	1	0
ACTG1	0	-0.946769973468478	1	1	0
RPL17	0	0.410453165519796	1	1	0
RPS15	0	0.676388995121164	1	1	0
UBA52	0	0.715399997719118	1	1	0
RPS19	0	0.834931672598012	1	1	0
RPL18	0	0.367715992530844	1	1	0
FTL	0	1.11664720056049	1	1	0
RPS11	0	0.526212632650811	1	1	0
RPL28	0	0.731552071090543	1	1	0
ATP5F1E	0	1.81286222524596	1	1	0
RPL39	0	1.15179317064112	1	1	0
RPL10	0	0.800161370290787	1	1	0
MT-ND2	0	0.670911429835559	1	1	0
MT-CO1	0	-0.738020502191371	1	1	0
MT-ND3	0	-1.89758986843296	1	1	0
PAICS	5.21709751873489e-308	-1.49233552046497	0.404	0.82	1.70750384690674e-303
PSMD8	8.76474071788651e-308	-0.963526375007534	0.717	0.965	2.86861198955708e-303
BARHL1	1.02607373198432e-307	7.19733288719643	0.217	0.002	3.35823671741149e-303
BAALC	3.8208892429111e-307	3.95790222225539	0.302	0.031	1.25053884031238e-302
CLEC1B	4.51354289952384e-306	5.31577231667795	0.237	0.007	1.47723745558516e-301
EIF4EBP1	7.06133182362716e-306	1.10628999529914	0.926	0.87	2.31110329255493e-301
CDKL1	8.88046635825717e-306	-1.93042505247782	0.291	0.733	2.90648783439399e-301
CHCHD5	1.08208569803163e-305	1.52088605586201	0.769	0.543	3.54155828108771e-301
SNRNP40	8.37242045043584e-305	-1.53239053665913	0.365	0.795	2.74020948922314e-300
IER5L	9.90578023277836e-303	-2.39015562061967	0.131	0.596	3.24206281238603e-298
GBP4	1.31476691038564e-302	-2.67629144104081	0.123	0.577	4.30310062100116e-298
BVES	7.66584663273428e-302	3.85904090613188	0.312	0.037	2.5089549444276e-297
MIS18BP1	1.78212376127804e-301	-1.40681813356527	0.462	0.849	5.83271285828688e-297
ATXN10	2.1072075978343e-301	-0.989012184597097	0.699	0.949	6.89667974695188e-297
TLNRD1	2.66398025167113e-301	-0.912565837913164	0.849	0.977	8.71894096569444e-297
RASSF2	4.21509156811512e-301	1.83360995652814	0.699	0.416	1.3795573193284e-296
PPP1CC	1.60131598065489e-300	-1.03931017897384	0.665	0.937	5.24094707308539e-296
TBX1	2.04686618550912e-300	-2.34008119929857	0.162	0.618	6.6991883385528e-296
DPY30	4.24027585531676e-300	1.0184616347221	0.924	0.864	1.38779988468662e-295
NR2F1	1.43567305694626e-299	-4.5640605066221	0.022	0.444	4.69881434807943e-295
H4C3	4.05882370187442e-299	0.76314139477347	0.966	0.908	1.32841240938648e-294
ENSG00000287382	4.28325479968862e-299	4.35356306651986	0.275	0.023	1.40186646339009e-294
CCT2	5.01039474452561e-299	-0.922953475851894	0.763	0.968	1.63985209593579e-294
GULP1	5.24370517742297e-299	1.66709439777437	0.751	0.466	1.71621226751876e-294
SQLE	7.14558645372276e-299	-0.858820191007993	0.858	0.984	2.33867899043892e-294
ROCK2	1.39155832775153e-298	-1.07119740017814	0.666	0.937	4.55443125089798e-294
TMEM258	8.63167692178924e-298	0.587541495913169	0.999	0.998	2.8250615397324e-293
SBF2	9.92646625834573e-298	-1.04257226172645	0.755	0.946	3.24883314169397e-293
HSPB1	1.14012460568602e-297	-0.59355179837386	0.998	1	3.73151382194976e-293
GLRX5	2.01047802807661e-297	-0.890534740948957	0.774	0.969	6.58009353809195e-293
MAP4K3	7.19113372610887e-297	0.96420792887602	0.957	0.934	2.35358615721817e-292
FRAS1	7.33570324855813e-297	-1.75960195093399	0.446	0.811	2.40090231622059e-292
SMAGP	8.79071573334602e-297	1.15615219875416	0.89	0.786	2.87711335236682e-292
PIM3	1.82470606073892e-296	-0.865127508849729	0.893	0.989	5.97208046619242e-292
MFSD10	2.80886752477245e-296	-1.42930658499765	0.391	0.818	9.19314252182775e-292
EPAS1	8.781924508019e-296	-4.07410778337218	0.036	0.459	2.87423607222954e-291
CTDSPL	9.069759693829e-296	-0.986822497220898	0.776	0.964	2.9684416501933e-291
KCNT2	9.5456306549957e-296	-2.32263030047822	0.166	0.617	3.12418945707354e-291
ENSG00000233005	1.76052084978578e-295	5.63901277437539	0.223	0.006	5.76200868926389e-291
PPP1CB	3.02105455108446e-295	1.06499166521967	0.936	0.871	9.88760944024432e-291
SFT2D1	3.70294200174902e-295	1.09741322065859	0.896	0.802	1.21193588775244e-290
CFAP161	1.39266295732922e-294	-1.82633893847576	0.327	0.749	4.55804659304282e-290
MAF	2.52461006550493e-294	-3.46581725057828	0.081	0.515	8.26279628339107e-290
ARL6	4.00142289473088e-294	-2.50422490949449	0.109	0.565	1.30962569921647e-289
FBXL20	1.06868489971441e-293	1.24474254302106	0.887	0.749	3.49769880827528e-289
MRPL51	1.45029149070974e-293	0.758850554134377	0.987	0.979	4.74665901994392e-289
GIMAP8	1.65327362885822e-293	-4.63238646339267	0.017	0.431	5.41099925989007e-289
SIPA1L2	2.47808759306117e-293	0.950344486908739	0.957	0.889	8.1105328833299e-289
HPCAL1	4.37617035213516e-293	-2.18736666707881	0.164	0.625	1.43227679455032e-288
SRSF9	1.39986397477002e-292	-0.591289584238616	0.964	0.998	4.58161480302478e-288
RNF149	4.60533065805111e-292	1.25294961236512	0.887	0.804	1.50727867107355e-287
GNAI2	4.94074590135701e-292	-0.589131327583993	0.983	1	1.61705672605514e-287
RALY	7.72533173162892e-292	-0.848511981273878	0.804	0.973	2.52842382244483e-287
EHD3	8.53507947042854e-292	-3.69771939634344	0.055	0.482	2.79344615987656e-287
PSMB5	2.72984749017878e-291	-0.636436436443873	0.945	0.997	8.93451785060613e-287
INKA1	3.4316142654986e-291	-1.76216950862168	0.239	0.709	1.12313303295504e-286
ERG	4.56451637276698e-291	-0.731973187044101	0.91	0.996	1.4939205636429e-286
RPL36	5.63103852304238e-291	0.377863014480031	1	1	1.84298259820654e-286
LFNG	6.60753744954409e-291	3.02111799401843	0.379	0.076	2.16258093186128e-286
AAMP	7.46266275681536e-291	-1.69989171372631	0.249	0.718	2.4424548936781e-286
HDDC2	1.35063137004e-290	1.68728286218065	0.712	0.423	4.42048141100391e-286
ERP44	4.12474588961436e-290	-1.44111862693892	0.366	0.804	1.34998808221188e-285
PRPF40A	2.06135715640364e-289	-0.84497388590925	0.8	0.973	6.74661583719346e-285
TRIM28	3.20509740741231e-289	-0.967283176611044	0.701	0.946	1.04899633047198e-284
CCDC171	7.94037551673631e-289	2.35779374783994	0.519	0.181	2.59880550287263e-284
KANK1	9.81266379413955e-289	-2.71683280561472	0.134	0.575	3.21158673318393e-284
EIF3H	1.55598689819124e-288	-0.767291392695104	0.846	0.986	5.09258951909011e-284
SMARCA1	1.04922728737352e-287	-1.20831575659679	0.542	0.886	3.43401598884481e-283
ENSG00000287763	1.15620463463811e-287	-2.66631634857494	0.112	0.557	3.78414214870707e-283
UBE2M	3.67440658140842e-287	-0.993459240827942	0.675	0.941	1.20259653002916e-282
BSG	3.71835302217995e-287	-0.809920718012472	0.865	0.984	1.21697976062928e-282
OIT3	8.0207089680833e-287	3.2136766447839	0.366	0.069	2.62509783816398e-282
IDI1	8.07497783798897e-287	-1.07099520426953	0.634	0.929	2.64285949659541e-282
SAFB	1.0987077735951e-286	-1.34916831865198	0.417	0.825	3.59596067219941e-282
CTSL	2.24646996610437e-286	-1.3978559729395	0.404	0.827	7.35247155206301e-282
VASH1	3.43601720508662e-286	-2.65954197618227	0.086	0.53	1.1245740710528e-281
TUFM	7.91232391532856e-286	-1.094525928056	0.583	0.908	2.58962449424788e-281
IFI16	2.38356221707823e-285	-0.742203265152335	0.927	0.994	7.80116078027533e-281
IER3IP1	3.90069351125799e-285	1.03204000096962	0.959	0.948	1.27665797929963e-280
SPC24	7.0814254714711e-285	2.69042605613097	0.499	0.175	2.31767974255778e-280
CIRBP	1.52202821802208e-284	-0.708007559909203	0.922	0.992	4.98144615476448e-280
CAPZB	5.42038070163042e-284	-0.661045273385569	0.928	0.992	1.77403639983662e-279
ALPK3	1.67894037839627e-283	-1.73665180287564	0.27	0.719	5.49500396445314e-279
PHLDB1	5.59662010341369e-283	-2.19098079056255	0.178	0.619	1.83171779364627e-278
SPOP	9.93061353140186e-283	-1.64379921908489	0.292	0.737	3.25019050269252e-278
EEIG2	1.32537087938961e-282	-1.45966325072	0.404	0.815	4.33780635115425e-278
ZNF787	5.7792321617276e-281	-1.5372957204164	0.305	0.756	1.89148489421183e-276
RAPH1	8.44706851621978e-281	1.61206124618706	0.733	0.484	2.76464105467357e-276
MT-CYB	1.37286755118247e-280	0.368860969230138	1	1	4.49325820826509e-276
KIF5C	1.55202065324584e-280	1.83131120226861	0.678	0.378	5.0796083960083e-276
GNAI3	3.01705721666043e-280	-0.963524435365493	0.683	0.943	9.87452656440792e-276
GTPBP6	3.18929012448955e-280	-2.2270606464476	0.129	0.581	1.04382276484418e-275
EPB41L3	7.36797266869173e-280	-2.83239754232342	0.081	0.512	2.41146377473612e-275
DERA	1.02233297836419e-279	-0.82539333777124	0.834	0.976	3.34599360488816e-275
CDC42BPB	2.01187344951011e-279	-0.86662937578636	0.787	0.972	6.58466061290165e-275
KDELR1	2.01564737363531e-279	-0.653625625723324	0.936	0.995	6.59701228917099e-275
ARHGEF3	3.30289047399793e-279	1.85025456934369	0.664	0.339	1.08100302323478e-274
DACH1	8.58159398859799e-279	1.60805982156265	0.757	0.461	2.80866989652824e-274
MACF1	1.58068894697032e-278	-0.601643984533578	0.987	0.999	5.17343685453917e-274
FADS2	3.78900790835264e-278	-0.874061409604859	0.763	0.967	1.24010439832474e-273
PTPRG	4.93444187875077e-278	0.761260834455984	0.989	0.961	1.61499348249634e-273
MYO6	7.18916091121196e-278	-0.851612493545117	0.87	0.981	2.35294047463056e-273
DCBLD1	1.05235951336998e-277	1.24682653114773	0.861	0.715	3.4442674513086e-273
SEPTIN9	1.88482741152884e-277	1.04046062976946	0.902	0.804	6.16885163519274e-273
DKC1	1.69385201913484e-276	-1.59404015213573	0.323	0.751	5.54380827342641e-272
ANAPC13	7.01683318288002e-276	1.34025609528635	0.79	0.603	2.2965393324248e-271
SEC62	9.91972226401455e-275	0.735793823035121	0.986	0.986	3.24662589978932e-270
NDUFB1	1.97909855764451e-274	0.837457678866029	0.96	0.94	6.47739166931471e-270
NCBP2	3.07126561289965e-274	-1.36090273290378	0.394	0.809	1.00519452244593e-269
RPS21	3.54948502751747e-274	0.35245783025103	1	1	1.16171095465619e-269
COLEC12	4.58566304352001e-274	1.31055022920051	0.837	0.629	1.50084165751366e-269
PTPRB	4.9420959942925e-274	1.80674502001984	0.634	0.3	1.61749859797199e-269
NTHL1	8.39189872695584e-274	-2.24709194370055	0.127	0.57	2.74658453434538e-269
ASH2L	1.24442418255683e-273	-1.08968036609973	0.65	0.926	4.07287590709023e-269
TOX3	4.31260933690516e-273	5.08391626589	0.219	0.009	1.41147390987569e-268
WDR83OS	7.38728422187427e-273	0.745522531509975	0.976	0.975	2.41778425297723e-268
SH3TC1	1.12613263747866e-272	-2.83714010761264	0.087	0.51	3.6857195092039e-268
HAPLN3	1.28125557804644e-272	-2.41720918817869	0.115	0.55	4.1934213813882e-268
GRM8	2.21200631942494e-272	-3.25481065778323	0.114	0.523	7.2396754828459e-268
FAM177A1	2.70939538774819e-272	0.872015993523935	0.945	0.887	8.86758016456104e-268
GLOD4	2.91678890817121e-272	-1.25124333576049	0.457	0.84	9.54635841755356e-268
ITGA2	3.04361346096142e-272	2.58551430369609	0.462	0.142	9.96144249638063e-268
PHF3	8.51517592829387e-272	-1.38411816400314	0.397	0.811	2.7869319295713e-267
CTSD	9.55696104836797e-272	-1.15328116033883	0.532	0.883	3.12789778152035e-267
NRG3	1.62215963032076e-271	-1.11250430873521	0.901	0.98	5.30916625407682e-267
EZR	3.34393523657931e-271	-0.937252634642599	0.73	0.954	1.09443656358004e-266
ENSG00000261502	6.45363446827292e-271	5.07343608525701	0.225	0.011	2.11221002512104e-266
SOST	7.93850515844114e-271	-5.7693438634151	0.018	0.404	2.5981933533062e-266
MPRIP-AS1	1.24622463382524e-270	4.59120275714321	0.241	0.017	4.07876860404663e-266
PLEKHA7	1.32581801007869e-270	-0.971673885124354	0.675	0.937	4.33926976518654e-266
PRDX6	3.7040978339051e-270	-0.745940529052393	0.827	0.985	1.2123141800588e-265
DSC2	5.11786426904057e-270	1.06670178048215	0.896	0.774	1.67502579661429e-265
HSD17B12	5.54365609711632e-270	-0.991319957081804	0.635	0.932	1.8143832040252e-265
ERGIC1	3.22350192146894e-269	-1.03084469122002	0.636	0.925	1.05501994387757e-264
KDM1A	5.84272649208071e-269	-1.16007050996523	0.517	0.874	1.9122659535931e-264
PPP1CA	1.70591236302168e-268	-0.662010524284843	0.923	0.991	5.58328057293365e-264
TMEM165	2.06379454915557e-268	-0.82227070993458	0.816	0.971	6.75459317993127e-264
SNRPE	2.46542877396541e-268	0.567537778090923	0.999	1	8.0691018343114e-264
FRMD4A	4.35961250575917e-267	1.13929679004787	0.877	0.711	1.42685757700992e-262
NRCAM	1.1112288453776e-266	4.54245116318454	0.228	0.013	3.63694088803634e-262
TRIM8	1.20770188142418e-266	-0.947483291681377	0.706	0.954	3.9526874877132e-262
HDGF	1.02634650438818e-265	-1.03844465268597	0.635	0.916	3.35912947421206e-261
GNL3	1.21817646409874e-265	-1.60444889842028	0.302	0.73	3.98696974934876e-261
NAP1L1	1.44828033785485e-265	-0.497129827730496	0.994	0.999	4.74007671776515e-261
PRRC2C	1.85215497190657e-265	-0.667847291698915	0.915	0.994	6.06191800755301e-261
BLOC1S1	1.8571397372097e-265	1.22821712337654	0.822	0.682	6.07823264591363e-261
RPN2	2.86792712058376e-265	-0.785266332738281	0.847	0.97	9.38643867295859e-261
STOML2	3.64661312518439e-265	-0.918365951295052	0.73	0.945	1.1935000097416e-260
STMP1	5.8051607547355e-265	0.87984870163935	0.933	0.887	1.89997106341738e-260
DBI	1.19239452222717e-264	0.541071395656025	1	1	3.90258803179731e-260
BCL2L1	1.79448932771225e-264	-1.18358070938725	0.523	0.875	5.87318412066941e-260
PRXL2A	2.32875435462284e-264	0.801148080724345	0.986	0.98	7.6217801272451e-260
HAGLROS	4.1052466107876e-264	3.49015256409794	0.308	0.048	1.34360616324467e-259
CLEC11A	7.33223622231526e-263	-1.54787441241295	0.353	0.755	2.39976759320156e-258
UBTF	5.30018174392702e-262	-1.58430795966127	0.29	0.722	1.73469648296987e-257
NAP1L4	5.36740080243888e-262	-0.9339038311139	0.695	0.939	1.75669660863022e-257
LINC02672	1.5738581619539e-261	-2.86548681852446	0.1	0.51	5.15108037825891e-257
RTRAF	1.70341458639478e-261	-0.590639847930769	0.953	0.997	5.57510559981149e-257
GMPS	3.65150334825534e-261	-1.60417511028079	0.269	0.709	1.19510053085049e-256
M6PR	3.97613674339293e-261	-1.21693107499981	0.484	0.849	1.30134979474507e-256
HK1	4.68818704455709e-261	-1.32924051147718	0.411	0.81	1.53439673781309e-256
DEGS1	4.73350227613233e-261	1.24452670858089	0.847	0.725	1.54922795995535e-256
PLCL1	9.83929218688869e-261	1.42968327519173	0.767	0.492	3.2203019398468e-256
PMF1	1.39250675582369e-260	-1.36215989596537	0.368	0.789	4.55753536113536e-256
GLUD1	1.3950664032576e-260	-1.24704826805606	0.442	0.836	4.5659128312218e-256
MAGOH	1.30729380497869e-259	-1.05406532034228	0.555	0.9	4.27864189431475e-255
MAN2A1	1.75037754666092e-259	-1.00581124845737	0.736	0.939	5.72881067246651e-255
MRPL44	3.17998852215503e-259	-1.71733402597941	0.217	0.665	1.04077844341612e-254
PDCD5	3.85712209651888e-259	0.858523991662841	0.947	0.917	1.26239749096966e-254
INTS3	5.89116090707004e-259	-1.97344914469002	0.209	0.637	1.92811805327495e-254
KITLG	9.99850183997059e-259	1.79655313503996	0.635	0.321	3.27240966720397e-254
SPRY4	1.53373342525075e-258	1.33564720503312	0.79	0.562	5.01975612750319e-254
LAPTM4B	1.95869252796924e-258	-0.526780837850382	0.994	1	6.41060477479053e-254
CCAR1	4.97907398951991e-258	-0.957414147379922	0.655	0.929	1.62960112602997e-253
KRT18	8.80449845972931e-258	1.33090103484595	0.986	0.968	2.88162430088481e-253
SPAG7	2.5264102411563e-257	-1.127656019653	0.517	0.87	8.26868807828047e-253
RSRC2	3.18902048443539e-257	-1.0974163268298	0.544	0.887	1.04373451435086e-252
SYNCRIP	5.3720999340601e-257	-0.848179931780984	0.776	0.961	1.75823458741853e-252
VPS36	9.79940132922519e-257	1.16844707119209	0.851	0.736	3.20724606104211e-252
CDC42EP1	1.22549970913818e-256	-1.22045424422106	0.45	0.833	4.01093799803836e-252
KIF13A	1.63645857230764e-256	1.36531641021277	0.816	0.617	5.35596526130568e-252
ZFAS1	1.72205594385264e-256	-0.769097107077426	0.835	0.981	5.63611689863532e-252
BAX	2.38250014202648e-256	-0.790227373520189	0.849	0.979	7.79768471483846e-252
GLA	2.72924015483547e-256	-1.8633840791341	0.206	0.639	8.93253010276102e-252
AIF1L	1.93917271657845e-255	3.16074031678846	0.322	0.057	6.3467183840896e-251
CDC42	2.56228010006537e-255	0.593813009653554	0.998	0.998	8.38608653950395e-251
SAFB2	2.66757945803286e-255	-1.54368841680812	0.289	0.719	8.73072080819574e-251
ODC1	1.02361228195182e-254	-1.48419041416357	0.441	0.797	3.35018063760012e-250
CFTR	8.90384038000449e-254	2.85662841050312	0.387	0.099	2.91413791797167e-249
XRN2	1.45312319292161e-253	-0.760228607843083	0.826	0.978	4.75592689811315e-249
ISG15	1.98466727227091e-253	-3.91027891885159	0.284	0.694	6.49561751541545e-249
LAP3	2.1351639598027e-253	-1.92025047875606	0.171	0.606	6.98817812403826e-249
SH3KBP1	2.27998197373782e-253	1.32407032418307	0.757	0.487	7.4621530018465e-249
SSR4	3.26559528301489e-253	0.717779275574671	0.983	0.981	1.06879668017794e-248
SMOX	4.39409272245016e-253	-1.19727078131182	0.487	0.848	1.43814260713071e-248
GLRX3	6.05896890675202e-253	-0.88035787475112	0.729	0.951	1.98303993349087e-248
CAMLG	1.00779065654883e-252	-1.09019154464053	0.545	0.884	3.29839803981866e-248
DHX9	2.11175320683103e-252	-0.943503573386639	0.668	0.928	6.91155707063727e-248
CCDC71L	2.72146514724842e-252	-1.53205412456656	0.306	0.737	8.90708328042936e-248
TUBB	3.142313584054e-252	-0.755057520760094	0.996	1	1.02844781292503e-247
UQCC2	4.14977335724686e-252	1.07042603353461	0.874	0.79	1.35817932209332e-247
MRPS21	8.26926286530561e-252	0.736869203959178	0.977	0.967	2.70644704318587e-247
AIM2	1.25582946040446e-251	2.39635519193081	0.447	0.138	4.11020424095777e-247
SEC14L1	2.5521053406236e-251	0.824301257741728	0.95	0.912	8.35278556932699e-247
INSYN2B	1.16537082327132e-250	-2.87992282439757	0.079	0.476	3.81414216748469e-246
SKIL	1.3866998448981e-250	-0.866133401059642	0.782	0.964	4.538529922367e-246
SLC16A9	2.6735816867887e-250	4.91368333848618	0.206	0.009	8.75036550269074e-246
UTY	8.05441813251448e-250	-1.06947655282784	0.607	0.904	2.63613051059067e-245
METRNL	2.52422336294966e-249	-1.89770118268786	0.196	0.619	8.26153064459793e-245
MIEN1	3.1944324742604e-248	1.2573149721397	0.786	0.62	1.04550580450069e-243
E2F4	6.2417650064719e-248	-1.22414681451092	0.443	0.826	2.04286726896819e-243
SVIL	6.44149000913507e-248	-0.729757810756685	0.97	0.994	2.10823526508982e-243
PPP1R9A	9.64968112466037e-248	-2.0340250972091	0.199	0.613	3.15824413529009e-243
NOB1	9.98143059498062e-248	-1.6823661246484	0.23	0.662	3.26682241943121e-243
MRPL57	1.404523462893e-247	0.96568946340475	0.887	0.815	4.5968648417025e-243
BST2	5.08987559192939e-247	-2.75788796974707	0.13	0.529	1.66586538248257e-242
OSGEP	9.72109945049296e-247	-1.61122430280247	0.245	0.677	3.18161863915184e-242
HADHA	1.66585517866846e-246	-0.886406837909295	0.698	0.94	5.452177414264e-242
MED13L	2.58112647696917e-246	-0.787646075034616	0.874	0.982	8.44776884647241e-242
ENSG00000289901	2.8573493366991e-246	0.953487638731367	0.895	0.811	9.3518186440825e-242
THRB	4.53049016026904e-245	4.99916214616509	0.228	0.018	1.48278412455446e-240
MTAP	7.12498250736273e-245	-1.39381659423674	0.396	0.782	2.33193552483475e-240
GNB4	1.02047856876145e-244	-1.51189285075518	0.31	0.722	3.33992430769936e-240
GFM1	1.14228218497241e-244	1.61733650399788	0.713	0.51	3.7385753631962e-240
POLR2K	1.17351952460565e-244	0.954716566528449	0.891	0.821	3.84081205208184e-240
SNX3	1.41544262841128e-244	0.768199371506219	0.987	0.993	4.63260217852729e-240
SYPL1	1.82573806720202e-244	-0.971874088975597	0.634	0.918	5.9754581201455e-240
PLXNA2	1.83655347629882e-244	-0.914052065788354	0.868	0.971	6.01085587257841e-240
TAF15	2.73173477004441e-244	-0.92785289284063	0.699	0.932	8.94069472887834e-240
ARRB1	3.0768134560695e-244	-1.2863645366626	0.396	0.797	1.00701027603699e-239
RNH1	3.18647710097949e-244	-1.56970581735818	0.256	0.686	1.04290209037958e-239
GADD45B	4.42040465314933e-244	-2.44101416994516	0.108	0.511	1.44675423892924e-239
USP3	4.67998634665751e-244	-1.08871469526307	0.561	0.885	1.53171273139754e-239
SSBP4	8.19248189918937e-244	-0.970403408609017	0.627	0.916	2.68131740078569e-239
ST13	9.07410681122072e-244	-0.608319018709067	0.934	0.995	2.96986441824443e-239
CREB5	9.14822014425666e-244	-1.25606990729822	0.531	0.855	2.99412097101376e-239
LRRC4	1.77469867408531e-243	1.90637192626082	0.591	0.304	5.80841129041381e-239
CAVIN3	2.94371326376365e-243	1.42252464273345	0.734	0.509	9.63447914097205e-239
RYBP	5.88052679100057e-243	-0.769784539814103	0.908	0.988	1.92463761342658e-238
MRPS26	6.26458276408534e-243	-1.53260015420039	0.27	0.699	2.05033529285749e-238
TRAP1	1.18761107639269e-242	-1.62008064678418	0.238	0.664	3.88693229192564e-238
ARMCX3	1.36036739078652e-242	-1.14307017387118	0.491	0.848	4.45234643330519e-238
CAMK1D	2.6781185437395e-242	-2.48798431499072	0.106	0.508	8.765214181805e-238
TRIR	2.88867627348453e-242	-0.66091410371238	0.907	0.988	9.45434857548752e-238
IFI27L2	2.90148250437375e-242	2.20670121922743	0.482	0.179	9.49626208856486e-238
ATF4	3.23102686035312e-242	-0.980002896946647	0.634	0.92	1.05748278112497e-237
BZW1	7.46222623298291e-242	-0.577153807017324	0.973	0.996	2.44231202379298e-237
SERINC5	1.0170128811397e-241	1.67131178046483	0.711	0.474	3.32858145868212e-237
RNF145	2.55648446168817e-241	1.00184202880608	0.885	0.813	8.36711799465921e-237
CD109	2.63946325489016e-241	-1.34454264191756	0.409	0.792	8.63869928693e-237
INO80C	5.23624200545769e-241	-1.13799550248309	0.52	0.853	1.71376964596625e-236
POLR2B	5.52700115283937e-241	-1.3102382499834	0.356	0.771	1.8089322073128e-236
ZNF462	9.85943306576855e-241	1.33197790266669	0.772	0.571	3.22689384809539e-236
NFAT5	1.91459962721935e-240	-0.970245828028082	0.759	0.947	6.26629311992622e-236
FOXC1	2.18008023511788e-240	1.88510708364187	0.572	0.269	7.13518460151732e-236
WASHC4	2.6654123286326e-240	-1.03506993285124	0.577	0.899	8.72362801038164e-236
FANK1	1.20205521454519e-239	2.00929261687752	0.53	0.226	3.93420651168495e-235
NRP1	1.32671423167864e-239	0.793168563101558	0.959	0.986	4.342203008861e-235
TPRKB	1.66194004266751e-239	1.18484330908335	0.819	0.703	5.4393635656465e-235
PLAT	1.00487165742615e-238	-2.06365014025816	0.254	0.644	3.28884444759006e-234
SLC35F1	1.75394761489309e-238	-1.59960127100564	0.267	0.687	5.74049514878358e-234
DAP	2.77894922555226e-238	-0.873167979450822	0.704	0.942	9.09522292031001e-234
SUB1	3.5784350034407e-238	0.534806863045204	0.998	0.999	1.17118599227611e-233
RTCB	3.9483283782136e-238	-1.0995936958169	0.501	0.861	1.29224839490553e-233
SNRPD1	4.16520315903086e-238	0.641295073857795	0.992	0.99	1.36322934191921e-233
PSMD14	4.89572036416521e-238	-0.959984371505003	0.676	0.92	1.60232031798763e-233
TIMP1	9.3055098387031e-238	0.807116635236745	0.981	0.99	3.04560031510914e-233
TCP1	1.38609536122732e-237	-0.938642698718781	0.651	0.924	4.53655150776089e-233
ORMDL2	1.45497733362032e-237	1.81836670565548	0.612	0.346	4.76199531520595e-233
STK25	3.68821878237835e-237	-1.05058978798419	0.526	0.875	1.20711712528461e-232
MPLKIP	9.3028809526334e-237	-1.20400749407102	0.421	0.816	3.04473990698738e-232
TMEM167A	1.19486336385602e-236	0.845413652684284	0.93	0.893	3.91066830356438e-232
PKDCC	3.8084658193658e-236	-3.62423452194973	0.032	0.395	1.24647277802023e-231
RSRP1	4.11088507404786e-236	-1.45699699227613	0.303	0.725	1.34545157588512e-231
PRCC	8.5718744506783e-236	-1.56106370356775	0.245	0.671	2.8054887889625e-231
SMARCC1	1.00806002741606e-235	-0.65314476045798	0.917	0.987	3.29927966373003e-231
TANC2	1.278355831632e-235	-1.07485984336244	0.842	0.951	4.18393080134837e-231
FKBP5	2.37163541322084e-235	-2.2138097904168	0.12	0.519	7.7621255439305e-231
SCARB2	2.8684071195544e-235	-1.87933229480105	0.172	0.588	9.38800966158961e-231
STMN2	5.13571336770864e-235	4.24816888695092	0.216	0.016	1.68086762811736e-230
RUVBL1	5.66913616853475e-235	-1.50731054460652	0.273	0.692	1.85545157659974e-230
SGIP1	8.1902987935534e-235	-1.14363036118116	0.684	0.912	2.68060289214209e-230
CDK4	5.86050202268754e-234	-1.09722728177737	0.534	0.86	1.9180837070054e-229
LARS1	6.92727192058594e-234	-1.20223832110714	0.443	0.815	2.26722682688857e-229
CHURC1	8.11963541394712e-234	0.874776494497703	0.925	0.903	2.65747547463075e-229
COPS3	8.51963793086765e-234	-1.24108401891234	0.403	0.792	2.78839229839367e-229
NDUFA13	1.2613802421208e-233	0.77696869522394	0.972	0.982	4.12837139443718e-229
RBM24	2.26494481235537e-233	3.04873664204358	0.307	0.057	7.41293787635789e-229
NAT14	5.83187812257488e-233	-2.23541189768653	0.109	0.507	1.90871539073753e-228
EHMT1	9.8429753252119e-233	-0.876297350679523	0.711	0.933	3.2215073941886e-228
ZNF423	1.00457998266776e-232	-1.4748548626007	0.302	0.715	3.28788982527332e-228
ELOVL1	1.38712528294305e-232	-1.22665545595069	0.436	0.811	4.5399223385443e-228
NEU1	1.60514677476574e-232	-1.32546658421716	0.353	0.759	5.25348487913078e-228
PSMD13	1.82258019841787e-232	-1.10669281263867	0.493	0.847	5.96512273140186e-228
GYPC	3.2954693714032e-232	0.69180424365943	0.983	0.98	1.07857417056655e-227
FAM110D	1.0639040667036e-231	-2.4960659107547	0.085	0.471	3.4820516199142e-227
ATP8B4	1.36949011649021e-231	-5.61949187368786	0.011	0.351	4.48220420226082e-227
CIAO2B	1.50335039204607e-231	0.798146196869626	0.94	0.917	4.92031549812758e-227
MAP4K5	1.94645850245482e-231	-0.887423610864404	0.748	0.942	6.3705640326844e-227
LINC02718	2.77711752351239e-231	-2.47328367747351	0.091	0.477	9.08922794270369e-227
MPZL1	3.40611477149393e-231	0.885490177853463	0.937	0.883	1.11478730356225e-226
FAM200B	6.01159170642232e-231	1.39083019013661	0.762	0.589	1.96753384959496e-226
GAB1	1.08282203517976e-230	-0.697164483724949	0.963	0.994	3.54396823893984e-226
TSC22D1	1.240838444391e-230	-1.13829754128766	0.654	0.91	4.06114014464729e-226
MPC2	1.41116421257813e-230	1.2163712226669	0.794	0.66	4.61859935134698e-226
MRC2	1.47157195729694e-230	-1.36321568488299	0.375	0.765	4.81630785903714e-226
SLC7A11	1.68331940793957e-230	2.33484837941459	0.485	0.189	5.50933609024541e-226
HTATSF1	1.72134860908265e-230	-1.49353654047341	0.267	0.685	5.63380186266661e-226
CYRIA	2.14805592763203e-230	-1.21849587995927	0.428	0.808	7.03037224554688e-226
PABPC4	2.36429027388214e-230	-1.20636707337891	0.449	0.814	7.73808563738886e-226
DYRK2	3.11801328921935e-230	-2.17780206525107	0.123	0.521	1.0204945694286e-225
NTNG1	4.10505199586021e-230	2.8763142977247	0.318	0.064	1.34354246772509e-225
SOCS2	4.67621006320895e-230	-1.852668860533	0.172	0.584	1.53047679158766e-225
HDAC4	6.65533707574733e-230	-1.94734583417774	0.204	0.606	2.17822527152134e-225
RARS1	7.19270811488166e-230	-1.15020613045114	0.454	0.829	2.35410143891962e-225
TMEM132D	7.54608418200423e-230	2.48152373927898	0.371	0.093	2.46975789192817e-225
COPB1	9.499262912187e-230	-0.888313407639175	0.67	0.93	3.10901375852968e-225
SAP18	9.61515107452055e-230	0.704040025976113	0.97	0.977	3.14694279517983e-225
TESC	1.03397709825173e-229	-3.30964526821777	0.049	0.411	3.38410364486808e-225
PLP1	1.4801041717788e-229	2.72839744089901	0.334	0.072	4.84423294381484e-225
C1GALT1	1.62337502606964e-229	-1.79465241850456	0.191	0.604	5.31314412282332e-225
MECOM	7.96123036191601e-229	0.903559067535027	0.936	0.925	2.60563108515149e-224
POLR2F	8.7396075844702e-229	0.863355380613792	0.904	0.867	2.86038616632125e-224
SEPTIN5	1.18486917810649e-228	-2.86455678559297	0.058	0.43	3.87795833302474e-224
RGS19	1.5818463819052e-228	-1.70046148774778	0.202	0.618	5.17722502333751e-224
SEL1L3	1.60017218065873e-228	2.0404484183919	0.474	0.171	5.23720353007796e-224
DLGAP1	3.02795253314974e-228	-2.83464317768938	0.2	0.568	9.91018584574579e-224
RPL35A	5.10070240460155e-228	0.329820995051056	1	1	1.66940889000204e-223
CISD3	5.58116452288469e-228	1.9775909597887	0.526	0.234	1.82665933669493e-223
RAD23B	8.37276184325597e-228	-0.803456473027753	0.748	0.952	2.74032122367925e-223
G3BP2	1.30899169865295e-227	-0.767690446449177	0.79	0.961	4.28419893052124e-223
TNKS1BP1	5.2486406787717e-227	-2.21117855877494	0.104	0.496	1.71782760775519e-222
AIFM1	5.64149960140963e-227	-1.33238738006392	0.322	0.735	1.84640640454536e-222
GOLGB1	6.08536721243873e-227	-1.15861159203799	0.476	0.832	1.99167983495907e-222
NHP2	1.31486317937974e-226	0.887961720084079	0.911	0.857	4.30341569979194e-222
YWHAH	1.38142044103941e-226	-0.781404995541838	0.828	0.964	4.52125096147787e-222
ZNF638	2.73384966828745e-226	-0.887423523943291	0.691	0.937	8.94761657933801e-222
ZNRD2	3.78826474943528e-226	1.64490943384143	0.643	0.397	1.23986116984267e-221
CDC123	4.77954449667189e-226	-0.794788468418897	0.754	0.953	1.56429711831574e-221
CITED2	5.92698004314967e-226	-1.1613231074651	0.585	0.881	1.93984129832245e-221
NDUFS2	9.80893888332308e-226	-1.18096890638278	0.414	0.8	3.21036760712281e-221
FHOD1	1.03965583249863e-225	-1.21808024650111	0.416	0.792	3.40268957418475e-221
ZNF704	1.21498202850596e-225	-2.09039089090508	0.203	0.593	3.97651468109714e-221
GOLGA4	2.10948268419078e-225	-0.985643594225095	0.597	0.9	6.90412587708801e-221
NDUFB4	4.01331025174431e-225	0.906589887041041	0.958	0.958	1.3135163122934e-220
RBM25	4.3234892434858e-225	-0.799335470318601	0.757	0.953	1.41503479450047e-220
SNHG16	4.62601548406891e-225	-0.850051172095483	0.689	0.939	1.51404860778091e-220
SYNE1	5.70650260480109e-225	-2.68128548065236	0.088	0.463	1.86768123752535e-220
NCOR2	8.52519172428537e-225	-1.40313500017776	0.323	0.72	2.79020999944136e-220
DNTTIP2	1.2214325773434e-224	-1.29405008901752	0.336	0.744	3.99762668238722e-220
ANGPTL1	1.31328386969069e-224	3.3390865910768	0.274	0.044	4.29824677711067e-220
NFKBIA	1.58868089113425e-224	-1.89232082829123	0.172	0.573	5.19959368859328e-220
NEDD9	2.83477699052438e-224	1.97417843999764	0.522	0.23	9.27794161228725e-220
FAM210B	3.59990189872825e-224	-1.5357976939439	0.292	0.687	1.17821189243477e-219
ESD	9.24507796457187e-224	-1.05066851963644	0.489	0.853	3.02582156702473e-219
HSPA8	1.44976212599327e-223	-0.722024899612671	0.885	0.981	4.74492646216338e-219
NR4A1	1.84443565893644e-223	-1.71482990984402	0.326	0.69	6.03665346813308e-219
JUND	3.29104467703606e-223	-0.513597383889181	0.99	1	1.07712601234713e-218
PPM1G	4.75286343422837e-223	-0.661751368456717	0.877	0.985	1.5555646733886e-218
DCTN2	4.89082185375868e-223	-1.01532009124285	0.538	0.869	1.60071708451668e-218
LINC03021.1	4.97806557107778e-223	-3.10656150435315	0.091	0.453	1.62927108075805e-218
NUDT1	5.11305053174306e-223	1.33339226061006	0.749	0.578	1.67345030853419e-218
GIMAP1	7.91462424023478e-223	-3.67707135540874	0.029	0.375	2.59037736758644e-218
MYCT1	1.10042388584459e-222	-1.54085806705402	0.258	0.664	3.60157733598075e-218
ARHGAP6	1.24070306404731e-222	-2.59022454172577	0.104	0.478	4.06069705832044e-218
SNX5	1.37174155315841e-222	-1.43353430970892	0.295	0.7	4.48957292933215e-218
RAD23A	1.77403891752321e-222	-1.28843407487418	0.352	0.752	5.80625197316173e-218
ERICH1	2.72643324569356e-222	-0.998175630441223	0.623	0.901	8.92334336983047e-218
PTPRS	3.35393428561534e-222	1.79184003566008	0.629	0.378	1.09770915233905e-217
PABPN1	5.66367816550583e-222	-0.665227844165313	0.862	0.978	1.8536652267884e-217
TRAPPC2L	4.34096676479792e-221	1.05941092867713	0.836	0.746	1.42075501245071e-216
RPS28	4.85257753837611e-221	0.232339743662569	1	1	1.58820010253512e-216
ILKAP	8.13321729168146e-221	-1.37603613061996	0.294	0.708	2.66192068739442e-216
TCF7L2	1.19543328783593e-220	-0.99302380474805	0.628	0.897	3.9125336077582e-216
GAPDH	1.28342031046875e-220	0.403088822109157	1	0.999	4.20050633413319e-216
METAP2	1.41098196281956e-220	-0.735459501070187	0.806	0.965	4.61800286611213e-216
WBP11	2.22011575300636e-220	-1.05222675669521	0.517	0.85	7.26621684801451e-216
HYAL2	3.85297338653161e-220	-0.930126551866997	0.64	0.91	1.26103965967793e-215
SWAP70	5.18028159543727e-220	-0.989720042447374	0.576	0.889	1.69545436337067e-215
FER	6.28208213579577e-220	-1.03886176195646	0.623	0.885	2.0560626622246e-215
HNRNPH2	1.59039008296389e-219	-1.2038427755668	0.402	0.786	5.20518770253253e-215
GTPBP4	1.92488627670438e-219	-1.28234254532823	0.359	0.755	6.29996029502576e-215
EI24	2.63315352116104e-219	-0.894158736416909	0.675	0.915	8.61804815940797e-215
ENSG00000259072	2.67281929192514e-219	-5.17789963887411	0.012	0.339	8.74787026054178e-215
TSG101	3.97052467101556e-219	-0.914010141630618	0.616	0.917	1.29951301957668e-214
NFATC2	4.40779101437292e-219	-3.10280176350637	0.051	0.405	1.44262592109411e-214
GALNT14	5.12540171134456e-219	-4.08058345692921	0.026	0.365	1.67749272610596e-214
PKN1	6.38315343466265e-219	-1.20136015588697	0.432	0.804	2.08914228763074e-214
A2M	7.17210524461264e-219	1.7206481308728	0.617	0.339	2.34735832550927e-214
ACIN1	9.73054194218569e-219	-0.967007126738418	0.587	0.892	3.18470907225795e-214
SLC7A8	2.26792072823246e-218	-4.02809026942936	0.032	0.371	7.42267775143203e-214
CNBP	2.45423487679081e-218	-0.690229249167857	0.846	0.979	8.03246532824865e-214
ZNF467	2.56907485011731e-218	-3.27079198245746	0.037	0.384	8.40832507694894e-214
COPB2	2.66087708530196e-218	-1.02563346358679	0.537	0.871	8.70878461248478e-214
NDUFV1	2.70649005495119e-218	-1.5160278520154	0.241	0.65	8.85807130084975e-214
HIPK2	2.82608543363731e-218	-1.33385748800237	0.399	0.763	9.24949501575156e-214
PPIL4	4.61800328582871e-218	-1.39263427741928	0.291	0.698	1.51142629541888e-213
PTPRG-AS1	7.34798295865332e-218	2.38138711974276	0.461	0.183	2.40492134253764e-213
RCOR1	1.02595413693549e-217	-0.860538074602275	0.73	0.941	3.35784529477616e-213
PPA2	1.92271052884982e-217	-1.20928243236183	0.372	0.771	6.29283928987259e-213
TMEM204	4.47651537634715e-217	-1.06731859993171	0.504	0.85	1.46511871752466e-212
MEF2C	1.42529330390418e-216	-0.5359634483136	0.982	0.998	4.66484245434799e-212
ICA1	1.65355904676717e-216	-1.05395074060909	0.55	0.873	5.41193340416426e-212
WFDC2	7.54563559640113e-216	2.5457535319196	0.566	0.287	2.46961107434613e-211
RAB34	2.21596573551959e-215	-0.890912738967813	0.637	0.914	7.25263425578207e-211
TOMM22	2.33181470936182e-215	0.776053403408986	0.942	0.916	7.63179636227031e-211
ENSG00000285080	5.14752300054021e-215	-1.39668279174666	0.282	0.693	1.68473280284681e-210
BCAT1	1.01884970473074e-214	1.04274176586656	0.862	0.731	3.33459319861323e-210
WDR18	1.19760132116076e-214	-1.52957947355559	0.237	0.64	3.91962936402704e-210
ARHGEF10	2.28617971018829e-214	1.93828499068705	0.514	0.227	7.48243757347524e-210
FHL3	2.41939435132808e-214	-1.02613545687188	0.549	0.869	7.91843577246166e-210
HDLBP	2.638106082789e-214	-0.893905392966678	0.64	0.917	8.63425739836012e-210
SRP19	5.91915301806148e-214	0.83969270478516	0.913	0.894	1.93727959128134e-209
PGAM1	9.21125288431379e-214	-0.681276267027284	0.887	0.982	3.01475095650706e-209
FKBP9	1.21723162799277e-213	1.65763731848287	0.613	0.357	3.98387739525755e-209
LINC03077	1.38574343901861e-212	-1.15375973906602	0.502	0.822	4.53539970156401e-208
TET2	1.45915672193657e-212	-1.68151055218377	0.215	0.609	4.7756740352262e-208
MSRB2	2.19897295533132e-212	1.10518776630433	0.813	0.685	7.19701858550389e-208
BCL10	2.29751263371799e-212	1.47354871404435	0.677	0.455	7.51952909889562e-208
DDX39A	2.4412754984493e-212	-1.32499064646951	0.339	0.726	7.99005057887472e-208
EWSR1	4.29801558474043e-212	-0.859175837098102	0.647	0.916	1.4066975207297e-207
GNB2	5.15210636982661e-212	-0.560586609834367	0.93	0.994	1.68623289378055e-207
EPRS1	6.83298494684178e-212	-1.13537828688683	0.447	0.804	2.23636764325185e-207
SMARCE1	1.54650405209963e-211	-0.877382827065194	0.647	0.915	5.0615531121169e-207
RCC1L	4.07977958254097e-211	-1.61333095783056	0.2	0.6	1.33527105956983e-206
ARHGAP28	5.16543409009808e-211	-0.756081227512935	0.806	0.969	1.6905949233482e-206
BHLHE40	2.20197631109124e-210	-1.57369364485947	0.223	0.623	7.20684826857052e-206
MME	2.67037905917551e-210	-1.60005586033228	0.252	0.643	8.73988362277554e-206
ENSG00000226197	3.62582420935491e-210	3.64895048387565	0.215	0.021	1.18669600547977e-205
BEX3	6.93770475714588e-210	0.534020462885506	0.996	0.996	2.27064138996627e-205
LINC01480	8.37454525502994e-210	4.31343546718856	0.211	0.021	2.74090491651875e-205
AFDN	1.4065878302707e-209	-0.632322961728113	0.921	0.991	4.60362130969299e-205
CYTH1	2.00052820371964e-209	-1.37081282922745	0.326	0.715	6.54752875795402e-205
SLC16A2	2.63672031438741e-209	1.80258161131442	0.523	0.235	8.62972191695854e-205
APLN	3.41134746235464e-209	1.32137421627044	0.798	0.637	1.11649991095405e-204
ENSG00000289269	3.64842182050889e-209	4.49162581660644	0.194	0.015	1.19409197763435e-204
SELENOP	1.11047408630497e-208	-0.856928889649883	0.781	0.958	3.63447063706754e-204
ADGRV1	1.75725781824254e-208	-1.61697203406775	0.252	0.638	5.751329113326e-204
ENSG00000291212	2.9469709990994e-208	-2.04688394680348	0.124	0.5	9.64514138295241e-204
EIF4H	5.79033673514943e-208	-0.960707812678201	0.563	0.874	1.89511931004706e-203
SUMO1	6.80728281620581e-208	0.570110581683162	0.988	0.99	2.227955592916e-203
ADPRS	8.33865533925489e-208	-1.68854482543777	0.172	0.567	2.72915850598473e-203
ENSG00000258084	1.19490613378915e-207	2.54870445676057	0.359	0.101	3.91080828527851e-203
MLF1-DT	4.93770389283493e-207	3.50090797160857	0.253	0.04	1.61606110708595e-202
C1orf54	4.97340713873147e-207	1.96004230914534	0.541	0.276	1.62774642243542e-202
CLTB	8.5300786566445e-207	-0.874264472430253	0.641	0.91	2.79180944353318e-202
DNAJC7	9.72735765091983e-207	-0.786335799991812	0.698	0.942	3.18366688556955e-202
UBA2	1.18775402730536e-206	-0.88697722989553	0.643	0.904	3.88740015596773e-202
FOXN3	5.40968497024884e-206	-0.711050698350877	0.888	0.982	1.77053579391274e-201
CYC1	5.49293150422249e-206	-1.07009489623015	0.482	0.826	1.79778155201698e-201
PCID2	1.34725782225108e-205	-1.56234741967027	0.218	0.617	4.40944012644556e-201
USP48	2.15025289648575e-205	-1.06884898118127	0.482	0.826	7.0375627049082e-201
PSTPIP2	2.68477717636013e-205	-1.23668202426861	0.407	0.774	8.78700722050908e-201
RBM28	3.77133428063939e-205	-1.33344692073877	0.299	0.691	1.23431999671047e-200
RTF2	6.04754943287349e-205	-1.09154653032711	0.429	0.797	1.97930245388517e-200
PLIN3	6.77589984921575e-205	-1.02745356852907	0.509	0.843	2.21768426164982e-200
BABAM1	1.82359305734637e-204	-0.951502779658012	0.562	0.877	5.96843771738895e-200
LPL	1.92012292436459e-204	2.09931833763012	0.481	0.195	6.28437031915288e-200
DDAH2	1.98289703201005e-204	-0.829008740230121	0.698	0.932	6.48982369606569e-200
MUC12	2.09645540449136e-204	2.32749740075737	0.398	0.133	6.86148889335978e-200
INAFM2	2.21877269361481e-204	-2.59186617673728	0.067	0.416	7.26182114893193e-200
ABHD17B	2.32527956976899e-204	-1.41570376853057	0.304	0.69	7.61040750389692e-200
SFSWAP	3.00064200435589e-204	-1.24308375567972	0.337	0.73	9.8208012160564e-200
GORASP2	5.18835680480275e-204	-1.08465797605564	0.462	0.815	1.69809729864389e-199
RPL37A	5.23313963611612e-204	-0.263217411263502	1	1	1.71275427150444e-199
ABCA1	9.34893008289235e-204	1.07293945114109	0.827	0.661	3.05981132682984e-199
CMSS1	1.49601260911469e-203	-0.912998547310054	0.675	0.906	4.89629966837148e-199
SLC25A37	2.17952336079387e-203	-1.38595526250712	0.299	0.69	7.13336200754227e-199
DGKZ	2.18298874795774e-203	-1.14888027269347	0.405	0.778	7.14470387319089e-199
LRRC8D	2.2132665885364e-203	-1.67814695339403	0.206	0.592	7.24380021762078e-199
MEIS2	3.29538544601727e-203	-1.46936733004388	0.415	0.755	1.07854670262699e-198
MAPK14	3.51009762301389e-203	-1.08556119400362	0.477	0.824	1.14881985103622e-198
PLIN2	3.51397511757317e-203	-1.26660381971346	0.336	0.728	1.15008891623052e-198
MSMO1	3.67098497638299e-203	-0.843431827485758	0.729	0.934	1.20147667292039e-198
NOP56	6.88503772628701e-203	-1.30989370194906	0.343	0.719	2.25340399743647e-198
F2R	7.07319150855e-203	-0.832436608503119	0.699	0.928	2.31498484883333e-198
EFNA2	8.27271793949647e-203	1.91101849610546	0.507	0.232	2.7075778544178e-198
CMAS	8.43578633236219e-203	-1.52075747263361	0.232	0.628	2.76094850871882e-198
LARGE1	1.17172453053158e-202	-1.19306941524448	0.628	0.865	3.83493721597681e-198
CAMKK2	1.47382622117915e-202	-1.7155604812318	0.181	0.567	4.82368583929723e-198
PAPSS1	3.39398050071756e-202	1.53967896046745	0.673	0.455	1.11081587807985e-197
NPAS2	3.52892185972335e-202	2.55260763767435	0.333	0.084	1.15498083546886e-197
PEPD	5.34898441789496e-202	-1.44912579767513	0.255	0.649	1.75066911013284e-197
EXOC3L1	1.14370347235666e-201	-1.50486208207019	0.221	0.617	3.74322709467612e-197
CCT7	1.33976739683144e-201	-0.894134751146897	0.638	0.905	4.38492471308963e-197
CYFIP1	1.37056815165672e-201	-0.891139043600149	0.616	0.898	4.48573250355729e-197
TOR1AIP2	1.48915729305048e-201	1.32958781684175	0.732	0.558	4.87386290442493e-197
ENSG00000269604	1.63593854195882e-201	2.33594775881603	0.39	0.13	5.35426325397702e-197
USP9X	1.81975554306164e-201	-0.980061481213524	0.653	0.904	5.95587791688643e-197
EBNA1BP2	1.88355832451612e-201	-1.3460284294579	0.36	0.724	6.16469804030882e-197
HLA-B	4.70342696006825e-201	2.52759303589269	0.364	0.109	1.53938460976074e-196
RBMS3	7.22131522617785e-201	-1.26449949709345	0.492	0.803	2.36346426037575e-196
NDUFA12	8.61333102739812e-201	0.838526852199137	0.972	0.981	2.81905711195713e-196
AP2S1	1.19253497473464e-200	0.49058994311353	0.995	0.996	3.90304771880899e-196
IRS1	3.0759631990668e-200	-2.39202792666007	0.1	0.453	1.00673199542257e-195
MARCKS	3.60541470262885e-200	0.431756427354483	1	1	1.1800161780234e-195
PABPC1	3.64710358485744e-200	-0.445646206548148	0.996	0.999	1.19366053228799e-195
SNHG7	4.72161902749885e-200	-1.16721183790467	0.457	0.804	1.5453386915101e-195
SSH1	4.98818948461897e-200	-0.871788812276588	0.689	0.925	1.63258453642094e-195
AKIRIN2	6.25135187232248e-200	-1.17466630767854	0.371	0.759	2.04600495429242e-195
FBXO7	8.41559345870267e-200	-1.0648237301777	0.461	0.819	2.7543395830988e-195
MYL7	1.76716994612526e-199	5.95027189704309	0.168	0.008	5.78377051667338e-195
SRSF8	3.35118556530592e-199	-1.14633092440094	0.413	0.781	1.09680952366898e-194
SPART	4.02555668703888e-199	-1.27666116870339	0.323	0.712	1.31752444810096e-194
ANXA3	4.60907837970957e-199	2.26588345301147	0.408	0.144	1.50850526289515e-194
PRPF4B	4.81541375543916e-199	-0.923307998457968	0.557	0.88	1.57603676801768e-194
CST3	5.69495369857656e-199	0.785659482421778	0.93	0.917	1.86390139600712e-194
TMEM97	8.57019978433237e-199	-0.907568391351435	0.668	0.903	2.80494068741414e-194
SNHG3	1.61713411793762e-198	-1.37748626338755	0.366	0.729	5.29271825459804e-194
PRKCE	2.03619701606808e-198	1.20131305910989	0.811	0.696	6.6642692138892e-194
MS4A4A	5.51980931221038e-198	-5.74020315998046	0.01	0.31	1.80657838979333e-193
DNAJA2	5.57164349954758e-198	-1.03690528566371	0.46	0.822	1.82354320096693e-193
MCM3	1.09623461406878e-197	-1.5367945505692	0.27	0.643	3.58786626838572e-193
LTBP1	1.47171031810294e-197	-1.41431379207127	0.515	0.791	4.8167607001191e-193
SASH1	1.50391537199204e-197	-0.657599670174583	0.909	0.986	4.92216462099275e-193
GALNT7	3.04323392255822e-197	-0.975435073905783	0.489	0.844	9.96020030514079e-193
DGKD	4.09056673382235e-197	-1.08438716463281	0.554	0.839	1.33880158631272e-192
DYSF	4.41903526115663e-197	-0.977393243539092	0.642	0.891	1.44630605062395e-192
NMRK1	5.99983315676968e-197	1.89788804836656	0.501	0.233	1.96368539387915e-192
CSNK1G2	7.96130923352286e-197	-1.14150811966527	0.394	0.766	2.6056568990397e-192
ATP6AP2	1.52180247701266e-196	-0.921097041814542	0.567	0.873	4.98070732701474e-192
GMFG	1.84725879270382e-196	0.903457119527562	0.9	0.916	6.04589330264034e-192
IFIT3	2.08939616142007e-196	-3.3350568176246	0.077	0.42	6.83838469671174e-192
TMEM50A	2.27691802314319e-196	0.646500320061601	0.964	0.964	7.45212499794536e-192
DMAC1	2.52441629819933e-196	1.17057582051944	0.764	0.64	8.26216210237657e-192
NDUFA9	4.09372335665315e-196	-1.09335176259808	0.423	0.79	1.33983471739901e-191
ENSG00000235288	4.81212510479873e-196	-4.79836246246296	0.011	0.312	1.57496042554958e-191
HECTD2	1.10879724188914e-195	-1.76686975907239	0.167	0.542	3.62898249297895e-191
MRPS9	2.12249166488267e-195	-1.26640555769115	0.319	0.705	6.9467029699945e-191
LAS1L	2.62157107851311e-195	-1.64719773035716	0.184	0.566	8.58013998286556e-191
VASP	4.75036553967029e-195	-0.923656998452668	0.618	0.889	1.55474713747869e-190
LINC01099	5.22194116549e-195	-4.30601452531616	0.024	0.331	1.70908912405322e-190
PTCHD1	5.46812452755006e-195	2.86286443635657	0.28	0.057	1.78966247662186e-190
GNPTAB	9.15522788966934e-195	-1.57576445146716	0.205	0.587	2.99641453600988e-190
CELF2	9.32009380400102e-195	1.73755565387655	0.517	0.237	3.05037350111149e-190
NSMCE2	1.53208542493408e-194	-0.900510551144851	0.643	0.897	5.01436238726675e-190
TECR	1.73335647353302e-194	-1.21084414996901	0.339	0.726	5.67310240222621e-190
FOXP1	1.74440030504504e-194	-0.893407980623568	0.728	0.932	5.7092477583819e-190
COPE	2.123956973808e-194	-0.761797256585679	0.697	0.933	6.95149877957619e-190
AKT3	3.75234614600062e-194	-0.769368577697689	0.818	0.96	1.22810537012454e-189
CENPN	6.47379813208977e-194	1.53788852911899	0.643	0.423	2.11880939065166e-189
MIR503HG	7.62557876287261e-194	-2.86247011357132	0.068	0.401	2.49577567330058e-189
TST	1.03915640133198e-193	-1.73027395397995	0.161	0.538	3.40105498591944e-189
ENSG00000290124	1.10762032392299e-193	3.94615295182872	0.21	0.025	3.62513055816754e-189
PPHLN1	3.60532259805557e-193	-0.913684080547826	0.567	0.872	1.17998603311761e-188
BIRC5	6.25926780702501e-193	1.10889309868067	0.826	0.632	2.04859576056122e-188
SMC3	8.33343791088684e-193	-1.02658450647961	0.547	0.838	2.72745089385415e-188
WDR46	8.44452221482997e-193	-2.01633337902961	0.106	0.463	2.7638076756917e-188
NSMCE1	1.04953729314307e-192	-1.79027527457186	0.175	0.544	3.43503060672795e-188
DYNC1H1	1.09728723325811e-192	-0.769431265628715	0.735	0.94	3.59131138573046e-188
CCDC144NL-AS1	1.58895609912256e-192	-1.1098611948255	0.582	0.857	5.20049441681823e-188
DMKN	3.12905602996419e-192	2.80115257393533	0.333	0.094	1.02410874804698e-187
ISOC1	3.85277493842159e-192	-1.64570545284552	0.174	0.549	1.260974709596e-187
ARHGAP1	6.07351024504903e-192	1.40279787405789	0.661	0.455	1.9877991681021e-187
PCBD1	1.12629563008628e-191	1.31381036595317	0.685	0.483	3.68625296770938e-187
RPL24	1.29381399480536e-191	0.274150070777352	1	1	4.23452382359845e-187
CFAP298	1.35748628767243e-191	-1.13012913457979	0.401	0.77	4.4429168709231e-187
ZNF207	2.10257881339434e-191	-0.688806613427769	0.766	0.958	6.88153019835834e-187
MRPL52	4.84653948770738e-191	0.699725967990273	0.951	0.94	1.58622390893175e-186
RASSF8	5.89735241626051e-191	-1.00831193184504	0.689	0.9	1.9301444723179e-186
SAE1	7.0634814195249e-191	-0.813597543416993	0.687	0.912	2.3118068337963e-186
COX5A	1.11142390603428e-190	0.596772224285234	0.983	0.986	3.63757930205961e-186
AFAP1	1.5534471793499e-190	-1.49541729560262	0.251	0.625	5.08427727329428e-186
PRRX2	3.03077090427398e-190	-2.35549703539376	0.094	0.434	9.91941009259831e-186
SPDL1	3.43439563119456e-190	-1.23296635708924	0.43	0.761	1.12404334613367e-185
HAT1	4.40143497827165e-190	-1.24641349644039	0.311	0.69	1.44054565403853e-185
DDX54	6.63298624974152e-190	-1.53628775263959	0.197	0.581	2.1709100696779e-185
CTTNBP2	7.95007186522247e-190	1.121183305515	0.801	0.642	2.60197902076866e-185
RASGRP3	1.46583458352123e-189	0.697438987124235	0.942	0.97	4.79753000840663e-185
CTHRC1	2.32596267456123e-189	1.76192737292703	0.721	0.499	7.61264323757144e-185
SNX6	2.41114404775956e-189	-0.613032001724919	0.86	0.977	7.89143335391228e-185
SGMS1	2.54368783835777e-189	-1.3862261232284	0.292	0.667	8.32523592616116e-185
EIF2S1	3.29309028664963e-189	-1.10315550695899	0.438	0.79	1.07779551991756e-184
EFCAB2	3.40209020551703e-189	-0.847104617412143	0.695	0.92	1.11347010336367e-184
NPR1	3.70498617568786e-189	-1.57016821558799	0.206	0.58	1.21260492544088e-184
HAUS4	4.65181070881306e-189	-1.6650157184584	0.174	0.541	1.52249112688743e-184
FRMD4B	5.44778645501264e-189	0.94966116942886	0.868	0.758	1.78300602886109e-184
GRB2	7.97140302890809e-189	-0.856764633120944	0.626	0.896	2.60896049733133e-184
IQCA1	8.88423804200065e-189	2.84900973232885	0.28	0.061	2.90772226876639e-184
STYXL2	1.19991097385857e-188	-3.48593765288898	0.024	0.328	3.92718862634171e-184
ITGB1BP1	1.22347064879063e-188	0.818755087203697	0.903	0.849	4.00429708642686e-184
SMAP1	1.31982169298504e-188	0.859841659455071	0.884	0.83	4.31964441897074e-184
SETBP1	1.61565046880983e-188	1.0245762065571	0.843	0.663	5.28786241936768e-184
CDH11	2.85038333530946e-188	1.63718951945645	0.534	0.26	9.32901961813432e-184
ZC3H13	3.12155924185748e-188	-0.796687414560624	0.706	0.927	1.02165512426754e-183
GTF3C6	6.15351866244881e-188	0.77491937574988	0.921	0.886	2.01398512303287e-183
SRSF4	6.25721135603695e-188	-0.619221615963206	0.857	0.978	2.04792270471733e-183
PLEKHM2	9.88750632468963e-188	-1.08210594134218	0.42	0.785	3.23608194500767e-183
RPL26L1	1.26764347280652e-187	0.938558744425897	0.832	0.762	4.14887032214846e-183
MCRS1	1.75814114399723e-187	-1.29033585736302	0.281	0.667	5.75422015018853e-183
LRRC59	1.75842100780596e-187	-1.15728252807802	0.379	0.746	5.75513611644813e-183
SRSF11	2.05862078422099e-187	-0.505886736430094	0.947	0.992	6.73765996467688e-183
EIF3L	2.41451187091949e-187	-0.707047501359248	0.753	0.951	7.90245590233241e-183
RNF187	2.5547172645226e-187	-1.1379656457421	0.374	0.748	8.36133413505603e-183
TGFB1	2.96502030832023e-187	-0.639473212806713	0.856	0.98	9.70421496710128e-183
TBC1D4	3.21787588043585e-187	-1.33991065465399	0.324	0.694	1.05317859690785e-182
CAPN1	5.3554972303414e-187	-1.13123087007558	0.377	0.751	1.75280068851844e-182
TSEN34	6.72194179521785e-187	-1.31547948203608	0.278	0.656	2.20002433015685e-182
SLC20A1	1.20582654046952e-186	-0.740311584105313	0.812	0.959	3.94654968430268e-182
ENSG00000290018	1.72473706263417e-186	1.02571599746353	0.802	0.701	5.64489193229538e-182
NARF	2.54031570819341e-186	-1.14488016742539	0.383	0.753	8.31419928134622e-182
MGST3	2.61632716628725e-186	0.615932130427131	0.988	0.995	8.56297718254154e-182
KCNQ3	2.64284845596083e-186	4.01381000581609	0.185	0.017	8.64977871151421e-182
MDK	2.72420431998079e-186	0.639870692655269	0.999	0.991	8.91604831886513e-182
ATG101	4.13164032746552e-186	-1.73462625210446	0.149	0.511	1.35224456277619e-181
ADAMTS3	4.17053576405866e-186	-2.81264569825261	0.055	0.375	1.36497465021876e-181
ANXA7	4.78385841896501e-186	-0.943594937195283	0.535	0.852	1.56570902194306e-181
KLF13	5.51727794929426e-186	-1.24102058714528	0.338	0.705	1.80574990002452e-181
STK11	7.13781743568766e-186	-1.52306886802229	0.193	0.572	2.33613626852621e-181
CCNL1	7.69731454088253e-186	-1.11196149447071	0.391	0.761	2.51925407608544e-181
ALPL	7.94154332238358e-186	4.11729777024883	0.191	0.019	2.59918771398292e-181
ARMCX1	8.077349718185e-186	-1.92743318814083	0.126	0.478	2.64363578926477e-181
PRSS35	8.1476713054895e-186	2.54030558541398	0.34	0.101	2.66665134157366e-181
WLS	1.9007531281899e-185	-0.97681063684123	0.573	0.87	6.22097491325274e-181
ZMIZ1	2.2863387210565e-185	-0.905432533657301	0.594	0.887	7.4829580001458e-181
EXOC3L2	2.45797274188008e-185	-0.987646549361527	0.489	0.823	8.04469898689932e-181
HSD17B4	5.04092283546087e-185	-1.78984032512861	0.134	0.494	1.64984363481799e-180
MYDGF	7.7677304463112e-185	-0.617964574657518	0.894	0.985	2.54230049777319e-180
ENSG00000285621	8.70044911097796e-185	4.34598695899224	0.175	0.014	2.84756998953198e-180
KRR1	8.76685756217849e-185	-1.07993814395551	0.425	0.777	2.8693048115254e-180
COPZ1	1.04682362490427e-184	-0.973473220211485	0.502	0.832	3.42614904194919e-180
KRT8	1.33834470449534e-184	-0.830946399619103	0.733	0.939	4.38026838334279e-180
PPP2R3B	1.47704757048068e-184	-1.64514608326902	0.155	0.523	4.83422899342622e-180
RPS15A	1.52071321425656e-184	0.264626246003016	1	1	4.9771422789403e-180
RBM22	1.74208352385889e-184	-1.23137546619757	0.308	0.692	5.70166516523775e-180
MAFG	1.76891219828751e-184	-1.25642562456551	0.314	0.692	5.78947273377518e-180
RYK	1.86535095479079e-184	-0.944888067946845	0.562	0.86	6.10510713993478e-180
GIGYF2	2.34747970407863e-184	-0.979342631239508	0.521	0.842	7.68306632347896e-180
FNDC3B	4.11713416995446e-184	0.609741211741282	0.996	0.993	1.3474968424844e-179
SSR2	4.46379719263319e-184	-0.529201495284189	0.932	0.992	1.46095618317692e-179
PPP1R10	4.54721660566556e-184	-1.47455947953844	0.234	0.609	1.48825852286828e-179
RWDD1	4.84255967189479e-184	0.758468338610489	0.92	0.877	1.58492135501445e-179
SDCCAG8	4.88765787864124e-184	-0.709510555990364	0.854	0.973	1.59968154710049e-179
NUDT14	6.15050918267925e-184	1.92865987758489	0.47	0.213	2.01300015039909e-179
AKAP13	9.6366361082199e-184	-0.5069191245468	0.987	0.999	3.15397463185929e-179
PKIB	1.09176220167492e-183	-0.759129539240454	0.787	0.942	3.57322850986185e-179
TRAPPC5	2.03592568330855e-183	0.998792689262199	0.811	0.735	6.66338116890055e-179
MT1X	2.20649489719339e-183	2.54960977009271	0.369	0.124	7.22163714902425e-179
HSP90AA1	2.41802648594908e-183	-0.538830338575367	0.984	0.999	7.91395888586274e-179
NOC2L	2.45680769471864e-183	-1.38483157468742	0.253	0.629	8.04088590404465e-179
HSPA1A	2.8198004750537e-183	-2.16253139164482	0.092	0.432	9.22892497480324e-179
CERK	3.21675315796232e-183	-1.12895342497853	0.384	0.747	1.05281114106949e-178
C12orf75	3.30429062301753e-183	1.71613703971569	0.552	0.311	1.08146127800741e-178
SECISBP2	3.5098065047129e-183	-1.00514148378922	0.496	0.824	1.14872457092749e-178
UIMC1	5.89398627721119e-183	-1.22936049506269	0.33	0.704	1.92904276866845e-178
HSPA4	7.25099384763465e-183	-0.883652468989089	0.602	0.886	2.37317777639234e-178
ADRB2	8.99406861509226e-183	-4.69393312336745	0.009	0.292	2.94366871703355e-178
NCK1	9.41047051471544e-183	-0.804777344451194	0.652	0.909	3.07995289476122e-178
DYRK1A	9.56778954493987e-183	-0.893917426528517	0.667	0.903	3.13144184016337e-178
GALK2	1.80942313900488e-182	-1.34950718093799	0.281	0.654	5.92206099164907e-178
CDC20	1.85643999792959e-182	-1.82501023580371	0.51	0.774	6.07594246922374e-178
IL16	2.46786430037652e-182	-2.15000094390708	0.104	0.441	8.07707306870232e-178
ARIH1	2.99398070831527e-182	-0.66275671416989	0.859	0.976	9.79899946024504e-178
SRRM2	3.73013241431368e-182	-0.529738773589516	0.92	0.992	1.22083503788073e-177
LRRC36	4.01704820375339e-182	2.47056001638763	0.327	0.092	1.31473970660645e-177
GSPT1	4.25147663694311e-182	-0.839176937019105	0.633	0.889	1.39146578850511e-177
CDYL2	6.46675138356758e-182	-1.18359157577227	0.426	0.758	2.11650306032783e-177
SMIM20	1.29805318116468e-181	1.71043407249167	0.53	0.283	4.24839825663389e-177
UNC5B-AS1	1.50962711636214e-181	5.50929785781329	0.147	0.005	4.94085858914166e-177
ACBD6	1.89695208156596e-181	-0.990390710156482	0.487	0.82	6.20853446775722e-177
C11orf96	1.95572697114241e-181	-1.85090316113168	0.155	0.506	6.40089880385199e-177
THOC6	2.0729603700304e-181	-1.68893794621219	0.152	0.513	6.7845919950725e-177
DENND2A	2.10861952420834e-181	-1.27311855180652	0.406	0.737	6.90130084078146e-177
TLN1	2.3875867454025e-181	-0.738518130583049	0.757	0.945	7.81433265902783e-177
TRAPPC1	2.48543048804996e-181	0.828842660115545	0.879	0.831	8.1345654443387e-177
GABARAPL2	6.12094617886576e-181	0.708848932511158	0.926	0.916	2.00332447488098e-176
ISCU	6.5162251784713e-181	1.0041005429673	0.801	0.711	2.13269533866187e-176
YWHAQ	7.60068202828509e-181	-0.585929387491883	0.888	0.98	2.48762722103743e-176
ENSG00000260832	9.00430827796874e-181	-2.19084468247003	0.093	0.426	2.94702005629639e-176
PGF	1.23958323990405e-180	1.97798400838728	0.464	0.207	4.05703198588197e-176
ZNHIT1	1.44971355105358e-180	0.665775625016768	0.94	0.929	4.74476748124326e-176
MED4	2.75615899348133e-180	-0.984221924946819	0.472	0.807	9.02063276976505e-176
LYPD6B	2.86737680160083e-180	3.0392350090844	0.247	0.046	9.38463753395937e-176
TRPM3	3.8657758474983e-180	2.31956237579837	0.434	0.171	1.26522977712772e-175
UBE2C	5.0840818804507e-180	1.12368862896587	0.789	0.628	1.66396915865271e-175
ERBIN	5.33022549606526e-180	-0.635320520891546	0.883	0.984	1.7445295026072e-175
NDRG2	6.61306903854734e-180	-1.77808186045683	0.14	0.496	2.16439136562616e-175
BBLN	7.48189521711083e-180	0.84498519172427	0.872	0.833	2.4487494856082e-175
CREB3L2	1.02176188464584e-179	-1.10142756364282	0.439	0.777	3.34412447225737e-175
BGN	1.14607242686442e-179	-1.54047358445397	0.215	0.577	3.75098044588456e-175
CACNA2D1	1.41250949067759e-179	-1.12685711840179	0.604	0.862	4.6230023120387e-175
UBE2L3	2.37642895839818e-179	0.678626367413613	0.971	0.971	7.77781433794139e-175
ENSG00000246225	2.75036520795389e-179	-2.03428644728938	0.107	0.446	9.0016702891123e-175
IMMP2L	5.45045831379271e-179	-1.34057573111371	0.427	0.738	1.78388050152122e-174
ARPC1B	5.94033379607949e-179	-0.502629215024037	0.94	0.996	1.94421184811886e-174
NCOA4	7.53231032401949e-179	-0.951009883355553	0.472	0.818	2.46524984594834e-174
UBB	1.17273846666234e-178	0.562925944123919	0.998	1	3.83825572753916e-174
HM13	1.87396200857592e-178	-0.923346155431294	0.554	0.858	6.13329025786812e-174
RPS17	2.34710931961945e-178	0.324784241429292	1	1	7.68185409218248e-174
PFKP	2.57069717115811e-178	-1.05055787918104	0.464	0.792	8.41363477148339e-174
C1GALT1C1	3.50174014627152e-178	-1.71616561166133	0.148	0.503	1.14608453247321e-173
SCPEP1	3.90619923463169e-178	-1.52553931210405	0.195	0.561	1.27845994750261e-173
SEPTIN2	4.13106552629954e-178	-0.547912697209341	0.908	0.989	1.35205643610258e-173
FN1	4.76457534851759e-178	1.07479160185764	0.912	0.844	1.55939786581632e-173
NLGN1	6.4196621666882e-178	-1.58940511889507	0.368	0.684	2.10109123053538e-173
NECAP2	6.66611850008706e-178	-0.775921543018975	0.685	0.918	2.18175392389349e-173
RAB7A	6.81854740800685e-178	-0.562685932681637	0.891	0.983	2.23164238116656e-173
PTGES2	1.16679174714785e-177	-1.38902776045835	0.232	0.604	3.8187927092402e-173
DDX1	2.64056515144008e-177	-0.710229191461272	0.811	0.955	8.64230568414823e-173
ISY1	4.60485102734051e-177	-1.06840159652861	0.407	0.763	1.50712169273828e-172
LIMK2	8.32054874494002e-177	1.37689712849532	0.69	0.513	2.72323239873142e-172
SENP7	1.31472676340295e-176	-1.24753925026582	0.336	0.701	4.30296922394153e-172
BANF1	4.91529764096927e-176	-0.577773437031965	0.891	0.977	1.60872776491283e-171
MIPOL1	5.97932210152551e-176	-1.71328336796612	0.172	0.521	1.95697233060828e-171
SRRT	6.85136678458971e-176	-1.283345607399	0.278	0.646	2.24238383492837e-171
ENSG00000290003	8.96182351184191e-176	3.82774333000669	0.203	0.028	2.93311521719074e-171
ADAMTSL2	9.45942862137948e-176	-3.0789139877177	0.038	0.336	3.09597639349129e-171
JUP	9.85232941333018e-176	-0.626059199425124	0.838	0.971	3.22456889368883e-171
MTR	1.78520103945118e-175	-1.41604044535901	0.235	0.604	5.84278448201977e-171
EXOC6	2.3848642678008e-175	-0.936063560618823	0.527	0.833	7.80542226208525e-171
SERPINH1	3.15639058520932e-175	-0.41186793741207	0.995	1	1.03305507463316e-170
IFITM2	3.15737668123697e-175	0.73875944739783	0.925	0.902	1.03337781400205e-170
PPP5C	3.19073252265197e-175	-1.46014519484124	0.214	0.578	1.04429484733876e-170
OSBPL9	3.84917666551269e-175	-0.900460099110825	0.561	0.86	1.25979703085565e-170
BPTF	6.45009273134413e-175	-0.594359547419839	0.887	0.981	2.11105085004162e-170
TOX2	7.25393388877012e-175	-2.7399277389395	0.055	0.361	2.37414002245557e-170
STK24	1.00838085128089e-174	-0.845988709108292	0.63	0.884	3.30032968815721e-170
MARCHF4	1.41301256521268e-174	-2.03321230592449	0.188	0.517	4.62464882468457e-170
GAS2L3	2.20359117513852e-174	1.55782186520726	0.575	0.328	7.21213355711085e-170
PACS1	2.73481608454405e-174	-0.679423074875158	0.863	0.968	8.95077956310423e-170
HDAC5	2.90206191313712e-174	-1.030054064595	0.446	0.789	9.49815843550649e-170
A1BG	3.19267027317296e-174	1.8742907973917	0.474	0.224	1.04492905370678e-169
NDUFB9	3.88472658693459e-174	0.783129879630305	0.924	0.917	1.27143216463782e-169
LINC01139	4.84988224066057e-174	-3.95587133457087	0.018	0.298	1.5873179585458e-169
RPS14	7.44342504064153e-174	-0.192679039498794	1	1	2.43615858155157e-169
TMEM91	8.05310523807774e-174	-1.76535786432451	0.16	0.503	2.63570081337046e-169
DDX18	8.86931936460157e-174	0.760813125942318	0.887	0.843	2.90283953484045e-169
NAF1	1.19284904114053e-173	-1.61638252538713	0.169	0.523	3.90407562674884e-169
EXOC4	1.41022275069218e-173	-0.661499952214792	0.866	0.968	4.61551804074044e-169
OLA1	1.43695871937223e-173	-0.796901879628196	0.67	0.909	4.70302219263338e-169
CA13	4.2746791825185e-173	-1.68948474904424	0.158	0.507	1.39905974964648e-168
RAP1A	4.8229620568216e-173	-0.965366831729536	0.514	0.821	1.57850725157714e-168
APOO	5.54037119779015e-173	-1.17162384133665	0.328	0.694	1.81330808932474e-168
UBAC2	6.41589123738996e-173	-0.986579005879204	0.447	0.791	2.09985704308536e-168
DSG2	6.79731800871655e-173	1.48782796776765	0.596	0.366	2.22469421107284e-168
CDC26	9.56879578856565e-173	0.84738938707958	0.853	0.787	3.13177117363965e-168
CD46	1.20485005236684e-172	-0.675435354434299	0.796	0.964	3.94335373639142e-168
KPNA2	1.44557776769947e-172	-1.17271130705589	0.67	0.909	4.73123147590359e-168
RYR3	1.57811620605393e-172	-2.28373875252395	0.128	0.452	5.16501653079392e-168
MAPKAPK5-AS1	1.60981651111024e-172	1.3324295634449	0.653	0.464	5.26876845921269e-168
LEO1	1.9192005690034e-172	-1.32799666941266	0.234	0.604	6.28135154229124e-168
SPNS2	2.01392186196247e-172	-1.68179604497894	0.155	0.505	6.59136486201698e-168
ARHGEF9	2.13624127435137e-172	-2.03275879708133	0.108	0.437	6.99170406682459e-168
NAA20	2.3677898887535e-172	-0.986412151688936	0.472	0.809	7.74953952690132e-168
FGD5	6.70863174786403e-172	-0.698948718756709	0.719	0.948	2.19566808475842e-167
SDHC	9.93653139172976e-172	-0.817540433757767	0.602	0.886	3.25212735919923e-167
TSPYL1	1.9164350561005e-171	1.63935669210607	0.547	0.314	6.27230029511132e-167
CTBP2	2.00990352559812e-171	-0.650638350604402	0.819	0.959	6.5782132489301e-167
SET	2.15035746910296e-171	0.574895731656493	0.999	0.999	7.03790496062706e-167
C6orf62	2.42206128755321e-171	0.939008425312731	0.811	0.715	7.92716438803289e-167
DHPS	2.63429118098587e-171	-1.294620582499	0.253	0.626	8.62177160624864e-167
NRBP1	2.84741689331891e-171	-1.02711125118862	0.43	0.782	9.31931075014346e-167
SPRED1	3.32762197666333e-171	0.965094575805428	0.864	0.761	1.08909739674214e-166
NARS1	3.7559856899583e-171	-0.939388655087022	0.494	0.82	1.22929655646645e-166
FKBP1B	4.46243932952481e-171	1.99444138022869	0.44	0.196	1.46051176816018e-166
TBC1D22A	6.25579334214645e-171	-0.86659459252498	0.614	0.877	2.04745860295111e-166
CBX1	7.31687429711601e-171	-0.84040431074317	0.583	0.867	2.3947397887031e-166
TMEM51	7.98564488148325e-171	-1.2633741265949	0.325	0.676	2.61362171326065e-166
BPGM	1.04237968636965e-170	-1.2434126583937	0.289	0.659	3.41160447551922e-166
S100A6	2.24023062720064e-170	-1.44211648565069	0.759	0.922	7.33205081976499e-166
DCAF15	2.27656422075246e-170	-1.35186561436885	0.215	0.587	7.45096703810072e-166
NAE1	2.69105998181421e-170	-0.935841472081804	0.533	0.829	8.80757021447974e-166
GOLIM4	2.92830490353201e-170	1.07149783194573	0.853	0.767	9.58404911876993e-166
ENSG00000237626	4.12621185662622e-170	2.03967171743239	0.454	0.205	1.35046787855519e-165
BMS1	5.87898655695753e-170	-1.19759196763168	0.298	0.673	1.92413351022663e-165
TSPAN9	5.95501573286083e-170	-0.921628912863767	0.55	0.844	1.94901709920802e-165
SLA	7.11247211351153e-170	-4.76040435665797	0.009	0.276	2.32784099803119e-165
FKBP8	1.27686671550139e-169	-0.816808700893259	0.604	0.89	4.1790570731645e-165
ARPC1A	1.86356319755855e-169	-0.587572767537226	0.853	0.973	6.09925598928939e-165
FAAP20	2.13132279173199e-169	0.87823020343729	0.828	0.743	6.97560636505963e-165
SCAF11	2.47607573647869e-169	-0.62415730774374	0.823	0.962	8.10394827792109e-165
HIBADH	2.72997970108775e-169	-1.10423215848384	0.357	0.719	8.9349505636901e-165
SPCS2	3.139402756099e-169	-0.565839096080453	0.888	0.98	1.02749512804364e-164
SEPTIN6	4.08004697257683e-169	-1.43740355063572	0.266	0.616	1.33535857365467e-164
MAP4K3-DT	1.72956587905144e-168	1.12630501438235	0.733	0.577	5.66069616554747e-164
MTF2	3.01123136957988e-168	-0.844668198134094	0.583	0.866	9.85545914949798e-164
SCMH1	3.25636991949238e-168	-1.01447426656908	0.576	0.836	1.06577731095066e-163
TSSC4	3.70730507895862e-168	-1.33851008075104	0.244	0.608	1.21336387929237e-163
SELENOH	4.15240774947615e-168	0.466474655241198	0.993	0.994	1.35904153232605e-163
NTS	4.9884094669166e-168	1.97459493240662	0.788	0.642	1.63265653442713e-163
ZC3H12C	1.9533624557735e-167	-1.24065414781941	0.393	0.717	6.3931599815011e-163
D21S2088E	2.75644469069617e-167	2.57529765028848	0.268	0.061	9.02156782817949e-163
RB1CC1	3.918095730373e-167	-0.854938035823754	0.58	0.871	1.28235355159378e-162
DAZAP1	4.0208623030875e-167	-0.830540209867043	0.611	0.881	1.31598802317751e-162
DOCK1	4.58848834709129e-167	-0.633042490013131	0.817	0.963	1.50176635111951e-162
SERPINB4	4.68971288632468e-167	6.55460369104264	0.123	0.001	1.5348961305652e-162
TSPAN2	5.50392539462032e-167	3.20449806118396	0.241	0.048	1.80137974240528e-162
SLC45A4	6.12871029643385e-167	2.44543474681545	0.368	0.135	2.00586559291983e-162
CYTL1	6.17743845737421e-167	-3.73134250663124	0.036	0.317	2.02181383271401e-162
FAXDC2	6.46482693167615e-167	-1.96997490008173	0.117	0.444	2.11587320646829e-162
ABCA4	7.37632496791413e-167	3.57525338033182	0.195	0.027	2.41419739874861e-162
NDUFC1	7.50418069493211e-167	0.664348316005094	0.939	0.927	2.45604329964433e-162
PRNP	7.54245104629489e-167	1.43637027543683	0.629	0.435	2.46856880294185e-162
ENSG00000289535	7.70106591751177e-167	-4.39755343453046	0.014	0.281	2.52048186414243e-162
CHMP1B	1.02438208643013e-166	-1.07198741705782	0.399	0.749	3.35270013067718e-162
PTEN	1.50774826676303e-166	-0.95968557944589	0.474	0.806	4.93470930228873e-162
CIAPIN1	1.94172328148523e-166	-1.04976473393276	0.396	0.749	6.355066127973e-162
ZNF518A	3.31059319681311e-166	-0.983608838359777	0.51	0.822	1.08352404738496e-161
TMSB15A	3.66811890992623e-166	2.22593559010502	0.377	0.14	1.20053863802976e-161
CASD1	3.70809958359024e-166	-1.2900181329671	0.264	0.622	1.21362391271325e-161
NFATC1	4.01906095454927e-166	-1.38314551435234	0.255	0.61	1.31539845981443e-161
COA3	4.44881997031585e-166	0.887005787500381	0.836	0.773	1.45605428808467e-161
HOXD1	4.55575908189232e-166	2.9802448426121	0.223	0.039	1.49105438991254e-161
SREK1	6.78119551547214e-166	-0.977643668190852	0.461	0.789	2.21941748025888e-161
POU5F1	7.46418991391945e-166	-2.80198173623713	0.043	0.332	2.4429547169267e-161
SGSM1	9.35544786975975e-166	-1.67356637199091	0.15	0.491	3.06194453329367e-161
MT-CO3	9.52340747057507e-166	-0.223292321862154	1	1	3.11691603104451e-161
MLF2	9.56106085465598e-166	-0.738927515913341	0.69	0.918	3.12923960712036e-161
ZNF503-AS1	1.23706964219329e-165	-4.05851033769747	0.019	0.288	4.04880523193441e-161
NUDT4	1.36696465537922e-165	1.69568429583074	0.532	0.303	4.47393862059066e-161
ABTB3	1.42590541003458e-165	3.65353823725089	0.185	0.022	4.66684581650219e-161
CALHM4	1.45997781868423e-165	4.12618515419911	0.16	0.013	4.77836140277161e-161
MED10	1.68665353849566e-165	-0.972207954731607	0.463	0.798	5.52024836614246e-161
DDX3X	1.74695502504464e-165	-0.670849301434633	0.768	0.952	5.7176091014686e-161
ACSL3	1.79451043721219e-165	-0.606126276250845	0.851	0.981	5.87325320995178e-161
GLYR1	1.9421134523974e-165	-0.928095141936465	0.477	0.804	6.35634311835145e-161
ADGRL3	3.03162433248037e-165	0.685159963928833	0.968	0.956	9.92220327777499e-161
CTBP1	3.11291714902059e-165	1.23482628928932	0.726	0.596	1.01882665370295e-160
ABT1	3.5855412609936e-165	-1.1562592153115	0.291	0.66	1.1735117993106e-160
HNRNPD	4.20650096081373e-165	-0.483656493086005	0.966	0.994	1.37674569946473e-160
COPS4	4.46124449638498e-165	-1.17518360137462	0.311	0.676	1.46012071122184e-160
ADA	4.78392578255232e-165	1.76568448676831	0.503	0.271	1.56573106937155e-160
MAN1A1	5.32395041029448e-165	0.792822645379588	0.899	0.8	1.74247572978528e-160
MCAM	5.67694471905278e-165	1.03671645409668	0.842	0.784	1.85800723709878e-160
EIF4B	6.21740816822699e-165	-0.59404730345205	0.84	0.971	2.03489551937901e-160
SPIDR	6.66291127273152e-165	-0.903799037575264	0.61	0.87	2.1807042304523e-160
TDGF1	8.4337176391393e-165	2.31769618717513	0.28	0.07	2.7602714461139e-160
SLC35F2	8.69450051095249e-165	2.44356366034026	0.316	0.095	2.84562307222964e-160
MAMLD1	1.10872750562859e-164	2.10304318345753	0.367	0.128	3.62875425317181e-160
CHD9	1.16021386739402e-164	-0.998235133555891	0.481	0.799	3.79726396659389e-160
GPC4	1.19106710062093e-164	3.24433181829124	0.223	0.04	3.89824351362224e-160
RNF166	1.55744837404537e-164	-1.95406267869746	0.102	0.424	5.09737278341311e-160
THOC2	1.67250499245014e-164	-0.82882037309402	0.604	0.876	5.47394158979006e-160
KLC1	1.82789862485579e-164	-0.73427953872616	0.679	0.914	5.98252940929051e-160
HIBCH	2.09615110120773e-164	-1.03614420439418	0.392	0.744	6.86049293914278e-160
ERN1	2.50245159503588e-164	-1.69059648885501	0.158	0.497	8.19027382539293e-160
SNHG8	3.32411624925983e-164	-1.13249424089435	0.377	0.722	1.08795000722025e-159
UTP18	4.51499153520057e-164	-1.22301890636128	0.283	0.645	1.47771157955579e-159
TSFM	4.54180690145226e-164	-1.37859130396968	0.217	0.577	1.48648798077631e-159
ANKRD26	9.47526843230875e-164	-1.45985790857776	0.206	0.554	3.10116060521033e-159
TAF1	1.11794432711613e-163	1.20107913014352	0.715	0.561	3.65891998821838e-159
SYF2	1.24946219033637e-163	-0.775757587487083	0.659	0.907	4.08936480275192e-159
SLBP	1.53068804316904e-163	-1.12068109228223	0.441	0.762	5.00978889648796e-159
URI1	2.24647392654672e-163	-0.949981305004994	0.479	0.809	7.35248451419476e-159
MYL9	2.57066438262042e-163	1.72862096349881	0.634	0.427	8.41352745787838e-159
AATF	2.59897486640661e-163	-1.27216180356279	0.257	0.621	8.50618484026219e-159
UTRN	3.0285221890989e-163	-0.651176465228899	0.904	0.986	9.9120502727018e-159
NGRN	3.55159111877429e-163	-0.953102724641233	0.459	0.79	1.16240025726364e-158
SYNC	3.76981075815492e-163	1.6662670686136	0.568	0.356	1.23382136303652e-158
ENSG00000273132	4.35060863391851e-163	-2.9927165920313	0.039	0.321	1.42391069979519e-158
EIF4A2	4.54636345017886e-163	-0.994334774306885	0.438	0.775	1.48797929360904e-158
TP53INP2	5.88008715780922e-163	1.9370054824656	0.436	0.197	1.92449372587938e-158
YRDC	6.8878286131711e-163	-1.06629616159869	0.367	0.721	2.25431742680477e-158
UBE2V1	7.76278540715958e-163	-0.526297027753554	0.897	0.984	2.54068203590926e-158
SH3GL1	8.63468983775953e-163	-0.933503284362624	0.465	0.802	2.82604763700032e-158
ANKRD17	9.38789971664139e-163	-0.63496076334739	0.834	0.966	3.07256569825956e-158
TP53I11	1.23001791666651e-162	-0.832943565524814	0.741	0.924	4.02572563945783e-158
HEXA	1.77619552272823e-162	-1.07045356733959	0.382	0.737	5.81331032633722e-158
HMGN3	2.29705280100323e-162	0.552333602977966	0.986	0.985	7.51802411240348e-158
CENPW	2.42212889986428e-162	0.785519496865113	0.901	0.848	7.92738567636579e-158
ARPP19	2.50660647906659e-162	0.794861306508281	0.87	0.813	8.20387234533704e-158
PSMD10	3.61383277124461e-162	1.21923198988488	0.691	0.533	1.18277132770065e-157
MTHFD1L	4.38936847892885e-162	-0.865701592827509	0.653	0.883	1.43659640946862e-157
NLGN4Y	4.59714557603247e-162	1.00966620421363	0.81	0.674	1.50459977557967e-157
SOX18	5.17637553079613e-162	0.526236182891519	0.865	0.478	1.69417594747427e-157
ENSG00000290285	5.62496709580218e-162	2.20763221998583	0.359	0.131	1.8409954807851e-157
HMBOX1	6.70964447510882e-162	-0.777014789808548	0.652	0.899	2.19599954025837e-157
GLIPR2	7.67049259862792e-162	2.10287983605325	0.357	0.125	2.51047552260493e-157
RIOK2	1.06409923384175e-161	-2.1566711376668	0.075	0.38	3.48269038244067e-157
PDHA1	1.11516240006798e-161	-1.18118814943346	0.288	0.651	3.64981501918248e-157
THSD1	1.49743886181593e-161	1.27367965064715	0.697	0.547	4.90096765083736e-157
MYO10	5.99646627994341e-161	0.589784017026158	0.961	0.912	1.96258344876268e-156
EMP3	7.56809715012484e-161	1.46900125334487	0.599	0.393	2.47696251626436e-156
LTA4H	8.01211596730807e-161	-1.46880157440873	0.179	0.528	2.62228543494026e-156
TNXB	9.32382856357785e-161	-3.3475985625823	0.036	0.309	3.05159585057339e-156
LMAN2	1.12381306465989e-160	-0.69927466161015	0.713	0.929	3.67812777932536e-156
CNIH3	1.23171332431778e-160	-1.87090746410954	0.145	0.468	4.03127453915966e-156
IGFBP1	1.67285952141954e-160	6.02716595438705	0.122	0.002	5.47510192765403e-156
NSFL1C	1.69218412456229e-160	-0.99109362008582	0.417	0.76	5.53834942127993e-156
MEAF6	1.74172617975043e-160	-0.906804233602223	0.511	0.825	5.70049561370518e-156
CUX1	3.05541663501785e-160	-0.674532240737684	0.781	0.946	1.00000731047499e-155
ENY2	5.83053025911557e-160	0.534823628616993	0.983	0.988	1.90827424850594e-155
KLF12	6.76404609306197e-160	0.884110860951438	0.847	0.69	2.21380464579825e-155
TRA2B	9.29543022265842e-160	-0.686810816453958	0.75	0.935	3.04230135757388e-155
RPS3	9.40331586267395e-160	-0.226758599668107	1	1	3.07761124869456e-155
IWS1	1.02961710583225e-159	-1.07187950052305	0.355	0.714	3.36983382567835e-155
SMIM19	1.04747208705371e-159	1.06328111744993	0.719	0.573	3.42827139371807e-155
MOB1B	1.27936356401789e-159	-0.769341063448807	0.685	0.91	4.18722900867414e-155
ADRA2A	1.70631211450477e-159	-2.74816656951383	0.051	0.334	5.58458891956265e-155
PGRMC1	2.11856191704003e-159	-0.753041969979435	0.664	0.909	6.9338412982803e-155
RETREG1-AS1	2.17763896878116e-159	2.79156297542587	0.254	0.059	7.12719458092386e-155
MRPL19	2.66931802962753e-159	-1.04914306758318	0.385	0.738	8.73641097916794e-155
LRP10	2.73289318187718e-159	1.23609385203312	0.664	0.487	8.94448609496581e-155
ZCCHC3	3.05103281663547e-159	-1.09909876427386	0.358	0.707	9.98572530556624e-155
NSDHL	3.93418168247269e-159	-1.5320274835912	0.17	0.507	1.28761832285649e-154
TYMS	4.89601808694879e-159	-1.5644040234289	0.457	0.71	1.60241775967747e-154
MMRN1	8.25416775152295e-159	-2.80018851772403	0.042	0.322	2.70150656339595e-154
C1orf43	8.4043559103159e-159	-0.784602646548083	0.604	0.888	2.75066164588729e-154
UBE2Q1	9.67605704403956e-159	-1.03273286072997	0.372	0.729	3.16687670994371e-154
SMAD1	1.53129009645649e-158	0.941111753017339	0.822	0.743	5.01175935669244e-154
VAMP7	1.58721469146234e-158	-1.23295045527927	0.285	0.636	5.1947949636871e-154
TOR2A	1.67543954534098e-158	-1.54342996050379	0.156	0.493	5.48354608794649e-154
USP22	1.85124569096387e-158	-0.702651183739012	0.709	0.918	6.05894202195566e-154
CCDC90B	2.24333023301431e-158	0.904037288284322	0.81	0.733	7.34219551963253e-154
ITGA9	2.97067042328564e-158	0.874547012861727	0.868	0.832	9.72270722837156e-154
HSF1	3.35270388658119e-158	-0.894171150390357	0.482	0.812	1.09730645503916e-153
RBBP7	4.92871451931202e-158	-1.0552971957661	0.383	0.725	1.61311897502563e-153
ZNFX1	6.11411352702059e-158	-1.38564661785084	0.232	0.585	2.00108821625857e-153
ECSCR	9.16544477802936e-158	0.675815501385739	0.923	0.939	2.99975842140123e-153
SRP68	9.26772186165435e-158	-1.3783613770253	0.193	0.543	3.03323268810085e-153
MPG	2.66665535432036e-157	-0.768740610737125	0.627	0.891	8.72769630915511e-153
ENSG00000290683	3.06426468106958e-157	-1.24676505791933	0.245	0.603	1.00290318746726e-152
SDK1	3.91309058616594e-157	-2.06226682373799	0.155	0.466	1.28071541794625e-152
CTNNBL1	5.00395445017265e-157	-1.07254099396911	0.346	0.701	1.63774425199701e-152
ADAM10	5.06031580833988e-157	0.64601035709287	0.96	0.94	1.65619076091156e-152
COMMD10	6.04306349369945e-157	-0.718067819823795	0.771	0.936	1.97783425085289e-152
DOCK2	6.35546814000974e-157	-1.87919627446553	0.106	0.421	2.08008116754379e-152
DIPK2B	6.79612480165454e-157	0.983058754742404	0.815	0.737	2.22430368633351e-152
GPAT3	7.0291501568344e-157	3.52021612856888	0.183	0.024	2.30057055483033e-152
BCL7B	7.09275241998428e-157	-1.18309312755284	0.29	0.646	2.32138693953665e-152
PSMA5	7.68824936061597e-157	-0.690039118125085	0.691	0.926	2.516287133236e-152
PTPRE	1.42177567476151e-156	-0.749076871467745	0.728	0.932	4.65332960592696e-152
ZNF24	1.90137209091271e-156	-1.12324035459914	0.298	0.657	6.2230007163482e-152
HOXA13	2.18902363050116e-156	-3.19782172206565	0.032	0.301	7.16445544026726e-152
TM6SF1	3.07702364025104e-156	-1.852920598541	0.109	0.422	1.00707906721776e-151
CABLES1	3.22692592723602e-156	-1.60271576776223	0.175	0.507	1.05614058672508e-151
PTOV1	3.9834469855069e-156	-0.980396300568421	0.43	0.765	1.30374236388655e-151
SLC39A7	5.50415133626744e-156	-1.03052394643964	0.392	0.735	1.80145369084697e-151
MRPL16	6.21227144231315e-156	-0.952610979886147	0.562	0.836	2.03321432035467e-151
SULF1	7.04234331832928e-156	-3.93791180860566	0.029	0.292	2.30488854465599e-151
ADAMTS10	9.35414907862234e-156	-1.22844423689302	0.309	0.65	3.0615194519423e-151
MRPL38	1.27546350146885e-155	-1.26814455233218	0.232	0.59	4.17446449395741e-151
RAB8A	1.6288479602374e-155	-0.896837482930503	0.491	0.808	5.33105648906097e-151
ROBO4	1.63360834755879e-155	1.32605298755287	0.656	0.493	5.34663676072517e-151
SWT1	3.05805579999119e-155	-1.36899328246713	0.264	0.609	1.00087108277912e-150
RLIM	3.41067510515055e-155	-1.03996670839405	0.395	0.732	1.11627985516472e-150
TMEM74B	3.7014758880167e-155	-2.15445763189407	0.101	0.402	1.21145604338899e-150
HSPA14	4.02556655543892e-155	-1.61846570603427	0.148	0.475	1.3175276779296e-150
HDHD5	4.84857144170836e-155	-1.33417032402217	0.229	0.577	1.58688894715673e-150
BAG1	4.93279499466256e-155	-0.889972434148303	0.513	0.821	1.61445447380311e-150
ABL1	6.5368087899297e-155	-0.856773122783248	0.599	0.862	2.13943214885609e-150
ITPKB	1.13954672493743e-154	1.22121509983485	0.678	0.516	3.72962247604772e-150
AKAP17A	1.62599507016833e-154	-1.23954555040783	0.269	0.62	5.32171926515394e-150
CCPG1	2.89698461101807e-154	-1.15406313925934	0.306	0.659	9.48154093340105e-150
GRAP2	3.08885197044895e-154	-2.93483048834118	0.034	0.304	1.01095036140824e-149
MRPL50	4.65291892726337e-154	-1.11326314911348	0.318	0.673	1.52285383570403e-149
RFX3	4.74926707341278e-154	-1.03587411725441	0.425	0.752	1.55438762045727e-149
SLCO4C1	5.62587728169636e-154	3.25618546757168	0.194	0.03	1.8412933755264e-149
PRKDC	5.88223100625809e-154	-0.55122799796824	0.91	0.983	1.92519538603821e-149
PSMG1	6.31641763251668e-154	-1.18311996671421	0.286	0.64	2.06730032694638e-149
TOMM40	6.61412503182281e-154	-1.25116880854453	0.254	0.6	2.16473698166529e-149
RAE1	7.19484434214046e-154	-1.33075491727983	0.211	0.559	2.35480060473915e-149
RAPGEF6	7.82123878035055e-154	-0.729079694364883	0.702	0.924	2.55981324042093e-149
CLK1	7.96678238498955e-154	-1.23932273144005	0.257	0.61	2.60744820678323e-149
RNPEP	8.97445784851114e-154	-0.956974161452929	0.441	0.771	2.93725030923921e-149
YWHAB	2.20703799849297e-153	0.501282582890656	0.99	0.996	7.22341466526765e-149
LZTS2	2.29343755134439e-153	-1.27943627741099	0.226	0.575	7.50619176179505e-149
SNHG32	3.53479182128714e-153	-1.65063150326402	0.15	0.473	1.15690201518907e-148
PKM	3.91897153310194e-153	-0.592690783151461	0.9	0.976	1.28264019306894e-148
SLIT2	4.63399051297796e-153	-1.29343367226806	0.755	0.87	1.51665875499256e-148
SYNJ2	4.8497947660161e-153	1.3260629438846	0.646	0.458	1.58728932896941e-148
DNAJC10	5.53664191652164e-153	-0.846678348970803	0.59	0.862	1.81208753285837e-148
LDB1	5.55392941615776e-153	-1.31545555377455	0.232	0.575	1.81774555861427e-148
RPTOR	7.01559345513701e-153	-1.15739423537185	0.303	0.652	2.29613358193179e-148
CARHSP1	7.64132402240753e-153	0.549718175515038	0.975	0.975	2.50092893929376e-148
LTV1	7.90987710634983e-153	-1.34208158451653	0.218	0.561	2.58882367813724e-148
RAC1	1.04068332385267e-152	0.362211361118206	0.998	1	3.40605245063742e-148
GET3	1.25611502191179e-152	-1.29541142677472	0.239	0.584	4.1111388552151e-148
FAM20A	1.43148739285108e-152	-1.32517878587824	0.378	0.687	4.68511508806229e-148
KCNMB4	1.98799248778203e-152	-1.00847814341547	0.454	0.772	6.5065006132618e-148
STX10	2.69521776746473e-152	-1.2814116947837	0.226	0.572	8.82117823113531e-148
DNAJC6	3.38723978846736e-152	-1.92093246206785	0.111	0.417	1.10860971036748e-147
OCIAD1	3.45623188568848e-152	-0.629116809090391	0.764	0.949	1.13119013386698e-147
VPS13C	5.23503322684362e-152	-1.21632629919396	0.257	0.603	1.71337402481365e-147
ATP6V0E1	7.45664540043074e-152	0.512018540176046	0.983	0.988	2.44048547310698e-147
NFKB1	1.40409282683711e-151	-1.33795679172202	0.223	0.561	4.59545541295518e-147
SENP6	1.4122196279093e-151	-0.755693387741121	0.651	0.888	4.62205362018436e-147
PRPF38B	1.88946188650348e-151	-0.936813073455483	0.456	0.782	6.18401980833724e-147
ADGRL2	1.95855011999891e-151	-1.24242791051109	0.388	0.704	6.41013868774442e-147
PLPP2	2.3429078739789e-151	3.22119361750255	0.187	0.028	7.66810318074556e-147
N4BP2L2	2.55320503228352e-151	-0.787007174722249	0.617	0.884	8.35638475016074e-147
ZNF331	3.06564710060755e-151	1.51928844436961	0.54	0.317	1.00335563955785e-146
SSBP1	3.37832148511099e-151	-0.549899978700604	0.847	0.974	1.10569083886197e-146
UBTD1	5.51235763738565e-151	-1.03424518594076	0.404	0.736	1.80413953113995e-146
HNRNPL	5.68753929116512e-151	-0.728967521100897	0.664	0.903	1.86147473460543e-146
ENSG00000227683	5.76353468595525e-151	4.16939975929335	0.148	0.012	1.88634726736629e-146
PHF19	8.62235246418663e-151	1.33268951386397	0.613	0.404	2.82200973800364e-146
ADGRF5	1.71305220093551e-150	2.02919553866946	0.353	0.127	5.60664854844182e-146
SLC35C2	1.76359127403322e-150	-1.52607433132358	0.166	0.495	5.77205788078332e-146
MRPL45	1.85491958108051e-150	-1.0931532552507	0.327	0.677	6.0709662969184e-146
GPX7	2.39735701652678e-150	1.38481754345185	0.579	0.377	7.8463097793905e-146
GTF2F1	2.40189548417585e-150	-1.01893815292224	0.397	0.731	7.86116373015915e-146
PMAIP1	2.6202804361927e-150	-2.66744088765493	0.102	0.389	8.5759158396151e-146
BTG2	2.65128736756597e-150	-1.40668858469131	0.261	0.587	8.67739842530666e-146
TNIP2	3.23159886443615e-150	-1.3209692187638	0.223	0.564	1.05766999234131e-145
ELAPOR2	3.24873427863076e-150	-0.923316520444525	0.477	0.794	1.06327824205306e-145
MNAT1	4.79112410411078e-150	-0.764925013711482	0.643	0.886	1.56808700803442e-145
NDUFB8	5.38262989918464e-150	0.780626560123436	0.912	0.927	1.76168093970414e-145
ENSG00000267383	6.547469551482e-150	-1.1527316137329	0.352	0.678	2.14292130950454e-145
COPS2	8.10529536973866e-150	-0.913811597137491	0.445	0.778	2.65278212156177e-145
BNIP3L	9.0112753950181e-150	-0.823439137073779	0.578	0.862	2.94930032403547e-145
SSH2	1.15619698421371e-149	0.683267887543896	0.919	0.889	3.78411710963305e-145
ETV5	1.18146274149198e-149	1.09110620026857	0.707	0.566	3.86680940662912e-145
SRPX2	1.29641152909178e-149	-1.44397592331772	0.215	0.544	4.24302529356448e-145
MRPS23	1.39034074173148e-149	-0.992836852934045	0.368	0.719	4.55044621361295e-145
POLD2	1.78177319295015e-149	-1.44070950854418	0.182	0.515	5.83156548320653e-145
GTF2H4	1.96019527314238e-149	-2.01938107394942	0.076	0.368	6.4155231094677e-145
PDCD2	3.13613747472727e-149	-0.829588681687914	0.546	0.849	1.02642643410349e-144
UBE2D3	3.21538208941127e-149	-0.44814181798618	0.95	0.994	1.05236240404341e-144
MAP3K13	3.7543036199813e-149	1.54730423962974	0.504	0.271	1.22874603178368e-144
RBM39	4.51546608168007e-149	-0.48666379643544	0.939	0.99	1.47786689387307e-144
TMEM98	4.7404467162464e-149	-0.605824835905454	0.796	0.956	1.55150080576028e-144
MRPS36	6.5996580751738e-149	1.00194657293807	0.746	0.641	2.16000209142363e-144
HVCN1	7.47744633602978e-149	-1.58556703137037	0.163	0.485	2.44729341131919e-144
MTG1	1.19801167243711e-148	-0.846022053592835	0.497	0.814	3.92097240271941e-144
PDGFA	1.28261280508453e-148	-1.55584675151988	0.163	0.482	4.19786344976115e-144
NHSL2	1.53730944326103e-148	-1.13431741982529	0.366	0.691	5.03146007684904e-144
ACTR3	2.2316297668255e-148	-0.556812897603305	0.84	0.973	7.30390106384317e-144
GMPR2	3.93915588903419e-148	-1.50532367533418	0.161	0.484	1.289246330922e-143
ARPC3	4.59205023588477e-148	0.460807447638532	0.994	0.998	1.50293212170273e-143
BBC3	4.76626425700633e-148	-1.64484058716838	0.167	0.485	1.5599506286756e-143
EPS15	6.24951757576747e-148	-0.582781757647059	0.868	0.976	2.04540460737294e-143
ZNF775	6.85093147050984e-148	-1.978477122008	0.085	0.379	2.24224136098317e-143
DCUN1D5	9.49610999454232e-148	-0.858195476198715	0.515	0.818	3.10798184011376e-143
XXYLT1	1.11002881744082e-147	-0.925504657866041	0.44	0.769	3.63301331660207e-143
IDS	1.11780597996532e-147	-0.684196216990627	0.776	0.943	3.65846719182849e-143
MTX1	1.14506282083716e-147	-1.18959564115994	0.252	0.601	3.74767610631794e-143
MED28	1.4341627486035e-147	-0.709145330583934	0.66	0.903	4.6938712599044e-143
PALM2AKAP2	1.55573605308901e-147	0.728497250099442	0.931	0.919	5.09176852815503e-143
CDK9	1.55698548771452e-147	-0.956659526791931	0.411	0.753	5.09585780274085e-143
DIXDC1	1.61012858628814e-147	-1.37078172110984	0.211	0.543	5.26978985006247e-143
GTF2B	1.65528997957703e-147	-1.02727975546712	0.35	0.699	5.41759857415765e-143
ITGA4	2.49069075900017e-147	1.70735931329274	0.413	0.173	8.15178178513166e-143
FAM13A	3.05042505796068e-147	-1.23862335222344	0.282	0.619	9.98373617219951e-143
AURKAIP1	3.23785579299345e-147	0.648947707437847	0.932	0.92	1.05971782248883e-142
SMC1A	3.88815280142355e-147	-0.982157134660046	0.444	0.754	1.27255353037791e-142
DNAJB12	4.25316500311975e-147	-1.4198292119202	0.18	0.51	1.39201837387106e-142
CDH5	6.32775084459581e-147	0.765009533685726	0.894	0.895	2.07100957392776e-142
PIN4	7.21112044989668e-147	0.793461642787175	0.863	0.833	2.36012761204668e-142
PDE1C	1.03623461036869e-146	1.82331706934705	0.406	0.173	3.39149225627567e-142
RSL1D1	1.33252000593376e-146	-0.828517819861774	0.537	0.836	4.36120472742061e-142
MIDN	1.42642924744978e-146	0.595365854305459	0.958	0.939	4.66856028397838e-142
ADAMTS4	2.62838491315316e-146	4.55746543919163	0.137	0.01	8.60244098225897e-142
CPNE8	3.22561587297433e-146	-1.09076237669833	0.429	0.734	1.05571181906577e-141
SEPHS2	4.12475205608618e-146	-1.2340027655029	0.242	0.58	1.34999010043645e-141
GADD45A	4.46101204685872e-146	-0.936195485070624	0.502	0.804	1.46004463281639e-141
MRPS2	5.5270717422152e-146	-1.02483559430709	0.343	0.691	1.80895531050961e-141
CSTB	5.71541544536309e-146	0.413956049350849	0.999	1	1.87059832111288e-141
SETD3	6.92736725009951e-146	-0.994906730268306	0.402	0.734	2.26725802728507e-141
PDCL	7.80284537691384e-146	-0.794822042205394	0.536	0.837	2.55379326341013e-141
LRFN5	8.37752505402651e-146	-2.15931278185103	0.082	0.366	2.74188017493234e-141
RBM38	8.65399557144403e-146	-1.92281692866253	0.091	0.385	2.83236621057792e-141
PPM1L	1.00863141650324e-145	2.51353681625036	0.251	0.062	3.30114976307344e-141
TADA3	1.03993557435667e-145	-1.1761987799733	0.278	0.623	3.40360514131196e-141
FBLN1	1.16021555454835e-145	-0.702113725182419	0.721	0.913	3.7972694884813e-141
PSMA7	2.11138750579767e-145	0.567900176602045	0.993	0.999	6.91036016772521e-141
TRAPPC3	4.73942549097935e-145	-0.897542538778444	0.472	0.787	1.55116656894263e-140
STX4	5.8758124714343e-145	-1.47263103964967	0.162	0.487	1.92309466377573e-140
ENSG00000253348	6.37741246173878e-145	5.98863922136084	0.111	0.002	2.08726332460248e-140
DDX49	9.03103518031428e-145	-1.7277676455916	0.118	0.424	2.95576750416506e-140
RABL6	1.35007196348547e-144	-0.875876774873912	0.489	0.802	4.41865052929159e-140
ANXA5	1.53796008529673e-144	-0.533983543011615	0.901	0.982	5.03358956316767e-140
ATP11A	1.70760176197434e-144	0.827200644201019	0.851	0.806	5.58880980676582e-140
RNF10	1.97025427589104e-144	-0.926968353888072	0.421	0.76	6.44844521956378e-140
CALD1	2.4299749489003e-144	-0.376502942389759	0.996	0.999	7.95306501025581e-140
ZC4H2	2.57309581490232e-144	-1.70509906974396	0.124	0.43	8.4214852925938e-140
FABP3	2.61490687807087e-144	-2.68641776336393	0.057	0.324	8.55832872123817e-140
LMAN1	2.75799199177642e-144	-0.794263933224829	0.601	0.86	9.02663198988505e-140
PITPNB	2.77133437729373e-144	-0.744852783210671	0.609	0.881	9.07030028344466e-140
SUPT5H	3.35438419620124e-144	-0.914243513570351	0.439	0.765	1.0978564035747e-139
NUP37	4.34685594070525e-144	-1.33272731932117	0.205	0.535	1.42268248083342e-139
PSMA3	4.856362027314e-144	-0.557278398551064	0.785	0.962	1.5894387279196e-139
TM4SF1	5.03231055631869e-144	-1.08862084086004	0.389	0.672	1.64702492197754e-139
AHCY	5.34673945170407e-144	-1.21690047068102	0.257	0.597	1.74993435514823e-139
IFITM3	7.30388988634478e-144	0.575692443856471	0.97	0.969	2.39049012090178e-139
CEPT1	7.3667430723214e-144	-1.10658173854579	0.302	0.644	2.41106134014007e-139
RAB5C	9.93319895041482e-144	-0.452291153204876	0.939	0.99	3.25103668448127e-139
ZNF148	1.03807473045693e-143	-0.777429929797034	0.63	0.876	3.39751478531247e-139
ACTR2	1.05406121006552e-143	-0.470337377355863	0.919	0.99	3.44983693442345e-139
TMEM14A	1.85124782306684e-143	1.88316160352835	0.413	0.195	6.05894900011545e-139
ABCE1	2.35908561813744e-143	-1.1507495441611	0.299	0.637	7.72105131960204e-139
ENSG00000285664	2.52032333910637e-143	1.67984722684046	0.478	0.257	8.24876625656124e-139
NHERF2	2.80260356762113e-143	-1.02395917307524	0.51	0.786	9.17264121646719e-139
ADH5	2.86195750632127e-143	-0.649640433454281	0.713	0.923	9.36690072243888e-139
MED6	3.41800753388088e-143	-1.04123643309438	0.339	0.68	1.11867968576387e-138
CYB561	3.46668175353725e-143	-1.1012582239827	0.343	0.676	1.13461027111521e-138
RPL7L1	3.96593792427696e-143	-0.908412160029989	0.449	0.774	1.29801182323661e-138
AKR7A2	6.46532093341444e-143	-0.916956089196586	0.426	0.751	2.11603488829721e-138
NOD1	6.63787455710232e-143	1.44001282890349	0.571	0.374	2.17250996379402e-138
RBM7	8.91725862957461e-143	-1.19496512237815	0.264	0.597	2.91852957687348e-138
CD63	9.22572746256073e-143	-0.336581787189796	0.998	1	3.0194883412215e-138
PRR5	1.11973653198318e-142	-2.12249907300219	0.073	0.351	3.66478569552776e-138
ATP5F1D	1.17842944621443e-142	0.579502829351352	0.937	0.942	3.85688173451521e-138
TACC1	1.50555754442162e-142	-0.945851846690641	0.545	0.817	4.92753928713752e-138
BCAP31	2.3070297707037e-142	-0.461836181745999	0.945	0.992	7.55067773653614e-138
LRPPRC	2.37765655521414e-142	-0.824542667811578	0.527	0.823	7.78183213956035e-138
BYSL	2.4566857363458e-142	-2.53386991325067	0.044	0.304	8.04048674648616e-138
PCMT1	2.76178219910087e-142	-0.661734007360384	0.69	0.907	9.03903695943722e-138
NPC2	3.02619765598221e-142	0.548077773699405	0.966	0.963	9.90444230826416e-138
CKAP2	3.1088297561846e-142	1.0459196153245	0.735	0.557	1.01748889090166e-137
MEF2D	3.15934224522088e-142	-0.928737134617073	0.43	0.761	1.03402112343834e-137
LUC7L	3.99602648896151e-142	-0.884532800730128	0.482	0.792	1.30785950957221e-137
ESRRA	4.47450593041711e-142	-1.40847638838341	0.18	0.506	1.46446104596622e-137
RBPJ	8.67011070182432e-142	-0.804221616426893	0.573	0.849	2.83764053160008e-137
MEF2A	9.02481683569376e-142	-0.591850374105894	0.867	0.973	2.95373230215421e-137
HLA-A	9.33720432541164e-142	-0.890721302383273	0.588	0.836	3.05597360366398e-137
EIF4G1	1.05070247958653e-141	-0.767539692466442	0.566	0.838	3.43884414543874e-137
MRPL33	1.31047929604491e-141	0.633827599885405	0.903	0.905	4.28906768802537e-137
POLR2C	1.43676719310243e-141	-0.960973055286338	0.377	0.723	4.70239534630495e-137
TMEM59	1.48025608017447e-141	-0.58512648583574	0.756	0.952	4.84473012480302e-137
WDR75	1.63792812997322e-141	-1.38446240272864	0.172	0.497	5.36077497658936e-137
ZDHHC2	1.65643489730645e-141	1.37138601301619	0.568	0.362	5.42134577539427e-137
ACOT2	3.5124717829658e-141	-3.40389021697997	0.021	0.262	1.14959688984688e-136
ENSG00000272871	4.45221213754647e-141	4.4867801845909	0.131	0.009	1.45716451049758e-136
EPOR	4.64685859492006e-141	-1.5566234719084	0.142	0.452	1.52087034953139e-136
BRINP1	9.28780269693741e-141	-2.21475289376644	0.091	0.37	3.03980494468064e-136
UBE2I	9.43163906812797e-141	-0.414902573571841	0.949	0.995	3.0868811506076e-136
HOXB2	9.53940668268784e-141	-1.74524695902293	0.104	0.398	3.1221524131769e-136
SNRPN	1.16081239818466e-140	-0.51509920497484	0.881	0.984	3.79922289801857e-136
QTRT1	1.49935957223472e-140	-2.44027802205272	0.048	0.31	4.90725394396702e-136
MAEA	1.59522364840216e-140	-1.04163431910868	0.314	0.661	5.22100747885543e-136
HPS3	1.64212337172556e-140	-1.58187403844436	0.147	0.456	5.3745055833206e-136
GABARAP	1.73772053207138e-140	0.376974081012881	0.997	0.998	5.68738552941643e-136
HUNK	1.95061485305532e-140	4.09731573250341	0.134	0.01	6.38416735256475e-136
MAP4K2	2.01502433567197e-140	-0.730223531084347	0.621	0.885	6.5949731482208e-136
OFD1	5.68833204209668e-140	-1.54125403786602	0.157	0.468	1.86173419405782e-135
RRP1	7.0700093102057e-140	-1.87896334150282	0.094	0.382	2.31394334713722e-135
MRPS7	1.11518710145856e-139	-0.841526932776784	0.484	0.797	3.64989586436373e-135
UBE2J2	1.27810222863e-139	-0.880229452355407	0.432	0.764	4.18310078408311e-135
CHMP2B	1.63475578472294e-139	-0.933346948449822	0.397	0.733	5.35039220781971e-135
ENSG00000284526	1.715079498051e-139	2.55078823699537	0.258	0.071	5.61328368917113e-135
NKTR	2.53477399801605e-139	-0.662824073040518	0.712	0.919	8.29606181810672e-135
MED27	2.72025836582091e-139	-0.859247270697726	0.475	0.793	8.90313360549526e-135
MYCN	3.31674494258948e-139	-2.31603696588846	0.062	0.329	1.08553745226011e-134
FOCAD	3.5605618179749e-139	-0.778991796115523	0.669	0.887	1.16533627740501e-134
ENSG00000262202	3.9906947849247e-139	-1.94201783454072	0.106	0.391	1.30611449615801e-134
FAM241A	4.78752482919676e-139	2.03169639849624	0.35	0.136	1.56690900134781e-134
ENSG00000260971	5.39322628318603e-139	-1.50421240012393	0.178	0.487	1.76514903022396e-134
TIMMDC1	5.54317079022395e-139	-0.907636716329889	0.416	0.752	1.8142243679324e-134
ZBTB46	8.5873034807024e-139	-0.960949096430306	0.473	0.772	2.81053855619909e-134
NOL11	1.18924461063769e-138	-1.22452390964866	0.229	0.563	3.89227868615608e-134
FDX1	1.26207018621628e-138	0.751532019814624	0.872	0.845	4.13062951246725e-134
AKT1	1.87054710033417e-138	-0.80985695465071	0.524	0.823	6.12211360468371e-134
ARL6IP4	2.31361985658588e-138	-0.516395373949206	0.848	0.972	7.57224642861993e-134
TULP3	6.17863364486222e-138	-1.04800124337156	0.33	0.663	2.02220500562695e-133
RAMP2-AS1	6.38496816756949e-138	-2.054589830481	0.073	0.348	2.08973623156382e-133
LIMD1	7.40237743922434e-138	-1.38289993739098	0.201	0.517	2.42272411208373e-133
SLC25A33	7.88494074863084e-138	-1.14193463847429	0.271	0.607	2.58066225761939e-133
TNFRSF10C	8.08872148424028e-138	-2.0647858104454	0.083	0.36	2.647357654577e-133
FRAT2	9.34466784330207e-138	-1.27989477865058	0.193	0.522	3.05841633843434e-133
POLR1H	1.07570751187963e-137	-1.11302214099697	0.313	0.643	3.52068311563084e-133
HDAC2	1.5504061022199e-137	-0.645271602041455	0.726	0.922	5.0743241319555e-133
SH3PXD2A	1.74379961172845e-137	-0.884326852424136	0.522	0.801	5.70728174922604e-133
EXT1	3.15761041626321e-137	0.87030872175117	0.822	0.724	1.03345431313879e-132
TFPT	3.75696741014473e-137	1.09985915085558	0.685	0.551	1.22961786366627e-132
ST6GALNAC4	4.19143339439439e-137	-1.67343584219762	0.106	0.4	1.37181423565134e-132
MPDZ	4.54126735805353e-137	-0.729181459686531	0.652	0.888	1.48631139361734e-132
SYNM	5.04520364524347e-137	-2.04954957463764	0.092	0.368	1.65124470105174e-132
RBM33	7.10706898289648e-137	-0.925591511119389	0.426	0.742	2.32607260741219e-132
DUSP7	7.83501885805488e-137	-1.24665831363278	0.224	0.551	2.56432332205278e-132
SHTN1	9.72183216552721e-137	0.770609816749461	0.857	0.817	3.1818584494554e-132
LRPAP1	9.8463085562026e-137	-0.90380593741706	0.381	0.728	3.22259832735955e-132
DCAF13	1.0405445029084e-136	-0.933778993741871	0.394	0.727	3.4055981035689e-132
GATA2	1.55240380630307e-136	-1.27868897974524	0.215	0.542	5.08086241764933e-132
TARS1	1.57776021667169e-136	-0.781754922710065	0.57	0.838	5.16385141314478e-132
EMP1	1.79628820631702e-136	1.20659879932739	0.667	0.483	5.87907167045498e-132
MRPL55	2.02842476495354e-136	1.02264264859469	0.696	0.569	6.63883141321643e-132
SERTAD3	2.25770852092283e-136	-1.38506880414642	0.185	0.503	7.38925421812833e-132
B4GALT1	3.17462599905112e-136	1.13849362363198	0.673	0.528	1.03902334322944e-131
MSC-AS1	3.36267889383236e-136	4.48687786250019	0.123	0.007	1.10057117516239e-131
CMPK1	3.36276617097235e-136	-0.878926463520054	0.454	0.776	1.10059974009754e-131
TMEM208	3.37374196763857e-136	1.13208163137268	0.66	0.524	1.10419200858843e-131
FUCA2	3.74700532742372e-136	-1.02967843923932	0.339	0.668	1.22635737361251e-131
ARHGEF1	4.8302454789075e-136	-1.05293307142492	0.3	0.643	1.58089104279163e-131
HEY2	5.27258781388287e-136	-0.791124272378547	0.611	0.858	1.72566526560572e-131
SCN1B	7.13146326239276e-136	-3.34607699603912	0.021	0.256	2.33405661114853e-131
PIP4K2A	7.20281163570504e-136	-0.753188573947539	0.737	0.914	2.3574082202499e-131
NOL7	8.39790984685317e-136	-0.632629622196275	0.732	0.94	2.74855191377657e-131
BOLA3	9.93115223936229e-136	1.0547710152614	0.7	0.57	3.25036681642088e-131
DDX46	1.03638230127757e-135	-0.700923431889434	0.678	0.9	3.39197563385137e-131
FUOM	1.47441724155473e-135	1.84838058199529	0.394	0.181	4.82562018988449e-131
DEAF1	1.62339282067519e-135	-1.34289895664702	0.18	0.5	5.31320236278784e-131
PPP1R35	1.62787541936919e-135	-1.24283264620238	0.23	0.547	5.32787346005342e-131
NLRP1	1.77583422673724e-135	-1.60834915308255	0.146	0.442	5.81212784068831e-131
USP36	1.88928836088133e-135	-1.23605562553788	0.227	0.553	6.18345187632852e-131
PNRC1	2.07388779525287e-135	-0.715920391701147	0.663	0.901	6.7876273650831e-131
LEPROTL1	2.75591533441959e-135	0.735008583580978	0.86	0.831	9.01983529802189e-131
STARD4	3.74012140140838e-135	-0.905590999661217	0.49	0.786	1.22410433346695e-130
TMEM108	4.54603264457275e-135	-2.56893024001065	0.06	0.317	1.48787102424221e-130
GOT1	4.88682049145913e-135	-1.36537555048311	0.178	0.492	1.59940747864966e-130
IFRD2	5.96315689798474e-135	-1.37095279125213	0.185	0.501	1.95168162114142e-130
CDC5L	9.28553157401305e-135	-0.912124403868229	0.419	0.741	3.03906162885873e-130
SULT1C5P	1.25476729329074e-134	2.25866254771749	0.311	0.109	4.10672787421127e-130
LINC00863	3.36651895175274e-134	-1.44168878548817	0.165	0.473	1.10182798771916e-129
NONO	3.41059194223005e-134	-0.464324427448726	0.907	0.983	1.11625263677247e-129
KLK10	4.34760768121249e-134	4.25799313374051	0.123	0.008	1.42292851798404e-129
WDR86-AS1	4.57941135117748e-134	2.95863564987878	0.197	0.039	1.49879554112688e-129
GNG10	6.70029707412257e-134	0.57647903722495	0.945	0.927	2.19294022938958e-129
MRPS35	8.96418731224235e-134	-0.963897898178725	0.36	0.695	2.9338888654238e-129
STRN	9.38641856395437e-134	-0.72029352940935	0.618	0.873	3.07208093179662e-129
MRPL37	1.067273541519e-133	-0.913552773522064	0.406	0.729	3.49307957403753e-129
CRYBG3	1.26461322723706e-133	-1.36807870867329	0.198	0.511	4.13895263142418e-129
GAR1	1.31745213574403e-133	-1.10410281064204	0.269	0.603	4.31188909507663e-129
BAZ2A	1.43867801156322e-133	-0.817649608426943	0.495	0.799	4.70864926404525e-129
HDAC3	1.44064378200291e-133	-0.974781508770727	0.383	0.703	4.71508303411732e-129
STARD13	1.54352509978546e-133	1.02387888069322	0.735	0.593	5.05180329908782e-129
GRWD1	2.08425587843495e-133	-1.66233394277109	0.11	0.399	6.82156106452976e-129
UBE2R2	2.74615565644684e-133	-0.511450408617438	0.86	0.972	8.98789284798485e-129
EPHA6	2.78796495776438e-133	3.70882810678302	0.15	0.018	9.12473051026703e-129
MTREX	3.7863341260853e-133	-0.968409689403159	0.362	0.696	1.23922929612646e-128
GRSF1	6.49598175514829e-133	-0.763692414789465	0.553	0.837	2.12606986864248e-128
AGAP3	6.99677276556506e-133	-0.903100075701834	0.407	0.735	2.28997375844179e-128
SUCLG2	1.02361499628595e-132	-0.885724235075574	0.45	0.757	3.3501895213443e-128
TMEM135	1.03343171766127e-132	-0.634991134193848	0.768	0.933	3.38231866873357e-128
PCGF2	1.3893907543964e-132	-0.937648493228756	0.423	0.74	4.54733700006397e-128
EDF1	1.47814117285234e-132	0.544145685957238	0.96	0.957	4.83780824462844e-128
KLHL13	1.93114544321538e-132	-4.27388465222451	0.012	0.232	6.32044592109961e-128
COL11A1	1.94849302987256e-132	0.933753518317634	0.753	0.553	6.37722283746989e-128
ACO2	1.97360178272047e-132	-0.851718552817912	0.442	0.763	6.45940127466582e-128
CDT1	4.10764632054999e-132	-1.48065832518859	0.173	0.473	1.34439156425281e-127
TTC5	4.3593883711288e-132	-1.76746546672813	0.093	0.373	1.42678421998674e-127
ENSG00000250863	5.44073249727195e-132	5.01698790664498	0.106	0.004	1.78069733903214e-127
EMC10	6.17528150148133e-132	0.877821872137201	0.772	0.679	2.02110788261983e-127
PHPT1	6.41510461641775e-132	0.909437533880915	0.789	0.726	2.09959958990737e-127
CIAO1	7.50060264191516e-132	-0.932575981457722	0.39	0.715	2.45487223867241e-127
CCL3L3	9.11171285489369e-132	-5.76779237113842	0.007	0.221	2.98217250027816e-127
POLR1D	1.10734468296553e-131	-0.566496805537841	0.797	0.951	3.62422841287787e-127
NYNRIN	1.26791671675108e-131	-1.56374684726676	0.138	0.434	4.14976462225461e-127
CCDC12	1.49255376082283e-131	-0.803426802613913	0.511	0.806	4.88497920379704e-127
DOK4	2.37412580605825e-131	-1.35487515768667	0.167	0.478	7.77027635064803e-127
RPS4X	2.67752648849844e-131	0.230636497879037	1	1	8.76327644420655e-127
URM1	2.87792998325955e-131	-0.882820090078337	0.447	0.764	9.41917704221017e-127
FNBP1	3.25165477183118e-131	0.72755616985925	0.905	0.915	1.06423409027263e-126
VDAC3	3.4696393479203e-131	-0.670414224926279	0.693	0.909	1.13557826218084e-126
MRPL49	4.25985692981516e-131	-1.46833325406625	0.146	0.448	1.3942085745592e-126
[truncated: 15,428 more rows]
