# Supplementary material for: Discovery of a pre-vein progenitor that requires VEGF/ERK inhibition to complete vein differentiation
Source: bioRxiv. 2025 Dec 4:2025.10.11.681838. Originally published 2025 Oct 12. Preprint. [Version 2] doi: 10.1101/2025.10.11.681838 (PMC12632389; doi:10.1101/2025.10.11.681838)
Supplement: Supplement 1 — Table S1: Single-cell RNA-seq of hPSC-derived cell-types Differentially expressed genes that distinguish day 0 hPSCs (“H1”), day 1 mid primitive streak (“d1ps”), day 2 lateral mesoderm (“d2dlm”), day 3 artery ECs (“d3aus”), day 3 pre-vein ECs (“d3pvus”), day 4 vein ECs (“d4vus”), and day 3–4 mesenchyme (“mes1”). Gene expression was measured by single-cell RNA-seq. Table S2: Bulk RNA-seq of hPSC-derived cell-types Count matrix of gene expression of day-0 hPSCs (“H1”), day-1 mid primitive streak (“D1_PS”), day-2 lateral mesoderm (“D2_DLM”), day 3 artery ECs, CD144+ FACS-purified (“D3_Artery”), day 3 pre-vein ECs, CD144+ FACS-purified (“D3_Prevein”), and day 4 vein ECs, CD144+ FACS-purified (“D4_Vein”). Gene expression was measured by bulk-population RNA-seq, and is quantified in log2 counts per million (CPM) units. Table S3: Cell-surface marker screening of hPSC-derived cell-types For each hPSC-derived cell-type, the number indicates the percentage of cells that expressed a given cell-surface marker by high-throughput flow cytometry. Day 3 artery EC and day 4 vein EC populations were pre-gated on the CD144+ endothelial subset before quantifying the expression of other cell-surface markers. This was done to avoid being confounded by CD144− non-endothelial cells in the culture. Table S4: Single-cell RNA-seq of E9.5 mouse embryo ECs in vivo Differentially expressed genes that distinguish 4 different types of ECs identified in the E9.5 mouse embryo. Raw single-cell RNA-sequencing data were obtained from a previous study65. We provisionally annotated the following clusters based on expression of characteristic marker genes: 0 (vein-like 1 ECs), 1 (other ECs), 2 (artery ECs), and 3 (vein-like 2 ECs). Table S5: Single-cell RNA-seq of gene expression changes upon triple SOXF knockdown during artery EC differentiation Genes that are differentially expressed between artery ECs generated from control vs. SOX7/SOX17/SOX18-CRISPRi hPSCs. Positive fold change indicates higher expre [file media-1.zip › Supplemental Tables (for Nature) copy/Table S1 ΓÇö All.unsortedEC.markers.csv]

gene	avg_logFC	cluster
GRID2	2.673838271	h1
UNC5D	1.933347826	h1
MIR302CHG	1.906281316	h1
L1TD1	1.80427852	h1
TERF1	1.77478937	h1
ESRG	1.752817799	h1
ENSG00000254277	1.65005715	h1
ENSG00000289533	1.601840328	h1
CADM2	1.593375184	h1
ENSG00000289894	1.567178678	h1
SFRP1	1.565947068	h1
ADCY2	1.552259797	h1
ENSG00000243004	1.524881401	h1
POU5F1	1.484036657	h1
ENSG00000248605	1.451797333	h1
ENSG00000274090	1.449200053	h1
ENSG00000288895	1.424175895	h1
AASS	1.371372323	h1
LINC01013	1.346927969	h1
USP44	1.337765488	h1
ENSG00000289195	1.326112539	h1
KIAA0825	1.315748243	h1
ENSG00000254339	1.309746684	h1
DNMT3B	1.302796822	h1
LINC00678	1.2869195	h1
TDGF1	1.239062601	h1
SNTG2	1.237272291	h1
CD24	1.234753326	h1
PTPRZ1	1.221137263	h1
ENSG00000289308	1.212703771	h1
SOX2	1.211314494	h1
GALNT17	1.20228164	h1
SHISA9	1.19212171	h1
TMEM132D	1.173231552	h1
ENSG00000289479	1.172468147	h1
TMEM132B	1.171436102	h1
PHF21B	1.139579151	h1
UGP2	1.115971133	h1
POLR3G	1.104854619	h1
GABRB3	1.1043703	h1
SEPHS1	1.102442301	h1
KCND2	1.09530035	h1
JADE1	1.08515839	h1
RPL22L1	1.079012406	h1
PHC1	1.076167839	h1
PEBP1	1.05937558	h1
RBM47	1.05008305	h1
SHANK2	1.025008401	h1
NLGN4X	0.998065661	h1
FRMD5	0.991938313	h1
ENSG00000231698	0.982540324	h1
JARID2	0.977631	h1
DPPA4	0.959739029	h1
NTM	0.955514767	h1
ROR1	0.946285955	h1
FOXD3-AS1	0.941872046	h1
DPYSL3	0.940655893	h1
MGST1	0.938605758	h1
LINC02335	0.93632858	h1
SNRPN	0.91743194	h1
ENSG00000234261	0.908819888	h1
EPCAM	0.90725807	h1
VSNL1	0.900322769	h1
CLDN6	0.894927606	h1
VASH2	0.894854509	h1
HS3ST5	0.890636801	h1
GAL	0.886165678	h1
DLGAP1	0.885323152	h1
GPR176	0.884664495	h1
HEY2-AS1	0.881972121	h1
RARRES2	0.877708626	h1
NRXN1	0.870704654	h1
SNHG14	0.866849625	h1
DANCR	0.866690153	h1
COX7C	0.865434481	h1
ENSG00000260834	0.859759146	h1
PPP2R2B	0.857955025	h1
JAKMIP2-AS1	0.856467044	h1
FHIP1A	0.848709596	h1
PVT1	0.83827869	h1
SYN3	0.836583326	h1
ADGRV1	0.826071427	h1
NASP	0.825995193	h1
ENSG00000258649	0.825072177	h1
SPATS2L	0.822071691	h1
ENSG00000271860	0.818610827	h1
LINC00458	0.817227937	h1
MFGE8	0.814477628	h1
OPCML	0.813446722	h1
MAGI2	0.812112894	h1
UST	0.812060292	h1
PRKG1	0.807688074	h1
GPC4	0.80705538	h1
MAP7	0.799145857	h1
LINC01194	0.796555811	h1
GNGT1	0.796168687	h1
CTNNA2	0.789619052	h1
CNMD	0.788950537	h1
PSIP1	0.788170293	h1
CASC15	0.786330188	h1
KHDRBS2	0.783564564	h1
TRDN	0.779661731	h1
IFITM1	0.769377379	h1
LARGE1	0.76760489	h1
CHST9	0.765292644	h1
HSPE1	0.760833404	h1
ZIC2	0.760129266	h1
GPM6B	0.743600999	h1
TMEM178B	0.743594444	h1
PTMA	0.739255854	h1
CALN1	0.736275978	h1
PLAAT3	0.734565237	h1
PCNX2	0.734110161	h1
HSPD1	0.730641404	h1
ZMAT4	0.729131939	h1
NR6A1	0.726239458	h1
SLC39A10	0.721455446	h1
LINGO2	0.718310299	h1
CSMD2	0.706858614	h1
GULP1	0.705074383	h1
LINC00882	0.705023994	h1
NBEA	0.704996855	h1
DMKN	0.700707793	h1
ENSG00000262801	0.695695112	h1
LRRN1	0.693611374	h1
RNF220	0.691689376	h1
XACT	0.689004435	h1
ACOXL	0.688778226	h1
PATJ	0.685909729	h1
SET	0.685175232	h1
NCL	0.682657329	h1
FRAS1	0.677963987	h1
AK4	0.677322552	h1
FGF2	0.676498077	h1
ANOS1	0.672722573	h1
SPINT2	0.670178966	h1
ENSG00000228714	0.667035336	h1
RIMS2	0.666280373	h1
MSH2	0.665342696	h1
CRABP1	0.663360593	h1
PLD5	0.662870535	h1
LDHB	0.662621614	h1
SALL2	0.66054385	h1
ENSG00000228204	0.655466685	h1
NLGN1	0.65346176	h1
USP9X	0.65271701	h1
MIF	0.649642458	h1
ENSG00000282048	0.649611767	h1
ENSG00000285939	0.649445961	h1
DOCK3	0.649268243	h1
SFRP2	0.647463435	h1
COBL	0.646746709	h1
FGD4	0.646734402	h1
PODXL	0.645501692	h1
B3GALT1	0.644504853	h1
FOXN3	0.642673418	h1
DUT	0.64230465	h1
RYR2	0.639369642	h1
ENSG00000203279	0.636608433	h1
GRTP1	0.636138908	h1
PAWR	0.635892967	h1
ESRP1	0.631503755	h1
MAD2L2	0.630181783	h1
ROBO2	0.628688284	h1
RBFOX1	0.622550846	h1
LINC03077	0.622283504	h1
SLIRP	0.620597755	h1
FAT3	0.620200423	h1
GRIA4	0.616409672	h1
CBS	0.612642015	h1
RBPJ	0.603353602	h1
FGFBP3	0.603189619	h1
RAB17	0.602499626	h1
SCGB3A2	0.60021789	h1
SLC16A1	0.59724204	h1
ENSG00000230623	0.594135112	h1
RPL39L	0.590906052	h1
LINC02972	0.589842396	h1
RAP1GAP2	0.589188353	h1
ENSG00000253636	0.583281158	h1
ENSG00000290853	0.579958702	h1
CXADR	0.579426351	h1
MMP16	0.577827211	h1
GNG4	0.576984202	h1
BEX2	0.575452851	h1
CAMKMT	0.574269137	h1
ENSG00000289205	0.573161287	h1
NPM1	0.572518399	h1
RBPMS2	0.570457045	h1
FAM169A	0.570452272	h1
UCHL1	0.570114663	h1
ENSG00000289527	0.568327046	h1
CD9	0.565941738	h1
TCF7L1	0.565284233	h1
FZD7	0.563510856	h1
IDO1	0.561254041	h1
TTC39C	0.560966972	h1
NFE2L3	0.559655989	h1
LRIG1	0.558664945	h1
CEBPZ	0.554652167	h1
CDH4	0.554650378	h1
RRAS2	0.554622199	h1
HMGA1	0.554124197	h1
ZBTB44	0.552686763	h1
MRPS34	0.552184045	h1
SLTM	0.551112417	h1
PBX1	0.550069336	h1
LINC01356	0.549825951	h1
MDN1	0.548655665	h1
C1QBP	0.547368214	h1
EEF1E1	0.544016097	h1
AHCY	0.540499017	h1
AKAP1	0.539492568	h1
SNRPA1	0.537545328	h1
DAB1	0.536707775	h1
MT-CO3	0.533406278	h1
LRBA	0.53321151	h1
TPI1	0.530809503	h1
ENSG00000260362	0.530531296	h1
FBL	0.529681369	h1
PDPN	0.5288761	h1
PPA1	0.528713714	h1
HELLS	0.528563115	h1
ANK2	0.528492082	h1
LINC00698	0.528316887	h1
CKB	0.527565272	h1
TRERF1	0.525282005	h1
CLU	0.523860183	h1
RAC3	0.523855282	h1
PPM1E	0.522566244	h1
APOE	0.522474189	h1
CYP2S1	0.521644696	h1
CTSV	0.520989065	h1
ZSCAN10	0.520894723	h1
HSP90AB1	0.518337442	h1
RAN	0.517870217	h1
PARP1	0.517608856	h1
PLCH1	0.515454253	h1
MAL2	0.515269205	h1
TCF7L2	0.515062588	h1
CTSC	0.514657744	h1
SDC2	0.514142241	h1
LINC01090	0.513659745	h1
TTTY14	0.513564246	h1
WFDC2	0.51292186	h1
SERBP1	0.512811717	h1
GFPT2	0.511082628	h1
UNC13A	0.51046388	h1
CADPS2	0.510230261	h1
TIMM13	0.508230312	h1
APELA	0.506763743	h1
PSAT1	0.504728517	h1
OCIAD2	0.504640683	h1
CDH1	0.503181144	h1
RTN3	0.502589076	h1
RANBP1	0.502561202	h1
EDA	0.501847518	h1
GGCT	0.501468471	h1
OAZ2	0.499983811	h1
ENSG00000287523	0.498511521	h1
ENSG00000271945	0.49716528	h1
PIF1	0.496541682	h1
PLPP2	0.496407899	h1
PAICS	0.492556439	h1
FIRRE	0.492335105	h1
MTA3	0.492220885	h1
HTR7	0.490870393	h1
DEK	0.48926041	h1
KIF1A	0.487138469	h1
ITGA6	0.486716498	h1
VCAN	0.486470987	h1
VRTN	0.48560368	h1
GPC3	0.48078544	h1
ENSG00000291111	0.48058257	h1
SINHCAF	0.480019668	h1
RIPOR2	0.479635749	h1
TOX	0.479026772	h1
JAZF1	0.476939127	h1
LIN28A	0.47657603	h1
SNRPF	0.476426871	h1
DNAJB6	0.476394835	h1
ENSG00000290960	0.475025434	h1
CACNA2D3	0.47445424	h1
MGAT4C	0.47370565	h1
CBR1	0.472170337	h1
ARHGEF10	0.471433564	h1
TRIM71	0.470083225	h1
AIG1	0.469821556	h1
CDH3	0.469029009	h1
RABGAP1L	0.468242913	h1
GLDC	0.467185123	h1
FAM136A	0.467088907	h1
SLC7A3	0.466697318	h1
ENSG00000267383	0.466338511	h1
DPP10	0.46629768	h1
LINC01950	0.466124706	h1
COL26A1	0.464996812	h1
TOMM7	0.463566789	h1
MCM3	0.46153319	h1
TPM1	0.460648088	h1
PRDX1	0.46052385	h1
PGAM1	0.45934701	h1
ERBB2	0.458601164	h1
RPS17	0.458210192	h1
SNRPG	0.457996937	h1
MED12L	0.457901682	h1
NDUFS5	0.457874191	h1
HECW1	0.455771964	h1
OSBPL1A	0.453409125	h1
MTHFD1	0.45331	h1
WNK2	0.453239285	h1
SNHG5	0.452194932	h1
TENM3	0.450680914	h1
AP1M2	0.449598993	h1
ZNF398	0.449184957	h1
CACNA1A	0.447342393	h1
GRHL2	0.447146632	h1
LARP1	0.44702415	h1
CTBP2	0.446982873	h1
DLGAP2	0.446815885	h1
TDRP	0.44593726	h1
PRMT1	0.445578659	h1
NME1	0.44552023	h1
PPM1B	0.445372738	h1
KCTD8	0.445138568	h1
PRDX6	0.444444401	h1
KANK1	0.444371926	h1
MRPS26	0.443804552	h1
SYT6	0.441609866	h1
PMAIP1	0.438628654	h1
ANP32E	0.437976118	h1
GDAP1	0.437791293	h1
AKIRIN1	0.437381709	h1
SOX4	0.437171655	h1
WWC1	0.435218094	h1
HMGB1	0.434665067	h1
H2AZ1	0.432405446	h1
CHAF1A	0.43189916	h1
H3-3A	0.430065888	h1
ATP5MC1	0.429495604	h1
PRKCA	0.428252006	h1
UQCRH	0.426445908	h1
FAM162A	0.426172385	h1
ADISSP	0.426068035	h1
CENPV	0.425253943	h1
BCL11A	0.425189174	h1
GCSH	0.424789488	h1
ZNF770	0.424783232	h1
SSBP1	0.423603638	h1
NDUFS6	0.419036237	h1
PLXDC2	0.418557169	h1
TOP2A	0.418371594	h1
EMSLR	0.418338143	h1
FGFR2	0.417833075	h1
FKBP4	0.417757205	h1
ENSG00000225889	0.417508189	h1
C13orf42	0.417496887	h1
BNC2	0.417254015	h1
ATP5IF1	0.416659935	h1
SAMD12	0.416606456	h1
HSPA9	0.416317866	h1
CYB5A	0.416173095	h1
CNTNAP2	0.416052795	h1
CDCA7L	0.415390204	h1
PTTG1	0.41480247	h1
LITAF	0.414287887	h1
KCNG3	0.414017937	h1
LARS1	0.413594605	h1
HIP1	0.413299447	h1
COX5A	0.412081348	h1
KPNA2	0.410858632	h1
ZNF589	0.41075449	h1
DTNB	0.410148755	h1
FLVCR1	0.410119618	h1
PAK1	0.409589124	h1
TLE1	0.408402181	h1
ISOC2	0.408288085	h1
APRT	0.407501383	h1
PHGDH	0.405196311	h1
LSM7	0.404851211	h1
ANKS1B	0.403507126	h1
DLGAP5	0.403398154	h1
FAM124A	0.403358116	h1
SS18L2	0.403077855	h1
ENSG00000280511	0.401816422	h1
CYCS	0.401643726	h1
RBPMS	0.40141416	h1
LINC02570	0.4010389	h1
ENSG00000253507	0.400798499	h1
SNTB1	0.399478739	h1
DDX21	0.398865299	h1
SLC39A14	0.398482978	h1
HNRNPA3	0.39764244	h1
RND2	0.397389642	h1
SRM	0.397045693	h1
SAP18	0.396774964	h1
NOP56	0.396615584	h1
POLR2I	0.395968747	h1
MSH6	0.395924669	h1
HSPA4	0.395781578	h1
NME4	0.395720398	h1
MDH1	0.395476624	h1
UBR5	0.393547823	h1
RMST	0.393505048	h1
LDHA	0.393079975	h1
EDNRB	0.392847874	h1
AMD1	0.392637471	h1
USP32	0.392115638	h1
PMEL	0.391444382	h1
TFDP2	0.391407244	h1
ENAH	0.39083564	h1
OLFM2	0.388569601	h1
SLC39A1	0.387777053	h1
PAFAH1B3	0.387534625	h1
TXNDC17	0.386532897	h1
ADARB2	0.385112598	h1
IGSF21	0.384941555	h1
TARS1	0.384203458	h1
HNRNPAB	0.384124621	h1
ZNF483	0.382849256	h1
LINC00665	0.382818717	h1
SYT1	0.382523894	h1
PTPRJ	0.382111607	h1
LSR	0.381865718	h1
GPI	0.381865614	h1
GMDS	0.381420678	h1
DCUN1D5	0.381356931	h1
NPM3	0.380772198	h1
DAPK1	0.380689426	h1
VLDLR-AS1	0.380379275	h1
STRBP	0.380075098	h1
AIF1L	0.379997738	h1
C1orf21	0.379925172	h1
IGF2BP3	0.379294449	h1
XYLT1	0.378742804	h1
CERS4	0.378239923	h1
NHP2	0.377927482	h1
CKS2	0.377919795	h1
CCNB1	0.377895918	h1
RPL35	0.377631186	h1
SNHG4	0.377318659	h1
BMPR1A	0.375642457	h1
TMTC1	0.375563385	h1
MT-ATP6	0.375234132	h1
SNRPD1	0.374764497	h1
HMGN3	0.374572391	h1
NELL2	0.373450218	h1
NRXN3	0.372310996	h1
HDAC2-AS2	0.370776222	h1
SLC7A8	0.370345826	h1
PUS7	0.367284749	h1
ARFGEF3	0.367107862	h1
SSB	0.366508836	h1
KCNT2	0.366269521	h1
COA4	0.366226628	h1
SMPDL3B	0.366095316	h1
FBXO2	0.365483957	h1
EIF2AK4	0.365171325	h1
PSMA2	0.363155765	h1
RYR1	0.362554309	h1
ENSG00000289358	0.362107257	h1
SDK1	0.36145253	h1
ENSG00000288595	0.361115258	h1
PLEKHA7	0.360888417	h1
CARMIL1	0.360255525	h1
CSRP2	0.360224714	h1
TNNT1	0.359925573	h1
SCLY	0.35949638	h1
AKR1A1	0.358130969	h1
SOCS1	0.358055907	h1
TMEM147	0.358034467	h1
RPA3	0.357679689	h1
HNRNPA2B1	0.357651136	h1
PA2G4	0.356977706	h1
CNTN1	0.356595956	h1
NANOG	0.356478352	h1
PALS2	0.35626574	h1
TRAP1	0.35552818	h1
MARVELD3	0.355273036	h1
RPL35A	0.354937709	h1
ADD2	0.354326208	h1
KNOP1	0.353965487	h1
DDX46	0.353508315	h1
EIF5A	0.352880504	h1
NUCKS1	0.352534223	h1
GNL3	0.350656019	h1
POU3F1	0.350580992	h1
SMC3	0.35027019	h1
VSIG10	0.350129627	h1
ALPL	0.349550599	h1
FUT9	0.348918777	h1
TXLNG	0.347481196	h1
THYN1	0.346896446	h1
C6orf132	0.346019769	h1
CSMD1	0.344980553	h1
PPM1G	0.344842521	h1
RRP1B	0.344477372	h1
CNBP	0.343117585	h1
PPIA	0.343020155	h1
KIF21A	0.34293095	h1
ARHGAP44	0.342095027	h1
HOOK2	0.34010683	h1
MICOS10	0.339344507	h1
CLDN7	0.338563388	h1
IMPA2	0.338495057	h1
SLC24A3	0.337814012	h1
GABPB1-AS1	0.337017976	h1
ZFP42	0.336999498	h1
CNN2	0.336817147	h1
HMGB3	0.336366911	h1
NMNAT2	0.336266119	h1
ENSG00000253553	0.334217696	h1
ENSG00000288749	0.334063866	h1
ATIC	0.333619301	h1
PLEKHG4B	0.333326498	h1
PRKAR1B	0.33231734	h1
ATXN7L1	0.3322056	h1
KLHL23	0.332194923	h1
MRPS6	0.332166189	h1
GAPDH	0.331908744	h1
SLC38A2	0.331766012	h1
RAB11FIP1	0.331273761	h1
STX18-AS1	0.331250419	h1
ATP8A2	0.331237148	h1
SLC22A23	0.330880102	h1
TALDO1	0.330808835	h1
TENT5B	0.330095638	h1
USO1	0.329899262	h1
HNRNPD	0.329018261	h1
ARHGAP8	0.328681739	h1
LAGE3	0.328679053	h1
MT-ND6	0.32747112	h1
HPAT5	0.327228707	h1
RUVBL1	0.3267572	h1
TNRC6A	0.326720841	h1
DKC1	0.326415793	h1
SERINC5	0.326232001	h1
MT-CYB	0.32611583	h1
GLI2	0.32595495	h1
PLPP1	0.325498184	h1
NME3	0.324358522	h1
TKT	0.32378125	h1
METTL26	0.323756147	h1
NUDC	0.323450006	h1
SLC38A1	0.322536166	h1
LARGE2	0.322251774	h1
RPS26	0.321884393	h1
HOOK1	0.321880457	h1
MTHFD2	0.321843468	h1
LNCPRESS2	0.32178934	h1
SMS	0.321714321	h1
ENSG00000235152	0.321521568	h1
RPL23	0.321395737	h1
RGL3	0.321176616	h1
PEX5L	0.320818198	h1
MIAT	0.320682303	h1
HTR2C	0.320631406	h1
TGIF1	0.320412186	h1
MRPL14	0.319621309	h1
KIZ	0.319432351	h1
CENPF	0.319159608	h1
ETV1	0.318328228	h1
SNRPB	0.317556655	h1
POLR2H	0.317438592	h1
SRSF2	0.316935532	h1
ADGRB3	0.316833755	h1
OIP5-AS1	0.316580092	h1
VAT1L	0.316547697	h1
ENSG00000286456	0.316499353	h1
BUB1B	0.316262978	h1
SYNCRIP	0.316235944	h1
TRMT112	0.315320025	h1
SRSF3	0.315041844	h1
PHACTR1	0.314976073	h1
EFNA5	0.314965294	h1
ADM	0.314795292	h1
POLR2F	0.314725992	h1
SEMA3A	0.314635057	h1
ALDH7A1	0.314510924	h1
PROM1	0.313854664	h1
METTL8	0.313291808	h1
MRPL11	0.313047511	h1
RPL41	0.313015394	h1
CD320	0.312679749	h1
IMP3	0.312128669	h1
MRPL34	0.310917385	h1
ATP5ME	0.310761839	h1
GPATCH4	0.310580441	h1
ENSG00000231482	0.310301364	h1
TXNL4A	0.310025828	h1
HMGN5	0.308976598	h1
QSER1	0.308825242	h1
DAZAP1	0.308440393	h1
RSL1D1	0.308132619	h1
CFAP95	0.307629573	h1
NOP58	0.307326848	h1
SNHG16	0.306955113	h1
BOD1	0.306811777	h1
ENSG00000255422	0.306699624	h1
ABCF1	0.306653413	h1
ADGRL1	0.306600321	h1
NDUFA13	0.306186534	h1
NTHL1	0.306116836	h1
PLEKHA5	0.306068768	h1
ENO1	0.305880567	h1
RPS15	0.305472602	h1
G3BP2	0.305125343	h1
NOLC1	0.305080993	h1
CNKSR2	0.305032286	h1
PTPN4	0.304849185	h1
TENM2	0.304232764	h1
HSP90AA1	0.304116479	h1
PPP1CC	0.304041676	h1
JPH1	0.303837361	h1
SLC38A4-AS1	0.303710041	h1
SNHG6	0.303349043	h1
ATP5F1D	0.303006632	h1
MRPL57	0.302732938	h1
ATP5F1A	0.302638292	h1
SKIL	0.302121023	h1
SIPA1L3	0.302044117	h1
SCNN1A	0.301202608	h1
PDZRN3	0.301143848	h1
SCG3	0.300853384	h1
WDR43	0.300743326	h1
EXOSC7	0.300274189	h1
RPS27A	0.300042802	h1
NKAIN1	0.299402891	h1
NDUFV2	0.299389468	h1
SLC2A1	0.29920859	h1
WDFY1	0.298625145	h1
ATP1A2	0.298589202	h1
SUPT16H	0.298542896	h1
ENSG00000233290	0.298316941	h1
KDM2B	0.296779297	h1
TSTD1	0.295527338	h1
ZMYND8	0.29540941	h1
ITPK1	0.2954013	h1
GOT2	0.295092508	h1
SLC16A1-AS1	0.29467271	h1
CFAP298	0.29434771	h1
IMPDH2	0.293869523	h1
MB21D2	0.293625042	h1
NMRK2	0.293328467	h1
PHB1	0.293012188	h1
ANK3	0.292886329	h1
NLN	0.292788827	h1
KLKB1	0.292674202	h1
AZIN1	0.292451123	h1
IQSEC2	0.292282563	h1
NDUFB10	0.292031497	h1
PCDH11X	0.291911109	h1
CHCHD6	0.291710872	h1
ENSG00000289158	0.290687945	h1
JPT1	0.290682729	h1
SNRPD3	0.290555451	h1
TRIM28	0.289944137	h1
SNRPE	0.289379775	h1
NQO2	0.289374796	h1
TUNAR	0.289068957	h1
BEX3	0.288643547	h1
TTC9	0.287764312	h1
ARIH2	0.287504315	h1
LSM4	0.287441756	h1
CENPX	0.287239991	h1
U2AF1	0.287033222	h1
PTPRS	0.286222629	h1
PUM3	0.286081554	h1
LINC01829	0.285638669	h1
ENSG00000289458	0.285115631	h1
RPS25	0.28500777	h1
BDNF-AS	0.284964204	h1
EPB41L4B	0.284802463	h1
NSUN7	0.28476788	h1
PIP4P2	0.284633841	h1
ENSG00000236924	0.284618575	h1
PAK1IP1	0.284213528	h1
PPP1R14B	0.284211356	h1
NIBAN1	0.284184696	h1
TOMM5	0.284109907	h1
CCT3	0.284101287	h1
NEDD4L	0.28352373	h1
LINC01122	0.283352118	h1
ENSG00000197462	0.283160546	h1
TESMIN	0.28304102	h1
RALGPS1	0.282967102	h1
LNCPRESS1	0.282835446	h1
D21S2088E	0.282822266	h1
HAPLN3	0.282416691	h1
CNNM2	0.281698655	h1
EPHA1	0.28123758	h1
COL18A1	0.281140155	h1
CCT2	0.280414953	h1
NREP	0.279768526	h1
KDM4C	0.279715031	h1
HNRNPM	0.279692798	h1
TCEAL2	0.278863548	h1
MT1X	0.27863621	h1
DBNDD2	0.278580385	h1
ZNF121	0.27796246	h1
CACYBP	0.277286524	h1
HLTF	0.277135009	h1
RPS15A	0.276457121	h1
RPL12	0.276027339	h1
MTCL1	0.275781056	h1
PTGES3	0.275761145	h1
PSMB10	0.275623202	h1
COL23A1	0.275488554	h1
MYCN	0.275261376	h1
ATCAY	0.275254875	h1
RMI2	0.275242783	h1
ATP5F1B	0.27521758	h1
PRDM14	0.275173009	h1
RPS24	0.274163547	h1
TSR1	0.273965183	h1
MRPL3	0.273930999	h1
MCM4	0.273820807	h1
NECTIN1	0.273574132	h1
RPL8	0.272956354	h1
ADSS2	0.272752635	h1
COX7B	0.272554896	h1
AEBP2	0.272494809	h1
CACNG7	0.272061065	h1
ZNF462	0.271960994	h1
LINC02751	0.271182885	h1
JPH4	0.271140978	h1
GLRX5	0.271100007	h1
PRELID1	0.270983145	h1
RORB	0.270795585	h1
PRKCI	0.270786232	h1
ZNF90	0.270675319	h1
PPAT	0.270603046	h1
RCC2	0.270552242	h1
PELP1	0.27000722	h1
EIF3A	0.269949894	h1
TAFA5	0.269906932	h1
ENSG00000255367	0.269825364	h1
SLC29A1	0.269665658	h1
CLYBL	0.269536032	h1
B3GALT5	0.269428691	h1
GALNT3	0.269213732	h1
AGPAT5	0.268570935	h1
RPS10	0.268091272	h1
CLDN10	0.267777018	h1
SBK1	0.267685523	h1
NDUFA4	0.267624997	h1
NET1	0.267509226	h1
SPINT1	0.267080786	h1
JAKMIP2	0.266866553	h1
DESI2	0.266534098	h1
EPB41L4A-AS1	0.266289448	h1
DPY30	0.266043377	h1
ENSG00000289399	0.265933707	h1
PPP1R9A	0.265516858	h1
LYAR	0.265496008	h1
ENSG00000234273	0.265476352	h1
WWC2	0.265365023	h1
METTL21A	0.264796512	h1
MCM7	0.26468085	h1
EBPL	0.264164726	h1
TOM1L1	0.263920247	h1
SEMA4D	0.263792997	h1
ARL2	0.263792586	h1
SORT1	0.263486607	h1
KLHL7	0.263193189	h1
CPMER	0.26260574	h1
GCHFR	0.262271764	h1
G3BP1	0.261876042	h1
APEX1	0.261754007	h1
TPD52	0.261394218	h1
SKA3	0.261316477	h1
MT-CO2	0.261098782	h1
GLB1L3	0.259578698	h1
GPR160	0.259575661	h1
CUX2	0.259389874	h1
GRK3	0.259025055	h1
GART	0.258804296	h1
MRPS21	0.258742689	h1
HNRNPC	0.258186832	h1
LRRC8D	0.258178723	h1
COA1	0.258032737	h1
CD200	0.257909766	h1
ENOPH1	0.257874046	h1
NSG1	0.257600966	h1
PRDX2	0.257326095	h1
GCNT2	0.256943943	h1
PLCXD1	0.256440757	h1
TMEM161B-DT	0.256382608	h1
MCM5	0.25622607	h1
RAB34	0.25617195	h1
PPFIA1	0.256002573	h1
ERI3	0.255836792	h1
PIM2	0.255794354	h1
SLC25A5	0.255720036	h1
BCAT1	0.255661613	h1
CCT5	0.255498351	h1
DCAF13	0.255052214	h1
HNRNPU	0.254873521	h1
IPO5	0.254690895	h1
PSMA3	0.25457834	h1
ANKS6	0.254503955	h1
ILF3-DT	0.254296335	h1
DTD1	0.254154346	h1
SYNGR1	0.254069527	h1
RGS7	0.253641202	h1
CDHR3	0.253549177	h1
PEG10	0.253357662	h1
ENSG00000225087	0.253219504	h1
KRTCAP3	0.252750446	h1
BAIAP2L1	0.252725966	h1
RPL36	0.252553448	h1
DCLK1	0.252327987	h1
ENSA	0.252228607	h1
SF3A3	0.252218028	h1
PIMREG	0.252182074	h1
POLR3K	0.251850198	h1
TRIML2	0.251684417	h1
ENTREP1	0.251473702	h1
PTPRT	0.251295023	h1
ENSG00000289113	0.251265337	h1
SLAIN1	0.251237264	h1
VWDE	0.250989439	h1
NAA50	0.250902224	h1
UQCRFS1	0.250721741	h1
PPM1H	0.250666268	h1
CALB1	0.250663989	h1
LHFPL4	0.250579388	h1
ITPR2	0.366765919	h1
UBE2S	0.297112534	h1
DKK1	2.599835455	d1ps
MIXL1	2.450969478	d1ps
ODC1	2.26101582	d1ps
FST	2.068678126	d1ps
LINC00467	2.019519485	d1ps
NKD1	1.905224352	d1ps
FABP5	1.664273848	d1ps
TBXT	1.649493915	d1ps
ENSG00000254951	1.559076989	d1ps
MSX1	1.430720002	d1ps
TTC29	1.39391267	d1ps
PCAT14	1.393072943	d1ps
MSGN1	1.378924046	d1ps
SP5	1.235986175	d1ps
TRPM3	1.209620071	d1ps
MESP1	1.186820473	d1ps
SERPINE2	1.174867103	d1ps
DKK4	1.136302588	d1ps
GALNT13	1.131938136	d1ps
WLS	1.128744222	d1ps
RBP1	1.05428407	d1ps
WNT5B	1.052765856	d1ps
TUBB2A	1.045675023	d1ps
HS3ST4	1.036299572	d1ps
ENSG00000283674	1.031689158	d1ps
LGR5	1.000522081	d1ps
LY6G6D	0.97551414	d1ps
SHISAL2B	0.972883558	d1ps
LIMA1	0.968674079	d1ps
VAMP8	0.966066393	d1ps
TUBB2B	0.961492691	d1ps
CDX1	0.958496206	d1ps
HPAT51	0.954368474	d1ps
LEF1	0.938183318	d1ps
GJA1	0.925024691	d1ps
NODAL	0.919729789	d1ps
MCC	0.911715591	d1ps
GSTO1	0.908152626	d1ps
SLC7A5	0.902689845	d1ps
CDH2	0.896465428	d1ps
FBN2	0.886991163	d1ps
LINC02715	0.878494955	d1ps
IER3	0.869525822	d1ps
FOXH1	0.856461926	d1ps
LIX1	0.842015645	d1ps
TMEM41B	0.831982138	d1ps
ABLIM1	0.829981809	d1ps
SERPINB9	0.819097986	d1ps
ADAMTS19	0.81236833	d1ps
ENSG00000197585	0.800124409	d1ps
SLC3A2	0.799254196	d1ps
NOTUM	0.788746736	d1ps
NXN	0.784808382	d1ps
MCOLN3	0.781997289	d1ps
TTC39B	0.780596637	d1ps
BMP2	0.7780898	d1ps
APCDD1	0.75816119	d1ps
NEFM	0.752047471	d1ps
CACNA2D1	0.747083112	d1ps
EPHA4	0.742532417	d1ps
SLCO2A1	0.740485315	d1ps
AXIN2	0.740019275	d1ps
SEMA3C	0.721357193	d1ps
WNT5A	0.71036608	d1ps
ZNF804A	0.699357566	d1ps
ENSG00000255028	0.698695519	d1ps
NEBL	0.673716874	d1ps
TMEM132C	0.667011567	d1ps
CDX2	0.658544995	d1ps
ENSG00000231918	0.654235691	d1ps
EIF3K	0.653619565	d1ps
GATA6	0.64174539	d1ps
ROR2	0.641364561	d1ps
CCND1	0.640809966	d1ps
PCSK2	0.636845243	d1ps
ERICH2-DT	0.632444315	d1ps
EVX1	0.624321908	d1ps
IFRD1	0.620926039	d1ps
CCND2	0.618895879	d1ps
MRS2	0.618483423	d1ps
HOTAIRM1	0.611768423	d1ps
NIPA2	0.607480007	d1ps
GATA4	0.59724264	d1ps
MACROH2A2	0.594539761	d1ps
ARL6IP1	0.589086016	d1ps
DDT	0.588530411	d1ps
NKAIN2	0.581127799	d1ps
AMOTL2	0.580343585	d1ps
ANP32B	0.577036425	d1ps
SLC39A8	0.573979178	d1ps
SALL4	0.570830522	d1ps
HES6	0.562358754	d1ps
PCLAF	0.558388966	d1ps
ACSS3	0.557302218	d1ps
TOMM51	0.550723758	d1ps
TBX3	0.547304428	d1ps
CNKSR3	0.546558397	d1ps
STIL	0.534279049	d1ps
EOMES	0.530590069	d1ps
TCF7	0.510584812	d1ps
DHCR24	0.507034355	d1ps
TBL1XR1	0.50258015	d1ps
RRBP1	0.501767717	d1ps
RRM2	0.501434994	d1ps
PMEPA1	0.501031215	d1ps
TBCA	0.500550834	d1ps
SEC61G	0.497795491	d1ps
NTN1	0.494927181	d1ps
CRABP2	0.49477409	d1ps
PTK7	0.491585725	d1ps
PGRMC1	0.485144788	d1ps
ZNRF3	0.482300376	d1ps
PITX2	0.481775233	d1ps
NKX1-2	0.481658099	d1ps
PTBP3	0.476018721	d1ps
ALDH3A2	0.475967097	d1ps
SYNDIG1	0.472703005	d1ps
AOPEP	0.470241795	d1ps
KCNB2	0.469610976	d1ps
LINC01374	0.46122025	d1ps
PDCD5	0.459561265	d1ps
LNCDAT	0.454486912	d1ps
GNAL	0.454114246	d1ps
SEZ6L	0.451140268	d1ps
TNFRSF19	0.44920216	d1ps
WNT3	0.446011835	d1ps
NIPA1	0.445535831	d1ps
STON2	0.443614232	d1ps
ATP5PD	0.443206448	d1ps
SNRPE1	0.443105958	d1ps
IL17RD	0.441653075	d1ps
PSMD9	0.4371063	d1ps
OAT	0.4347263	d1ps
GAD1	0.431716488	d1ps
EGFLAM	0.429515198	d1ps
BRD7	0.427775673	d1ps
PAX3	0.421441074	d1ps
DENR	0.418748319	d1ps
SEC61B	0.418220602	d1ps
GABRB2	0.416978661	d1ps
TSPEAR	0.415577531	d1ps
TRMT9B	0.414276667	d1ps
DACT1	0.412360479	d1ps
GPR158	0.412304494	d1ps
EIF1AX	0.405631765	d1ps
TNFRSF21	0.402057384	d1ps
ARHGAP10	0.399941609	d1ps
DSEL-AS1	0.396266083	d1ps
SHB	0.395500805	d1ps
GLIS1	0.393381094	d1ps
PRKG1-AS1	0.390227466	d1ps
ENSG00000213981	0.388214171	d1ps
PANCR	0.387802922	d1ps
CCDC3	0.387382797	d1ps
MSX2	0.386327435	d1ps
DSEL	0.384733211	d1ps
MT1H	0.383624837	d1ps
GCNT1	0.381710229	d1ps
LZTS1	0.380473316	d1ps
ENSG00000286980	0.377913054	d1ps
FGF4	0.376316039	d1ps
FMN1	0.375099635	d1ps
FAM110B	0.373196381	d1ps
ENSG00000292246	0.371426194	d1ps
ENSG00000286467	0.371113174	d1ps
KRT10	0.370636049	d1ps
ZNF675	0.369796419	d1ps
LYPD1	0.369553103	d1ps
LINC01508	0.368065253	d1ps
PPP1R2	0.367156371	d1ps
ATP5MK	0.364241081	d1ps
RNF43	0.361432074	d1ps
HIGD1A	0.360168708	d1ps
FLRT3	0.360113781	d1ps
GAS1	0.359317571	d1ps
PRR16	0.351828217	d1ps
GSC	0.351604327	d1ps
TRIP10	0.350748908	d1ps
DTWD2	0.349399281	d1ps
GADD45G	0.347181004	d1ps
MYO3B	0.346577402	d1ps
CA12	0.342094285	d1ps
HAS2	0.341151163	d1ps
TNFRSF11B	0.33576437	d1ps
ENSG00000241345	0.331712101	d1ps
CNTFR	0.330725772	d1ps
HOXA1	0.330497634	d1ps
PCOLCE2	0.328139952	d1ps
EFHD1	0.323770611	d1ps
ENSG00000257729	0.318146989	d1ps
SKA1	0.317966146	d1ps
FZD10	0.315861549	d1ps
COCH	0.312841813	d1ps
ENSG00000289609	0.312369357	d1ps
BHLHE40	0.312362707	d1ps
KLF5	0.304752127	d1ps
SOWAHC	0.303671881	d1ps
SLCO5A1	0.293307759	d1ps
CRACDL	0.292395285	d1ps
FGF17	0.289910234	d1ps
EFEMP1	0.285354943	d1ps
MIR205HG	0.285006936	d1ps
CD1D	0.281601471	d1ps
RASGEF1B	0.281300873	d1ps
PCDH19	0.279212067	d1ps
MT1G	0.276399826	d1ps
ATP12A	0.273589872	d1ps
SFN	0.273014863	d1ps
CD48	0.26792522	d1ps
SNAI1	0.267033417	d1ps
VANGL1	0.262309548	d1ps
FGF19	0.258046906	d1ps
C3orf14	0.255000662	d1ps
CHMP4C	0.253271906	d1ps
COX7B1	0.419089246	d1ps
ALDH1A2	0.335145346	d1ps
TMA7	0.370016341	d1ps
RAB5IF	0.372474557	d1ps
WDPCP	1.123827144	d1ps
GTF2A2	0.368412108	d1ps
TMTC2	0.585073474	d1ps
PRSS23	0.455807008	d1ps
COX17	0.377834176	d1ps
HDDC2	0.392629059	d1ps
CENPE	0.670125405	d1ps
DCLK11	0.433967005	d1ps
HMGB31	0.560917734	d1ps
TMEM258	0.350368457	d1ps
EPB41L3	0.254412615	d1ps
BAMBI	0.589257665	d1ps
TNFRSF12A	0.502910314	d1ps
TLE3	0.281264061	d1ps
SEM1	0.334048886	d1ps
ADGRL3	0.625175693	d1ps
GLO1	0.368338857	d1ps
SKAP2	0.413304125	d1ps
YARS1	0.40350183	d1ps
TAGLN	0.833653883	d1ps
HSPE11	0.540620682	d1ps
LRP4	0.326135007	d1ps
HS3ST3A1	0.495955871	d1ps
CAMKK2	0.317151766	d1ps
ADAM19	0.398772161	d1ps
ENY2	0.383722555	d1ps
P3H2	0.764336559	d1ps
CA2	0.497249637	d1ps
NPM31	0.401798562	d1ps
EPHX1	0.282524851	d1ps
COL5A1	0.445120556	d1ps
ENC1	0.40395403	d1ps
BAG2	0.279992993	d1ps
SMAD3	0.334289565	d1ps
TMEM154	0.402587639	d1ps
RBIS	0.327179707	d1ps
EPHA2	0.260241916	d1ps
CDK6	0.455052846	d1ps
BOLA3	0.349922901	d1ps
CUEDC1	0.265501342	d1ps
ETV4	0.353436873	d1ps
SNHG61	0.371757014	d1ps
DTWD1	0.3036554	d1ps
IPO7	0.385256199	d1ps
PSMB2	0.361398856	d1ps
SERINC51	0.593923647	d1ps
DOK6	0.309989991	d1ps
ENSG00000226965	0.264175083	d1ps
MRPS18C	0.350687689	d1ps
TES	0.32546859	d1ps
CKS1B	0.433474169	d1ps
SKIL1	0.477134745	d1ps
COPRS	0.324308524	d1ps
PLSCR1	0.334953568	d1ps
RPSA2	0.372830591	d1ps
HSPH1	0.389229074	d1ps
IARS1	0.40464415	d1ps
CYB5A1	0.479540543	d1ps
FNDC3A	0.519815735	d1ps
ID1	0.598108026	d1ps
ANXA3	0.353245544	d1ps
CDH11	0.582429347	d1ps
COL6A1	0.381532553	d1ps
BAZ1A	0.394507947	d1ps
CDC14B	0.398781608	d1ps
ARID5B	0.300222309	d1ps
YBX3	0.363965104	d1ps
NETO2	0.363567934	d1ps
SALL1	0.333858253	d1ps
CENPN	0.286019237	d1ps
DSP	0.388157342	d1ps
ZFHX3	0.390535151	d1ps
CHORDC1	0.327018915	d1ps
ATF5	0.275573314	d1ps
TENM4	0.341406242	d1ps
NOP10	0.321152549	d1ps
PTPN14	0.458016731	d1ps
OAZ1	0.302665603	d1ps
PRAG1	0.470606337	d1ps
YRDC	0.264836289	d1ps
TOR1AIP2	0.3275988	d1ps
ERH	0.332465857	d1ps
SLIRP1	0.458081222	d1ps
ATRNL1	0.492764166	d1ps
PAM16	0.308570745	d1ps
SNRPB2	0.375935303	d1ps
PRDX4	0.398780115	d1ps
NDUFAF8	0.310606672	d1ps
SNRPF1	0.381687403	d1ps
PPID	0.299495545	d1ps
ISM1	0.447940981	d1ps
CYCS1	0.40343144	d1ps
PA2G41	0.378791576	d1ps
PSAT11	0.530547118	d1ps
AK6	0.302738745	d1ps
DNAH11	0.310945057	d1ps
RBM8A	0.349291157	d1ps
FERMT2	0.448070435	d1ps
NEDD9	0.299307967	d1ps
PFDN4	0.311878489	d1ps
SLIT2	0.627813849	d1ps
SAMD1	0.287157772	d1ps
RPS261	0.324320265	d1ps
TCF4	0.385702766	d1ps
UQCRH1	0.327541997	d1ps
SMC6	0.365999229	d1ps
GAL1	0.723445444	d1ps
JPT11	0.391954891	d1ps
DDX211	0.406665782	d1ps
ELOC	0.310973308	d1ps
TOMM6	0.29034931	d1ps
YAF2	0.313465877	d1ps
ECHDC1	0.339155215	d1ps
GCSH1	0.359306087	d1ps
ZFAS1	0.362524857	d1ps
LSM6	0.294612863	d1ps
CCDC150	0.33096853	d1ps
SWI5	0.27359019	d1ps
PGM3	0.280846369	d1ps
DNAJC15	0.381502888	d1ps
MZT1	0.281530886	d1ps
H3-3B	0.298676454	d1ps
OSTC	0.308703491	d1ps
LSM3	0.320373467	d1ps
HNRNPAB1	0.390009498	d1ps
TWSG1	0.285104199	d1ps
IFITM11	0.56682542	d1ps
NDUFAB1	0.304690119	d1ps
NQO21	0.390048604	d1ps
PMAIP11	0.394360409	d1ps
RPS12	0.263015598	d1ps
U2SURP	0.307478881	d1ps
NME2	0.269901583	d1ps
MRTO4	0.292261812	d1ps
SNRPD11	0.348303572	d1ps
MT2A	0.269404067	d1ps
PHLDB2	0.30549442	d1ps
RANBP11	0.386097109	d1ps
EXOSC8	0.313419038	d1ps
GINS2	0.294203204	d1ps
BUD31	0.282837083	d1ps
UTP20	0.280765301	d1ps
SSR3	0.303634257	d1ps
ZSWIM5	0.337582221	d1ps
LSM5	0.281633539	d1ps
FTH1	0.336884479	d1ps
HINT1	0.261078615	d1ps
COLEC12	0.48396974	d1ps
HSD17B4	0.326682488	d1ps
DNAJC19	0.273728252	d1ps
CDH12	0.350300133	d1ps
C1QBP1	0.398055735	d1ps
ENSG00000233393	0.270738354	d1ps
ENSG00000289084	0.806502266	d1ps
SHISA6	0.33857697	d1ps
DLL3	0.373553978	d1ps
PRKCQ	0.284555987	d1ps
TOMM71	0.341751685	d1ps
ATP5MC3	0.313329395	d1ps
TLN2	0.320992799	d1ps
HSBP1	0.271823478	d1ps
TBL1Y	0.298588812	d1ps
ZWINT	0.280567811	d1ps
RNF24	0.359120813	d1ps
CCT21	0.336586752	d1ps
PRKX	0.287411443	d1ps
PSMD14	0.283381111	d1ps
CACNB2	0.333659695	d1ps
NUDT15	0.251942394	d1ps
ENO11	0.313208539	d1ps
DNAJC7	0.278384863	d1ps
UTP6	0.269444923	d1ps
POLR3K1	0.286724425	d1ps
NDUFAF4	0.258553531	d1ps
CTNNAL1	0.279206798	d1ps
GPATCH41	0.307972783	d1ps
SEC11C	0.276762046	d1ps
PDE5A	0.330645305	d1ps
SNRPG1	0.32980798	d1ps
TMEM167A	0.251941904	d1ps
TDG	0.251681771	d1ps
NDUFC1	0.261801248	d1ps
MAGOH	0.278793543	d1ps
RBM17	0.26479855	d1ps
PNP	0.299369139	d1ps
SERP1	0.273096712	d1ps
CHURC1	0.256238892	d1ps
MRPL21	0.274025028	d1ps
SLC2A3	0.528607038	d1ps
LRFN5	0.453023552	d1ps
WDFY3	0.369225889	d1ps
CNTNAP21	0.425331489	d1ps
LMNB1	0.317863446	d1ps
MRPL18	0.261284262	d1ps
TCOF1	0.280537681	d1ps
CDC6	0.275864952	d1ps
PHF5A	0.250426814	d1ps
TPST2	0.294413004	d1ps
TRPS1	0.345697282	d1ps
SLC7A11	0.427720197	d1ps
EZH2	0.280117868	d1ps
RALYL	0.271947345	d1ps
MAT2A	0.282923313	d1ps
CENPJ	0.251647075	d1ps
VDAC1	0.272787396	d1ps
MRPL31	0.299631593	d1ps
DDAH1	0.273991533	d1ps
AIMP2	0.254014311	d1ps
TFAM	0.259439854	d1ps
UQCRQ	0.26257889	d1ps
SNU13	0.27547761	d1ps
PRDX11	0.335690418	d1ps
ARL4D	0.253619079	d1ps
NQO1	0.280902783	d1ps
DNAJC2	0.269652784	d1ps
RPS19BP1	0.257730325	d1ps
SOD1	0.29268526	d1ps
CLMP	0.323812352	d1ps
ZFP64	0.251092724	d1ps
PDLIM5	0.316288015	d1ps
HECW2	0.268043482	d1ps
MAD2L1	0.313842539	d1ps
GAREM1	0.326264629	d1ps
MYBL2	0.269073717	d1ps
MIDN	0.28580562	d1ps
SNHG51	0.315881873	d1ps
HAX1	0.256860685	d1ps
FAM136A1	0.299607925	d1ps
ATP6V0E1	0.251514183	d1ps
GALNT14	0.35486865	d1ps
PALS1	0.277948786	d1ps
SEMA5A	0.361124127	d1ps
AIMP1	0.256690937	d1ps
CENPV1	0.329623782	d1ps
RDX	0.319117949	d1ps
NDUFB2	0.253935967	d1ps
MICOS101	0.268847544	d1ps
PSMA5	0.275566956	d1ps
PSMA31	0.284671797	d1ps
ZBTB38	0.258068374	d1ps
DNAJA1	0.308384696	d1ps
LINC00540	0.86918875	d1ps
PFDN2	0.261672913	d1ps
RSL1D11	0.304187497	d1ps
FKBP41	0.299021411	d1ps
GSTP1	0.300780922	d1ps
HSP90AA11	0.375059531	d1ps
CLSPN	0.317132924	d1ps
ENSG000002553671	0.279440336	d1ps
DYNLL1	0.261460655	d1ps
SNRPD31	0.270163928	d1ps
LYAR1	0.282520025	d1ps
NDUFB4	0.278028727	d1ps
PTGES31	0.259500753	d1ps
FGF13	0.540199527	d1ps
DDX18	0.251137145	d1ps
MIR99AHG	0.260297529	d1ps
LINC00662	0.292542424	d1ps
ITGB5	0.295998827	d1ps
NME11	0.314449386	d1ps
SLC20A2	0.302638973	d1ps
ZFP421	0.276619912	d1ps
DMKN1	0.353146552	d1ps
TXNRD1	0.258317242	d1ps
ZNF901	0.290457162	d1ps
KHDRBS3	0.254432153	d1ps
NDUFS51	0.295851937	d1ps
KRT19	0.422485522	d1ps
HMGN2	0.309368441	d1ps
CREB3L2	0.376901807	d1ps
CAMK2D	0.253632861	d1ps
MTHFD21	0.334548041	d1ps
RNF217	0.288003128	d1ps
FAM13A	0.475956683	d1ps
PAICS1	0.285394271	d1ps
SRM1	0.285015608	d1ps
KIF1A1	0.252092694	d1ps
SLBP	0.267434232	d1ps
PCNA	0.301885977	d1ps
DENND5A	0.26207604	d1ps
POLR2F1	0.258786089	d1ps
CACYBP1	0.260401618	d1ps
ZNF518A	0.273773321	d1ps
SLC35F1	0.279836873	d1ps
CACHD1	0.316268726	d1ps
HMGB2	0.251392215	d1ps
NALF1	0.45034741	d1ps
YAP1	0.25638893	d1ps
INPP4A	0.312852489	d1ps
NUDC1	0.255233674	d1ps
MAP1B	0.304195539	d1ps
EFNA51	0.321464836	d1ps
PKP4	0.259731712	d1ps
NAV3	0.343241931	d1ps
NLGN4Y	0.406484625	d1ps
H2AC6	0.294954321	d1ps
DDX10	0.253132366	d1ps
TXN	0.262760373	d1ps
MTHFD1L	0.274618375	d1ps
ENSG000002909601	0.257631196	d1ps
BACH2	0.320898479	d1ps
EPCAM1	0.340890906	d1ps
TENM31	0.358032176	d1ps
UCHL11	0.291586577	d1ps
HMGB11	0.257677631	d1ps
DTL	0.269901347	d1ps
PPM1H1	0.297793711	d1ps
FRAS11	0.389883878	d1ps
FAM169A1	0.318755697	d1ps
KAZN	0.469026301	d1ps
EGLN3	0.288958671	d1ps
GPC6	0.45120715	d1ps
MYO10	0.258876359	d1ps
MARK1	0.271264468	d1ps
ROBO1	0.367963079	d1ps
DTNA	0.274533839	d1ps
ZC3H12B	0.303380123	d1ps
PLPP11	0.303688939	d1ps
LINC01060	0.325179671	d1ps
H4C3	0.33660516	d1ps
LSAMP	0.283725844	d1ps
H1-3	0.300220766	d1ps
NTS	2.394275826	d2dlm
HAPLN1	1.807502948	d2dlm
GRAMD1B	1.61115343	d2dlm
RGS5	1.491906984	d2dlm
KRT8	1.488902902	d2dlm
LRFN51	1.482521982	d2dlm
STXBP5	1.455018713	d2dlm
KRT18	1.376851546	d2dlm
RHOBTB3	1.300399695	d2dlm
ETV2	1.23654514	d2dlm
ID2	1.222028525	d2dlm
MME	1.220015236	d2dlm
PDE10A	1.204819939	d2dlm
ALDH2	1.168137718	d2dlm
PCDH17	1.161341958	d2dlm
ASTN2	1.152157591	d2dlm
LINC02672	1.151862571	d2dlm
S100A11	1.141542491	d2dlm
TRG-AS1	1.102695455	d2dlm
FLT1	1.096969689	d2dlm
ADAMTS9	1.078211541	d2dlm
COL11A1	1.062795921	d2dlm
HSPA5	1.053582796	d2dlm
PCAT141	1.039179737	d2dlm
CDK14	1.033025038	d2dlm
KDR	1.023113668	d2dlm
SORBS1	1.015957764	d2dlm
GSTO11	1.015328129	d2dlm
LIFR	0.987721735	d2dlm
PDE4B	0.978317789	d2dlm
PLCL1	0.963560341	d2dlm
VIM	0.960702628	d2dlm
BMPER	0.94394816	d2dlm
LHX1	0.922575708	d2dlm
CDH111	0.916703499	d2dlm
DUSP6	0.915968031	d2dlm
BAMBI1	0.909781477	d2dlm
DLG2	0.888325302	d2dlm
RESF1	0.871907373	d2dlm
PMP22	0.870114613	d2dlm
RAB31	0.867545188	d2dlm
ITGAV	0.854584001	d2dlm
ARHGAP24	0.851101527	d2dlm
RBMS3	0.84929013	d2dlm
HOXB6	0.834473943	d2dlm
EXT1	0.829608675	d2dlm
RAP1B	0.819984983	d2dlm
NRP2	0.818644655	d2dlm
ENSG00000246225	0.814994071	d2dlm
CALM2	0.811728347	d2dlm
HOXB9	0.802983787	d2dlm
TOP1	0.800951656	d2dlm
BICD1	0.799732928	d2dlm
ETV6	0.797645229	d2dlm
NALF11	0.791583876	d2dlm
DOK4	0.783376385	d2dlm
B2M	0.781690181	d2dlm
DCBLD1	0.774673519	d2dlm
PCDH7	0.769033403	d2dlm
THSD4	0.767422966	d2dlm
TNIK	0.765588768	d2dlm
ID3	0.75927356	d2dlm
PRTG	0.75677076	d2dlm
LINC02718	0.750799091	d2dlm
PSTPIP2	0.75017526	d2dlm
CREM	0.745097359	d2dlm
PTPRG	0.744365904	d2dlm
AMOTL1	0.740665507	d2dlm
ENSG00000288765	0.740581221	d2dlm
DNAJC1	0.735642016	d2dlm
KIF5B	0.726172306	d2dlm
JAM3	0.725465072	d2dlm
LMO2	0.72244952	d2dlm
MSX11	0.715845477	d2dlm
ADAMTS3	0.715575434	d2dlm
KRT191	0.711931996	d2dlm
PERP	0.708937362	d2dlm
MANF	0.704921963	d2dlm
LDB2	0.698648211	d2dlm
EML4	0.694565437	d2dlm
GCC2	0.693030246	d2dlm
PELI2	0.687554297	d2dlm
P3H21	0.687096771	d2dlm
UNC5C	0.68648773	d2dlm
HSP90B1	0.681330332	d2dlm
TUBB2A1	0.672283731	d2dlm
CA21	0.670319655	d2dlm
MYO1B	0.667816776	d2dlm
RCSD1	0.660986658	d2dlm
SPRY1	0.660835275	d2dlm
LINC02086	0.653443429	d2dlm
VGF	0.651711164	d2dlm
SEPTIN11	0.65060843	d2dlm
RBMS1	0.648803403	d2dlm
BMP4	0.643716576	d2dlm
CRABP21	0.641928341	d2dlm
APLNR	0.636662088	d2dlm
PKM	0.632756821	d2dlm
ELMO1	0.629423589	d2dlm
SPRED2	0.628249406	d2dlm
PLAGL1	0.627413119	d2dlm
RECK	0.619207339	d2dlm
SPRY4-AS1	0.61847128	d2dlm
HAND1	0.615670593	d2dlm
DIP2B	0.61489479	d2dlm
FSCN1	0.609888199	d2dlm
BMERB1	0.609820882	d2dlm
SMAD6	0.606844995	d2dlm
FN1	0.605879807	d2dlm
TBX31	0.604777962	d2dlm
GATA2	0.601561213	d2dlm
GATA61	0.59744487	d2dlm
SDF2L1	0.597007832	d2dlm
CLIC1	0.594684382	d2dlm
FNDC3A1	0.58984394	d2dlm
SPRED1	0.582710825	d2dlm
APLF	0.581262399	d2dlm
FBN21	0.576990935	d2dlm
NKX2-5	0.576026415	d2dlm
ITGB1	0.575767987	d2dlm
DNAJC10	0.57383907	d2dlm
NR4A1	0.568332	d2dlm
IL6ST	0.565333817	d2dlm
NAV1	0.564267349	d2dlm
DNAJB11	0.563834789	d2dlm
ZEB2	0.562339915	d2dlm
SDCBP	0.561471364	d2dlm
IER2	0.55984991	d2dlm
ID11	0.559469723	d2dlm
EVA1B	0.556997043	d2dlm
SELENOK	0.556894237	d2dlm
SPCS3	0.54963117	d2dlm
SPRY4	0.549218104	d2dlm
ATP11A	0.547277625	d2dlm
PLIN2	0.546674614	d2dlm
ADGRG6	0.546626283	d2dlm
PTPRE	0.546338173	d2dlm
EPB41L4A	0.541832399	d2dlm
GNB4	0.541781499	d2dlm
ID4	0.536875462	d2dlm
SH3PXD2A	0.535804196	d2dlm
HLX	0.533674418	d2dlm
CAB39	0.530482726	d2dlm
ROCK2	0.53045104	d2dlm
MAN2A1	0.529270134	d2dlm
DNAJC3	0.527556942	d2dlm
HAS21	0.526350044	d2dlm
CALR	0.523318598	d2dlm
FAT1	0.522720206	d2dlm
RNF145	0.520386434	d2dlm
SHTN1	0.520134689	d2dlm
TAL1	0.51613689	d2dlm
WIPI1	0.509410493	d2dlm
SERINC3	0.509325164	d2dlm
CSRNP3	0.508082287	d2dlm
IER31	0.503564064	d2dlm
PAX2	0.501972397	d2dlm
CPED1	0.50174187	d2dlm
MDK	0.499696366	d2dlm
SLC2A31	0.498657929	d2dlm
MAP3K1	0.498351203	d2dlm
TBX20	0.492483811	d2dlm
IFI16	0.492402693	d2dlm
SEPTIN7	0.490861879	d2dlm
IGFBP4	0.488588403	d2dlm
GNAI1	0.486384117	d2dlm
ITPR1	0.484918352	d2dlm
EDARADD	0.4848818	d2dlm
PHLDA1	0.482400718	d2dlm
ARHGAP5	0.482042863	d2dlm
TUBA1A	0.481551755	d2dlm
NECTIN2	0.480434717	d2dlm
SRGAP2	0.479492742	d2dlm
SLC44A1	0.479343364	d2dlm
RHOC	0.478955391	d2dlm
RALA	0.477012187	d2dlm
THSD7A	0.473909874	d2dlm
G0S2	0.471585763	d2dlm
PSMA6	0.471429197	d2dlm
OAF	0.471361158	d2dlm
ARMCX3	0.470871709	d2dlm
TUBB6	0.470201775	d2dlm
SERPINE21	0.468755263	d2dlm
VAX1	0.465242258	d2dlm
MGAT5	0.460213011	d2dlm
HHEX	0.456148141	d2dlm
LINC02772	0.455450127	d2dlm
TGFB1	0.45303143	d2dlm
YBX31	0.451865528	d2dlm
HEG1	0.449673717	d2dlm
HOXB2	0.447801096	d2dlm
SOX7	0.447761006	d2dlm
CALD1	0.446054124	d2dlm
GATA2-AS1	0.445489216	d2dlm
LIMD2	0.444162095	d2dlm
GLS	0.443885288	d2dlm
FTL	0.442281824	d2dlm
MMP2	0.440678019	d2dlm
PROX1	0.43962207	d2dlm
RNF11	0.438364047	d2dlm
FGD6	0.438270878	d2dlm
GATM	0.434751848	d2dlm
MAN1A1	0.434436521	d2dlm
GRAP2	0.432598865	d2dlm
RGL1	0.430628002	d2dlm
TUBB4B	0.43052108	d2dlm
CYP51A1	0.429510719	d2dlm
SIPA1L1	0.429180742	d2dlm
HOXB8	0.427847516	d2dlm
P2RY1	0.427497399	d2dlm
IDI1	0.426779789	d2dlm
PIR	0.423710386	d2dlm
PAG1	0.421178664	d2dlm
MSN	0.420367913	d2dlm
HES1	0.420160247	d2dlm
COL6A11	0.418652341	d2dlm
CCNI	0.414400315	d2dlm
CD164	0.413561151	d2dlm
EPB41L2	0.412633328	d2dlm
TAGLN2	0.411053361	d2dlm
SSR2	0.410298766	d2dlm
FBLN2	0.40870092	d2dlm
SLC25A24	0.406963901	d2dlm
VAMP7	0.402264287	d2dlm
FADS1	0.399160886	d2dlm
SPPL2A	0.398476843	d2dlm
KDM7A	0.395492382	d2dlm
JUND	0.395063849	d2dlm
TMEM135	0.394794864	d2dlm
IGF2BP1	0.391873927	d2dlm
APOC1	0.38898997	d2dlm
TCEAL9	0.386943171	d2dlm
LPGAT1	0.386627237	d2dlm
SERPINH1	0.385774798	d2dlm
EIF1	0.385639277	d2dlm
VBP1	0.385438828	d2dlm
MTPN	0.384729044	d2dlm
ANP32B1	0.383785586	d2dlm
CNOT2	0.38188465	d2dlm
PDIA4	0.381017512	d2dlm
MID1	0.379782321	d2dlm
MSI2	0.377484039	d2dlm
ANXA6	0.377309164	d2dlm
TPM2	0.377118057	d2dlm
WWP1	0.375888428	d2dlm
ANTXR2	0.37564902	d2dlm
CHD7	0.37532192	d2dlm
TLR4	0.374739349	d2dlm
PHC2	0.374331995	d2dlm
SH3RF1	0.374238618	d2dlm
DUSP5	0.373979781	d2dlm
UBB	0.373645853	d2dlm
ISM11	0.373370995	d2dlm
TMC6	0.373246646	d2dlm
ARF4	0.373160485	d2dlm
TMEM74B	0.37287273	d2dlm
TMEM165	0.372343103	d2dlm
BMPR2	0.371485547	d2dlm
ESRRG	0.370131653	d2dlm
EMP3	0.369724818	d2dlm
FAM222A	0.369466559	d2dlm
H3-3B1	0.368914593	d2dlm
DENND4C	0.367201751	d2dlm
ANXA5	0.36714642	d2dlm
MCOLN31	0.36542984	d2dlm
TNS1	0.3646747	d2dlm
PPFIBP2	0.363048012	d2dlm
SF3B5	0.361985483	d2dlm
SUCO	0.361753463	d2dlm
SENP7	0.356434909	d2dlm
PRKAR1A	0.353158338	d2dlm
PGP	0.352287108	d2dlm
PFKP	0.351863841	d2dlm
PGM1	0.350681651	d2dlm
VCP	0.349277562	d2dlm
TM9SF3	0.348231027	d2dlm
CBFB	0.347192244	d2dlm
KDELR2	0.347157699	d2dlm
MTFR1L	0.345995397	d2dlm
CCDC167	0.344595243	d2dlm
TPM4	0.344515229	d2dlm
CYRIA	0.343258528	d2dlm
SC5D	0.342566249	d2dlm
MACROH2A21	0.342080568	d2dlm
HMGCR	0.342034323	d2dlm
ASH2L	0.341379343	d2dlm
MCL1	0.341117486	d2dlm
CREG1	0.340037288	d2dlm
TGFBI	0.339819503	d2dlm
ENSG00000226022	0.339792895	d2dlm
CDK17	0.338565814	d2dlm
BEX4	0.338469927	d2dlm
SH3BGRL3	0.338126284	d2dlm
CDX21	0.334963666	d2dlm
PHLDB21	0.333374649	d2dlm
RRBP11	0.332926431	d2dlm
ATP1B3	0.33277925	d2dlm
NFKBIA	0.332276983	d2dlm
IDS	0.331868014	d2dlm
CD63	0.331615277	d2dlm
TPP2	0.327457147	d2dlm
SRGAP2C	0.327377755	d2dlm
FDX1	0.326144742	d2dlm
TMEM87B	0.325623368	d2dlm
CEP170	0.325175798	d2dlm
FYN	0.324890942	d2dlm
PIAS1	0.324873446	d2dlm
SMAD9	0.324837324	d2dlm
BCL7C	0.324663522	d2dlm
SELENOS	0.323234035	d2dlm
PPP1R12A	0.323204828	d2dlm
TMEM98	0.323046682	d2dlm
FLNC	0.320688371	d2dlm
AMIGO2	0.32025979	d2dlm
CCDC80	0.319080987	d2dlm
GATA41	0.318983664	d2dlm
SOX9	0.317171652	d2dlm
KLF7	0.316391328	d2dlm
SSBP3	0.31618239	d2dlm
POMP	0.313447461	d2dlm
ST3GAL1	0.313421627	d2dlm
STMN1	0.313245726	d2dlm
SSR4	0.313113901	d2dlm
MYL12B	0.310974926	d2dlm
LGALS8	0.310459078	d2dlm
CCNG2	0.310028518	d2dlm
MTMR2	0.307651619	d2dlm
SRGAP2B	0.306082563	d2dlm
VAMP5	0.305816816	d2dlm
LAMB1	0.30532992	d2dlm
HDLBP	0.305166573	d2dlm
MORF4L2	0.305090444	d2dlm
MSRB2	0.305055027	d2dlm
CALM3	0.304807646	d2dlm
LNC-LBCS	0.304190849	d2dlm
TMED9	0.304069894	d2dlm
FBLN1	0.30392251	d2dlm
KIFC3	0.302976407	d2dlm
AGPAT2	0.302457816	d2dlm
SNX25	0.302036043	d2dlm
ENSG00000283415	0.301893203	d2dlm
DCHS1	0.301365017	d2dlm
LIPG	0.300697703	d2dlm
HGF	0.300238799	d2dlm
ARHGDIA	0.300186217	d2dlm
ADAMTS10	0.299300466	d2dlm
LDLR	0.299036286	d2dlm
NRP1	0.29829401	d2dlm
MACROH2A1	0.296896277	d2dlm
PTPN1	0.296609023	d2dlm
TNC	0.295379658	d2dlm
MYDGF	0.295322117	d2dlm
LMNA	0.293345507	d2dlm
RNF7	0.291874814	d2dlm
MTDH	0.291035486	d2dlm
HOXB5	0.290453805	d2dlm
CNN3	0.288419183	d2dlm
ITPRID2	0.287340729	d2dlm
ARPC3	0.285916193	d2dlm
LPAR1	0.285585007	d2dlm
ZNF516	0.284644093	d2dlm
SNF8	0.284574411	d2dlm
DUSP4	0.284263096	d2dlm
NUP50	0.28406077	d2dlm
SALL11	0.283984036	d2dlm
NTRK1	0.281076681	d2dlm
TOPBP1	0.279171072	d2dlm
PPDPF	0.278361933	d2dlm
PTP4A3	0.277586843	d2dlm
CKAP4	0.276965014	d2dlm
PPIB	0.275853694	d2dlm
MBOAT7	0.275674076	d2dlm
TIAM1	0.275349875	d2dlm
MDFI	0.274058231	d2dlm
ARL6IP4	0.273955034	d2dlm
DUSP2	0.273746349	d2dlm
CDK2AP2	0.273479374	d2dlm
DMRTA2	0.272850428	d2dlm
GADD45A	0.272597895	d2dlm
SUB1	0.272145222	d2dlm
PTMS	0.271831758	d2dlm
TMEM1541	0.270717624	d2dlm
GATA3	0.270487468	d2dlm
NT5C	0.268621129	d2dlm
OSTC1	0.267681512	d2dlm
DDX5	0.267586139	d2dlm
PCGF5	0.265382726	d2dlm
MXD4	0.263970088	d2dlm
SKP1	0.263737712	d2dlm
NPAS1	0.263312492	d2dlm
RASA3	0.260168782	d2dlm
TAF10	0.257964637	d2dlm
SRD5A3	0.256177628	d2dlm
CRELD2	0.253563396	d2dlm
ENSG00000253308	0.252862334	d2dlm
TES1	0.252859177	d2dlm
MT2A1	0.252406071	d2dlm
SNPH	0.250727943	d2dlm
TMLHE	0.277529154	d2dlm
COPB1	0.272553825	d2dlm
GUK1	0.263832327	d2dlm
TIMP1	0.315549361	d2dlm
PJA2	0.275366635	d2dlm
SH3RF3	0.251154057	d2dlm
MDFIC	0.291931498	d2dlm
PHLDA2	0.35782063	d2dlm
TFPI	0.445754379	d2dlm
TRIOBP	0.255382854	d2dlm
MLLT11	0.265574868	d2dlm
NES	0.311398403	d2dlm
KAT7	0.269709042	d2dlm
SLC16A2	0.263939158	d2dlm
ZNF521	0.291092605	d2dlm
ARF1	0.261022205	d2dlm
RYR3	0.324007	d2dlm
GOLIM4	0.29091951	d2dlm
TTC28	0.359816334	d2dlm
KCTD1	0.330901809	d2dlm
SRGAP1	0.506772896	d2dlm
DAP	0.260775939	d2dlm
PPFIBP1	0.323784144	d2dlm
RCN1	0.278058389	d2dlm
ARMCX2	0.344392005	d2dlm
PACS1	0.33815078	d2dlm
MAML2	0.449931691	d2dlm
NSD3	0.26453824	d2dlm
LAMC1	0.283321745	d2dlm
PTPRK	0.373190631	d2dlm
HLA-A	0.290839868	d2dlm
TBL1X	0.43992455	d2dlm
MYO3A	0.349834585	d2dlm
FABP51	0.38261357	d2dlm
AKAP13	0.302308207	d2dlm
ARHGAP29	0.308255302	d2dlm
PARD3	0.322287326	d2dlm
DIAPH3	0.47342973	d2dlm
RNF114	0.25088108	d2dlm
TEK	0.300164702	d2dlm
MIR99AHG1	0.273188677	d2dlm
SMC4	0.304749187	d2dlm
HERPUD1	0.319330375	d2dlm
GYPC	0.278696886	d2dlm
TANC2	0.325259082	d2dlm
ANO4	0.558977623	d2dlm
MXI1	0.282526493	d2dlm
SPC25	0.31759662	d2dlm
MAP3K3	0.266425076	d2dlm
FCHSD2	0.316563895	d2dlm
COL4A2	0.344430384	d2dlm
PRICKLE2	0.346094294	d2dlm
YES1	0.410207281	d2dlm
CDH13	0.359273339	d2dlm
ASAP1	0.278203089	d2dlm
PIP4K2A	0.430724035	d2dlm
LINC00511	0.287054334	d2dlm
IER3IP1	0.310555116	d2dlm
YAP11	0.285354705	d2dlm
DAD1	0.252466713	d2dlm
PCDH10	0.378653878	d2dlm
GALNT1	0.265654009	d2dlm
DNAJA11	0.268326344	d2dlm
ZNF611	0.275637178	d2dlm
NEAT1	0.263588741	d2dlm
SVIL	0.268819968	d2dlm
NRCAM	0.34141448	d2dlm
HMGN21	0.286713262	d2dlm
GOPC	0.253189207	d2dlm
ENSG00000251095	0.645554776	d2dlm
CYP1B1	0.307288713	d2dlm
ARHGAP31	0.256428186	d2dlm
KLF12	0.449850944	d2dlm
ACSL3	0.265175915	d2dlm
STIM2	0.32499417	d2dlm
REXO2	0.254866385	d2dlm
CREB3L21	0.291701466	d2dlm
SCLT1	0.292856561	d2dlm
CHSY1	0.270957528	d2dlm
FER	0.283195295	d2dlm
ADAMTS6	0.314942612	d2dlm
ALCAM	0.416162053	d2dlm
EEA1	0.293905475	d2dlm
ANTXR1	0.345234326	d2dlm
H1-5	0.679909161	d2dlm
CBLB	0.257486396	d2dlm
SIPA1L2	0.271887226	d2dlm
TMPO	0.254338393	d2dlm
TUBA1C	0.331795305	d2dlm
PLCB4	0.340312904	d2dlm
CHSY3	0.516080676	d2dlm
MOB1B	0.364204582	d2dlm
CERS6	0.296805256	d2dlm
ST6GAL1	0.363664153	d2dlm
TSPAN5	0.314341071	d2dlm
NBAS	0.265874462	d2dlm
H1-4	0.401940718	d2dlm
CXXC5	0.27226773	d2dlm
ANXA1	0.292646026	d2dlm
LYPD6B	0.413110497	d2dlm
SEC24D	0.263094834	d2dlm
ESYT1	0.255483364	d2dlm
DGKB	0.454973297	d2dlm
SGIP1	0.28225992	d2dlm
H2AC20	0.307750495	d2dlm
PRKD1	0.300519033	d2dlm
HMGB21	0.296658991	d2dlm
CCNY	0.306246209	d2dlm
JAK1	0.270106709	d2dlm
MEST	0.338317029	d2dlm
PDE3B	0.347743524	d2dlm
TIMP3	0.408290791	d2dlm
TRIM24	0.496305185	d2dlm
HMGA2	0.257154883	d2dlm
CEMIP2	0.25106811	d2dlm
KCNH7	0.305753352	d2dlm
PDLIM1	0.343299644	d2dlm
HTR1F	0.555526753	d2dlm
CDK1	0.331000491	d2dlm
NKAIN3	0.300415709	d2dlm
H1-2	0.341038206	d2dlm
PYCARD	0.256382096	d2dlm
KCNMB4	0.259492272	d2dlm
CPNE8	0.252054882	d2dlm
SLIT21	0.393333932	d2dlm
STXBP5L	0.483298259	d2dlm
GNA14	0.339619271	d2dlm
NMU	0.463817081	d2dlm
PRICKLE1	0.304355989	d2dlm
PLCB1	0.264704143	d2dlm
HCN1	0.260606241	d2dlm
MKI67	0.254615905	d2dlm
CACNA2D11	0.289101007	d2dlm
H1-31	0.318140721	d2dlm
H4C31	0.268982042	d2dlm
ESM1	2.811059535	d3aus
SOX6	2.221359341	d3aus
ARL15	2.183013677	d3aus
MECOM	2.154114272	d3aus
LIMCH1	2.086774507	d3aus
EDN1	1.714188813	d3aus
HSPG2	1.698015689	d3aus
KIAA1217	1.69039708	d3aus
FNDC3B	1.671876182	d3aus
RHOB	1.667117044	d3aus
KALRN	1.65599054	d3aus
ZDHHC21	1.65019033	d3aus
CSGALNACT1	1.638816867	d3aus
NRP11	1.614872152	d3aus
PLEKHG1	1.590152759	d3aus
SOX17	1.586549792	d3aus
ADGRL4	1.583183383	d3aus
RP1	1.579069024	d3aus
FBXL7	1.577266009	d3aus
TXNDC5	1.571052421	d3aus
PTPRM	1.547370208	d3aus
HEY1	1.530422462	d3aus
SETBP1	1.502817113	d3aus
BMP2K	1.486814541	d3aus
RASGRP3	1.467788285	d3aus
PLD1	1.451104987	d3aus
EFNB2	1.439548313	d3aus
CDK171	1.426091396	d3aus
DIAPH2	1.417260491	d3aus
PRXL2A	1.415468234	d3aus
SORBS2	1.413753933	d3aus
CDH5	1.406078934	d3aus
SEC14L1	1.398489506	d3aus
GAB1	1.390212749	d3aus
VAV3	1.386731405	d3aus
DOCK9	1.386036296	d3aus
ZEB1	1.38481301	d3aus
TCF41	1.381578084	d3aus
DOCK4	1.369788954	d3aus
PRDM1	1.361881094	d3aus
GRK5	1.353453289	d3aus
PREX1	1.344598146	d3aus
PDGFB	1.323574788	d3aus
ERG	1.322007524	d3aus
DGKH	1.321518735	d3aus
CXCR4	1.315382559	d3aus
LIMS1	1.314853013	d3aus
ABTB2	1.314751968	d3aus
ETS1	1.309451137	d3aus
ZSWIM6	1.308225568	d3aus
FOXP2	1.303193549	d3aus
MAST4	1.289607465	d3aus
BMP6	1.289430822	d3aus
AFAP1L1	1.287436454	d3aus
FLI1	1.270326738	d3aus
RAPGEF2	1.267201235	d3aus
NFIB	1.266689867	d3aus
ITGA9	1.25194431	d3aus
KLF71	1.239233617	d3aus
COLEC121	1.239025937	d3aus
ELK3	1.234938261	d3aus
PTPRK1	1.230324244	d3aus
PLVAP	1.229669059	d3aus
SPTBN1	1.227056239	d3aus
COL4A1	1.226547122	d3aus
AUTS2	1.225062894	d3aus
RNF19A	1.220878053	d3aus
ACSM3	1.219911812	d3aus
KLF6	1.213022906	d3aus
SOX18	1.186942903	d3aus
USP31	1.183566637	d3aus
ARHGEF12	1.180594337	d3aus
SMURF2	1.177003381	d3aus
WWTR1	1.173001103	d3aus
EPHA7	1.170041929	d3aus
ARHGAP18	1.169403668	d3aus
LIFR1	1.15278576	d3aus
FNBP1	1.150643539	d3aus
MYO6	1.150390889	d3aus
PALM2AKAP2	1.150138396	d3aus
FAM171A1	1.147266422	d3aus
PDZD2	1.146825459	d3aus
COL15A1	1.140578943	d3aus
DCC	1.139764622	d3aus
PLXNA2	1.138059029	d3aus
MAP2K1	1.13036272	d3aus
SLIT3	1.127527656	d3aus
ARHGAP291	1.126207169	d3aus
TNFSF10	1.123754919	d3aus
TNFRSF11A	1.121957541	d3aus
KLHL5	1.121699176	d3aus
ARHGAP28	1.116711742	d3aus
TSPAN18	1.112984013	d3aus
CD34	1.112314362	d3aus
LINC01483	1.110823428	d3aus
DISC1	1.10256991	d3aus
DACH1	1.096899063	d3aus
[truncated: 3,377 more rows]
