# Supplementary material for: Discovery of a pre-vein progenitor that requires VEGF/ERK inhibition to complete vein differentiation
Source: bioRxiv. 2025 Dec 4:2025.10.11.681838. Originally published 2025 Oct 12. Preprint. [Version 2] doi: 10.1101/2025.10.11.681838 (PMC12632389; doi:10.1101/2025.10.11.681838)
Supplement: Supplement 1 — Table S1: Single-cell RNA-seq of hPSC-derived cell-types Differentially expressed genes that distinguish day 0 hPSCs (“H1”), day 1 mid primitive streak (“d1ps”), day 2 lateral mesoderm (“d2dlm”), day 3 artery ECs (“d3aus”), day 3 pre-vein ECs (“d3pvus”), day 4 vein ECs (“d4vus”), and day 3–4 mesenchyme (“mes1”). Gene expression was measured by single-cell RNA-seq. Table S2: Bulk RNA-seq of hPSC-derived cell-types Count matrix of gene expression of day-0 hPSCs (“H1”), day-1 mid primitive streak (“D1_PS”), day-2 lateral mesoderm (“D2_DLM”), day 3 artery ECs, CD144+ FACS-purified (“D3_Artery”), day 3 pre-vein ECs, CD144+ FACS-purified (“D3_Prevein”), and day 4 vein ECs, CD144+ FACS-purified (“D4_Vein”). Gene expression was measured by bulk-population RNA-seq, and is quantified in log2 counts per million (CPM) units. Table S3: Cell-surface marker screening of hPSC-derived cell-types For each hPSC-derived cell-type, the number indicates the percentage of cells that expressed a given cell-surface marker by high-throughput flow cytometry. Day 3 artery EC and day 4 vein EC populations were pre-gated on the CD144+ endothelial subset before quantifying the expression of other cell-surface markers. This was done to avoid being confounded by CD144− non-endothelial cells in the culture. Table S4: Single-cell RNA-seq of E9.5 mouse embryo ECs in vivo Differentially expressed genes that distinguish 4 different types of ECs identified in the E9.5 mouse embryo. Raw single-cell RNA-sequencing data were obtained from a previous study65. We provisionally annotated the following clusters based on expression of characteristic marker genes: 0 (vein-like 1 ECs), 1 (other ECs), 2 (artery ECs), and 3 (vein-like 2 ECs). Table S5: Single-cell RNA-seq of gene expression changes upon triple SOXF knockdown during artery EC differentiation Genes that are differentially expressed between artery ECs generated from control vs. SOX7/SOX17/SOX18-CRISPRi hPSCs. Positive fold change indicates higher expre [file media-1.zip › Supplemental Tables (for Nature) copy/Table S2 ΓÇö Voom_limma_log2_cpm_filtered_all genes.csv]

	geneID	H1_rep1	H1_rep2	H1_rep3	D1_PS_rep1	D1_PS_rep2	D1_PS_rep3	D2_DLM_rep1	D2_DLM_rep2	D3_Artery_rep1	D3_Artery_rep2	D3_Prevein_rep1	D3_Prevein_rep2	D4_Vein_rep1	D4_Vein_rep2
1	A1BG	2.97645583334426	3.35159218065605	2.64951472016919	1.20294208384201	0.898047032857222	1.29895105918719	1.71247347637692	1.79138000532816	2.50501744628693	1.92666704723022	2.15673697050855	2.28859342150994	2.59061080758779	2.32010090460844
2	A2M	0.547212087706764	0.313104825362931	0.813845666971568	-0.141091199155311	-0.508876791733177	-2.14989218023353	4.7397229008107	4.4930113439815	8.47747734368607	8.65170305927105	7.22293467469872	7.22384615533017	9.12338848053052	9.11943876550606
3	A2ML1	2.88316245500163	2.66936760143469	2.84231565860589	-0.201240658184616	0.202672827553374	0.0392359836656706	-2.05011089755772	-1.27397228071934	-2.11642008497299	-1.84280589604923	-1.68433750277337	-1.29776568401823	0.227708101396615	0.227849718974669
4	A4GALT	1.67213000152277	2.21275217150204	1.1603342705561	2.22819849142069	2.08799162909142	2.38045839661189	-4.75939605797285	-1.62124185817592	1.00116413504874	1.12881652664751	0.457781701926079	-0.116199316306133	-3.52104362820351	-4.75939605797284
5	AAAS	5.41146204824477	5.4253852817081	5.25902533156287	5.97930212677941	6.05611719570038	5.99037447594476	5.88551698323831	5.97796183768066	6.02382513737871	5.87747597366944	6.26164590054597	6.30735907301211	6.08474599668401	6.08407297977526
6	AACS	5.35709076762229	5.31213880731381	5.45120946310514	5.44067782352715	5.36062375377114	5.34897242034738	5.33117973078585	5.45116854839152	5.4239318395571	5.40058441344039	5.76851988958569	5.71324942501532	5.4526330413949	5.37764753481757
7	AADACL3	0.683976354051037	0.59823686793431	0.893989277747492	-2.45735777763501	-3.33382771120481	-4.75939605797285	-4.12461069244463	-3.80858916899479	-4.18818024070913	-3.59904253967272	-3.50133665719924	-3.11230718654831	-3.53818444894317	-3.28180741131909
8	AADAT	3.4564113847966	3.75100237261006	3.64501932316832	5.15271766806899	5.13288058666346	5.03668798827437	4.12285768239563	3.88477283589044	3.11907492548939	3.06601551348621	3.44180422839033	3.46237772201888	4.14599684577664	4.16864256145585
9	AAED1	3.77676419868453	3.79941382607168	3.52972992567521	3.72866297756531	3.47711025059666	3.47838617746257	3.64741599783594	3.61107614698077	4.66630987407404	4.69862699783135	4.63814413177061	4.48953624508712	4.19396445258595	4.31319499218203
10	AAGAB	6.60836769165166	6.52693810395077	6.51491407107772	6.58336672204853	6.53763121218236	6.49873399911921	5.66636169409002	5.71556701072051	5.58872969811286	5.57200162791204	5.71169269953751	5.73726456854856	5.34260291631654	5.30826934257494
11	AAK1	4.11603570462448	4.31111168409044	4.70092985346501	4.66002833524832	4.66027606533522	4.76632232772615	6.14736422298526	6.13246483470618	5.9068918418186	6.16610621299158	5.93560393309018	5.94153068508763	6.21322311783835	6.15773108363874
12	AAMDC	2.77961160681467	3.07355814353133	3.03515489904412	2.27483702954572	2.27153883485219	2.4041082931523	2.84595986648461	2.75803749836168	3.58635940422747	3.47204272592663	2.78308613123739	2.91802978972881	2.71929626977145	2.43553392949656
13	AAMP	6.60436115702487	6.60365605232007	6.4152172037315	6.48458954506182	6.60725239889114	6.39120620616161	6.19503381759298	6.10659142894678	5.8428667124548	5.59646770728734	5.72971048531326	5.80615453622902	5.85158864328401	5.86346116950987
14	AAR2	5.23959856064639	5.09758777224768	5.13675273266761	5.67238114287675	5.60911976166706	5.6274394736484	5.56039248470338	5.64852199944417	5.49338681074471	5.33905711117806	5.3684931270552	5.33451031481514	4.60586484246482	4.64699637098644
15	AARD	1.78501049103977	2.14550100685331	1.95518184597609	0.590258641679362	0.331222061734949	0.920648821786303	-1.36776698506149	-1.5240017183081	-1.0552610719741	-3.00055701492375	-1.71362032003793	-1.70499577192519	-0.543340460119332	-0.711004528458155
16	AARS	7.53236069341956	7.43839780463248	7.56463951671431	7.64737444299737	7.75102625401385	7.60245733816659	7.00206882378161	7.03812592849416	7.19943681983033	7.30327438462115	7.71540721066329	7.74114504207544	6.84103745441333	6.8404111558956
17	AARS2	3.8592720983277	3.92103177569845	3.95880380990721	4.59150535544101	4.54549823827201	4.5705377104233	4.59097599920856	4.58294418064688	4.19455735024645	4.35376414289798	5.00840116314161	4.98785732571641	4.90402608228339	4.87458384681341
18	AARSD1	4.48913488700344	4.33260349909601	4.3231529638204	4.32491400829592	4.49481552243053	4.32187984308732	4.2040741978015	4.32039761644035	4.0259184407235	3.81793490486591	4.28893755588047	4.36647136778491	4.31963830186007	4.42197766688517
19	AASDH	5.24433618891626	5.33299147552329	5.2357829101929	4.19493306858204	4.07247346889391	4.21627495380865	3.63452099478386	3.58291213062223	3.46416034323418	3.55228464923564	3.73744491633182	3.81990125242087	4.15825251923265	4.07391574615295
20	AASDHPPT	6.41658247467054	6.27653233763455	6.46474796027857	6.50367286558232	6.42028796307277	6.48141087467587	6.25238163494655	6.20449291540027	5.49414410109243	5.5125574154835	5.60891581041522	5.50985761868613	5.56379344048206	5.60232760875748
21	AASS	9.54027403089427	9.41290266460158	9.78582992806483	5.34706788664015	5.2974636034686	5.5232801765282	6.73737491044355	6.73991028490858	6.84172500982404	7.14135835951644	6.64073649022729	6.55700371049091	6.85196217104971	6.83020277271845
22	AATF	5.60579462542513	5.57468738017232	5.60479662908555	6.70340768089719	6.80163850166696	6.8154664820048	6.39273518676357	6.33520126661958	5.93124585080153	5.71213712571588	6.02960597536097	6.05595544019801	5.55136334213338	5.69102937440359
23	AATK	1.12304295114048	1.53582193910731	1.06805013075172	-1.38016793999469	-2.50570876819943	-2.68984167037705	-1.22822405699938	-2.38183338289283	-0.944336539357469	-2.39682223661322	-1.48376861784425	-0.879017537897232	-0.770733991262835	-0.0727950347312879
24	ABAT	3.37400370553978	3.15007964575195	3.50472216358405	1.51181487794524	1.28899723049667	1.35513184224366	1.84245349057024	1.95629164134355	1.48614499336526	1.89263235853335	0.555806588133834	1.14887027392021	2.90580178774853	2.89791804033009
25	ABCA1	4.67488287990804	4.36002646386548	4.85316218503892	2.08521660787369	1.71805904679629	2.06726244815278	5.64128070709794	5.83425816169506	8.05270988668327	8.31660742751306	6.25871559222552	6.24870098775037	8.18953416230511	8.1713323794991
26	ABCA10	-0.233590582897019	-1.18158979233907	-0.656623098282006	-1.24240048466224	-1.6299060710255	-0.126744933820527	0.834658313612302	-0.0476534742049078	1.46623936703366	1.36557357656449	0.962076134328338	0.964556120858258	2.4937042811426	2.18005699426457
27	ABCA11P	2.5707687403711	2.46619391191932	2.74350187447088	2.53887981272486	2.13784147146841	2.03631690644999	2.51658067258467	2.58472675797358	3.01701081496687	2.95528170157643	3.0977957566292	2.86523672289719	2.93182454789169	2.92326861568031
28	ABCA17P	-1.09218216374313	-3.43188851052377	-0.759527728713122	-3.50750269530345	-3.86757957877347	-3.2891496231014	-4.25283506169691	-1.62169078252228	0.266543818728395	0.590007024782746	0.861344842514061	0.262708961961324	-1.80375992528234	-0.232986465649072
29	ABCA2	2.76334285672377	3.22779768865945	2.63849793487559	1.63346685731433	2.11042798398815	2.12118874021116	1.91648619207386	2.36744809222631	2.40232193507132	2.18393597530857	1.84034709651057	1.97294980615042	3.27230507813997	2.64296111104791
30	ABCA3	2.49509356971262	2.42607896348517	2.92571264715033	0.814369512627733	1.19058720540035	0.938201283108988	-0.292807517656547	-0.14149469008596	5.75310487241097	6.05785878052968	5.29998328096498	5.24645663389254	5.24373390240682	5.23831808314387
31	ABCA4	-4.16068412294727	-2.96487543301428	-2.95063578475727	-0.872844801596567	-0.0647513404217349	-0.574301198235796	2.97870105625742	3.12524797802516	6.29076055217653	6.23015525391361	2.05997709142561	1.53611342854458	4.068578221946	3.60658807200309
32	ABCA5	2.02281935774342	2.06435736231542	1.97565044744199	2.55628461924268	2.62190105577367	2.38935812285141	3.09801394428614	2.42047624556921	3.885802192356	4.1725413836089	3.64051647995113	3.43649127023793	3.32837877722353	3.39684611860039
33	ABCA6	-2.97484563324717	-2.07276736241571	-1.82883016769851	-1.86478527267682	-1.8358627784602	-0.795820597828649	-0.851407020534901	-1.11089560483735	2.00530627105315	1.25129492616159	-0.0314289042424348	0.722463984958161	1.44629572048756	1.37426657738892
34	ABCA7	3.34703203714036	3.46008302115968	2.81771428641153	2.45339577666249	1.9175565346529	2.74867081626821	2.76256618501346	3.09702428804371	3.54396464799315	3.46996687452096	2.43073698815045	3.31971297360192	4.0084009394304	3.92216205340042
35	ABCA8	-3.69108547142381	-1.22831867305171	-2.9587799563497	-2.35700812495571	-1.70050075744494	-2.63935864879371	-2.26908398886625	-1.49032076518758	0.783289976548308	-0.169679856157207	-0.216007674660088	-0.274036298048027	1.1387171951142	0.241548066524542
36	ABCA9	-0.108909146344059	-0.649786306990319	-0.140274165449742	0.043984047156697	-0.531172943057491	0.208517917256001	0.742381978382395	1.27673912407681	3.83973142524962	3.82441176994991	1.7254062136725	1.71408531076896	2.1357517464481	1.93865336149284
37	ABCB1	0.252512633814198	0.291794326771605	0.461433535482027	0.217201458176814	-0.382859582297015	-0.924522874714231	0.349133341227171	-0.135131091609711	-1.49251144072561	-0.291774601403969	-1.86225584204594	-0.61294903034138	-1.69327889078877	-2.3207944110859
38	ABCB10	4.53607248909469	4.37118892980339	4.39694690177852	5.59674996084223	5.49776699634484	5.56418034965437	4.92075895888797	5.10207913673397	4.94168832807441	4.96066611774422	5.34978758385172	5.28977384880802	4.71744343272196	4.60902599800468
39	ABCB4	-0.930186213691173	-1.1045726748777	-0.786370196058515	1.11945127932291	-0.111999871541776	1.90304894537486	0.19047431989054	0.234793975668411	-0.424011709851492	0.811997044155175	0.227412550416037	0.905662046276512	0.571997010456341	-0.372069507999838
40	ABCB6	4.19639231658433	3.9712047025738	4.02220528643488	4.50011485389419	4.55324070867453	4.51169555920014	4.85209276738438	4.75222263404315	4.98140821364703	4.83226991692054	4.99225093117608	5.19334354853274	4.59119234375914	4.71454074667476
41	ABCB7	5.51701675281826	5.35993609862204	5.70821778464586	5.15345166797102	4.95717198018006	5.18598825720821	5.21279446153132	5.17453989455712	5.39559182909529	5.42211824958184	5.57418966774053	5.39003674280908	6.02929433490618	5.92946370652016
42	ABCB8	3.29004287922355	3.25065597909702	3.11470551549643	3.91856451405389	4.05227750820007	3.8754749547433	4.25787481624165	4.27663156983679	4.14282952812169	4.27426531879301	4.5104118004359	4.5456796650606	4.78920606516869	4.76217304259173
43	ABCB9	2.06263294338007	2.32431354124986	1.69464065268067	1.11510147073477	0.906817315567805	1.13392752508838	1.68223503627729	1.91273217327007	1.9403467446858	1.30696536613848	2.16960638608731	2.14521424920399	3.02118324797553	2.89382247797889
44	ABCC1	5.44644164847824	5.4706638154605	5.45714630221415	6.40520907370403	6.4924575220463	6.39138219416501	5.83457580136302	5.7329992806652	4.78954982605522	4.99847081363182	5.31572166174002	5.36073913437372	5.31950773431051	5.34108133722806
45	ABCC10	2.95610751747296	3.37679041703806	2.68980025707118	3.8949647133803	3.83879627429536	3.81596338665879	4.47538346106167	4.73159449008265	5.13910863279181	5.04162808712371	4.75602070940674	5.00931490980524	5.66853434248707	5.80391054053819
46	ABCC2	-0.304403836849842	-1.14482939626864	-0.79868650934937	-2.70295864650463	-2.03968548879826	-1.02231541166173	0.454008441768316	0.063973376045952	0.541483469640239	1.11200851879263	0.864837527859643	1.28980995138148	-0.0924052129468389	0.810777319781881
47	ABCC4	3.47337760609169	4.63755581600905	3.78762668286727	5.30090568988674	4.84808914418591	5.24873593846122	4.57083974888952	4.60175323896522	3.75335684385288	3.98196970089058	5.18042095626019	4.69473220067098	4.05363103179646	4.04851719779381
48	ABCC5	5.1889524793628	5.03744713492743	5.13046647447574	5.79232316235057	5.92098422358218	5.84527685119396	5.9005979561335	5.83101839339465	6.03485014926446	6.24592353129972	5.99653866133644	6.00936857288914	6.63432967949299	6.61686400375476
49	ABCC6	1.9223837820557	1.57449063591544	1.23595773617265	0.293430802856167	-0.152333122827144	0.0394591281065563	0.542303021014269	0.154238521640744	-0.488001895573377	-0.602571244298173	-0.0834411608200591	0.37640285959449	0.23301353383311	0.140626867364062
50	ABCC6P1	0.452447978789518	0.0376020945783264	0.652358028610271	-1.81571629490882	-1.55253630060937	-1.34821783756537	-1.02605825433644	-2.46803189581863	-3.12706135887311	-3.2383373683367	-4.13494669115414	-4.75939605797284	-0.73440110355834	-1.64571305759934
51	ABCC9	1.63907200387391	1.67172169249005	1.41086279470791	3.59380499448661	3.24766278689387	3.02789451063351	0.755410074113191	0.16331059681927	-0.399250621789976	-0.163926778185482	-0.626813414730426	-0.484838577827372	2.04364154578369	1.79397423087756
52	ABCD1	2.19885263419766	2.19186308903558	2.2788790132897	4.64219773140965	4.63136254695397	4.61844325480885	3.88187003575695	4.00813560084093	4.75197252639056	4.56667304803244	3.28200263355426	3.19612638984508	3.24443593810893	3.29066725083132
53	ABCD3	6.33685031910635	6.41383340884005	6.44476943276731	6.48022020120637	6.37500288733034	6.4354225353757	5.90841131372316	5.75108986155506	5.76159995149309	5.97275099797593	5.95196335214621	5.96839787410747	5.50067706185252	5.43335442985383
54	ABCD4	5.18667827086553	4.89269003426131	4.98349251030616	5.36211014601611	5.44051910982808	5.23082033157028	5.30763796110206	5.34142370864917	6.09334371861215	6.17618732631918	5.76760369988923	5.77159654885293	6.49939183395073	6.451117666107
55	ABCE1	8.48050070337687	8.36567505275587	8.59870600477449	8.50618498164447	8.41948366430638	8.48047432631608	7.79416361338109	7.78599774686637	7.24941016482729	7.35023449203952	7.90341277920468	7.74786667265689	7.24508988914852	7.20391229037987
56	ABCF1	6.81430005968314	6.72294502599035	6.75642045688607	7.2465927615289	7.41366482964796	7.41980213971398	7.42387481827241	7.38222480872404	6.82752060426104	6.71905318691575	6.84410502898191	6.80834025199068	6.43903898187262	6.5001807250213
57	ABCF2	5.28939072101705	5.32063473010058	5.34949239215909	6.39152048589177	6.46545294576841	6.34100134629743	6.25391342177067	6.27537029260709	5.81717363999687	5.87288337139436	6.10058786709423	6.0446305516758	6.08268713386354	6.17921942939173
58	ABCF3	4.60579312127244	4.79794019195939	4.88838240430923	4.62534929125443	5.18109468906372	4.82033759455465	5.28554095871556	5.23398054472877	5.47456761512543	5.33328949280829	5.2577748392023	5.48155856501253	5.65052965508695	5.75234403728706
59	ABCG1	1.90104431958162	1.92370103846988	1.74471986070394	-3.08574574979782	-2.70350646112898	-1.80799486038282	-0.31408966735951	-0.318472916831261	5.67552651032358	5.63925242515471	2.88982169628559	3.14957201990851	4.33568773005555	4.39013892038626
60	ABCG2	2.52163769131468	2.92492778199346	2.56929286746146	3.81292180393188	3.56442582480951	3.88344659405231	5.14714231247374	5.1490953873809	1.55955278710703	1.96095351025076	1.73846749736057	2.01763977895378	3.26502290742012	3.35124849927756
61	ABCG4	0.171055587657452	0.583394524758469	-0.153453368499277	-2.85428498020553	-2.31686493953998	-1.9932981289241	-1.94168014424205	-2.30857674400013	-1.9948675785854	-2.7749515342813	-1.70996623773267	-0.997394055627811	-2.65316366299223	-2.84961089238721
62	ABCG8	-2.26746317379497	-2.09792798277875	-2.56531067469524	-2.05857365392484	-1.46538912212121	-1.4883320102967	-1.85983526019988	-1.90369171502541	-4.758509012725	1.67339483004269	0.335732011729739	0.503398357048786	0.189539959189738	0.3786426951998
63	ABHD10	5.83924962594828	5.80969968604417	5.68748757517369	4.75604206163693	4.71629044496174	4.74492763884438	4.97340748359547	4.86933342886451	4.23837565662933	4.385783835538	4.92214094294125	4.78570534897658	4.80384106716431	4.82287758263166
64	ABHD11	2.72737646174762	2.60262239092557	2.54778608673172	2.59144544172529	2.80128251157132	2.62811524204167	3.33260119452559	3.37775862681433	2.61390462011058	2.6720548176037	2.24607484154784	2.28469548684992	1.54530799109965	1.61530287798524
65	ABHD12	5.21410395501674	5.15207014873344	5.13400872526028	5.49166552884283	5.66377893056314	5.61322825724113	5.42720828024982	5.4533013189492	4.9063571859385	4.7985830181578	4.86497672892144	4.96288927368346	4.55752069411753	4.64699472338903
66	ABHD12B	5.95543185377544	5.88691922999701	5.94829936893726	3.79316698741477	3.91024527147752	3.87060766579253	0.689331993703016	0.374450945099192	0.411162931397129	0.976103595584544	0.204177567254216	-0.0513917593047677	1.60287576759386	1.49229377073188
67	ABHD13	5.89669054624196	5.89689520118627	5.85926276573908	5.19320243618039	4.83764703904328	5.19762070844814	5.29391422435243	5.20244040255385	5.54461297736076	5.71147567251459	5.4000251084202	5.23007367152921	5.10149709415575	5.08723555445166
68	ABHD14A	1.39047748579691	1.30505260767243	1.12392663714172	0.91357188232976	0.809509089536519	0.75139195033166	2.34108085088869	2.22169964082021	3.05411319476567	2.79657206069719	2.43478279134017	2.58451792646987	3.5984099074229	3.73743807470091
69	ABHD14A-ACY1	-2.4560716451249	-1.64761071725947	-1.78436334323955	-1.33872816794668	-1.07556660595293	-0.592619734584334	0.542681866774493	-0.375977672480027	-0.303073599317329	-0.837977330962815	-1.49650938299505	-1.06591912716212	0.827109695057322	0.368154221240411
70	ABHD14B	1.88721138222231	1.74661021311516	1.58326554153694	1.66000370080845	1.72720100176185	1.76929748432812	2.00309256541671	1.93630423856367	2.67451799035659	2.35102631573856	2.01495878881222	2.38529957427646	4.53460154646356	4.54649628904328
71	ABHD15	1.06569241506369	1.05513314367685	0.926497633870136	0.687811257350165	0.727959574491391	0.46386008522902	0.771057496471535	0.598649367751223	2.30516139273233	2.07301662497792	1.60043066213373	1.67613904550448	2.09065914576465	2.13624937041556
72	ABHD16A	4.15676909122099	4.15390502579348	3.72029945094339	5.59747533624051	5.61576247835699	5.56982691538012	5.52185737057045	5.59791021351251	5.60809632921689	5.57445660409108	5.83322742294327	5.8224764488526	5.81846091783609	5.75433550806673
73	ABHD16B	-0.252250245319158	-0.171600268298273	-0.526254285892892	-0.55636675718484	-0.866773762073382	-0.362004571356897	-0.395673241295943	0.310488331255341	0.228094989706134	0.323972611433959	0.191251887010453	0.117545247720964	0.575022161368625	0.769228568825899
74	ABHD17A	5.79136222712687	6.11206923459911	5.44457750544894	5.55472841963113	5.37476634363972	5.40958066260497	6.38035141084254	6.52702543846132	7.90125674799157	7.58068832372461	7.29714224870109	7.40269843800123	6.88167892640157	6.87946403470206
75	ABHD17B	5.9578136217129	5.88317586485418	6.03664820514501	5.56955847976811	5.4671764875458	5.57923500904781	5.18174138371642	5.13830474997212	5.09526286380875	5.11140668310942	4.90483891966287	4.63900483044516	5.14774369703685	5.0107854591717
76	ABHD17C	4.53255781700534	4.48982902984922	4.4863966254982	4.38163080145898	4.49199941057061	4.55547809897664	4.65771679653422	4.23618578718036	3.18426863559878	3.26208784398473	3.07573340439754	2.86928653533655	1.44088375091111	1.67285514073454
77	ABHD18	3.75308470741209	3.85257384201536	3.87823653498829	2.7603269804547	2.82267947067924	2.93906663382683	2.56212251372121	2.85091630193896	3.22780494475716	3.08131530426185	3.01706522843154	3.05653215231806	3.307256090492	3.30038784182892
78	ABHD2	4.83063507610333	4.54788994544237	5.00932628874569	5.022313350279	5.11133612654252	5.00825342253666	5.51436146644402	5.48734212160406	5.32580497750966	5.83696360207058	6.06322826392067	6.17470115992635	6.08853128918781	6.22013607239505
79	ABHD3	3.28695383581	3.04754442351903	2.70046740468681	3.79657529587003	3.56372406085291	3.82639971695638	3.74323328095085	3.85133236024783	4.00005911209442	3.96868848781933	4.34166110131358	4.28428394413846	3.57305028772248	3.55798635069392
80	ABHD4	4.8489293031605	4.95994900983791	4.92051367624124	6.52450113801918	6.46466745983207	6.62596828337008	5.75541714390774	6.10667776097278	6.25085621701079	6.23805569350153	6.71591648751454	6.8184398538896	7.65551593661216	7.7316943067478
81	ABHD5	1.87688067699382	2.05478123254752	1.74556233998973	1.99537589969607	1.57734413837557	2.05493366163055	1.06951283850902	1.57975727549216	1.64925308289569	1.68334859722134	2.42766673460013	2.53004437297098	0.951918407657565	0.527820961895083
82	ABHD6	2.53722446249621	2.51758858677165	2.38372873320129	2.58643811892696	2.64697711710048	2.71467163451923	1.57181473969395	1.71519231874849	2.05486478948188	2.46671482434018	2.1389812373389	2.23861282325597	3.30948785279912	3.33058014359155
83	ABHD8	3.06820507077459	3.02770159804609	2.52253409467295	2.22240290349281	2.40765556526671	2.25240103025048	1.1978124277937	1.00035724731019	2.07423434763353	2.12486007484188	1.79298944368956	1.76400588152834	2.72170377526691	2.65126321210511
84	ABI1	5.42971969862149	5.44004204227441	5.5364070587751	5.41157464355425	5.55483767199449	5.43987145805024	6.18284612646865	6.19609908715238	6.78456707824264	6.76072242097889	6.62470749013587	6.58338712537038	6.6633370459296	6.68246385987801
85	ABI2	6.59426444466303	6.38867420287752	6.76975372939088	6.77721019728577	6.99739775773333	7.0688825703463	6.99077327742524	7.05412875443232	7.08324748141197	7.34901371906235	7.15628066612912	7.19466170732634	7.73915811863658	7.88268961740344
86	ABI3	1.29456101424664	0.99288484592136	1.01171277327819	1.2794582741316	1.01219449487566	0.89321284239498	4.3142895008738	4.21790479482799	6.21522618261571	5.96342401758603	5.7887376158944	5.80059360474628	3.76091325684357	3.78396238783738
87	ABI3BP	0.240676682605967	0.202141207672774	0.682655541079653	-0.402752272829389	-0.128425990922124	0.617504129984433	0.94563700633321	-0.30526762691765	-0.233613076980555	0.368510388638118	-0.404636575168594	-0.874636851536114	0.752504940094117	0.966773447380647
88	ABL1	6.40142117519723	6.33241794775224	6.52427204403699	6.93182438008356	6.93556583687685	6.87327156204919	7.15934582409086	7.22142034333888	6.93537804761128	7.30707416058717	7.42784901634499	7.37413453286799	7.83023737812858	7.95593518820596
89	ABL2	4.32012773869072	4.29572914570951	4.80889095351026	5.05460057863869	4.83156339219048	4.88045922855577	7.28639072628957	7.22895500630418	8.25309828888455	8.85842789667209	6.22072619014625	6.30326021652727	5.41207401666377	5.447887110989
90	ABLIM1	5.1658655882447	4.92863628675949	5.42828441218233	8.43940014459734	8.64787909371124	8.5208454304814	5.13338690791901	5.06132745647624	4.60723749118604	5.11111302464936	5.05669490429885	5.04518666243115	7.0569029826598	7.07042185642069
91	ABLIM2	0.0685320247584012	-0.278431094357969	0.848730062842403	-2.93175656249616	-2.24639331974055	-2.72210569108754	-3.19609616393693	-3.5110759867168	-2.58607162790513	-2.21411041480262	-1.3612878632909	-1.54293824036298	0.342869306498747	0.708726520697638
92	ABLIM3	-0.543489716497221	-0.619575626328296	-0.980816795986573	-0.866159881255062	-1.17296252341417	-1.33279695121828	0.387424146514011	-0.0941246299133928	4.30812932771116	4.23977595450609	3.28448784913879	3.31555058617878	2.82516879126396	2.71845288293013
93	ABO	-0.787524154021431	-0.282231894243567	-0.708695043650711	-0.592572315628554	-0.22377466921226	0.31154620325303	0.521719815197341	0.14897091271781	1.70012057636175	2.06928760943747	0.0701062798307233	-0.103110348485748	1.11959426469718	0.265928403242807
94	ABR	4.8909613489647	4.56959602838086	5.05150405329304	4.16562205784408	4.10495287593377	4.28596724079341	5.50780510173016	5.30324898863881	5.5876231191474	5.74730641128123	5.87486642762993	5.75694549666947	6.17487935511021	6.17761254493698
95	ABRACL	7.17379419770163	7.0319848515791	7.1501801608152	7.25156227358716	7.10236712110168	7.21614168990129	6.76411056663919	6.62876334701266	6.74000242572145	6.5417778135599	6.39911701891833	6.33318074296706	5.78567333678272	5.77043210119932
96	ABT1	5.73975684514276	5.77586553748405	5.53052638622443	5.44737651483702	5.35797642820499	5.28570530285263	5.55016249255188	5.5706149634069	5.33185927995222	5.07133620205328	5.43935137795298	5.49020085169463	4.86575432041945	4.86246700190351
97	ABTB1	1.46383195781751	1.33639506615592	1.51751612052592	-0.0945370170961387	0.711366088180993	-0.148703265108046	3.17761964438461	3.16153644677945	4.18855616701571	4.17407775859814	3.16381106431358	3.42688584617423	1.08164098961766	0.90817817577561
98	ABTB2	2.87280902812851	2.94353105942809	3.03214767986908	3.99410609753231	4.16606205688132	4.07499120828258	4.07858145648799	4.05297316131177	7.02846109916014	7.08505812895809	3.64922429000925	3.66243471545909	2.64947979164118	2.69053853568199
99	AC000367.1	-0.886242559327106	-0.790946905903018	-0.908319489816684	1.26535394799864	1.19362295284983	1.03876711894742	-0.285086555427326	-0.222884048770637	-0.244615908802473	-0.0304554429049905	-0.564355594187128	-0.860798051021511	0.408221242668643	-0.0467380714329846
100	AC002398.9	-1.32161818444375	-1.12839442885151	-1.75540097948202	-0.322306834516812	-0.88787531173889	-0.291776020187231	-1.91019384056058	-1.05504580933093	-0.841990116216039	-0.353309746042978	-0.936351655177638	-0.802671410104046	0.564462955396228	0.403095082607813
101	AC002480.5	-0.0517560512367468	0.64027210711935	0.658115104590651	-2.21473398420132	-1.824502369709	-2.5272508935085	-1.48154145450685	-0.831909485512952	-2.63444315993778	-4.75939605797285	-1.34853107716188	-1.17015335283814	-4.23637823733306	-4.75939605797284
102	AC003005.4	-2.58592749375327	-0.866887499142013	-1.68817237323192	-4.75939605797285	-3.73759083506496	-4.75939605797285	-0.264749131336114	-0.378967952340772	-0.621251666872985	0.285439042426127	-0.474836579577266	-1.05619872394135	-1.17022664831833	0.198653642510062
103	AC004057.1	7.2852307472218	7.3233459847538	7.19859960357982	7.32934413745556	7.44663173664929	7.21324908506474	6.60829869686012	6.54742122645625	6.97538761662556	6.54147302979741	6.79774330765621	6.85783996989186	5.9918230025735	6.01444078248856
104	AC004381.6	1.68421879902481	1.51103929253711	2.0414466645438	2.12223039820516	1.94912559418222	2.25175204202232	2.1854725506366	2.21643852459992	1.31012109853875	1.86199482339915	1.88655772439131	1.68449107884043	1.32549301246913	1.40039828649992
105	AC004893.11	2.64107551157566	2.84400514405556	2.11599856182025	3.66395126690781	3.77257339672656	4.20004414744962	3.51931742890537	3.85349222562253	4.49383769949731	2.99370802262325	3.89685981298726	4.00807203926216	4.0631727816022	3.79077428147069
106	AC004980.7	0.267900207259135	-0.310726453645389	0.393181969609709	1.05716926940308	0.450788478345674	0.888770084763003	1.20700608437979	1.58277325120433	1.12290891563856	1.42428293152386	0.97684185097414	1.04814352012812	2.40924892182233	2.30067704693059
107	AC005077.14	-0.495371886797143	-0.541678422431691	-0.61630239515315	0.127150278589194	0.191036890268685	0.197679546390745	-0.432591284980128	-0.516676736637056	-0.688634996419553	-0.912058460448891	-1.40018202574569	-0.785624504644897	0.24331864209025	0.210734358803102
108	AC005154.7	-3.74388172847679	-3.26100099231781	-4.11373523320135	-4.18912997692916	-4.11939842078819	-3.58500879136177	-3.34231478743279	-4.20993486594795	-2.99092592827569	-2.71456632241575	-2.7105532803871	-2.22974194793164	-0.0862071977034109	0.0948758760419032
109	AC005307.3	0.484563646788267	0.404433299968205	0.308299481612717	0.467586116816022	0.209954157765721	0.674103810817422	-0.313126375391974	-0.129519445475415	-0.768069158308897	-0.766867406652339	-0.071204766204316	-0.248761539784767	-3.10977442922748	-3.31322864732496
110	AC005682.6	0.114004491310899	-0.100646612400661	0.296992582003946	-0.594824544705898	-0.370690339814314	-0.496886681506969	-0.600198829280675	-0.830752133703186	-1.0063869519367	-2.06249404016963	-1.34912896745536	-1.16985109052969	-0.811989301437301	-0.892382168282568
111	AC005943.2	2.71926008263616	3.43432959791021	2.65174873816776	3.12511813588853	3.12407656924431	2.36066499833301	2.6302394755232	2.73103315007029	1.60617688211228	1.87781537860553	2.3271151590858	2.2593859196544	2.60673942671927	2.51586563267542
112	AC006011.4	0.692116083299402	0.680782122826471	-0.774103475448868	1.16859330337058	1.0208249334535	0.510998035262978	0.040689722599096	0.892340288851532	0.710095957265786	0.605866433554212	0.694294399948713	0.51326332213075	-0.247580455029286	-0.291342236787956
113	AC006116.27	0.471548453949048	0.542904134281681	1.31879156797083	1.15467173126572	0.182220716221439	-0.799240670184089	0.464353401253618	-4.75938790876226	0.405565450911377	-4.75939457267401	0.00336423547050282	-0.646324931373733	-0.25991517669467	0.604627390110651
114	AC006449.1	-4.75939605797285	-4.60064300279459	-2.64736507277211	0.0924082931236248	-0.412351669927145	-0.377975289790128	-2.3375037904346	-0.694167129879306	0.803876291610877	0.487071539219665	-0.818568263007759	0.214209226093586	-0.142794755600488	0.209549354916506
115	AC006538.4	0.446032433163706	0.739898121405165	0.823955802322723	0.802638808130559	1.24291699838018	1.07989751477934	0.592300644927792	0.385495406752925	0.615458053148726	0.429659903932564	0.18490434100458	0.642277366942422	-0.105421760852901	0.103168915345249
116	AC006978.6	2.42098102315503	2.28444141121503	2.31944145117812	1.01348120070127	1.19368544761471	0.919235844495718	0.929202463417408	1.16243708249241	1.70753978351577	1.48805867169835	1.42979655018047	1.44120852019513	1.28772928587911	1.40934725204139
117	AC007040.11	-1.97420163272545	-1.78774784525633	-0.600024520577321	-1.86884904349115	-2.38400718065141	-1.43660129952702	-0.21393459023027	-0.985750655941854	0.444999566508258	0.951013790128595	0.359888944577968	-0.0980784144943573	-0.599424652508694	-0.990103093061729
118	AC007192.4	-0.555893393923173	-0.500234443107921	-1.99437995466961	-0.569718073877576	0.385178360018372	-1.1688701226298	-0.79992977286757	-1.57861406491156	-0.268793824643995	-4.759393854164	-1.28924280823609	-4.75939605797284	0.265434649923221	-1.60795935039582
119	AC007325.2	3.39614464203299	3.41943964962948	3.15291340919662	1.79840482164391	1.92820739012487	1.75569773339493	-2.18483215811377	-2.65840885512336	-3.69112224213798	-4.75939605797285	-3.83059897461284	-4.07603248651987	-1.33906047913667	-1.04628461239801
120	AC007325.4	-0.459935393321282	-1.03758197967217	-0.801253664363067	-1.07375587230554	-0.525787987053675	-0.957683931027579	-0.738083740782207	-1.19198716277396	-1.6097858678579	-0.893176704563886	-1.61253198559417	-2.72538795866023	2.22809751566719	2.45754255248009
121	AC009014.3	-3.16352175632353	-2.06782798325576	-1.92759454595031	-0.63377316669815	-0.575245476089157	0.199626748710378	-0.118482230080864	0.0760952001981254	-3.78873182669925	-4.75939605797285	-4.33307976457563	-3.39376413336715	-1.84112346386523	-1.92291514829344
122	AC009133.22	1.98041968093009	1.83800907673408	1.78865523826179	1.19910484217677	0.67929654857036	1.34766612513271	1.50841609643677	1.11211738149052	-1.27275378191422	-1.34637330021312	0.45531314617686	0.354282087695898	2.21843332884082	2.17831346989515
123	AC009133.23	3.69197753145692	3.56770051391206	3.56140050501442	2.76802106891433	3.06658622775879	2.57881444514187	3.2875894081526	3.4261430174003	2.81908982080204	2.46747278505591	3.13812314220891	2.9383550442208	2.99784556163216	2.65779869138974
124	AC009336.19	-4.75939605797285	-4.75939605797284	-4.75939605797284	-0.988782145710563	-1.24260231120525	-1.23006954003205	0.282487624751225	0.316714388616989	-1.33112028910002	-1.38698574172308	-3.92530204117173	-4.75939605797284	-1.75807773192782	-1.65958956018895
125	AC010642.1	-0.875004628764307	-0.553568467975641	-0.945306440778164	0.977251099334922	0.918911978336244	0.565343874019987	0.0356776320277338	0.962786326019224	-0.0154595532296128	0.869777725551137	0.810689930787476	0.827866812878655	0.680210388890668	0.98907399049347
126	AC010970.2	8.58962434040065	8.14024085319957	8.21897177158361	8.81688153120938	8.41234118569718	8.04913252436585	8.13036023693924	8.33297811314996	8.40976265867078	7.97027051881472	7.53925817189889	7.93842789662736	7.4735845584591	7.5080518000472
127	AC011043.1	7.13484831336749	7.1293702278826	7.07900677470205	6.54015992529888	6.36346103294465	6.5613957331184	6.49543574781401	6.42840372946292	6.60247921785139	6.49332539346923	6.70035127278308	6.6026540915099	6.2277949907274	6.1756044405132
128	AC011290.5	-0.888286841497797	-1.94099207080064	-1.29399891934038	-1.55688027181399	-0.619769005431501	-1.13565836017889	0.136404655949606	0.224652958096576	-1.10701462214761	-0.488175988944749	-1.04784680918477	-1.23330370058211	0.0291571674296071	0.11533147482661
129	AC012314.1	1.7880013024644	2.08690785214294	1.74558585758076	1.16474139272641	1.32929031555754	1.15418183048538	0.573007525166735	0.653025785317911	1.41112765125464	0.90189192278704	1.00222181928696	1.18983228093428	1.10792078653226	1.132537831718
130	AC012314.10	1.7880013024644	2.08690785214294	1.74558585758076	1.16474139272641	1.32929031555754	1.15418183048538	0.573007525166735	0.653025785317911	1.41112765125464	0.90189192278704	1.00222181928696	1.18983228093428	1.10792078653226	1.132537831718
131	AC012314.11	2.65302787196005	3.72245922879297	2.19631342170001	2.31489046462617	2.79038488689278	2.62692469590016	2.11955185410286	2.31852944950929	1.73275763784051	1.25636757939304	1.54468053091482	2.48800089524644	2.35292578412529	2.83738003735777
132	AC012314.12	2.65302787196005	3.72245922879297	2.19631342170001	2.31489046462617	2.79038488689278	2.62692469590016	2.11955185410286	2.31852944950929	1.73275763784051	1.25636757939304	1.54468053091482	2.48800089524644	2.35292578412529	2.83738003735777
133	AC012314.13	1.7880013024644	2.08690785214294	1.74558585758076	1.16474139272641	1.32929031555754	1.15418183048538	0.573007525166735	0.653025785317911	1.41112765125464	0.90189192278704	1.00222181928696	1.18983228093428	1.10792078653226	1.132537831718
134	AC012314.14	2.65302787196005	3.72245922879297	2.19631342170001	2.31489046462617	2.79038488689278	2.62692469590016	2.11955185410286	2.31852944950929	1.73275763784051	1.25636757939304	1.54468053091482	2.48800089524644	2.35292578412529	2.83738003735777
135	AC012314.15	1.7880013024644	2.08690785214294	1.74558585758076	1.16474139272641	1.32929031555754	1.15418183048538	0.573007525166735	0.653025785317911	1.41112765125464	0.90189192278704	1.00222181928696	1.18983228093428	1.10792078653226	1.132537831718
136	AC012314.2	2.65302787196005	3.72245922879297	2.19631342170001	2.31489046462617	2.79038488689278	2.62692469590016	2.11955185410286	2.31852944950929	1.73275763784051	1.25636757939304	1.54468053091482	2.48800089524644	2.35292578412529	2.83738003735777
137	AC012314.3	1.7880013024644	2.08690785214294	1.74558585758076	1.16474139272641	1.32929031555754	1.15418183048538	0.573007525166735	0.653025785317911	1.41112765125464	0.90189192278704	1.00222181928696	1.18983228093428	1.10792078653226	1.132537831718
138	AC012314.4	2.65302787196005	3.72245922879297	2.19631342170001	2.31489046462617	2.79038488689278	2.62692469590016	2.11955185410286	2.31852944950929	1.73275763784051	1.25636757939304	1.54468053091482	2.48800089524644	2.35292578412529	2.83738003735777
139	AC012314.5	2.65302787196005	3.72245922879297	2.19631342170001	2.31489046462617	2.79038488689278	2.62692469590016	2.11955185410286	2.31852944950929	1.73275763784051	1.25636757939304	1.54468053091482	2.48800089524644	2.35292578412529	2.83738003735777
140	AC012314.6	1.7880013024644	2.08690785214294	1.74558585758076	1.16474139272641	1.32929031555754	1.15418183048538	0.573007525166735	0.653025785317911	1.41112765125464	0.90189192278704	1.00222181928696	1.18983228093428	1.10792078653226	1.132537831718
141	AC012314.7	1.7880013024644	2.08690785214294	1.74558585758076	1.16474139272641	1.32929031555754	1.15418183048538	0.573007525166735	0.653025785317911	1.41112765125464	0.90189192278704	1.00222181928696	1.18983228093428	1.10792078653226	1.132537831718
142	AC012314.9	1.7880013024644	2.08690785214294	1.74558585758076	1.16474139272641	1.32929031555754	1.15418183048538	0.573007525166735	0.653025785317911	1.41112765125464	0.90189192278704	1.00222181928696	1.18983228093428	1.10792078653226	1.132537831718
143	AC012512.1	-1.35633958755468	-1.42832499074102	-1.44749883506181	-1.48556149040358	-1.16573445118524	-1.37554122218685	0.522954051779098	0.504443297106103	0.476814197987196	-0.200142530530487	-1.43735780520973	-0.603738958432564	-4.23728226338749	-4.75939605797284
144	AC013264.1	-3.54448658593072	-1.94063528678665	-2.3720885761512	0.87666905863418	0.586073424246155	0.822120936113041	-0.379574461843102	0.351222843792685	-2.30236683039371	-0.85476123469718	-0.0633156561865526	0.782141081349431	-0.23433544640814	-0.112975750024578
145	AC013461.1	3.92491640667432	3.7865206734141	4.01739683771262	4.04179914958364	4.17330964106711	4.17843322446339	4.64417126029224	4.50175805151426	5.53188633956797	5.85940708720965	5.66251136235572	5.51517412007939	4.50838995809633	4.41498127254465
146	AC024560.3	3.33608459040137	3.42968146688593	3.51841386572807	3.16273536224651	3.25611348256699	3.40090921858124	3.56357473587704	3.49387717208668	3.55662646987877	3.95874570951413	3.80695234914053	3.76376176622459	4.20711623270006	4.22744574906839
147	AC025335.1	-1.05681801451388	-1.23283958433541	-0.60672766572354	-0.814393719382994	-0.624049129697076	-1.35323491606711	-0.815061180177348	-0.604416779958357	-1.27203457077661	-1.48632568885213	-0.808260064117642	-0.718868840156689	0.318322015272282	0.322974366487686
148	AC026348.1	-2.42244715845363	-0.946208810217974	-0.519912209755428	0.372213935698166	0.206187414234946	0.356259705752032	1.22549477836975	0.912742542357992	0.587129586322077	0.565675221050272	0.754525563602095	0.689836472448692	3.17011985656784	3.18045986684044
149	AC027612.6	-0.935024285064546	-0.425530470092215	-0.564256340106978	0.509694806627551	0.745577704220367	0.714397810709361	2.00767782231799	1.48549831758999	1.69388749284698	1.85543893604194	2.35969785344213	2.61490373422105	2.78270866390302	2.53546439729133
150	AC068134.10	-1.15733186834597	-0.58047496831538	-1.43417637608482	0.292073704415812	0.0423772260376824	0.229191378213694	-0.0180353377390518	-0.664603622904583	0.637096963616304	-0.111625509399683	0.539252244446495	0.392860732321517	0.394845908869954	0.0888532789984507
151	AC068279.3	-1.28685076951747	-0.859411396583696	-2.16966983494198	-1.71610256156981	-1.72304215084164	-1.06466582229933	-0.153440830785869	0.000277749148945372	-1.00151897314521	-0.582690728737849	-0.804655915478435	-0.690859172229184	1.12551891209626	0.748999840588541
152	AC069282.6	-0.388967705462308	-0.754680551259063	-0.0166204643214496	0.817309194895316	0.240113891137833	0.679908153807916	0.61606778904632	1.00277380939977	1.210882688237	0.549819432266474	0.987464538045795	0.653707532415412	0.199435623228876	-0.350349105922869
153	AC074141.3	1.67570850466586	1.74645009799635	1.64324204728696	0.605405133029154	0.430910794197383	1.05308327051383	0.378346840078278	-0.119121781304538	-0.858501606290514	-0.905886071658172	-0.845594601812747	-0.561598086103481	0.717747368423581	0.106353892494838
154	AC083899.3	1.09191311409799	0.969476714478697	1.21645200612368	1.42584398154798	1.52271176603386	1.41475347220142	0.634139895484869	0.825111903548017	2.09268377310988	2.13567149679056	2.06240085042871	2.38574183079306	1.35973156468203	1.28781212357909
155	AC084219.2	1.6437494938059	1.43910062740128	1.71491987114129	0.946448647070774	1.03539122503755	0.983410185742281	1.10702047205048	0.648066046554106	1.06662540001642	1.87589922428469	0.996919997257377	0.879504423121013	1.54878327365315	1.49688971710209
156	AC092566.1	-4.75939605797285	-4.75939605797284	-4.75939605797284	-4.75939605797285	-3.68501504114213	-4.75939605797285	-0.316788152160083	-0.145887793041196	-1.91494443715232	-1.30461724736935	0.678045173405145	0.529696175088877	-4.75939605797284	-4.75939605797284
157	AC092835.2	-0.410094955725065	-1.19667944176403	0.378326439143065	0.422003756971089	0.632691648690246	0.682603011486766	0.991187760970022	0.317466267354183	-0.804595853623297	1.13148986843843	-0.139731840470316	-0.0389758033948217	1.31770886192113	0.734651406086883
158	AC093323.3	4.72166786328785	4.78651369267592	4.61487421009611	3.83452540095657	3.87485232494343	3.80400181225004	2.99425098185905	2.94381203807673	3.30591434787723	2.99646228727503	3.54829280474002	3.57817231235319	3.43232313995606	3.52178195230673
159	AC093616.4	-3.29798780453674	-2.2753413199672	-2.48260436333401	-2.37308499597659	-3.12509786838258	-4.75939605797285	-3.18929307010764	-1.77719587852448	0.580925777497207	0.668863549958912	-0.153681182811259	0.261926408188768	-0.992818293651468	-0.81245503298147
160	AC093642.5	-0.405601321999973	-0.395129387556575	-0.213001091490806	-0.484251129871878	-0.391262151390842	-0.256442508082868	-1.31746331083826	-0.592032769898403	0.626412118883678	0.970098147925187	0.343316939925048	-0.558651439326566	0.897305831549048	1.19630257585127
161	AC093838.4	3.37945219988092	3.64332565584343	3.2486258008263	4.08473665559338	4.23480145295225	4.20296571271213	4.25903119044702	4.34168706084396	4.52649657773569	4.44743531042098	4.40030793801561	4.50761246416782	4.04619400948421	4.15346731079622
162	AC104304.4	2.76958546328469	2.45922349692965	2.46189664382972	2.13981878577337	2.01812642225199	2.00005338552311	-2.68536898450941	-1.0073386517192	-0.314583815234744	-1.27190874420621	-3.20215382277183	-4.57014149791324	-4.50794852638522	-3.99182583473085
163	AC108463.2	-2.43448541723582	-2.10397372401307	-2.46277229290178	-1.71586488427039	-3.68468338572404	-2.48661675846701	-0.614899720962915	-0.523706750061259	2.16740371433863	2.17329181060712	2.28362605696936	1.93286046967463	0.282154941337903	0.0861427599605805
164	AC108938.5	-3.13046504082866	-4.75939605797284	-3.53068369672649	-3.28910313503799	-4.75939605797284	-3.17626838126392	-2.21329290195215	-4.75939605797284	2.09983754739796	1.61607081595519	-1.44585073558846	-4.75939605797284	-0.91665304755771	-0.555913547489625
165	AC109631.1	-0.888518182737067	-0.982271158263793	-0.655739102530929	-1.71566451939474	-0.921408851680221	-0.749796005734008	-0.477679732343878	-0.559782096964219	-1.80403229687285	-0.399382532347801	-0.484173964929702	-0.10335043441369	-0.0163284548396404	0.422416177115054
166	AC109829.1	-1.87059178905346	-0.957885279520693	-1.12505082331505	-0.07458948769491	0.0569543594776393	-0.488093218938096	0.365755081207936	-0.212227278467402	-0.801695918280002	-1.02565723363878	-0.170200153108064	-0.182658833116285	0.570007093709764	0.64974622488205
167	AC112198.1	-2.57595728551863	-3.26268442896691	-3.6816540098216	-2.2119268227874	-1.82415787161959	-2.02954475713997	-4.75939605797285	-3.81821087104475	1.84338778801417	1.43887502373311	-4.75939605797284	-3.72324629987388	-3.85239729612781	-3.29429454803308
168	AC112497.1	0.129546158550753	0.286989391945842	0.290225977446938	1.23332849654126	1.18559805552801	1.16040446299206	1.53403999049431	2.01331947633597	1.33946294603474	1.2334975923628	1.0325124672879	1.21979125753119	0.719331830209128	0.589592187078039
169	AC125232.1	4.70103504098508	4.7255048006876	4.67487720356376	3.40858951590799	3.55881628003017	3.19966287081866	3.13087969856959	3.2261437179305	5.50310320263032	5.38492441480563	3.58482915008131	3.58099705355492	3.69463166789527	3.61049009680238
170	AC138969.4	4.24767097989812	3.90082504816726	4.13621163154593	4.58483121146171	4.98039525990909	4.81634560286057	5.32064805149025	5.1193642149648	5.57323286626482	5.32449649325594	5.15627776997197	5.24389149276942	5.51035247252841	5.56214856233515
171	AC141586.5	2.15299315353529	2.20718708754187	2.47235759766294	3.10586183329634	2.99363877350419	3.14049068094376	3.45577485642755	3.16916118415282	2.99601965068385	3.32684955706646	2.7027848770327	2.57953844844565	3.38460019221005	3.65253487784293
172	AC240274.1	1.22646130620146	1.24356982872937	1.46651048999374	3.44236101444715	3.49060368964879	3.42555343529752	3.25644421350393	3.22485505494479	3.92848805696328	4.23823398872434	3.62227960633586	3.76888836714835	5.16337919145416	5.11101180931056
173	AC243734.1	-1.74232860936709	-0.0409398692534693	-4.75939605797284	0.104648255917557	1.50722637935656	-4.75939605797285	-2.41784021677601	-1.76508081881891	-4.75939605797284	-4.75939605797285	-4.75939605797284	-4.75939605797284	-4.75939605797284	-4.75939605797284
174	AC255361.1	1.29516601066893	1.39139072654834	1.24777557738438	2.02493519935349	2.09103853724087	2.07853611721088	4.53461177805332	4.70645569114809	7.0086083064803	7.20016896114482	7.07698172233866	7.06851996477934	7.22095143857711	7.15217034074345
175	ACAA1	4.75308172579544	4.85788018244743	4.60468580991397	5.09314072156267	5.03982567589668	4.97207242453426	4.9263543846812	4.93883063599945	5.53079982806924	5.36010173973829	5.06828121209209	5.06502262582371	5.70101371908225	5.71992352388315
176	ACAA2	7.42844614797996	7.35673865437208	7.32922534145851	7.37394409968497	7.43012116171782	7.37298338224615	6.84416775944806	6.76080275568912	5.95535575676569	5.88312772588645	6.37856254903805	6.27502785928846	5.65281597008359	5.69177661451386
177	ACACA	6.90951701880856	6.72860525230815	7.04629623567288	7.56548699017164	7.74962816519449	7.59783527167424	7.10673327688172	7.23311438978449	7.12766366262843	7.20115888802913	7.79838531902358	7.78598431179555	7.42458512330582	7.32350300932858
178	ACACB	2.62123460370545	2.61160250043882	2.66570983573505	1.8364121915351	1.50592880546725	1.5068081294124	2.15627645370669	2.60471138232266	2.03532128576762	2.47303031113437	2.12335640151934	2.21682197852519	3.72932334348764	3.15613589455843
179	ACAD10	2.68038724871848	2.44352144792668	3.31158898433888	2.76191132275706	3.23933306143647	2.99877283805304	3.45715988381923	3.40013139795911	3.41172516845008	3.64116671122226	3.56258400347317	3.51351959762042	4.84773355677918	4.94687172728724
180	ACAD11	4.03462920904443	4.10912772064917	4.1748698513688	4.27846157729985	4.21903678762954	4.12492541221309	3.10692109751525	3.00276254557312	3.33976963538174	3.42662344211705	3.58499562554339	3.73357401238327	4.2144563454397	4.23873332917781
181	ACAD8	5.73499967999409	5.69792063583874	5.83077933778693	3.88848405135246	4.01947129603285	4.00527566067259	4.31555791125813	4.20052157365373	5.10285916299939	4.93398678793955	4.91826899064613	5.00329526076816	5.12258557209214	5.20647374779382
182	ACAD9	3.82783247505068	3.67933867061719	3.60139630208995	4.2619879436469	4.50504709829226	4.31793453564624	4.90413988678312	4.95146044099334	5.04116599384599	5.00337426657978	5.33060888220482	5.41000930204201	5.61114583988028	5.60301197006948
183	ACADM	6.97751555363767	6.85273044792202	6.87369281540117	6.42789954352041	6.2561336674572	6.40654471371199	6.51981161103705	6.53103745128355	5.83433630214105	5.83062951002175	6.39116846443406	6.27895005520957	5.91176009930468	5.907666060276
184	ACADS	1.68693802913273	1.88496855696763	1.61890528042245	0.691678961362021	0.703248187192007	0.170753564448087	0.304859503837428	0.320193709509074	1.05905275058923	0.945598909591535	0.756021991804473	0.528391502710892	2.16421959729448	2.12716702738154
185	ACADSB	4.82174972151118	4.71373472662674	4.88602090482078	3.72497187406855	3.84504019753103	4.04596286817594	4.09621163552256	4.09479874022565	3.16814904468161	3.38788236402173	3.50036768228372	3.33717792326937	4.81506487919941	5.00590259537746
186	ACADVL	5.75777649806453	5.94463451168519	5.56810881904284	5.97862871339801	6.01887255502277	5.90669874243634	6.94853901289421	6.85743243693202	6.94314934930639	6.87852673581736	6.67929440975468	6.76014899631212	7.17091952127396	7.09118340902628
187	ACAN	0.595611983730444	0.28340181521403	0.638475406721786	-1.36524099452681	-0.86529522849835	-1.31802194039079	1.69620638261931	1.28929340414453	-2.04873809725414	-2.45032168796355	0.342372651692922	-0.474153286055989	-1.01053714977058	-0.0521804204001824
188	ACAP1	3.78157405226303	4.10024961641579	3.907807263618	2.90498980106194	2.17681667947595	2.22491511366112	0.0302106127560981	-0.0340755501637122	0.409137520648959	0.0992354571953894	-0.151552923317444	-0.0669812138727643	1.1447449612725	1.48996109600137
189	ACAP2	6.14017651949113	5.97658062816377	6.44244663038651	6.23256046807544	5.99803850927869	6.0371434687083	6.53396124145173	6.54164679532864	6.82801428054526	7.1603364967408	7.17187831424189	7.06765341845949	6.97610306915335	6.94110854868943
190	ACAP3	3.86215356314676	4.17667451935797	3.71329938594128	4.24082905694615	4.25403759995557	4.35638172248381	4.96432803494672	4.98332543258597	4.67524995838792	5.16203627829552	5.27562651256947	5.29631809733952	6.22466450237723	6.276118318042
191	ACAT1	5.82994966380139	5.8338024961574	5.63879939263301	5.21119587739275	5.1419847387225	5.18641456336657	3.87452353019671	4.00939689129001	4.48711843429479	4.48075837024775	4.38048613171925	4.415925816852	4.72706698330792	4.89856765829329
192	ACAT2	7.47737104368678	7.46009863412062	7.44230793076044	7.45269799331622	7.37438500641881	7.41227562179038	7.75655637166444	7.85952929080478	8.21705043018622	8.03835490617463	8.55291486142831	8.54439120744587	6.77941997206947	6.85649689315448
193	ACBD3	6.25788168538881	6.21328264961865	6.42714588131967	6.7423207346796	6.68841791031974	6.82768091101444	6.5162513369779	6.43340726172143	6.12821340143117	6.25730466746081	6.20330903890397	6.14631506386465	5.54386648769482	5.51399619529622
194	ACBD4	1.83993850281905	2.00315892898923	1.62860544868685	-0.724968781397436	-0.371352083266137	-0.507565114355246	-1.01703391807041	-0.779525302453704	0.975132087507507	0.918586321293398	1.57078822681	1.34969057572462	3.21801664740655	3.17978057837665
195	ACBD5	4.5344567562555	4.20830085843487	4.5656424857242	4.55881854246921	4.51922327041582	4.59462011827046	4.86382646319542	4.92966533133246	3.88886489026352	4.12889360503624	4.86500657360641	4.7694616795574	5.00285637581837	4.97923839488337
196	ACBD6	5.34359073502585	5.22880327252676	5.31369570803181	4.50990749814443	4.47971806597161	4.50735624606917	4.31293177421572	4.29378312758128	4.31473788140012	4.05798215859375	4.62498967271615	4.65441132710587	5.30080331186868	5.32941911711588
197	ACBD7	4.96061064157408	4.78515412207671	5.0037534817841	2.34598087149596	2.21365464005321	2.34282705158042	1.36529535201187	1.41730350024667	1.61030757543056	1.8824579259314	1.19636179284486	0.802481854817219	1.40983979828703	0.91811827257834
198	ACCS	0.902883275395019	0.200115008164424	0.740785322241813	1.06201948749932	-0.0382862069930511	0.411056954343763	1.95221596473524	2.29426458828135	2.60023367031991	2.91426251054927	2.77960871448191	2.78542301590613	4.62644064725201	4.44503233824487
199	ACD	3.9176819363935	3.87486915026813	3.73453872514696	4.06078699780096	4.01555699719558	4.09761034494045	4.22024439581855	4.36984946242552	4.72406527988846	4.55388117061812	4.356290627623	4.52753275314961	3.47177121573564	3.62808015578349
200	ACE	0.741453950468017	0.877167557548622	0.851764899040526	1.03529098955993	0.290892270267383	0.843176786072756	5.64787533653824	5.77116696125582	6.27127919506359	6.27102967021477	5.88900817295274	5.88527797758164	4.73942552917407	4.77456043071163
201	ACE2	-3.9513025762987	-4.75939605797284	-2.37336936554906	-0.95129288093616	-0.437271803415295	-0.734572465652466	4.04274256921576	4.04763441209516	0.289781373796173	0.366209282051235	-1.34259972965636	-2.43296529105299	-2.88948462315833	-3.19272395407212
202	ACER2	2.73710531084544	2.67847614176735	3.00710327758304	1.04089704643625	1.25669645675642	1.58380370247975	2.6253858914666	2.65514569659752	3.58438784672856	4.18242212720231	3.68056371372844	3.60434343185152	2.86239572090859	2.79031315147016
203	ACER3	5.13030169546759	5.11523121381313	5.14199576074155	5.37002410713495	5.15402779977558	5.22076328496703	5.1611029614849	5.39697760803097	4.77953109829941	5.09202995729404	4.86999299568885	4.97802136319422	4.40823484732016	4.24586270838565
204	ACHE	1.84122062201417	1.87259445749965	1.78040654824838	1.47864356861962	1.78931255435288	1.55274348372559	2.24778574229381	2.16886708655376	1.33948943334487	0.711040593941259	2.3699558795713	2.47803044797003	2.0101323591672	2.0153666290803
205	ACIN1	7.3172841303925	7.28581246466108	7.3755953755126	8.10467759707188	8.12408711051376	8.01185394732897	8.06331321952003	8.11023022229962	7.63977578394308	7.89949582701142	7.88370587451728	7.90753930069777	8.53227343490124	8.55294202583387
206	ACKR1	-2.38224561526616	-1.54436251225164	-1.64028096711031	-3.06749580395968	-2.00301408372881	-2.26817008277993	1.32195859017208	0.894077616909579	-1.6403367230256	-1.47034225262842	0.755062832466941	0.507975226089027	-0.121489126712474	-0.515412497198247
207	ACKR2	-3.43321483129931	-2.41858603353953	-2.10189482288868	-1.4610706168397	-0.567764651086227	-0.88910177454344	1.09416755652789	0.414063468988533	1.65423680918515	1.61926655104532	0.576279918942152	0.71741713065151	-1.36438385037088	-0.413619266622127
208	ACKR3	-0.644394484843727	-0.646118040100094	-0.284439953599667	2.32645261520168	2.37885302566557	1.95033924382114	1.01526368623489	0.572774644550464	4.8308491740175	4.60336020035873	-0.922475295339674	-0.121670982063537	-0.632022677179394	0.0464060210623406
209	ACLY	8.15473191757028	8.09066787208439	8.15934051468969	8.78325695279768	8.89848631556839	8.76899064373493	9.26721918190902	9.44498022868424	9.29974124353426	9.33067904456482	9.36036398940136	9.369095884135	8.36138916041069	8.34845206527141
210	ACMSD	0.227163359561507	0.577678537755014	-0.178715467607247	0.11350037966982	-0.0140614027812059	0.124890848066971	0.429478683419219	0.106119288899334	0.589768904002915	0.767696519018329	0.56121034164885	0.74886207233442	-0.0622873823451171	0.314160041336578
211	ACO1	6.11288354771312	6.0527168480343	6.25737733696909	6.04739451359252	6.03339197643793	6.00661802036405	5.93474730786079	6.02343282979402	5.53226581457411	5.44488624012553	5.95959997203693	6.06123882017303	6.62042452137927	6.64853085309363
212	ACO2	5.45387254570012	5.29226279018861	5.28196309958349	6.28322178661574	6.3208014618797	6.17639521110759	6.53457927726699	6.68856243724438	6.25295709583938	6.1892895564032	6.76062338195272	6.74578528888406	6.47695445139498	6.48757638875632
213	ACOT1	1.48509994015838	1.68390114297035	1.29380872150345	0.570615465372941	0.721365648641053	0.745922839172528	0.592600773463694	0.877864310367327	1.39253033675977	1.20709572624018	3.32930630602659	3.32747115584757	3.03846101421854	3.03078617143478
214	ACOT11	2.14871905230791	2.40418397068919	2.46014110876339	4.12451432770817	4.15324532619024	4.00103402660626	5.1906566236612	5.19266428508652	5.04893149676011	5.24046918661045	5.59875237898007	5.64993751453067	3.83566906313728	3.85094568972117
215	ACOT12	-1.6837495433667	-2.02656175247823	-1.24437807853881	1.00626116171417	0.406883231415315	0.492575180036517	-2.8909364719544	-4.36694526322284	-2.80930630464105	-4.75939605797285	-3.36100568783542	-4.75939605797284	-2.88030359530421	-2.47883160084458
216	ACOT13	6.2633645865518	6.49601812237736	6.06566527206028	4.81324588232041	4.75530737841073	4.87582003276157	4.19338228871144	4.26129494548857	3.90226186727113	3.66776927927806	4.08562827988938	4.0809893759524	4.04007995410851	4.09213651296358
217	ACOT2	3.72824845357093	3.85853394359355	3.52352145579929	2.48204097338009	2.47763746779854	2.2951063789739	2.64632256612985	2.46262292970677	1.94424708232698	1.41172016303078	3.56190724636419	3.6612488750493	4.64912913395026	4.67934880474587
218	ACOT7	6.2741426342015	6.25876813304941	5.96355698045877	6.24043649898401	6.35160168436661	6.25896469606489	6.08043653001358	6.07334866011609	6.89793994576592	6.54876101503321	6.71802273216229	6.75317336679298	4.74765648743083	4.70505849552039
219	ACOT8	4.89501844943387	5.01767669814518	4.64325626738607	3.351251407613	3.34506480440987	3.15936751130585	3.4257179857734	3.48537073078506	3.6035564640092	3.34963843904701	3.39381630595262	3.55866288912137	3.38435430577149	3.15833805910381
220	ACOT9	5.15907680830909	5.10374880394265	5.09981829734308	5.20488110071282	5.1311893887954	5.09403337781139	5.32944911771425	5.25882849529397	6.85138529777971	6.81682767262571	6.05841126869416	6.05643783254213	4.98495141972266	4.89136850640188
221	ACOX1	3.61493071578026	3.46059216621098	3.75575252306459	5.21999702134867	5.25222686709725	5.25894585958822	5.5309473604565	5.4133915746252	5.76820247865687	5.99377980479527	5.77893281403072	5.77578073935202	5.2453043873369	5.27944987536441
222	ACOX2	0.949793395973584	0.650539457575647	0.629709767894049	-0.933363146214444	-0.524716702505015	-1.4742387010501	-0.162972485289479	-0.487631367939785	-2.28658445280274	-2.22668366604417	-2.1355252236371	-3.06181779678184	0.973661694117343	0.625349742800746
223	ACOX3	2.23524885023022	2.5028694085285	2.29901952633941	3.20678932108166	3.22687723519657	3.10374276779686	3.5541691767977	3.49233472092183	4.0069641340479	4.02875243933186	3.78340649460614	3.92831767417847	4.35530551614475	4.34473587938449
224	ACOXL	3.75520497885795	3.53617132118373	3.48442225002733	1.47285654361816	1.5444130387284	1.5616671965017	-1.10376751397812	-0.884855838317742	-0.960417759442318	-1.73564151890139	-2.01307610640645	-2.77650126719594	-0.919948043682327	-1.26073103121346
225	ACP1	8.175854673785	8.26545526432165	8.15535577374403	7.34894385249581	7.31267148856145	7.25543524664629	6.66485606281887	6.68935862856853	6.68671855639159	6.51591982602488	6.65351425150261	6.53939323130566	6.65707195572918	6.68713422429317
226	ACP2	3.48264916325056	3.54522909831745	3.35315580415639	4.70762618800966	4.83064309780277	4.75630209279353	5.67146470400238	5.69369412071111	5.76300872128825	5.57663901743603	5.16218534647946	5.18243232480782	5.47815280478405	5.59739277717863
227	ACP5	3.09946547045875	2.68954678512251	2.31601321283469	0.414601353378786	0.360785506071979	0.874982426495843	0.211887530909439	-2.09852458422312	0.512619883536872	-0.479032816358748	1.01799703838433	1.72644338511445	2.40778907501786	2.2495181904461
228	ACP6	3.74601222721506	3.21229298510133	3.28428797403024	3.28621803507153	3.01391167505802	2.54636153096485	2.30015898291759	2.09805089101151	2.24775835100011	1.90802300891295	1.52107650615227	1.89054648954804	3.37106408430122	3.43562591178353
229	ACPP	-0.617103322700637	0.12597700477032	0.0721847873386222	1.49126690474485	1.39541444815798	1.50777290288275	3.15847464583389	3.26228088297623	-2.21065936202917	-2.51014928559247	-1.61273249133898	-2.17525337716105	-0.159570349121721	-0.485878420917025
230	ACRBP	-1.45401312913598	-1.36396375399949	-0.820884561731235	-1.74231120131144	-1.99837712116913	-1.77192526995541	0.627234478007493	0.828367774283977	0.356537020994697	0.617902883779435	1.49375800043731	1.49706408247617	1.6721997217567	2.0254763139023
231	ACRC	0.758574670328857	0.840634005152104	0.802899763148842	1.69565177103004	1.4801292175704	1.6478061508908	1.82702709851108	1.62084299557418	2.18269565113597	1.94073393402117	1.28297497431201	1.61267760272812	1.46903630672951	1.40951158210408
232	ACSBG1	2.33068964368491	1.48543158691503	1.92671829646321	1.60268081131511	2.10159759133837	2.01484296166748	0.699903884294194	1.01226075066354	1.66886617984374	2.1080194265174	0.790309689046034	0.344463106397052	1.02302644316866	1.01775988640056
233	ACSF2	2.40211901885098	2.87549857544063	2.55011773617932	1.88087106076795	1.98888413087108	1.95622459653583	2.90784878984869	2.79183425138003	3.41264464272611	2.9387487932253	2.60916289139932	2.6088107952158	3.48248064176034	3.71359409515139
234	ACSF3	3.66286007339299	3.88270760583597	3.78977272684717	3.69086178334585	3.87874980624906	3.34154264275672	4.40740843713346	3.99827340485983	4.49148303378184	4.39316977997859	4.54071255176776	4.29951996592032	4.51080916212734	4.64553135887858
235	ACSL1	3.26488987232811	3.27309021397896	3.36307793376061	3.74542265739074	3.45032197311378	3.50997852876044	2.98396232245177	3.05828220030502	3.42028444351534	3.32247960846667	3.23559399160555	3.07162058066661	1.72875356341703	1.578308121666
236	ACSL3	7.26082274105873	7.12115395072468	7.42012010099599	7.71460372349667	7.61973229248665	7.6456681797423	7.87923824064099	7.96509532831806	8.13931832328226	8.24025433434012	7.76190496464692	7.68330311791596	7.54977115945444	7.53613575072288
237	ACSL4	7.20642818392516	7.07644290164144	7.32949438335222	8.31010538156131	8.19900213588143	8.32964056004134	7.34718980249819	7.50596454864198	7.69106061054578	7.85225937885769	8.03864224733311	7.93167441264269	6.21906072287132	6.17867736677858
238	ACSL5	-2.74293295713071	-4.28387806312284	-2.74927649154002	-0.725050494148821	-2.71234779894318	-1.9474984225492	0.364840088413481	0.385991542904904	-0.471699826920657	-0.126934059306911	0.595259580545917	0.835776330378166	0.719104189162389	0.816545411842286
239	ACSL6	-0.767836531342543	-1.43269379618873	-0.848465819497373	1.36700753776527	1.97032623413751	2.22876304049164	2.20120400224883	1.50265991915009	-0.926555588936532	0.205075656022857	-0.127250202583738	-2.70064213257671	1.15008716125091	0.398348313650829
240	ACSM1	-3.03372895443395	-2.73538136718122	-3.91291020999977	-3.46078057887929	-3.39359583284517	-3.44331530308126	-2.97709551896046	-4.75939605797284	0.385596466367654	0.430618421144128	-4.75939605797284	-2.63486073871529	-3.29831109795592	-4.75939605797284
241	ACSM2A	-0.332541183864189	-0.704245937845921	-0.263072809563857	2.36727487898874	2.60355662886798	2.58130925475271	2.25916356021184	2.2317690369405	1.1677088195475	1.29345135332954	1.34063669781148	1.54488982103665	1.1488715767752	1.30285997030047
242	ACSM2B	0.205150566303131	0.253257084210204	0.200577694999003	-0.426257021692858	-0.911214453137528	-0.0768077759671891	-0.296792355447096	-0.691640341140392	-0.770225846538484	0.014795575069152	-0.561828732841243	-0.669850727118123	0.0736042429299251	0.071183770240675
243	ACSM3	2.76969786546614	3.24157036605406	2.82254587038518	1.73969988569127	1.19834899624123	1.83906554121922	1.32163664163035	0.894172411281506	4.32618181421898	4.53210894647509	0.749765131364008	0.751182477992655	2.06224310623649	1.85845577569913
244	ACSS1	0.760210707800026	0.410983189915436	0.402674139378341	-3.2662695731877	-2.34386892491528	-1.89154792725107	-1.88242521633307	-1.74333473485723	2.19748343602223	2.15366131128413	0.234825660399841	0.18596253088917	-1.86117312113152	-1.63439478668029
245	ACSS2	3.94933064893073	3.91354156825349	3.99452906234917	4.67361828348062	4.49861167979916	4.5841851697971	4.85108851713689	5.14504414387317	5.28444388584942	5.11955098083725	6.42958800184538	6.5294804250162	6.38497579314508	6.40110908481513
246	ACSS3	5.50133275761064	5.43420747160411	5.5719437545083	6.49790645773336	6.51513762657893	6.49209905576124	4.97618345139536	4.90425402613781	4.5776888937599	4.65635337356163	4.75566992749537	4.68270393211038	5.06518336574617	5.18354996165056
247	ACTA1	3.26322096106914	2.87171477486223	2.79939171859033	1.78028823032402	2.06227391833924	1.80422396841997	-0.932470423588589	-0.219915395565545	-2.48357572856778	-3.66425557298839	-3.0480696918255	-2.83298001921871	-2.20064353152592	-2.79075086172262
248	ACTA2	-0.657039156474949	-0.535652697209762	-0.551707828190007	1.51735503294945	1.73599398171984	1.67663529611944	4.52868093783132	4.31538030650392	5.395580520604	5.11058515164235	5.23040046967465	5.24250388551091	6.9448302288014	7.0003184309798
249	ACTB	9.93048312814767	9.7236178778831	9.57145040418728	10.7439866517614	10.9278124284782	10.8945462622761	10.5441794099443	10.4861248076379	11.918738163568	11.456008087056	11.5364081040863	11.5671078424928	10.0976566463745	10.116656816611
250	ACTC1	1.28724447980377	1.10451962455105	1.39262413522837	3.92702242120111	4.23144536153641	4.07156897708419	3.670069038715	3.27213525747139	0.173147687688423	-1.21941398263318	-0.940697427939091	-0.696682353908104	3.03460390141076	2.43237356742495
251	ACTG1	10.2017623220796	9.8568705998246	9.91196612576536	11.5215972469751	11.6227508537754	11.4801046008256	11.1007507224131	10.9853945713358	12.2182617072685	12.0242760834813	11.8844881318532	11.8020292907881	11.8291521839706	11.7698653473415
252	ACTG2	0.559233113286809	0.651494557940053	0.267709717795765	1.40656277313651	1.70288150010352	1.56875328442757	-2.99193238762977	-3.0081383222378	-4.75939605797284	-4.75939605797285	-3.73422823310223	-3.395026466029	-2.54182681114527	-2.95602005367858
253	ACTL6A	7.43555287323304	7.39185097997388	7.3728118771337	7.06418459404421	6.99427795832604	6.99012386837112	6.82889918162208	6.62438415626687	6.00493761409071	5.78902580422969	6.51423772833324	6.40774797611136	5.66248178588309	5.77376372486177
254	ACTL6B	0.878359793833839	0.908608746970142	0.818730108395569	-2.11715888784932	-2.75685686572784	-2.61828329665664	-3.91628332243674	-4.06227623056244	-4.75939605797284	-4.75939605797285	-4.75939605797284	-4.75939605797284	-3.41687103675852	-4.35894915757446
255	ACTL8	0.398189909248833	0.179171245155717	0.215879929655345	0.502263258501748	0.440730952305193	0.544709453975421	-3.11355079896513	-3.16773660807523	-4.75939605797284	-4.75939605797285	-4.75939605797284	-4.75939605797284	-4.75939605797284	-4.75939605797284
256	ACTN1	7.42988147502671	7.26054080723389	7.28343011163459	8.03136196078336	8.14584754452908	7.97675945732128	8.13155923560033	8.12219094470315	8.35205291470555	8.24778201566724	8.64100220593683	8.6185347165739	7.1691149466605	7.2026393812486
257	ACTN2	0.911386340549888	0.753640978935728	0.574328130704477	-1.12907980925855	-0.246690547341626	-1.31875987557409	-0.732629037774906	-2.22914349858707	-3.32034612628017	-2.39771884325173	-1.96052717998001	-1.51858341844695	-0.543926288217794	0.198183226652578
258	ACTN3	4.35492301342641	4.17501442404934	4.19257763766786	-0.280924056453234	-0.22376731695594	0.195777332310677	1.00119699217955	1.00719927734126	-3.80625414550334	-2.76873466056657	-2.87889229832534	-3.14899755086853	-2.14393303356575	-2.92075765976305
259	ACTN4	7.53829756851745	7.55354718539106	7.63223094352198	8.49319164191261	8.53665575605356	8.30737168670185	8.8500452726867	8.80654154365136	9.44003396436012	9.84340705452979	9.05828518797673	9.0536715200267	7.9027459490303	7.7626109985729
260	ACTR10	6.03916679588787	6.00068662136396	5.98838547169837	5.71533096758289	5.52860438641994	5.79875899422857	5.75786260835522	5.90402415340997	6.21145297923542	6.07981096406468	6.28623217005402	6.25543069370773	5.76744164284741	5.92733967306434
261	ACTR1A	6.54149272623707	6.46635678882002	6.47489903811301	6.95748927454368	6.90990452025166	6.79810971731942	7.15933194193564	7.27424411394924	7.49512630664207	7.45286547305171	7.68355792590044	7.62395745629364	7.10208540812439	7.1237566952923
262	ACTR1B	4.35337579468329	4.4492966807501	4.25392862946673	3.91135587629636	4.01760094616679	3.8120906677429	5.4541431715187	5.59822025817651	4.99332067114736	4.87701003720402	5.07339215861413	5.17606377405637	5.53763736162289	5.56186446144573
263	ACTR2	8.30927745785075	8.14108586936301	8.45436266197142	8.83928157871627	8.75749618053626	8.82060930399042	9.12949188563855	9.10579286912352	9.57663614269176	9.6443170898783	9.6015456276583	9.49048273201373	8.69166937068963	8.62609323851543
264	ACTR3	8.36063321234203	8.34464827422218	8.35487994895694	8.79168053243682	8.69828728575586	8.72811907450526	8.33605849409531	8.35452472313888	9.07305570994881	9.10889138901311	9.04071531760246	8.97043952493126	7.72952512285463	7.74588981083126
265	ACTR3B	4.98978027233999	5.11257081356765	4.97206621201707	4.62989718198459	4.73385589992066	4.67409954444282	3.6990389249348	3.72784718249077	2.98415418776773	2.54649106714741	3.25201398564662	3.10771149368817	3.28408869381727	3.29819071050029
266	ACTR5	4.29210804517902	4.22356418419208	4.20836477035893	3.61455155256235	3.53035171465413	3.59289444533564	3.66045925708531	3.80054079433004	4.27616002951383	4.18251533404062	4.35581896413119	4.30225426354348	4.43272225441198	4.3978334652244
267	ACTR6	6.54984777845423	6.58931521814894	6.44795903696344	5.43450495117457	5.35702524213625	5.50200353331169	4.67799211886813	4.71841161700305	4.09367431262889	4.09088019785492	4.49228520840887	4.41842170000791	4.42709285723781	4.37470110721362
268	ACTR8	4.49951505866107	4.20971590821985	4.56958931000405	4.22548491605922	4.21588141857949	4.02823920803197	4.09655788846077	4.38598126055448	4.51115376251093	4.72112384803755	4.62691240007272	4.7438392951019	5.30533638739042	5.3190808725653
269	ACTRT3	3.17560372477914	3.25301022955575	3.16198482481955	1.72542413782456	1.69078927931799	1.59632788739618	0.0864239565408625	-0.149594624719756	0.557675887852463	0.766738574929469	0.0735326650722437	0.192843637524211	-0.620613911468957	-0.354649339328979
270	ACVR1	3.91898239781611	3.80922638730633	3.94970057160864	4.69334087490079	4.63843103254213	4.71509851433351	5.13580457768125	5.12196798748175	5.30978202407378	5.17609848783138	5.43995353208921	5.26141452550103	4.48928777216428	4.50689988032079
271	ACVR1B	3.8738437969676	3.97020320618206	3.94938663632743	4.81162602996946	4.81462459671656	4.71404419439682	6.64496481239926	6.5594402560705	5.36021037255055	5.54886458155755	5.52554220494382	5.45870028696281	5.14003535385312	5.40208162787879
272	ACVR1C	1.18826080468932	1.05616940757389	0.969542291696987	2.15197642059748	2.39674203373091	2.42222759197056	-1.3605966899705	-0.683893477585552	-3.58487094467752	-3.7125435624268	-1.43694040511121	-2.39737315752265	-2.10286711956286	-1.9105956823805
273	ACVR2A	4.36465486751898	4.40663863425706	4.81057081119888	4.76799710104181	4.92839250662725	5.13306621169055	4.19625555285197	4.32668918017152	4.26664762126598	4.25573185321409	4.09688636887042	3.92151284223724	4.04615422597045	3.81129381854955
274	ACVR2B	6.77433530864864	6.678641178524	7.07476350086522	6.94173018795471	6.94124251398502	6.97729251465664	7.31272845663508	7.40860479463539	7.01468300178798	7.1725998451641	6.95503641757264	6.94000287661916	6.60879528704583	6.58546468257343
275	ACVRL1	-1.04879283926798	-1.70505918785875	-1.19027401142647	-1.62801524440388	0.0617633397747244	0.495662190192489	6.5885255488074	6.54926550863792	7.60509736333035	7.72959842415295	7.58270994658562	7.6961379375464	6.8572648813171	6.94218498215223
276	ACY1	4.314950381473	4.08337614683701	4.11006834864429	3.89651931935583	4.02200756781089	3.84497439664552	4.78353311051813	4.67883866732478	3.0720628358206	3.01532919299248	2.79620073079957	2.47251794637533	2.7936478472283	2.87464663561046
277	ACYP1	3.04379418419243	3.16234366911621	2.86016223178328	2.32322911622964	2.29794459744159	2.08048419003793	1.46356649175296	1.45992887594733	2.12769557777981	2.20727371699352	2.46396252771248	2.49045396375691	1.63385136381318	1.78590763497244
278	ACYP2	0.955453626428978	1.24878161761688	1.0285266828551	1.06331206209948	1.30536083322526	1.08944262021333	1.01265960975124	1.11130821037217	1.60939432970971	1.36659287238913	1.1958686951988	1.53077045835874	2.24772531128398	2.17958257244161
279	AD000671.6	0.275860263773006	-0.562106099237562	0.0477514148448124	-0.231859593580169	0.261284508284441	-0.819153012874571	-0.261678018753293	-0.382529037693237	-2.07588887617378	-3.17845351133486	-1.63646646864777	-1.66503865265125	-1.23702907698345	-0.848541252530136
280	ADA	3.67822052115736	3.82089186179648	3.61935985753689	2.88770504359616	2.99388565275263	2.87304933316407	3.44164447821152	3.47132486280733	5.06995578920312	4.82182792478913	3.6193737164049	3.69338700104345	4.63181317273159	4.57499926563885
281	ADAD2	-0.0392384698010881	0.229886952496335	0.159130352910523	-1.85209221278911	-1.00586616746818	-1.95102687920325	-3.41210206249479	-3.53135974942598	-0.22387355497924	-0.482475075214108	-2.17297385499468	-1.61961964916526	-3.80007946769537	-3.09001074778155
282	ADAL	4.31475495020031	4.50485895865324	4.15241186935398	3.78850750062668	3.48496113451257	3.8482121146165	3.08556692879163	3.26581535295134	2.93606311353675	2.92790907941852	2.6871596058781	2.5781780721185	3.59610581672564	3.60014346028689
283	ADAM10	7.54617620257963	7.46730494808957	7.86852476804423	7.55666741726936	7.60806432154876	7.61007851676286	8.63608132266904	8.63815667680379	8.94066239834531	9.35606475387227	8.92296526991579	8.85331201250291	8.17298992544238	8.2034428817649
284	ADAM11	2.10231111446217	1.9782437539642	1.48215821090915	1.02131967846942	1.3042668102131	1.36980856490165	-0.343764301302212	-0.379546846653748	-0.92340042954658	-0.559491277066321	-0.43365058454066	-1.09433935608652	0.944216367900489	1.28801073257585
285	ADAM12	-2.24949969784236	-3.63455019012698	-2.51477238656586	-1.95289347126925	-2.75974059976943	-2.2133810944385	2.90396824915981	2.8658632523693	6.73027029698674	7.14452229406725	7.17040477663296	7.20920455240888	8.12531710938771	8.13391221769285
286	ADAM15	4.7218841171206	4.49628509160823	4.28727362786392	4.45587475227256	4.55143344618159	4.52140106072875	5.46153184235007	5.69518210439937	7.21597746897495	7.1641666323041	8.47109283805419	8.58335607121284	8.05954056523945	8.09669027810655
287	ADAM17	5.15789089426776	5.36704506547586	5.55124273421187	5.86772117502607	5.84479222387594	5.87125014878193	6.16820079387598	6.26200937016652	6.97383402737825	7.02578577584162	6.39299715248646	6.39199790017221	6.46510249147205	6.5476799859778
288	ADAM19	4.17914678188247	4.0394206866452	4.34325760167493	8.24298031299713	8.3069262525473	8.15169060211434	7.12265164116804	7.14380191913153	9.11094248759208	9.3611787679259	7.78882179513201	7.8445532687554	5.92017884096227	5.89098392824584
289	ADAM22	4.13412766594336	3.9635831780382	4.50133806096974	3.89340032997314	3.90346300727253	3.90382783221468	4.70597205300878	4.66508241700753	2.47608777231861	2.62747947311967	3.02649305067346	3.1076217848168	4.65903215777606	4.57140402494506
290	ADAM23	4.2427652868247	3.86644349491321	4.06733616822075	4.04189258860345	4.17737275971604	4.41180756834833	4.64767967356841	4.40748539938135	4.23784143811459	4.26284937723683	3.91919016517644	4.12457587364631	2.43499161096715	2.61656531376441
291	ADAM28	1.00583303163498	0.472166182301831	0.937745062051175	-1.62856745431437	-0.2324757276986	-2.17772395321264	0.48241707413179	-0.367526313745508	0.747499394686342	1.5094120509209	-0.484610447224756	-1.02810858106493	-2.15284133679078	-2.1172045767992
292	ADAM32	3.32370688070838	3.1959832099231	3.12353331472213	2.87358029525841	3.0132284357077	3.58828991090651	3.67114687653853	2.81750824879439	3.12244111769769	3.05649613347491	2.91074702108298	3.42582972742071	3.97173907973089	3.3591809006771
293	ADAM33	1.60017834489118	1.7241563992311	1.43700909068767	3.09973089681685	3.26987310869748	3.1407134827074	1.28563920342481	1.3091672331449	-0.39976664410813	-0.120166813526998	0.436885842382464	0.139795453121635	2.14633887086054	1.95375486546817
294	ADAM8	0.0866361492647487	0.344883005080372	0.452528158787876	-0.94942178849237	-2.09640057743663	-1.3120184598291	0.783829505159576	1.21818972088189	0.634993698473394	0.92912963337333	0.377801411766973	-0.153492657744817	1.45086369196394	1.48948696000249
295	ADAM9	4.96097900534027	4.64657182831961	4.99153282917927	5.50583046314669	5.29911143014219	5.44873422237142	5.89205881757248	5.85908523570483	5.51389109393844	5.46324849686339	5.50820270773735	5.23651160149393	5.21933458386759	5.35239843410416
296	ADAMTS1	3.19928481374077	2.86505152759424	3.06090559969413	6.74211774399336	7.08184227401583	6.81994725574788	5.60424770285995	5.77664158406712	4.3743902591582	4.39722374746525	5.70101964714307	5.69694977626089	6.37535626297572	6.2923645139087
297	ADAMTS10	2.88025544441052	2.81515006006163	2.82341146427291	3.17583533171836	2.98024013768765	2.94010852845427	5.86170068060097	5.91887553778374	6.14650833784906	6.3464282691869	6.36026440592979	6.49718918118384	5.86563131134399	5.76094348364099
298	ADAMTS12	4.90481994460153	5.01040219283404	5.11982095352246	2.99139555357662	2.96295059765206	3.00446158182232	5.22436842611854	5.3335591365885	3.19567662229493	3.73802611002872	4.43717069259217	4.48113382552543	7.09609285743464	7.13884618862728
299	ADAMTS13	1.77101487579596	2.17528872439568	1.77677703744846	0.161112773385606	0.288608430840594	-0.076771778251779	2.6306909412391	2.85962705428661	2.23842547061715	2.24569917654257	1.35485157862547	1.51168914741217	3.14693112852453	3.00341562041072
300	ADAMTS15	2.14033453463243	1.96100736534293	2.04900374005819	1.32525794440933	1.16749616059043	1.12865402983198	1.58239863341047	1.52260888325679	1.91967995230647	1.89624924297998	-0.375164297240668	-0.938273333149286	0.528432097588695	0.704277632438621
301	ADAMTS16	2.86446813267337	2.77788179799512	3.14212333557876	1.41617071128699	1.12905189557527	1.25531392960488	-1.6157821182446	-0.876609557434825	-0.333857101674227	-0.202245253093399	-1.86180334825825	-0.599057694506494	-0.537630929375439	-0.581054931665231
302	ADAMTS17	-0.417452378725274	-0.658438109648274	-0.0452507485495951	0.377883749721993	1.11091258387214	0.950641452596242	2.16310582998604	2.38255573004742	2.00516607993463	2.16068179704608	0.793792223496794	0.650272013206957	0.4737595726498	0.348787012480474
303	ADAMTS18	-1.94798434212341	-1.82064992196921	-2.1414047342845	0.259355077061178	0.793638241706774	0.338287933869226	0.361183016823131	-1.00184570665453	-4.36287566244591	-1.65882880624397	-2.34472921792911	-3.13490839602197	1.1815200798334	0.831313146604064
304	ADAMTS19	5.71314963515464	5.77905200367793	5.80347374883613	7.0571561752978	7.10073420405809	7.04178420115007	4.70107903271637	4.78538982963252	1.82688896502881	2.50265409922271	1.64683939502768	2.10668824487348	3.40428723310376	3.17409504255907
305	ADAMTS2	1.49547329171088	1.59168343096168	1.39777802532523	0.635501515040389	0.448760742065008	0.760984124615954	0.569126137284576	0.895992084557287	-0.720905898293939	-1.59089713851933	-1.06723631666214	-0.965234172299855	-0.673668620077322	-0.542237952041002
306	ADAMTS20	3.05429320510782	3.10984353810912	2.99649594157067	2.02089756347941	1.95697045240429	2.17904873546133	0.679357648266878	0.794639791473952	-0.507340525640505	-1.22081051111137	-0.547622965267715	-0.674899006339084	-1.69129673200806	-2.07602310636442
307	ADAMTS3	3.06267923849068	2.80711943095983	2.79890719878516	4.75585928952978	4.70041090162182	4.62771154909562	6.51402625365937	6.59076280895059	1.63249438705777	1.88550647198891	4.00336507371703	3.86272626388178	3.38725415276543	3.29743421967777
308	ADAMTS4	2.6961643113092	2.80910445059221	2.82081478345542	1.96574687751478	1.58846856333101	1.61805772997587	3.14293090429541	3.23390241614899	5.73894132968691	6.12286087941542	3.4634119362532	3.46855970633164	0.83347541158585	0.735224722275363
309	ADAMTS5	0.615120513855333	1.13071279948993	0.763458307962344	4.7078494979702	4.64877260158427	4.62262615071392	1.0267568068574	0.356664427937489	-0.497745149174064	-0.403636146007714	-1.98336685621936	-1.6991495870594	-1.75917192916096	-1.66761287057173
310	ADAMTS6	1.4551816141149	0.391302721470925	1.16707321201249	0.676099930643673	0.156531385914777	0.776767912410419	3.30039310600803	3.29599334827096	0.533360162125171	0.0873789646859976	0.391082001592106	0.685359335859864	4.05138050778322	4.03982409811281
311	ADAMTS7	4.80236472947381	4.78144954258071	4.70797689342618	4.45885852816795	4.39954658253586	4.39667636619679	4.55543980949711	4.83271373795673	5.05166855712478	5.20275309751805	4.77881274929585	4.88361994172082	5.35361947704258	5.36362309737979
312	ADAMTS7P4	-3.90961342961571	-2.74675200637341	-3.51392419611845	-4.53982104014586	-2.34012819995035	-3.43416548849174	-0.696434416788956	-1.07450378895781	1.8206075530945	1.5605054905896	-2.29361901255112	-2.15261752965366	-2.94194622707745	-4.00592826846927
313	ADAMTS8	3.94415088209607	4.04668153188777	3.97527613021542	-1.08473216196192	-1.61246339639664	-1.44908213580927	-3.82363825370524	-4.28927128921405	-3.15560004347189	-4.16480431167981	-4.18701519586885	-3.95596980351872	-3.24299322909634	-3.23891405780638
314	ADAMTS9	1.22656884090293	0.740144016554026	0.293948389707887	1.97866630923197	2.29700113946645	2.15476636702385	8.18135419147078	8.08269503069183	5.16817922327505	5.13962964185692	6.78862076707234	6.78158915219094	6.22840787694261	6.24234502617186
315	ADAMTSL1	0.230993388960563	0.289242377310047	0.0937342010899483	-1.49029181746196	-0.553507217679962	-1.04649080042147	-0.97933465901088	-0.325924158419127	-1.80225961575988	-0.837299927448352	-1.28152399076389	-1.34534463103225	0.0864957483583088	0.269777201008275
316	ADAMTSL2	-0.811640095352598	-0.217515548892824	-0.844531622596555	3.45858079675214	4.30482216234986	3.63864456239249	1.53543690603756	1.74615117224238	0.20949058677328	0.503940411565691	-0.63971315760591	0.925677121869011	0.191280730127145	0.303581836732951
317	ADAMTSL3	-0.734250333953327	-0.640202683565306	0.0792438942905953	1.01206100163246	1.01492845729589	1.06740724415725	0.837108266486722	0.306187265557867	0.336298302200222	0.879219473444844	-0.608935321261164	0.299822023290636	1.04893477056902	0.680428392354678
318	ADAMTSL4	0.69737090351123	1.00718144212109	0.919407298784261	0.538041118949675	0.527966307462814	-0.724497902723601	2.31927833596255	2.49755409615365	1.19582835940097	1.89639401905772	0.550083429698503	1.17474336721019	1.97807663180636	2.12670313525807
319	ADAMTSL5	-0.613843573645231	-1.14607321276702	-1.13896927636826	-1.47563904723285	-1.53125666083216	-1.40161735443587	-0.876411047470771	-0.618749303907207	-0.485196548168031	0.180967218597526	0.182079988496224	-1.78544608582646	-0.304096520722773	-0.856912294236011
320	ADAP1	2.29716335881747	2.6536186211561	2.77939068345233	0.247994753454099	-0.172604066291429	0.481412781788951	-0.911935122101377	-1.50808282392265	-0.908316229496042	-0.670663160845933	0.677221365265664	0.0179099478809886	0.699950552108334	0.252226869264229
321	ADAP2	-0.14453723831339	-0.550264767748734	-0.0139844202441314	0.274347846094732	0.135767486693662	0.230351382281415	-2.08618344217053	-1.0544977120508	-1.33220037390187	-1.88402147970218	-1.44172807412832	-2.15512240633994	-0.810464482584414	0.188592083780369
322	ADAR	5.74485936374415	4.85319331920589	5.55215015665628	5.23237801577718	6.35112626317183	6.54555822386884	6.62057864611771	6.40885454001428	6.07686148344282	6.7384792507345	7.40263412616922	7.2237820802314	7.63503983863226	7.67441805858303
323	ADARB1	3.02922789248646	3.07715820584925	2.9242793233473	4.26161906059517	3.42873118139582	3.29324852927145	4.0252312266587	3.07706606108008	4.88648861436928	5.28381828429702	5.06436824448399	5.12185418617196	4.84224113149433	5.18241069788843
324	ADARB2	1.4034448754191	0.114020142091723	0.360443437560229	-3.91163250938556	-4.21814735351837	-3.08169782476761	1.43269596656272	1.30062751524495	3.26880721422868	3.83651582613118	3.11501749832635	3.2094978763219	4.40319978479542	4.35534513028834
325	ADAT1	3.20416914922431	3.30489807860373	3.44434407938378	3.96816020794329	3.75965644600109	3.90806575142587	4.02998517803208	4.12581411285943	4.3056071724084	4.57008379571166	3.91053569651436	4.11428622639953	4.2172173415234	4.17712866541829
326	ADAT2	3.36361752392172	3.1061418359213	3.19796043096607	3.00832056278903	2.68413745093246	2.48842910183303	3.4347321915416	3.23590405791322	2.69655337224016	3.52229687133508	3.12054932777037	2.95221438646016	5.00955771748679	4.80973781363237
327	ADAT3	2.00791083909188	2.17302207327949	1.98213714736633	2.16182543151177	1.95211997314307	2.06827206259768	2.27561568598811	2.31900359439958	2.15320441138985	1.84247225647463	2.12423541943626	2.3267357291287	1.87801789972885	1.84024194381856
328	ADCK1	2.50174489305429	2.29565242031408	2.21874235652061	2.79124304256061	3.05399688964052	2.86334010974975	1.77156591963883	2.20433231874158	1.50016781851211	1.2999255496523	2.12397467235055	2.04047527345398	2.83203274745033	3.1207932561214
329	ADCK2	2.86236116995066	2.66701002515554	2.88710084513595	2.72920022080387	2.67412140609993	2.28807750536006	1.01999945376391	0.888453108065735	1.6936596492262	1.77023326662131	2.12781948656844	2.00173596212582	1.80368380271036	1.56329260923533
330	ADCK5	0.18708255914839	0.706681274966815	-0.141363180119787	0.563731258505173	0.520139920694186	0.632493187140853	1.7066407045571	1.61106708712301	2.04628616706529	2.15853909709944	1.73811725700292	1.77988438151643	2.240620325613	2.16981393546012
331	ADCY1	4.64494984436436	4.32877432336291	4.90133178540953	4.2709780925819	4.05708418354123	4.19256513582818	3.24309968191518	3.3419126119927	4.73641167133739	5.03785711450804	4.42455766040146	4.40950466642296	1.11085596456392	1.34773402865056
332	ADCY10P1	0.593467728285396	0.99704316278683	1.53574926545444	1.45096852751162	1.58690990166154	0.886763577736003	1.65358216574505	2.04834269006894	1.05993712472471	0.851176272812358	1.34474865229247	1.75546051380893	2.40672627481399	2.35585572001603
333	ADCY2	6.4843064647651	6.44497979549702	6.42080463669651	5.31254643809333	5.18474444195077	5.34849716693983	4.11628105234845	4.02656234409639	0.38306292600451	1.04748976108553	1.33335754315118	1.51097768441759	1.13723505626707	1.1487156227257
334	ADCY3	4.22049086394129	4.28956861709423	4.3632743626306	4.76421366789083	4.91611861470825	4.74701661147539	5.27498559407336	5.54783660538308	5.33465052441698	5.3500589670923	5.11187329627763	5.29915285417745	3.03359688864291	3.23906545279107
335	ADCY4	-3.49319992170181	-3.35806525022214	-3.6149880797067	-3.28621065311757	-2.53218643076592	-2.85230837184053	-0.711608023299868	-0.782896307797855	2.87704433211326	3.24929794679584	2.2023466607503	2.21874442556465	5.73436439409024	5.77125003364597
336	ADCY5	5.01188989608728	4.77903358801167	5.14276513909738	2.05310745047824	1.42046779920974	1.49856667952253	1.4278812143979	1.22973792336076	1.51331981829887	2.00838393347884	-0.393139951117464	0.792304899196511	-0.16909809915027	-0.221016479599287
337	ADCY6	3.08960387597379	3.17275376472332	3.34437744343297	2.43163138259637	2.03874136756262	2.26468332878468	3.87758055624238	3.75897160512376	4.87177881920602	5.09440770754054	5.20212636767625	5.14984509945603	5.69119095703599	5.91775994738663
338	ADCY7	1.09760214566318	1.06955729898124	1.16024059516268	1.22348818725343	1.40335693138443	1.16331499074937	2.83563921347054	2.86377125400107	3.25513505838314	3.65600110298675	3.44558759757226	3.34877603910059	3.05628694375596	2.98761384265987
339	ADCY8	3.10124510117562	3.17232023992993	3.00585779864614	-1.52195551236007	-2.54507578007298	-2.06188157425739	-2.73499594906001	-2.43854221845128	-4.34242565163559	-4.75939605797285	-1.66646091063543	-3.25411496190169	0.217892011422461	0.217460023364518
340	ADCY9	2.9563468449703	2.99321622572488	2.56964673261777	1.89897558209014	2.00917737750249	1.80507388429265	3.00931012892038	2.67160078783409	4.23664267706925	4.48984127326211	4.27426319006802	4.3257986011433	3.1632805964149	2.95446911451013
341	ADCYAP1R1	3.41277076998811	3.64947274422072	3.35685130777667	1.812083319453	1.17096238980168	1.62370645059066	0.664507212305611	1.21619221291933	-1.13747760410385	0.843370175566926	0.168887128258	-1.91535092470994	-3.55537973847643	-3.56120940788214
342	ADD1	6.05724402513731	6.11467182373868	6.09954490378575	7.49938472361843	7.66817455291377	7.5519874350021	7.89756347028298	7.9087150467504	8.72307113303583	8.80139038083843	8.45885320408739	8.50159204434198	8.54864444052252	8.49710017469156
343	ADD2	7.1373077893016	6.98311220723007	7.31187052186951	6.92721935940049	7.02411885933576	6.6220285207404	6.2751371677415	6.23166420580977	5.64762120612941	6.00492210841211	5.89091752607962	5.96512965115168	4.34114953871963	4.39635385875444
344	ADD3	7.66486414755759	7.68331106073854	7.80564341542343	7.10411245754637	6.92628596272669	7.05311183603059	6.55056797211186	6.49124121516194	8.36588129514261	8.72137839539982	8.51453724412396	8.47907740934147	9.99107352121177	9.97469166349598
345	ADGB	-1.4838956722567	-0.690806890128487	-0.469197759448532	-1.33583959569051	-0.643046754700399	-0.585831504218864	-0.365298190713144	-0.0412427302184903	-1.02675881986504	-0.0482307412809593	-0.145328032805148	-0.637152468695782	0.625377993264759	0.869730235598686
346	ADGRA2	1.78396652073776	1.8376343386585	1.85141279544685	-1.31315639637562	-1.89788844403012	-1.28634920454283	6.68715644432413	6.83834328772285	7.21287726221273	7.3046515820304	7.49907579327177	7.525030870066	7.10934349072352	7.14864176074192
347	ADGRA3	6.55614666396423	6.55374740844907	6.68619500250784	7.26038364377562	7.31717388437144	7.28122055347986	6.69131684128929	6.66885169532405	5.19325256640653	5.09583082333551	5.29563222738535	5.19182249065011	5.45404871545957	5.42951360196522
348	ADGRB1	1.83883549755124	1.8963948441645	1.97162348901204	2.48200410551276	2.71481029277597	2.01602480012185	2.06293348722665	2.36017977553651	1.69092937660665	1.51199031936055	1.8023057161215	1.80687522481711	-2.22155025562664	-1.72730932544991
349	ADGRB2	4.23833170913668	4.47116100208975	4.22595187309998	2.85511789972756	2.86249566084504	2.98506339080517	2.31782880109778	2.4471900211696	-0.147858342499726	0.490820069090543	1.11412101601187	1.168771990274	1.22017154005287	0.979553943969816
350	ADGRB3	0.928765847356484	-0.0675277973340616	0.400927498849634	-2.47285351009249	-2.96698114412933	-1.81800835080598	-1.15818594550824	-1.92407016562135	-4.10300517423451	-1.10742691734687	-1.99874847470431	-2.37937178360574	0.340162913224741	0.155611146804392
351	ADGRD1	-0.831680169852379	0.125591292333201	1.16983906612448	1.21137618725849	0.77229407879252	0.418218342391114	1.87065049876553	1.01561908429501	-1.02278346929689	-0.641464856061827	-0.556256007159525	-0.445149007870208	0.47332989793629	0.0655780583521033
352	ADGRE2	1.90457019990789	1.81956879710621	2.38625903348982	0.0195240594150539	0.728728363681702	0.092430680378166	-0.187375125760614	0.907998108041212	0.371406748828719	0.0634979133824527	0.679417603764558	1.02056395732281	0.647060584593269	0.908893280216947
353	ADGRE5	0.893798966933421	0.769668914740846	0.632215440634845	0.381477134699334	0.952128541473505	0.204883380640052	3.73241849537307	3.40372338672592	3.83175798222559	4.07434337863586	4.99048592592517	5.10386998736549	6.44919941906775	6.58224210033509
354	ADGRF2	-4.75939605797285	-4.75939605797284	-3.6058145177478	1.13882415744584	1.20668844392642	0.969642067477211	-2.83867939182625	-2.96389051967463	-3.71953619983354	-3.3655924989195	-3.4299931893173	-3.03036245403462	-1.68023715625598	-2.67265875890604
355	ADGRF3	1.06469255911234	-0.198170262229372	0.272796189518727	0.160873162888575	0.527981555174408	-0.549768734749979	-0.252811824656919	0.656575422774838	0.485794530405968	-1.0505041039733	-0.710271486683925	-1.2546831606931	1.38068907363267	0.403142403756931
356	ADGRF5	-3.44316173211037	-3.00047139808721	-3.36124449849285	-2.64517083387786	-2.09335404490974	-3.60293942573288	0.559572565747583	1.13159572428241	7.63594738522085	7.86160807309363	7.34624406944293	7.20414076994957	6.09828093919681	6.16755026002597
357	ADGRF5P1	-2.98459070545033	-3.70166640800953	-3.97709626129561	-2.3344923781627	-3.44712877789279	-1.98450012977579	-3.04858960894148	-2.11742679815222	-0.655020796582446	-0.0715425505003021	-0.843587045703377	-0.848144686447528	0.869511283649077	0.73850131946957
358	ADGRG1	0.879318842518567	-0.333584914348572	-0.328994984013761	1.0207291476273	-0.698715154338569	1.05893260908737	0.990804100377079	1.19954687287786	1.44653278556564	0.582474083831724	3.55230265764918	4.07565589839851	2.53506055779438	2.30945345918836
359	ADGRG2	4.25153466675333	4.1090053433281	4.32841173969696	0.938176285207873	1.01410282980258	1.09810781455523	-0.286243928758715	0.021208697646224	-0.538862829320782	-0.928180208164324	-1.33350118571467	-0.916057391948632	-0.429895604230218	-0.384535212258284
360	ADGRG3	-1.03173621415708	-2.23839293462048	-1.03798966242945	-2.96873346186551	-3.30893465489429	-4.21860779983673	-1.33033987927702	-2.13605293867852	0.768505328006786	0.474762300740708	0.200396397140216	-0.0243521423328072	-3.79428198890109	-4.00691822246667
361	ADGRG5	3.02991792772227	2.82896463941394	2.76980506949009	1.11000926991094	1.2060023135922	1.45627299787424	2.83679271222329	2.78825372866	-0.443192035453499	-0.552729322455284	0.529908509535673	-0.135470027783441	-2.55241777631328	-2.97161588470748
362	ADGRG6	2.85602424589066	2.5681252020435	2.80174471940604	2.97999394464314	2.79780018922682	2.75152851855601	7.81532619814903	7.78122892300651	3.09078852588976	3.1649064852705	3.75131886594895	3.80657750080931	5.77935526263585	5.79556146559142
363	ADGRL1	6.18709513757289	6.05314758405041	6.14620002584805	5.98653023542555	6.06281924833196	5.91463945023502	5.38866325586746	5.45695437362752	4.5664724642218	4.72500199502231	5.17682048132408	5.29135261449389	6.32602627465203	6.30514010020441
364	ADGRL2	8.06841706376426	7.85421319376968	8.18038542151496	7.5570048650926	7.44780355045264	7.58349592471551	6.56555454924821	6.63353946684849	6.77404466598707	6.75936738976683	7.09488663125405	6.94046981377937	7.81654921435961	7.8435338491399
365	ADGRL3	4.73380440184106	4.7531197294417	4.70439307036991	6.36556819242589	6.40578319050115	6.40792735611132	4.5302560858088	4.50609993168622	6.83434566763213	6.93671862539684	4.73278512346893	4.75309274382137	3.28967507790813	3.23267603917014
366	ADGRL4	1.29614811717292	1.41192769398715	1.45456562831406	-1.51961474582161	-1.54612291147551	-2.25550763359198	5.80621967211398	6.00844633335485	9.65327425406298	9.6543572164592	8.86785861231764	8.63117919002723	7.03733076839818	6.9111076823179
367	ADGRV1	3.98260214304519	3.90413752965439	4.42613400583259	5.11353073104075	5.11533241469306	5.2954389772335	2.97526929092802	3.24789882728704	2.29244177636494	3.00186362318927	2.37162403710577	2.25025837002457	3.15331625876907	2.69609306680179
368	ADH5	9.55431467661344	9.62933062213571	9.46053254547524	8.85096777895535	8.73626665750988	8.7298411018166	8.11191845761868	8.1324070748005	7.70267844358697	7.67987185300833	7.62662380883472	7.6057849961634	7.4555951673038	7.41171993280306
369	ADH6	-0.150659511242762	0.199488405255483	0.380582275731504	0.727236200165982	1.33144016479613	0.833082994821356	0.158118757809006	-0.516775650714771	-0.352011283445043	0.756770831166245	-0.505573217523492	-0.248195914522366	-0.273404118752554	-0.903376520441467
370	ADHFE1	0.137677593368867	0.352617747765261	0.451358541257432	0.176793099954308	0.195119255963051	-0.961062865390869	1.01652958543667	0.692983265054156	1.43024416257757	1.54834887729732	0.202099877328512	0.596790343574084	3.68306674418841	3.59010580063869
371	ADI1	6.21075017102496	6.26865104090845	6.17592331727906	6.9489607514819	7.02477343565586	7.01353673753116	6.57955699444159	6.56838132730813	6.01197497620848	5.79184343014513	6.13916670940934	6.09276581044107	6.02673943415271	6.06067137288444
372	ADIPOR1	6.41618605336565	6.37325488468617	6.5396660471177	7.06316464823203	7.0760413582892	7.10481885872939	7.26343004641659	7.29615506889133	7.49506526723127	7.32108381282803	7.07639104304199	7.0566387809252	6.10469538527012	6.1674529848277
373	ADIPOR2	4.84432140354029	4.8589888243003	4.99206703279765	5.67488914906625	5.74367320593534	5.74700631528777	5.77742490069276	5.88475350681087	5.6237868052782	5.83146214423298	5.55903625245921	5.58776818924393	4.90726967339091	4.98162362950647
374	ADK	6.39997328401159	6.51356454186377	6.32156615142957	5.69147514710369	5.53183401062573	5.70346313485693	5.24954037593344	5.1625736719052	4.27924077728385	4.15198136062751	4.80701963396208	4.63116425326349	4.63511520523247	4.56183159248418
375	ADM	5.23368980777201	5.22622522097908	4.99256611324101	2.95588110463632	2.91585904063811	3.03267478000457	0.0383408924801845	-0.210361336371461	5.15391021662845	4.94751270096483	3.80678608472606	3.80197782311586	3.09072771704724	3.16464694063053
376	ADM2	2.92824340918449	2.93138372154169	2.68067425486448	4.02510384775189	4.00585153290447	4.0069148516259	2.00356279698883	2.13790120610108	4.94655176602111	4.78318467035785	4.38086669539379	4.34337339089584	0.821062001801101	0.961834479785613
377	ADM5	0.301446825278485	0.136754185577059	0.139158902289364	1.48722539244857	1.11322405011119	1.22055988694673	1.21662840458427	1.24835877203894	1.46956178082504	1.21930918032126	1.62227301205381	1.51150042459507	1.83009365937163	1.82439572131451
378	ADNP	7.21991169350993	7.03584358568824	7.41579239606877	7.55352986196498	7.67426431397785	7.59187277721119	7.76857026179382	7.75829197794684	7.61738873629504	7.61297613173254	7.60632867445341	7.5345374722936	7.74811530692791	7.7168193969206
379	ADNP2	6.6477656295403	6.60412345860227	6.78197664190682	6.83300483292649	6.82959555259318	6.86765304490277	6.47528442035557	6.58424101005076	6.3622923671338	6.43234460850671	6.13451480015596	6.30317865721821	5.37985828012422	5.49803806617759
380	ADO	6.50968177385845	6.5676772736307	6.47444879153373	6.13820284644058	6.01433624777172	6.20732197208105	5.77690415955288	5.76091635149658	5.22964801501696	5.26154062162787	5.29073658245953	5.15989737879332	4.83028960037334	4.9253452736784
381	ADORA1	1.01607772565409	0.882443678944477	0.990371715606967	1.58017222322062	1.8987879876117	1.90098840673301	2.37630327869231	2.92291167021672	3.37958786913342	3.22755550421449	-0.0853208486945734	-0.58028383405295	0.0547141470645762	0.220725104582941
382	ADORA2A	2.2499178337993	2.08935615336605	2.12023722641661	0.144247626848318	0.224291000289928	-0.320006034274116	5.3186267627133	5.59118789232342	4.75343916149822	4.72515206233764	6.06626497679568	6.15896666376676	4.23297258918616	4.34401841079766
383	ADORA2B	1.51447451645625	1.81752590159583	1.57474297747414	0.918017256699324	0.505137959278961	0.900875632418017	3.42383854540234	3.50618360979836	2.24615794912463	2.24053892066461	4.20694483845843	4.18700213905814	3.03165185003687	3.04434964108633
384	ADPGK	5.70288628204816	5.69388553775101	5.57896167675608	6.59164533818531	6.56784629332232	6.5341206366533	6.14479538960015	6.08216633725397	6.05290396780348	6.13504483245492	5.84862733315896	5.91765949226057	5.91139829102396	5.99713355209626
385	ADPRH	1.63630777492029	1.71476002432427	1.8548296774986	1.37291085891446	1.566651955501	1.52612003344186	2.17411486280905	2.14070815469125	3.94681566459123	3.90328313404062	4.3942016977704	4.25243596869928	4.06411423130847	4.05196843279735
386	ADPRHL1	0.0966658167445194	0.0140009983216616	-0.0550914686745972	0.600252417203798	0.310771743760521	0.455538546029483	0.184958730116257	0.259223572781234	0.632074512188438	0.622319359646949	0.398974667280042	0.158498666240243	-0.217364647880847	0.150799239945601
387	ADPRHL2	4.45398079699997	4.43032890034325	4.04878454959107	4.0484644716538	4.05556269903959	3.98230467695808	3.97915254716408	4.02775677738174	4.61908299737709	4.37684690754807	4.34213197135429	4.34726069331147	3.91793205683444	3.91034760280233
388	ADPRM	3.46584565733787	3.56928827564813	3.41046566217539	2.2293557568585	2.36532797913483	2.30536972788496	2.84835680933176	2.96528446727666	2.6208877264418	2.56356460144929	2.26328440338201	2.18419010684619	3.09537043279582	3.18586133761675
389	ADRA1D	-1.86086740561448	-0.706946597684899	-1.91891021763345	-0.721763035199039	-0.057240217736775	-0.0980465043050674	1.78688222481363	2.12644675595362	0.326302257088379	-0.0179750885416482	-0.634794047480451	-0.435021937915206	0.426675773790515	1.05575809091925
390	ADRA2A	1.86479493070581	1.96899981230542	2.16612639915191	-0.847846981383698	-0.409460060269959	-0.364345137663847	4.28902804891581	4.47528146154668	2.69435524834006	2.5225563542672	5.9062672260433	5.82580246108511	5.55235668802453	5.59685298554032
391	ADRA2B	2.91218035309881	2.98685668990444	2.85128389265889	-0.994378843312527	-1.23243753030512	-1.89892263814776	0.628146870983533	0.532073205882735	-2.63766875083327	-2.54134470212935	1.21190709328692	1.18129749486745	1.71525508767537	1.7440085659292
392	ADRA2C	3.36306864916423	3.5343656204489	3.0793509823012	5.30850366739536	5.15061980260786	5.27964290242701	0.867221568812922	0.921518114336407	2.27695975454716	1.5054967174957	0.892261610137184	1.19184407122766	-1.38009604988977	-1.43518300255385
393	ADRB2	-0.316937605827637	0.0334329790111174	-0.187318380046256	0.127134350324426	0.406750278294434	0.601081038425088	1.09004286204579	1.16591340311488	1.05926981976322	0.561223045458295	2.74395627796445	2.77980026516714	0.356838223141057	0.787034933637317
394	ADRB3	-1.91759860711	-1.51767446429104	-1.65746437423646	-4.75939605797285	-4.75939605797284	-3.99911992026787	-0.769729204251112	-0.814762788241654	-0.945521554690062	-0.97361006871991	0.384578488817266	0.529450021017195	2.06841154155136	2.15344322365372
395	ADRM1	6.92574001439293	7.03091817507537	6.75955621329509	7.28516618374084	7.23654982339564	7.22539712215873	7.19330611629148	7.25793512354141	6.87062959199738	6.59019032340328	7.04090126222212	7.12612799454146	6.09975649126737	6.16243061360831
396	ADSL	7.61734041520541	7.61507212516781	7.64214211203883	7.33554824576201	7.30006840399723	7.20143170355567	6.98366659373764	7.05583507724942	7.3530448927006	7.17401344640476	6.92395397943416	6.89800042896469	6.69299940262419	6.64521572478293
397	ADSS	8.17842484089085	8.10021721853787	8.1639283397165	6.98520735167764	6.87685450585791	7.00604059579588	6.54660528879088	6.48432054550832	6.1817026107523	6.13875525347369	6.3698494238906	6.27792164836044	5.61553592538784	5.61707860952014
398	ADSSL1	2.12191009491661	1.88801819160689	1.5499376974455	0.607044933270233	1.26969734337139	0.757572000065	1.37130479737031	1.19185422012243	0.758070464684867	1.10037545363927	0.310370092180997	0.298480377754627	3.02973508024603	3.05350591091091
399	AEBP1	4.39857696923447	4.31807458697887	4.24604010456852	4.86841591761745	5.21379334334786	5.01531030271658	6.72060469170783	6.75339427577289	6.62020971545046	6.63156783887636	6.06948749860878	6.11049404223234	5.94509844854831	5.85380984591306
400	AEBP2	5.68011747008178	5.47376656299107	5.70731841440671	5.20158403416078	5.20170733557334	5.19287670712819	4.94894117369042	4.92836123847496	4.66800128935181	4.72747609704424	4.72335391262612	4.51617524928994	5.25592951862704	5.08553338394001
401	AEN	7.31190851428959	7.37152764286393	7.28408551848537	7.28282556491281	7.15919494939793	7.11159565690586	6.3344468236111	6.34086566904431	5.22781951873838	5.25468546732286	5.87722045493102	5.84313323858535	5.98623688074985	5.94067676163081
402	AES	7.0067113709985	7.24356270084598	6.85574627537742	6.11304785887787	6.22542199814293	6.16160228886843	7.52819087081541	7.56299896317229	9.02166888296687	8.69985558749154	8.09325583385294	8.20094045346498	6.99557954689231	7.04351317736489
403	AF011889.5	-1.48197412932965	-2.17706214777846	-1.60666283850915	0.0100138363228974	-0.658435731016657	-0.755924906231892	1.86297561096258	2.25777627501641	3.69804719616372	3.96350297175379	2.94390820367873	3.08757068417001	4.65274372947238	4.46091038756878
404	AF165138.7	2.67170980862062	2.31159740989726	2.24429671109943	-2.85298825701583	0.406259345417864	-3.49343513801342	-4.75939605797285	-4.00762515189056	-4.75939605797284	-3.95999117537323	-4.75939605797284	-4.28215733029778	-2.67547888444345	-4.75939605797284
405	AFAP1	3.85887052600674	3.86712636463736	4.03783959030307	4.49221550409336	4.64082822207896	4.58372613948557	5.19768627959805	5.18196562209406	5.38124753179833	5.83958192801157	5.89661678044492	5.77202365701401	6.24251894563915	6.28239535617884
406	AFAP1L1	2.61522341939768	2.81082144727153	2.62558346547074	1.053868361283	1.38442824213349	1.21235778780517	5.15058715155596	5.17900474050336	9.53751084800639	9.77965904303693	9.41714482053735	9.33643251243572	7.65011909138847	7.65501061286605
407	AFAP1L2	2.54201878891366	2.58440603813976	2.7056244637718	4.15201435473101	4.13814073808363	4.16499020480651	3.53450195533796	3.75258534851651	2.18838424539797	2.05281477973488	2.83620228976522	2.90174717700083	5.24072515814612	5.13126860301765
408	AFDN	7.31806891873763	7.21989813731081	7.44541934042531	7.54121140733552	7.65153458445672	7.59190812551199	8.3873874159105	8.37022312903686	9.10604845251211	9.45322424967476	9.11396036576655	9.12547129591949	9.12738071529546	9.18353711308296
409	AFF1	5.87012754176814	5.82604140875356	6.37507394293732	6.22867741112578	6.25502181856311	6.26316548642601	5.9508209244391	6.06557242287657	7.69934039388955	8.29956401278313	7.49153166803676	7.50411264489306	7.97942113180169	8.02284643386724
410	AFF2	2.59802085392453	2.0773196420612	2.96730022164969	2.63033241184958	2.66426880637444	2.24107911917802	3.41408527537122	3.58679510436094	4.08386605813286	4.63691966341601	2.20053866497799	1.7156193920651	3.37251853855252	3.12042230591895
411	AFF3	-0.32333555886168	-0.702819345388767	-0.531557471081082	2.48945304099106	2.89954099496061	3.1152793305053	0.939937933211473	1.36040517546168	-1.48250067491002	-0.359157808967356	-1.64925281086503	-1.59149587091357	-1.10713514915927	-0.903394336308219
412	AFF4	6.41388747484992	6.15619819651454	6.87768287318845	7.55388856819815	7.57944678102373	7.50983646431875	8.30534113777048	8.2546339231201	7.83261843114147	8.41818645774167	7.5185950273155	7.5734709997473	7.37277339520855	7.28600788097188
413	AFG3L1P	2.16827696680265	2.39549282607789	2.60230358433818	3.15700375606233	3.46221972880657	3.31306404014777	3.79644530468076	3.79563566234362	3.75313795307685	3.93464236452141	3.98614613552946	4.16985013442084	4.22640747112457	4.32964975711878
414	AFG3L2	6.51309517558537	6.50813254649395	6.6299220656643	6.69200223379216	6.71075502932747	6.64352690971803	6.39611220800971	6.29335211251447	6.62443086060684	6.92211014981134	6.27650685950835	6.20292812071205	5.90390810150978	6.02338310743464
415	AFMID	3.01205830053671	3.11626572557991	3.0682641513476	2.96643192322562	2.83754645423614	3.05258705142217	3.01007064721581	3.01679467151293	5.29444224828769	5.29620902561366	4.53257769275156	4.64000285648119	4.00418474544269	4.17513093461766
416	AFP	3.64538999132789	3.79171991818294	3.53318012357065	-0.982581969340705	-1.16010126625651	-0.710560315830751	-1.57697737923614	-0.669800829344707	-4.75939605797284	-4.75939605797285	-4.00696679881568	-4.75939605797284	-1.91285184264297	-3.84070123973373
417	AFTPH	5.34728384768225	5.29324122652371	5.46395440834452	4.43694230602123	4.19653510336761	4.33330684534226	4.07711296570011	4.10178363356854	4.92779926785859	4.7405123684006	5.06009723870775	5.07008948862702	4.62652606847482	4.60196121290037
418	AGA	3.83840329869478	3.85368041010101	3.84992673519389	3.28383301421757	3.0666656020986	3.39379591373258	2.8477909471661	3.05766351378575	3.62153483586045	3.57449499478326	3.15008497022465	3.31958692962712	3.34933191915488	3.2777466196643
419	AGAP1	4.88944384093448	4.96700705382708	5.16191543673855	5.49933105161062	5.65685498853622	5.53587267339336	5.88700885255793	6.08923940242822	6.34681351384981	6.53586535564445	6.74865891748193	6.66223621690697	6.90995604983764	6.8556965374852
420	AGAP2	1.17369657172145	1.02025738972299	0.482872040931066	0.731537312877776	-0.284867022636175	-0.567397303831498	0.896938047958222	0.154093625286267	-1.38856417264766	-0.215489016474151	2.15180489552826	1.77277265072784	-0.143305210729576	-0.4380180190867
421	AGAP3	4.54448329153699	4.94365765420524	4.60872130583495	5.01498998956325	5.05392849000887	4.82704183779363	5.52610693309638	5.65686231594614	6.82200758705846	6.83485165943111	6.23160933562287	6.133400210955	5.3481713120753	5.55930069113388
422	AGAP4	2.35862367549404	2.63402813357581	2.24227427868569	2.51707863982426	2.19280377786414	1.71905284975803	3.06447306707192	3.15250014197877	3.42397324534574	3.61438653241367	2.82897401157826	2.60535363548099	3.86149554131042	3.87954451197158
423	AGAP5	1.05261316030769	1.23761654635115	1.62670741068495	1.7614301718047	1.95495161135708	1.39767144924083	2.53212050019268	2.60479050550095	2.53287265953555	2.99861888432725	2.10020814917926	2.31091587301995	2.69731734070967	2.76999922345061
424	AGAP6	2.94550152075851	3.06582882414052	2.90744475932403	3.69894102163489	3.89167532649196	3.7531797781565	3.84110831064592	3.93977792151844	4.32019269111559	4.23945980558204	3.68837234849632	3.9022356065598	4.08086844263214	4.08471496912788
425	AGAP7P	1.37355306321305	1.13067476099946	0.912058692352565	1.52478405451422	1.1489817926858	1.58555840477847	1.98377996644089	1.96200082487861	2.43039532401307	2.22389616576233	1.7353169130729	1.9922539698635	2.30158950865023	2.40047219379899
426	AGAP9	1.92989224326567	2.15517261713577	1.94401143255827	2.48518809067762	2.408932231905	2.45461295580218	3.30616745529403	3.07978852834891	3.17675996472669	3.37472816238356	2.7301729313095	2.86028415781429	3.48118842612335	3.37049481688026
427	AGBL3	1.9356955113474	1.27366872920847	1.62062679145673	0.955073658535314	1.26230278222065	0.930160680042919	1.08448159328822	0.984294676121608	1.45606192719802	1.5634742672135	1.16558561871611	1.14364615180084	1.70460189082562	2.03069593756673
428	AGBL5	5.31735856793774	5.42698014297123	5.18618452315453	5.32631646996606	5.41710009750296	5.37653671549446	5.55446122621973	5.6306810739152	5.20957488199378	5.23518178007746	5.62049278675295	5.62422358145029	6.23487816662238	6.28580142146829
429	AGER	1.39849019644108	1.55641662448402	1.45779818119869	1.93597017474231	2.00822314110723	2.41352947641976	3.59849905386927	3.6235347722178	4.90161370787535	4.74946656848195	3.76910352736253	3.86319075200822	4.15008911282641	4.09685985962278
430	AGFG1	6.87811228763903	6.88803652444064	7.01643146471103	7.3574559082874	7.30514955904529	7.30478621889816	6.83406679754879	6.88564195406312	7.08472014239501	7.03845530603223	6.95843390060262	6.91830729564876	6.71117840590452	6.69281572671372
431	AGFG2	2.18079077985987	2.42734622443257	2.54911402789626	2.27790017315401	2.19954995845043	2.38361697148109	4.4428387731971	4.62744912202254	7.99815856763018	7.78204109856553	6.27258829611214	6.29996913570907	4.84607951665256	4.85751469676447
432	AGGF1	5.87678333954005	5.67990030559419	5.98113126015393	5.41460804135285	5.28033888491115	5.46428957456795	4.98955730374641	4.86603068115985	5.1478167751849	5.22190203651731	4.99800565538699	4.92153786801604	5.21919040956044	5.22279547324786
433	AGK	1.98999643514362	2.31106090519273	1.99396390692781	2.05779875266737	2.19352124944504	1.90266728120457	2.29272336095139	2.45653404130424	3.39307292547083	3.31202988030793	2.49362753722165	2.41301455607802	3.03795211478462	2.7660362537481
434	AGL	6.17164273846546	6.01536405652398	6.31777617317431	5.64626822911943	5.4388119868925	5.48616301991752	4.76774160877165	4.77409910540233	5.95313242191592	6.29331063819175	4.55892749189427	4.46552837530174	5.20790872889724	5.06569542949897
435	AGMAT	2.61335235322491	2.78957103047188	2.66809489154932	2.53916031817888	2.63109650926708	2.28002300250256	1.90214243655777	1.53631411244978	0.445659002219819	0.18725741167562	0.351950206728385	-0.185752945445609	0.0450013821605937	-0.609574343048276
436	AGO1	5.4563679072417	5.30815351278504	5.53533574212115	6.95118511530291	7.10536220567082	6.83225714433703	5.55433468742951	5.59495287150317	4.95625414246276	5.73036267332064	5.66963146872006	5.62736208802171	6.57438285466698	6.60455889470063
437	AGO2	6.08288274465718	5.80358441551255	5.96169500408613	7.0986249961231	7.25937595263686	7.10517182727204	6.46782476728269	6.57836721067144	6.72146095864354	7.02458801024517	6.51670821929478	6.81671192682634	6.12571404973254	5.93463652989361
438	AGO3	4.50448966824513	4.1843534047842	4.60166533861602	5.05202891346437	4.99985623640676	4.77269987573662	4.93842477317841	4.91014053152959	4.36143283469176	4.64947436502705	4.33026980603513	4.57435934323639	4.71358118043294	4.93564007077088
439	AGO4	3.50492858760492	3.66685686598614	3.4713792310804	4.8416826185623	4.85051690497061	4.76603109445853	5.51658892442252	5.48041115725874	6.18673065209513	6.56267711984954	5.76792764190361	5.69300976864569	5.97878727870943	6.10607553501992
440	AGPAT1	6.27991533097098	6.27572743678128	6.15598619447928	6.39640304283138	6.39385931602188	6.40242185096537	6.51866281858512	6.56452114752053	7.19452249755767	6.95119134387901	6.74105077061999	6.73544611425656	6.52623555400161	6.57193552746095
441	AGPAT2	4.24825768592709	4.3340758459959	3.96116467331279	3.96880269076707	4.07540311944419	4.06561153818245	5.47032008323194	5.58411632514191	1.53907287703913	1.55235895422718	3.14446677925352	3.48994101589309	3.52540120760139	3.62736782311886
442	AGPAT3	1.81877159457283	1.89931397015873	1.53285203670571	3.48294463616599	3.8624394124967	3.67128698107509	3.23119646761362	3.50659633271962	4.10188938337199	4.09401057348003	3.38513225228207	3.39222362642911	2.90448463742703	2.90780795636265
443	AGPAT4	4.63457319581738	4.62900233710852	4.97567815827827	4.84115834615324	4.91599911608962	4.9735962532318	5.07013495747292	5.04257884934872	5.18210266659204	5.45492801639922	5.35429467252677	5.3162435430885	6.00834381415078	5.90593677360266
444	AGPAT5	6.81403729323129	6.67086214527227	6.90362800853465	6.17977348721467	6.14553851195175	6.22100949578441	5.65311460208154	5.60673288660565	6.09304483161409	6.18255211340956	5.62108279522734	5.5181919529926	4.64819968276065	4.72999058395465
445	AGPS	7.31399725350075	7.19208266629919	7.42385324558732	7.52755316159212	7.37768661006738	7.50885287685121	6.66287694378466	6.65135139968977	6.62150430308342	7.01750709727041	7.045158414022	6.9558085027017	6.58685310631648	6.5956011426843
446	AGRN	6.6916509142136	6.74262728182126	6.56428662443541	6.33512058924894	6.24542619812091	6.38872118872081	6.64653455497468	6.61971160024109	6.52949062378448	6.4441229351051	6.36210444559503	6.49194961365041	6.69645574018589	6.68210072128764
447	AGTPBP1	7.32728088929225	7.26451806608007	7.45120374299641	6.11031446368095	5.95817539981054	5.98217117778697	5.83227820198782	5.83363191843131	6.39692703416455	6.60198919362673	6.45133189807211	6.26390012260937	5.9551310320356	5.83913486784308
448	AGTRAP	5.11818855013727	5.10618330555235	4.7898773070887	4.75140453092282	4.84943778249697	4.77371287118802	4.80318842709136	4.81623705085736	4.0486749428077	3.71518866290599	4.35815593250972	4.40351319229151	5.13251628476178	5.19567026700299
449	AHCTF1	6.2407884805624	6.32428129960408	6.53949601828208	6.9377325988432	6.82194379936104	7.01788215127288	6.60627687245345	6.69726532056062	6.68552718537316	6.88016973702802	6.59283284614939	6.56302614324533	5.88572969537815	5.7599220479794
450	AHCY	8.81773555078289	8.80778274809719	8.69532097164485	8.25852028220092	8.17803102684202	8.21767604097068	7.14430334159315	7.24300910928929	6.30054027515029	6.13766840773614	6.99581100105763	7.01203477730113	7.22925304299049	7.16496108851924
451	AHCYL1	6.67270654971922	6.54695471758851	6.82938064774525	7.14151586467989	7.22831580747685	7.24436135051148	7.74575315701688	7.73498254837089	6.77143722080505	6.78277059441233	7.24050697313235	7.10765415858329	7.25545882881108	7.25388549560467
452	AHCYL2	4.85523126351935	4.77718800779761	5.11555811091358	5.01008868242773	5.03597623442844	5.01141186335092	4.38502089212706	4.35143275108067	5.00723940719021	5.12933158537847	4.56710624455909	4.43498949042805	5.61424298966381	5.65102174389818
453	AHDC1	3.84080050491881	3.70687052290183	3.66002193468881	2.86121182839389	3.31874640891852	3.26275686712401	3.55740014623827	3.64347406158263	4.29865800098605	3.88691383766863	4.53053399711102	4.45151950476733	5.22098778137621	5.0555756398919
454	AHI1	4.4996268009858	4.24574946212102	4.47838808491364	3.86309197139947	3.84398276819583	3.82953125434118	4.24408791214489	4.18922809490117	3.10015902247591	3.17783807543562	3.47635558755079	3.88544251734074	3.93333578802421	4.02657404332611
455	AHNAK	3.67125471925717	2.90098123753811	2.63871891732205	6.14721763511064	6.29835702884014	5.91569907223651	8.59234971410158	8.44987887967982	8.89868094083335	9.6913532663577	9.48676331788158	9.44952084956799	9.03731024626765	8.95987619204128
456	AHNAK2	0.390007000348267	0.688328749025811	-0.197278114744711	0.241637087735178	0.4298110592206	0.243025197762775	1.29019228950557	1.11935772587882	1.41037151727218	0.81088917161414	2.23900112290887	1.95769511349035	0.136681230992308	-0.448387910249756
457	AHR	3.84382241894199	3.7326723637441	4.51841116025953	2.22034130963318	2.25511804339288	2.56892309233616	2.95808288955363	3.0448509344917	5.59687013278156	6.03855713414654	6.05458237188444	5.99568465187705	6.64102092667186	6.47807467743498
458	AHRR	-0.7464408865904	-0.354943540744843	-0.0598699823446717	-0.614726965396356	-1.0178375885634	-0.172612405818342	0.793477899019328	-0.372222675572046	1.43880515588002	1.6275115001721	3.19972840654625	3.04676865314267	4.62495668958167	4.68514426979351
459	AHSA1	6.50660777568102	6.47087950063018	6.5734100385611	7.18277104840615	7.25900891632243	7.27480157615354	6.33348636177957	6.20972322600823	5.77697310509296	5.48140491999369	6.44091045069589	6.49257140803176	5.42624109152153	5.37712759708956
460	AHSA2	3.50044910781006	3.26127456086886	3.45371179111128	3.96246135412719	4.07747821911001	4.08390239866195	4.6850575845603	4.43151592835061	5.63513841191797	5.67590759378251	5.24191657317893	5.25630880993096	6.25555745817016	6.28070598784393
461	AIDA	7.98882071037201	7.9195509474849	7.97483995030445	8.1384357608767	8.09851058700775	8.21055013354427	7.93809414935774	7.90892464160898	8.2947226639077	8.23624736752796	8.33695989894312	8.25717753122279	6.8393538340155	6.88541176529415
462	AIF1	3.2793149232531	2.93350971150994	2.92265257764248	0.681558193907077	0.336135575714268	0.825829089761923	0.75637528507214	1.05620945764486	0.239428809494826	-0.124213873102044	1.59319618313528	1.34118816777714	1.92694048603315	1.98230405201639
463	AIF1L	8.18847150504462	8.21338354620495	8.18592336739454	7.56456460747371	7.58688405569475	7.52850133275233	5.00161854951549	5.09139330841555	5.68271830597778	5.72479141727776	5.7341187078836	5.76931830469357	6.26359720809293	6.32023091056881
464	AIFM1	5.66963601257227	5.58494455319249	5.73992484633992	5.50939145548245	5.76689154108685	5.60264112613767	5.67835937882765	5.69965254290018	6.0606775639816	6.03343425130411	6.1566388705431	6.26984940603451	5.9523974240617	5.93212009885089
465	AIFM2	1.98276730996604	1.66377342636309	1.82359154643435	3.81266658912802	3.76082080944043	3.7866481215259	2.73573451640803	2.85598454280217	2.42500499615684	2.31593574118823	1.77707609724571	1.93839922692689	1.31509381085918	1.31569462874095
466	AIG1	5.62111457349371	5.68253487617847	5.48404025115531	2.48672959580442	2.64237864132401	2.50483685489925	2.85592218037472	2.97734911431556	2.70863111801034	2.27996898801376	2.39061613041803	2.46329929464914	3.58150284647542	3.75275176562132
467	AIM1	4.02024150371794	3.72426937266165	4.14475490706053	-0.295482479403932	0.193380526128251	0.588181365574287	-1.41123685068025	-0.513104246116939	0.630923899986586	0.445766464165842	-1.1094114665607	-2.0478563096866	0.296432389054451	1.02432691520884
468	AIM1L	2.38269132371286	2.68616013508049	2.49901230001766	1.55366087155755	1.00670949512591	1.34548427711822	0.282221068840124	-0.919950600675502	-1.92304896590256	-2.39654178045053	-1.7098315933193	-2.33917162165292	-0.887825595105063	-0.602428009199
469	AIM2	1.03148979902815	0.565080643589696	0.516901444713109	0.85838243637425	0.742583317230825	0.859647044484286	1.37381203477821	1.10890534500256	3.86660215189958	4.0610888352124	4.10427854041906	4.16150645169163	3.80849512473081	3.96843964355199
470	AIMP1	6.76776675281129	6.59985586379784	6.588387813525	6.4685531921961	6.41270131795363	6.49184023913971	5.93195014554458	5.86605147990673	5.14076291368153	5.25394569209379	5.54283778887645	5.3583459685012	5.62867638844037	5.60451474132799
471	AIMP2	5.92354511757869	6.02680167075245	5.82848716549463	6.28047739700149	6.323040802651	6.2128198147519	5.18090552502182	5.22282786230755	4.93555738494785	4.60910474008285	5.01087035846299	5.10555436962007	4.1986269410329	4.08134737071672
472	AIP	3.54968146843595	3.60081523056968	3.21910117512831	3.26250217677583	3.35758605255992	3.31767736476841	4.18160527838725	4.29038128622049	4.40303721940064	4.06082327181911	4.3107403465317	4.3233619752087	4.608046339181	4.62965598383882
473	AJAP1	3.04044021896505	3.00101845461198	2.86630766544581	3.39210179499629	3.02048884668799	3.14697040731249	2.76848976170491	2.74627820916649	6.04035598747999	6.08379485117554	0.0304787336689605	-1.35387252876349	-1.07143494840663	-1.11777019983439
474	AJUBA	5.4568855142017	5.74697963618521	5.59930633609568	5.76430814810275	5.65015278930482	5.82179670492188	4.5609148831781	4.64756664378319	5.36805332883307	5.57440132822728	3.74869216653933	4.02237624737081	4.98390924373196	4.93734007790823
475	AK1	2.71455900280258	2.73961520869369	2.52417042059605	1.44513397762073	1.52865858426695	1.59413339675788	2.47073170794364	2.51180057098757	4.04967710039657	3.6819307076872	3.67419654126525	3.89143750393434	3.07965333519434	3.11448901328167
476	AK2	7.28919463230745	7.29523291170643	7.20841522941845	6.97195257910338	6.97352457835903	6.87773834917615	5.50893773889226	5.57290610110111	5.96171615683978	5.8786462285515	6.2702909865394	6.23108685554748	6.37613985779722	6.35521947272169
477	AK3	5.75217896848942	5.75007729070166	5.92514022058988	6.03552340609836	5.89526704866858	6.06210587867673	4.98219332041035	5.08998915803949	5.79520517483534	5.90672339449353	5.67895367310231	5.52412249615701	5.92787811257062	5.86271312690973
478	AK3P3	0.696306274960957	0.82970112067422	1.11327509510792	-0.16620015732552	-0.332682593701351	-0.0470423369979306	-0.401360348842829	-0.458308276771387	-0.189902128358741	-0.681329736886817	-0.588733475049246	-0.36709990219472	-0.856209682888923	-0.905599363508079
479	AK4	8.07137039106843	7.82098803772506	8.15928044210319	6.87805015323937	6.81844370949609	6.80607605726714	3.80365953828219	3.8760355926971	4.81176606088928	4.89177369654338	2.26705251916564	2.35489438849163	3.72562207907222	3.86841425055177
480	AK5	1.96836933851328	2.01093356800797	2.19304339659303	-0.127912760604014	0.654294642017342	0.647076434679438	-0.533752667516965	-0.579996101030023	0.533014805578275	0.229428010574188	-0.632036921495687	-1.18159270700256	-2.14513236332281	0.232653018900461
481	AK6	6.42027855449556	6.3423942216678	6.21730618180825	6.09455099234798	5.91766848051738	6.09855341606459	4.95542973414904	4.93565491419648	4.58186841104636	4.47871017644186	4.582177697821	4.46269673799221	4.16328896237331	4.16300985094456
482	AK7	2.11557206219716	1.97272285609578	2.0094034859523	0.617351741995168	0.486946551388117	0.648272072648975	-0.202945218992232	0.159176555320599	0.387656921625148	0.0769737945681985	1.25527353367563	0.893525618517578	0.896204115621062	0.801980137787891
483	AK9	2.71133875687255	2.44486869756493	2.65211204735067	0.970988371942581	1.10709620400756	1.55897869764654	0.977678686378932	1.15337846104063	2.25733144001239	2.04500457977028	2.37274214248216	2.15750090736356	3.79313443815779	3.68282420408373
484	AKAP1	6.58673629735345	6.55444167680421	6.55624710267091	4.74018628202717	4.93726898472124	4.75863246124934	4.56907213382471	4.58381415825786	5.06842378387473	4.96249660767249	5.62996061105157	5.45551370896029	4.53551326946457	4.66510086990817
485	AKAP10	4.97157281854065	4.94918840520217	5.03708725774681	4.94221046143571	4.90084840882139	4.99478814937179	5.16546735280618	5.04649214124163	5.29111041562347	5.40445848819335	5.24328678462123	5.11916879565812	5.14961100545924	5.41950221997761
486	AKAP11	5.83068421718762	5.73646181634815	6.17478608499077	5.89995954330428	5.92094258652542	5.94099846392964	6.27157845276342	6.21313575347563	5.55169457546295	6.03173055747471	6.35897074155209	6.31118687118196	6.59638587576315	6.56485967771785
487	AKAP12	6.75376766521939	6.55532430968286	6.98634376053705	7.81887540392041	7.85383249197729	7.80880896389493	8.0314309880025	8.05792234667714	10.1520550671484	10.4700834294464	10.6718215797468	10.6099113696352	8.13246480240409	8.17353908913524
488	AKAP13	4.13719594929648	4.35689727888969	4.44782314125066	5.97282704842609	5.89063579243427	6.02012749411083	8.56097365685546	8.60300284906023	8.65262348612062	9.41443563599509	8.61341664131149	8.58247685766044	8.01993477297089	8.01623413952272
489	AKAP17A	4.50507792650338	4.54749510069669	4.53726490161349	5.62688989623745	5.64705320999412	5.59504998074707	5.7489841000264	5.74403227951741	5.89706939885589	5.94277713775813	5.72799909462051	5.70979292052443	5.77257404115089	5.7490410545218
490	AKAP2	5.62521829927712	5.49174690823019	5.77875245770707	4.56218856102146	4.70075907447545	4.54924734695771	7.3875622981452	7.36292508603264	10.0146069559774	10.316878542542	8.50508053120113	8.48521508338761	7.42391801016266	7.4224901206019
491	AKAP3	-2.01606905669985	-3.19329933472337	-1.34656857037425	0.197017750442844	0.772942000079419	-0.0201133691427326	-0.24515241630794	-0.925827468187553	-0.00176267676874249	-0.144688752703848	-0.374633959628869	-1.25614001597933	0.595026255032225	0.693373302720501
492	AKAP5	3.94967151804104	4.04504034502351	4.10876871764904	3.58432584246103	3.69223952475188	3.82673062321466	6.03423807189989	6.03501620656744	2.96889118174185	3.26564402184617	3.92336696168258	3.86243997412411	3.92658827887367	3.85539140959028
493	AKAP6	-0.944602994285417	0.195718403895769	-0.335285523272707	0.922964552424202	1.27096966237016	0.853607273477087	3.43397566828217	2.19786288308803	1.15815573876162	1.90372299939474	1.44654128156502	0.978242315427794	1.68199328149906	1.99347430262192
494	AKAP7	5.72371421790476	5.61804539864898	5.62945264980666	2.4809956716977	2.65544661472669	2.69626016371281	3.32600433248195	3.23873764332731	2.3547880158088	2.1930595078821	2.73068173959209	2.49484880504497	3.47517925944332	3.32588294850002
495	AKAP8	5.22326263139586	5.4750506096361	5.41347216208966	5.63963740709356	5.76466274345378	5.55919668528332	5.8126405531768	5.85013438049353	5.45213107868989	5.61800232598678	5.50078651342971	5.39988366582301	5.63764724055804	5.54535384541219
496	AKAP8L	5.41700754498065	5.5691469403876	5.38732435915994	5.43987184971551	5.5509870775166	5.52879461843821	5.97268879411852	6.01959468513201	6.33022630576979	6.37495049149445	5.77555793150695	5.96256259834601	6.70368010402042	6.77496409627269
497	AKAP9	5.95331681792861	6.00863354657549	6.10635845758498	6.61857480692886	6.60080429282352	6.91930549661453	6.32311404341228	6.13437747145981	6.3110980565251	6.40772904439106	6.3211962235236	6.26473331597123	6.91802927219327	6.94265765546852
498	AKIP1	3.27229170682079	3.2949147154597	3.0715688926492	4.19587696604215	4.3349998987755	4.2901607143032	4.1597904970367	3.90203307011262	4.71023786051932	4.41414059760065	4.82506801342423	4.82938414445707	3.70475990237338	3.64487861363145
499	AKIRIN1	8.73354701658166	8.67126458431366	8.79388374623057	8.1185499557911	8.0816697221549	8.10237600444159	8.06981064612763	7.97540486204204	7.58372879942535	7.61915770074011	7.49206174981429	7.39182818895574	6.8802189280783	6.92226740151174
500	AKIRIN2	5.81405018952324	5.81726448946977	5.79202653573278	5.8763760794405	5.92374548773687	5.91448032016992	5.8450818676105	5.9007957692562	6.25775969082103	6.12742432892373	6.09213786238608	5.92298963072322	5.79062609549624	5.70517042465922
501	AKNA	4.17841682870318	4.23712066395743	4.04267189291995	4.37665350767619	4.12807685398086	4.10319164603201	4.00009195995389	4.27064240848254	6.05236496095383	5.92784630108805	6.25883583185893	6.4125813468934	6.08528424790006	6.01638967936488
502	AKR1A1	7.052671834921	7.20393382299372	6.96809519611002	6.18586808978485	6.23991653830834	6.14636260344849	5.56876864209354	5.52184297347057	5.37785267893677	5.13652115366488	5.39348683548221	5.49922429605629	4.96478051741941	5.02922353936144
503	AKR1B1	7.25705932927726	7.41071452009003	7.13057872925658	7.14893296989201	7.20645668428223	7.13147276104801	6.64112163653778	6.63741041010234	6.94696082095202	6.64536811978733	6.96531242493536	7.04118854278164	5.87332136454904	5.94697785632319
504	AKR1B15	0.869292180297039	0.847779618670893	1.06309164261603	1.00448631704071	0.953304308123084	0.997752901144706	0.790903964655078	0.435104793590299	0.474502704124206	0.882776153197949	0.398065374998452	0.57592815327813	1.56903648271119	1.30826061831358
505	AKR1C1	1.77455958287808	1.95831479006813	1.61120959978917	1.27950376457652	1.25243052309448	1.66079492223115	5.10597915776324	4.73397154882818	0.355724896277987	0.667838457272578	3.26314559381379	3.14344573730636	3.45612034558136	3.41521757169589
506	AKR1C2	0.0392946229244174	0.595048077414254	0.228919378203619	0.698855207864273	0.43968278333907	0.430716996048247	1.47858327560413	1.01735108932935	-0.967982567170153	-1.13042255598977	0.119288981805127	0.267103788982573	0.180557922573796	0.228162599686664
507	AKR1C3	2.94289527722146	3.16188288412346	2.88632273266004	1.47750509070768	1.58732812519257	1.63816102513244	4.70431303459193	4.56635987740168	2.72365029972237	2.73577540533365	4.58274164518045	4.58023414123503	3.39223429141026	3.28641220849221
508	AKR1C4	-3.83401012748638	-4.75939605797284	-4.75939605797284	-3.86442904575006	-4.09945988863691	-4.03065747869358	-1.7903797971109	-1.41974358484038	-2.42061574814756	-3.0930441301243	0.106239836992125	0.328829433414599	-2.47002101667707	-3.04076280997471
509	AKR1D1	-1.48709999646547	-0.812235089452365	-2.1831506826092	0.81715629338547	1.55852202075731	0.751388399280334	-0.997460307917275	-1.66585663435788	-3.28089981407882	-2.62446232398661	-2.32752813494332	-2.48347145088555	-1.73017452671064	-3.3483040417816
510	AKR1E2	-0.690383043881105	-0.656913917371198	-0.567568807093616	0.0885988548792011	0.164704810242586	-0.0135328520827477	0.997576663957408	0.913582526221852	0.190653380058817	0.330827713636707	1.55966810155038	1.25526874120006	1.09785069993616	1.27613554504967
511	AKR7A2	4.10789277689066	4.20862324255752	4.00283408191898	4.5304264098529	4.37537840856549	4.27523318368907	4.544449023275	4.62467521358955	4.58724347613787	4.34379561292412	4.4031524756017	4.5355577724287	4.59614664083908	4.67101491023888
512	AKT1	5.37885485758921	5.50961184587561	5.03527635284433	6.33996325457852	6.30979921760318	6.27750608185905	7.41045489470844	7.46413408910735	7.54286489886761	7.34753817413634	7.53900336645768	7.57251644693241	6.52729610261453	6.55739407541013
513	AKT1S1	5.28067508632524	5.42321495762739	5.1171304246622	6.25192623031121	6.37098170571942	6.405351163659	6.09049526555453	6.18650047105841	5.97642853604927	5.63649306883829	5.89166610487562	5.83255034200935	5.76116159898449	5.92279953138901
514	AKT2	6.04438116840238	6.04369693315045	6.03923455099226	6.23404866770736	6.16505820677512	6.11446248790815	6.64483827751321	6.7708145153834	5.66958357273898	6.05519491393893	5.86407559952975	5.86154230121026	6.1634334393092	6.00183871539144
515	AKT3	4.7549894724319	4.62797877470211	4.94471893500401	4.63382842058135	4.45565753640298	4.16747253429185	5.46453982546579	5.4241484827111	6.32302804996955	6.65708212500672	6.16943360112632	6.16003938258253	5.20112048811009	5.33081787698983
516	AKTIP	4.0202238314028	4.00885984983874	4.02630084121426	2.84582779884885	2.89076173766923	2.37397986441758	2.58589257861646	2.52866802893212	4.61271785914647	4.66790108892808	4.33313829415595	4.29541427942218	4.24165489187436	4.21978761874971
517	AL022067.1	4.81756074380526	4.89614020897858	4.86314486352303	3.319759868093	3.01308084160721	3.89453740625572	3.41905849470646	3.61675227824826	3.59838609515284	3.04827556781356	3.71462864075649	3.66088146737299	2.12477614398794	2.17538833763761
518	AL034550.1	-4.75939605797285	-1.59732064970722	-1.49003675870237	1.07794022525089	1.079718069711	0.26832787157705	0.577513099002748	-0.310523900976792	4.18863306984087	4.01337639342123	2.86519521366282	4.06658530856516	2.63642990383041	2.66750825308845
519	AL049829.1	2.2637704388716	2.32083729391271	2.34905622541494	1.52947606954173	1.02339948379462	0.367450460657917	2.27665822182141	1.88307661760229	1.75114572462423	1.42972983459165	0.51059516760259	0.814807999528553	2.56807624638855	2.67819095461197
520	AL078584.1	1.31932486861062	2.20221619118311	-0.374236549713796	-4.75939605797285	-2.23868555888621	-0.532551258976593	-1.1864875387585	-1.51758657241518	-0.868445735107124	-0.593976967577278	-0.902966127947002	-2.80393900168354	-0.555959468808873	-0.288872969596024
521	AL109923.1	0.952293007962265	1.35158589676187	2.35843330802313	3.13754878386986	3.23342310551683	2.95843885402075	2.67897848127578	3.00882801203617	0.421975153050162	2.94652740243695	1.85422644340315	2.65022658425805	3.08961346572	3.22913986963461
522	AL135787.1	2.30992687158969	2.63507026273896	2.09775517231813	1.91331419331305	2.17706629372208	1.97195107857938	0.945301310017675	1.68038578196431	2.36679698735727	2.0625048784824	2.18001498632148	1.67374049556311	2.43712478980057	2.69243802417524
523	AL161905.1	0.683871025892779	1.33999611253326	0.609786290501658	0.253322404029205	1.0300161542758	0.163064258943422	0.331437556467814	0.846095966089131	0.81171155065652	-1.28597854933363	0.0789974082174895	-1.07741899020962	0.0598314225245256	0.784721417549889
524	AL513122.1	3.95291657298099	4.2593357147426	4.22864648317797	2.48178416263625	2.26182107797406	2.71175774863077	3.73011869952055	4.14092796998587	5.41760796893017	4.64878376380887	5.17671301738904	5.18108408437402	4.14667631256175	4.22725929951089
525	AL513122.2	-1.49220397181894	1.21519571073163	-0.684183749442351	-1.91948742384097	-0.165944963928933	-0.458780899547714	3.30062215517327	3.14401215518346	4.0823449279551	4.44444894247682	4.59332411270274	4.65958502424906	3.83278945035169	3.8240936511464
526	AL513523.1	0.842615097126504	1.48284140823021	-1.51900108357518	1.46858471426906	0.921877024705846	2.14634625875115	1.96172761624547	1.81077469885433	3.70559823555691	2.18762640352707	4.30469683617714	4.59681007393304	0.766929826859159	0.892252369947224
527	ALAD	3.41329736711916	3.43611685741736	3.4328753985223	3.59274382346589	3.63955214757986	3.51557567774033	4.09460610394974	4.1771134700862	5.12327105204399	5.38660478730771	4.91334498218193	4.83320207320717	4.84470679241304	5.00000640230426
528	ALAS1	5.2660119028609	5.10555381906457	5.021114298926	5.54233579251201	5.62502596283829	5.63071585667738	5.14683440750837	5.15404367121192	5.81096979135111	5.53309210034408	5.66450530134565	5.6101500264993	5.54264936651497	5.59369740886466
529	ALCAM	7.00647004027427	6.87667197749804	7.14503617370057	6.2493119975751	6.15501694548207	6.225764723999	7.77694575613277	7.66345446408492	2.247711127893	2.28774223625788	2.9409530317438	2.81248683692685	4.6960087699179	4.54659948989141
530	ALDH16A1	4.69130647015903	4.54649875749145	4.57390515625511	4.77246522723539	4.82637205741321	4.61139178521676	4.74197178247985	4.8531136761015	4.96149713402129	4.6546047125869	4.71813860747563	4.87110794843404	4.42987853272144	4.47241381360034
531	ALDH18A1	6.84813502263163	6.70066342145921	6.90657968929723	6.81290515085336	6.85014434244004	6.77152226174495	6.35240350011318	6.4163632608176	5.91014103678783	5.82905965916006	6.4077998131471	6.43576075704459	6.18936182251032	6.13378149088696
532	ALDH1A1	1.78448463568745	1.87921469581592	1.65658740220975	-0.929035756401988	-1.47090910914894	-0.910377298480383	-4.16772675514694	-3.05307042092613	-4.75939605797284	-4.75939605797285	-4.35906054483234	-4.75939605797284	-3.6077309598653	-4.75939605797284
533	ALDH1A2	-1.92479771457966	-2.17697210917689	-2.18224336945371	3.27694344625467	3.40093453938029	3.55476360054367	2.0088463845682	2.7384964080238	0.397581292924028	1.58172693199197	2.64432578046346	2.4352010778203	0.765065530846428	0.477833799311664
534	ALDH1A3	1.71277172080695	1.80572735636449	1.97260999485728	1.39509125728568	1.07564340735026	0.864957591398877	4.46013371569826	4.33002447585261	1.98248014314694	2.16088607752204	1.61756053669274	1.59355681747406	-1.79562255467084	-2.67809003577943
535	ALDH1B1	6.0256562789656	5.8454392050876	5.90343737577086	5.17852659279312	5.30911357432822	5.28727999242126	5.0102442758177	4.97695231374782	4.04112170554244	3.96424341059337	4.68262732912661	4.66139111057425	4.25778326038648	4.30944514460959
536	ALDH1L1	0.222619193919465	0.409750520832423	0.220849125117594	-0.470524830266091	-0.35992580592815	-1.64371691962493	-0.858853318924349	-0.78296512005694	-3.27904779374397	-1.59959817155083	-1.93900000307427	-2.24924260023399	0.876043502610215	0.147734802285808
537	ALDH1L2	0.939426756951321	0.88444861617639	1.7401043732232	3.97806751379121	3.96137822874937	3.83605212891591	0.933769888557516	0.846097762584343	4.23194755594075	4.64052377637326	4.77730445852346	4.74485972404237	3.43969202566059	3.64870948663949
538	ALDH2	5.32729093359252	5.38810140758597	5.13448711527113	5.8559049028936	5.84700446521233	5.65773081110447	8.77848182563564	8.7666026747672	6.21102801898896	5.98973375348006	7.13212810715283	7.0740314033964	6.11350733963781	6.21569042810703
539	ALDH3A2	6.30463129946584	6.33957885890287	6.2768754463732	7.96123112338444	7.89597483315143	7.95224143703432	5.77497399303746	5.68227548872146	4.85959362295197	5.13289198926297	5.89375484273086	5.83683312768845	5.40097924830288	5.43513670776632
540	ALDH3B1	0.586060835012938	-0.102147032210436	-0.425491919335375	0.0370883834558333	-0.242421006972872	-0.330101691186078	-1.09599516858462	-1.64703856900491	-2.18250025125983	-2.44125749551744	-0.76938082189766	-2.58663702774656	-1.80526089729133	-1.03339481269505
541	ALDH4A1	5.32499655008346	5.32228295668878	5.17796664748075	4.47073109440334	4.16769468146454	4.20023274963517	4.03660293128454	4.09357480285086	4.77641326311652	4.70165529732246	4.69410700584334	4.5872982167534	5.00488330377196	4.96626612802373
542	ALDH5A1	1.54029385905262	1.47208265805582	1.95315594704394	1.61690802657047	1.76444281633178	1.94764742182926	2.89968465127788	2.86859900781726	3.43820665800753	3.2195387197966	2.92759633230548	3.1951018618822	4.25483303503237	4.28271489139168
543	ALDH6A1	4.46310993604117	4.39310885292493	4.75956709097027	3.64858041213354	3.28633497793938	3.28878805156589	3.94175521241077	3.68056455827849	3.22237795060026	3.35604012220258	3.77291709330798	4.08042780146779	5.11077310419676	5.1695046234908
544	ALDH7A1	7.21019923270582	7.23272143464393	7.34685687715705	6.74240072841356	6.74790344712103	6.68880722610393	6.73481806201723	6.73972613106723	6.44422293670578	6.23620922206345	6.48126877991582	6.45261183616819	6.53146669692882	6.56313706980495
545	ALDH9A1	6.68413406860005	6.57673311385144	6.62012279048101	6.22326491124029	6.19484626297731	6.24016501948881	6.82732381164964	6.79533873689634	7.1275858933159	7.0796599165172	7.04964197008092	6.92814473274622	6.72484227771637	6.70852258647724
546	ALDOA	6.37253225552477	6.30758430036851	6.11060500030677	7.44799557164225	7.84848803711274	7.59158792480216	6.56062402409565	6.55039093568	5.04791055191855	6.25453753304426	7.14193874323594	6.89876432115765	5.66056823385202	5.92999682488004
547	ALDOC	5.14744914000513	5.10316734266833	5.07242497536622	3.94980225172048	4.01933549807187	4.01036501971954	4.04950978990527	4.10559402301346	3.7463265691246	3.52437252154991	3.74214931379482	3.85634730976437	4.07825169209069	3.97362531470764
548	ALG1	5.71068128265698	5.70460417609702	5.53687015573398	5.37528205266524	5.40023440275383	5.24098467020625	5.22714207651307	5.26462667869959	4.96547480233661	4.8112578591953	4.98094814205658	4.88582478616725	4.86738948302651	4.81986676628691
549	ALG10	2.60813889318352	2.75861439173769	2.86537407549823	3.48150612365757	3.77319169714747	3.82588984097926	3.43195188023761	3.49284637760844	3.31072306357256	3.45219544105779	3.28401812206924	3.60782631607203	3.25871525588108	3.52994064382803
550	ALG10B	4.12059631823001	3.92559216485671	4.152722388071	4.4219953442488	4.61861515407559	4.69596207926785	4.73429101691857	4.72149997494377	4.88873103653069	4.8626427168842	4.77162254044944	4.74985621381852	5.17225675358485	5.07043739316453
551	ALG11	6.08238127395227	6.00878937483051	6.41298973307314	6.02786629466683	5.97975621543053	5.93009234161787	6.00132349180864	5.92191471092068	5.41720403280019	5.96541224175136	5.83033494086299	5.78194293666293	6.28303469740154	6.24318355273047
552	ALG12	3.82226384450095	4.21803664153368	3.70810960737751	4.67916682486149	4.78807028030753	4.65717223790299	4.39025168265409	4.50256172281974	4.45494925011558	4.02204642647926	4.46012561096406	4.56622851849176	4.67417576053624	4.62282118034937
553	ALG13	5.42488864252423	5.37863732452478	5.29839997932869	5.11015041768139	5.2175729629623	5.23800985578	5.16591013429957	5.00105505818952	4.78583309692136	4.53458164285783	4.34268983833776	4.40366204368575	4.61677628874615	4.63047987115899
554	ALG14	2.91522005906002	3.17701587327701	3.26928974189622	3.35388653180906	2.89831908846635	3.03788971457628	2.68440578285452	3.06008775515619	1.68592435927933	1.85877549092851	2.01161314194353	3.28153879602527	2.88140307510951	3.09515496428228
555	ALG1L	0.896199393127865	1.25669077653393	0.686355995866392	-0.414419257120717	-0.209983143089745	-0.617345638282187	-1.1548707219505	-1.15338316451967	-1.398891461423	-1.43249583685832	-1.87598679671139	-2.66158137893538	-1.27086985740839	-1.49521282140599
556	ALG1L13P	-2.94029427779132	-1.81067144719962	-2.77726735361081	-2.04445130635235	-1.92786286857055	-1.9788268985948	0.084353722203426	0.141311567649448	-0.100289158211906	0.22123829797999	0.681774807505499	0.619155011551023	-0.819608403031198	-0.841720912278957
557	ALG2	5.11443650941607	5.1798297019721	5.14872070918592	5.81941152320405	5.89777502668906	5.98436989904389	5.49999154722186	5.51662297185392	5.44738663480272	5.31747775168398	5.41092162926692	5.38735817547864	5.09849889393951	5.14501193909886
558	ALG3	4.85186133325427	4.7287978609789	4.72715860735274	5.30659057858153	5.4210716290117	5.31913775493451	4.78459646725669	4.731819623225	4.67217965678467	4.47934809259184	4.56167462021147	4.60541577330514	4.29595600857193	4.30146205081255
559	ALG5	5.33625283116359	5.42546431639399	5.1814245949883	4.72329456704899	4.65318461556146	4.70166364886348	5.11901897109146	5.05429546591607	4.61438071225128	4.51406750761763	4.64971925718618	4.56813422859639	4.15111637937266	4.06143169297711
560	ALG6	4.93560496108681	4.66751298886258	4.66939689757925	3.34527740332655	2.82956827436356	2.92946759467218	3.28941735149564	3.18972329416345	3.3645877350136	3.65408063748688	3.8689299105049	3.37999842704938	4.00476677157244	3.90700658795292
561	ALG8	6.81138658644757	6.97811166192595	6.7526186308036	6.42395933863698	6.30920817961509	6.46000383149084	5.91871036365471	5.89099252407826	5.28509484218989	5.1432167043225	5.58163758337485	5.6093937502322	5.4224620225025	5.39600619911162
562	ALG9	3.66419768630523	3.6650711425822	3.73036425500563	4.49986814041115	4.40088874346294	4.33596858176153	4.63935244299635	4.71130647029558	5.05732992958771	4.79149928368542	4.89649783553996	4.93938431586556	5.15224572831553	5.20450593316708
563	ALK	-2.94296465395849	-4.75939605797284	-3.87311935762105	0.864459935060399	0.80559021839216	0.968723029782198	-1.69714158202499	-2.80820741629277	-3.9747609301173	-3.40868159145991	-4.24678347956272	-4.02034015835035	-4.75939605797284	-4.75939605797284
564	ALKBH1	4.76392873662177	4.69933560230908	4.75413477527405	4.66139531308821	4.70947830303761	4.64984769659901	4.31534966655445	4.31168011839677	4.475762166458	4.26385977249333	4.28224595750186	4.35191045797696	3.91272001018316	3.85022689387251
565	ALKBH2	3.19531223978072	3.34500925771209	3.06494032400973	2.12388412315051	2.13721721702696	2.39842772827721	1.65704721863188	1.63908734497889	1.63162767712657	0.976283514352147	0.942029550820249	1.22311305533534	2.12659883242597	2.15254185116936
566	ALKBH3	3.8867742808747	3.73277682594915	3.71892556474169	3.78793676611118	3.64265858726728	3.81661460010673	3.64437494325883	3.4457781338956	3.81012006759554	3.83225572837378	3.78984994026649	3.71429702836128	3.8717915986586	3.85585998326403
567	ALKBH4	3.74306839054035	3.77876571757648	3.53819122344545	3.15243901101606	3.18414296401857	3.13403213853729	2.87828084054353	2.95369976976245	3.0556639724291	2.843861819876	2.96297091725117	2.92638687389284	3.18141519514774	3.20716569821361
568	ALKBH5	5.15283343030626	5.059946116677	4.95694820374191	5.72513904305212	5.8851338792778	5.91211928248889	5.76393848489959	5.76188942342088	5.86199462118037	5.41613984927171	5.95786480999918	5.94552798981335	5.30831747671844	5.60512038578974
569	ALKBH6	3.16007463371563	3.50911445440143	3.13928262512944	3.13909139589766	3.15323243229647	3.28293317080204	3.43297351076037	3.32413221446349	3.78885506939908	3.35795465290644	3.06565945501631	3.30305377736933	3.55380316127264	3.23405850511322
570	ALKBH7	5.10304070847038	5.27248366683009	4.84667724102613	4.24158067440929	4.08754218515268	4.00630745866719	4.06106561051887	4.2925416486527	4.28610359111462	3.8025696842983	3.64022544230256	3.68993470724163	4.37647208595556	4.31504223730149
571	ALKBH8	5.25187520507331	5.26561184845064	5.43719873737471	4.99900498288329	4.79943518575006	4.85759056839889	4.17319492123083	4.18854614944027	3.40906926703135	3.85578731409394	4.12621342111411	4.12960235844926	3.83697674147101	3.77463904553018
572	ALMS1	5.77642255376791	5.28415327733094	6.42686528713489	6.22500685642514	6.2794557674291	5.83456644078488	5.63545515357858	5.54478256916087	4.37525272287461	5.11369303656386	5.21901046296178	5.46310059118044	5.43423481591585	5.3338589805431
573	ALOX12	0.852985719495829	0.635256917929957	0.857211434355449	1.19040259282654	0.663082209094811	0.904824579532695	1.10440836554091	1.00612771264303	1.01921919657867	1.78221003843426	1.31301886221755	0.852305425540195	2.7105061354441	2.74715520109848
574	ALOX12P2	1.20884574714006	1.65495941535286	1.34315395174519	1.50385835411245	1.71174716173555	2.27311194441449	0.940818204102075	0.372044479247364	-0.571984106088308	-0.962089494220105	-2.62602705176909	-2.20087229429976	-1.12271483297042	-0.215566060641333
575	ALOX5	-0.321284534480194	-0.0203002363990121	-0.604920608721973	-0.50958298058205	-2.57459102986763	-2.50957303984914	0.694026102204319	0.266269650563648	-4.21909191604952	-2.00097078915181	-4.16054276715298	-3.7625330132007	-0.117184774331878	-0.603551320254788
576	ALPK1	-0.335288874206131	-1.22589646924226	-1.02148627511546	-1.85401230030884	-1.17596276366684	-0.469987323410143	-0.247168940786897	0.498859413642733	0.930941276049999	1.21501190406075	-0.172120062047104	-1.09802736160165	0.0300736267296429	0.26955384927855
577	ALPK2	-0.0312904013284774	-0.276240115927441	-0.472561711572837	2.56655695544263	2.77025948506445	2.83554332805159	1.03309986561124	0.917193220619491	-3.81945668894984	-4.28496741942334	-2.92903035420321	-2.80306662684492	-1.09961916613379	-1.28948296294217
578	ALPK3	4.26574747361738	4.33195337563613	4.28745760520763	5.53709526028885	5.6683730940424	5.5562638981619	7.55559542244987	7.52093902953908	5.92731511445471	6.34219309243523	6.88868596570866	6.79136010287305	6.84740157179493	6.78741522683031
579	ALPL	7.2496795795955	7.23381866586487	7.0813080722291	7.88048679043462	7.97949727972286	7.90349281907519	5.77095023532435	5.64391608289699	2.99609835454114	2.68442684056138	1.86917023943326	2.0949974721152	2.10088398947188	2.26029300821872
580	ALS2	5.94065462016296	5.85400762060346	6.20433720454235	6.0258431448557	5.82954803288223	5.91011269805604	6.33614194870727	6.16874040980156	6.05900660521533	6.35497806901211	6.23734353718813	6.35204147489625	6.58340264421204	6.60231201159129
581	ALS2CL	1.3916331356174	1.49356087938873	1.45638428645215	1.02934475895174	1.60135920641614	1.01755762350609	0.973113880068599	1.1048973397486	2.93501262700283	3.03145843907524	2.83831014629846	3.0087904819288	4.04004301071778	3.8067113233767
582	ALS2CR11	-3.18287741724953	-3.70492284041273	-3.45127665052811	-4.75939605797285	0.81721462468233	-3.67983255174885	0.727726722711399	-3.60899370092304	-4.24287904497541	-4.04134915247572	-4.07201636621159	-4.45340746311544	0.587824687992827	-3.76692336182313
583	ALS2CR12	-1.89428227003269	-3.39841042659512	-2.11992077848654	-3.45915815297596	-0.804681845439991	-1.39441116907935	-0.938575491651551	-0.912587879226829	-0.459318410647264	-0.0151820322354738	-1.51837037250586	0.173316864668043	0.448822586633502	0.637589436366342
584	ALX1	0.445761119346451	0.555549657447654	0.45713698920553	0.3839118477179	0.314943158920846	0.0144676726882837	1.21810400362224	1.14090003136324	0.978181980729802	1.120752489633	0.958304480459115	0.460590567584256	2.99886298809004	3.0897953559571
585	ALYREF	5.87156881581909	5.84016342107571	5.650956494763	6.35421189606663	6.38268028710625	6.4072957328507	6.11694262661013	6.17352512070437	5.89588968538791	5.52067765046249	6.15237947992723	6.30877050894966	4.86102883912816	4.91388537308104
586	AMACR	4.18309869859528	4.18559261264806	3.91855280538514	3.81220919533853	3.6796832993135	3.50890070266411	3.67561754416585	3.74488946777947	4.27509848281225	4.1919238329114	3.90725897538638	3.9167013081257	4.26019343460263	4.16782904898763
587	AMBP	1.31531538153128	1.38476352750122	1.25015540423153	1.32326214420541	1.1662457432455	1.0041126985768	-0.191473410666808	-0.878285467189559	-2.20346484969241	-2.21801891035777	-2.09294107645523	-1.36323083748017	-2.82190366843789	-3.45990846507034
588	AMBRA1	4.67563153068993	4.8733023374565	4.76132346320217	5.41987070929467	5.48096775021595	5.4665180917479	5.39239365950855	5.34727488481289	5.92328210114322	6.36822029177389	5.25041565691381	5.24810101544221	5.45700362506435	5.54334092703264
589	AMD1	9.22746080375373	9.15543701360919	9.32306575395592	8.33115901186669	8.15246953599732	8.23927185534133	7.51505885323227	7.53400196952023	7.90742707339349	7.95327626368988	7.26392965726119	7.29858744903074	6.08342889014455	6.09806334022875
590	AMDHD2	3.91391540078104	3.96616698196755	3.73809101238228	3.6259020756453	3.34787982213186	3.48306921184952	3.9636508444141	4.00656918118698	4.39441855257675	4.42100126731105	3.97413214162252	3.74083682588037	5.60908110478578	5.56251207733099
591	AMER1	3.98501124675051	3.85439344813609	4.22433143388859	5.88160669479419	5.96465471094092	5.85249024611166	3.97500948481834	4.08504034775125	2.97840439405696	3.19419334688882	3.43876971130573	3.32760954422446	3.90364643720036	3.87593168984598
592	AMER3	-1.53850242505859	-2.27223005687279	-2.52570245591738	1.22954302315541	0.747705525915823	1.05742378923465	-2.38539889756083	-1.58347082827654	-4.20400910418913	-3.30652278184562	-3.34112123234481	-3.75781744891764	-3.1353711609987	-3.08460372677175
593	AMFR	3.7570060175719	3.61347488216937	3.86271317226803	5.96565009229508	5.80382175997833	5.94588814117525	6.42725330597068	6.61656005373065	6.34936471824447	6.12998371376699	5.94899934802557	5.82110153592749	6.05680787398711	6.006527077284
594	AMH	1.42264296951235	1.50514983249175	0.874498547444468	2.61467105659804	2.61868459469485	2.46850488619618	3.50411817016161	3.25337739796718	3.08322851737789	3.24766688138115	3.33759892773151	3.49638330677819	2.38748050417665	2.63352597624105
595	AMHR2	-0.810049063630699	-1.39120938433515	-2.42536157949979	-0.747294463804646	-1.65824398064615	-0.284654720523298	0.724995617526727	1.20964848052649	-4.30794586702529	-4.75939605797285	-3.4372077580415	-1.58748657781537	-0.443988749843733	0.112696276542347
596	AMIGO1	2.23863606603825	1.94218814347	2.0875002854833	-0.297986240639742	0.15160049575599	-0.414295888072443	-0.402608594471102	-1.05235261771359	0.874256146888895	1.26281347308029	-0.350041848945374	-0.531662052867686	1.19922527127857	1.50689479243493
597	AMIGO2	2.90330900425914	2.76783802353327	2.97366789205109	6.65961093709273	6.5599480617303	6.64891280883715	6.89611992852263	6.84615846228122	4.9042080129782	4.81945932337685	4.15617026600447	3.98526185355232	3.16912430508655	3.2388408757046
598	AMIGO3	1.32315529239073	1.27184872489122	1.66371320742025	-1.91465269810799	-1.53264645681613	-1.80532486434533	-1.05672717355837	-0.0966716664834885	0.555360547546355	-0.52581505226676	-0.127699020347271	0.637241101606664	2.04789850266639	2.36325535764609
599	AMMECR1	5.24326701849516	5.11726933632717	5.40014028135905	5.03303707856043	5.10976527640615	5.18376306081779	5.77164672636463	5.85647598038038	3.83307953273483	3.82524457639111	4.8532966839396	4.79148615606041	4.8107486346953	4.87488086541857
600	AMMECR1L	5.36824267713419	5.26369920748403	5.36448680961985	6.11258605592027	6.14726262073083	6.09387753649597	6.18597558876592	6.21547049849005	6.53603278964937	6.6327844741817	6.43042170747407	6.41817093073693	5.9646207983747	5.94421268440488
601	AMN1	3.97300659505398	4.19707995877612	3.90057901072405	5.20911864232259	5.12222043811571	5.2043454335802	4.60553392322473	4.91907829396879	3.65861240248204	3.65138757905858	4.16884600547947	4.33724839430084	3.61570137294646	3.77729329894524
602	AMOT	2.47419359768977	1.75564544588429	2.53112517999203	1.64451060755583	2.06995075007337	2.02861216718512	6.01543825614045	5.95471513250085	5.22405471028528	5.60669640457409	6.08004444792659	5.91252999037598	6.16189926479804	6.26908564944951
603	AMOTL1	5.03987310661153	4.96229299376943	5.26592321129928	7.13662200399135	7.29753290267949	7.25441082132093	8.23895094781344	8.25803416070185	5.81439158097372	6.22277530806983	7.18157916874257	7.12362598166376	6.29644741005075	6.29007426251129
604	AMOTL2	4.63621957385848	4.55215791824292	4.54883927205683	8.62033029873703	8.71657134327575	8.64257406045056	6.76095394864227	6.81267848155048	6.35547642931476	6.3488018040679	6.18756135023071	6.25717581045196	5.44629043613363	5.44153172108152
605	AMPD2	4.53592566222941	4.68485110349826	4.54865725474911	4.35192610818314	4.50380203194586	4.2207649207109	5.56046812908692	5.68096193420313	4.55613547989011	5.33402983072248	5.13659080239866	5.186648412252	6.47014446178667	6.43066888295369
606	AMPD3	1.7739316004581	1.63349483102369	1.96922005518347	0.752935750991724	1.27451526292588	1.03783918943555	2.17915420473785	2.30711941098634	3.38275683300122	3.41476989466517	3.94706564806435	4.22450632749893	3.52771771636983	3.62492705246479
607	AMPH	2.4196026309069	2.06537736503572	2.39845368836077	1.61432535155575	1.14715116057987	1.07182554347339	1.98136903988609	1.86891443682738	1.32871394529295	1.17207464425263	1.89001184967489	1.99892271700403	1.87900897513525	1.71526534535911
608	AMT	4.61567004169234	4.65919521734071	4.41624144199598	4.17665605998882	4.0314023269178	4.17316712721238	3.14791599842488	3.2362145956201	2.73985660308878	2.33330173120416	2.85979807176542	2.74972046792238	3.41046756563991	3.50386024751642
609	AMY2B	-0.0108442334567948	-0.315297911737303	-0.590084427204393	4.28076475098759	4.19004667416474	4.49970196985266	0.126066216896579	-0.279449052662063	1.0709572594405	1.19962408207983	-0.341801631492096	-0.879496164315996	1.68703443989448	1.00094010246239
610	AMZ1	-1.10726088167074	-0.287781963767126	0.154802489369654	-0.52500985638558	-0.814369045196949	-0.441079302553481	-0.8358554161815	-0.414250653095541	-0.475106829440603	0.480819455356283	-2.07648691231628	-1.66421169129054	-0.108862528491128	0.344405762847647
611	AMZ2	6.17002009966382	6.15321159034706	6.13326567122503	5.4781665470295	5.51109243365714	5.43652155477915	5.55476679824342	5.64272971795024	5.5098305993072	5.32385512482216	5.63925017627336	5.71144175108354	5.85536343750209	5.96306315615552
612	AMZ2P1	3.08461668124179	3.25008878898989	2.71967137955037	1.37523348911614	1.24086981703925	1.69476748579496	1.69166944905658	0.931258558557891	2.23497145671448	1.81559957256171	2.00796542745503	1.77539543652127	3.1357140856443	3.15674208506065
613	ANAPC1	6.93640134187005	6.84602362976149	7.21551352944902	7.20579876783745	7.19476987121693	7.22002033458968	6.62708720962057	6.63028292390977	6.64964029282201	6.85904694340315	6.97676083197422	6.87151050625093	6.75790466570509	6.58588991771228
614	ANAPC10	5.0238597573513	5.14112430869825	4.86592813560283	4.61976176245533	4.56148476982792	4.47143851786883	4.18685669703851	4.1464157724219	3.82872105470711	3.61138174537117	3.99777188172146	3.98959583638116	3.61580761797283	3.56394746956529
615	ANAPC11	5.69273451567587	5.77258547700376	5.36308588122419	5.09260044652066	4.99992196041741	4.91687082269908	5.03900669533366	4.97406009607041	5.19924485031493	4.76340721894831	5.33538178177513	5.29877591266649	4.62708907506952	4.60055441732828
616	ANAPC13	6.2994202084031	6.31099805839347	6.17253407756847	5.86390526284252	5.67743269441184	5.85100389903143	5.5846763764359	5.6353280268715	5.53677374884566	5.3583208929263	5.80835528534105	5.67535650389312	5.78585235747041	5.85597195569942
617	ANAPC15	4.59926154019945	4.6318010000139	4.39992733703708	4.64414249342711	4.87521597570995	4.89013404485543	4.77381668557104	4.53222912065313	4.25892105839123	3.99500933534197	4.43521214281763	4.50203835208663	3.70258832343621	3.70684964338815
618	ANAPC16	6.68442314109426	6.64878441553259	6.52633148014228	5.61084214560689	5.60777847761535	5.54013854325282	5.29418680670908	5.37585011551191	5.40197847298051	5.19827005307873	5.36794239473088	5.47700774302368	6.26068088664398	6.25214477105792
619	ANAPC2	4.48387966618804	4.48032449636554	4.28289215810796	4.72372546516564	4.66916609994891	4.53855173399119	5.22603750743989	5.27399911043102	5.40646964152098	5.60151442857728	5.38372441305151	5.47024393666721	5.84532898722377	5.86989009619568
620	ANAPC4	6.22765770026669	6.1826173220997	5.94725225562545	5.37840790009356	5.29582913427222	5.2852459639446	4.45986047833188	4.37349154790707	4.84994322834772	5.0351978298819	5.12671631013878	5.07959023717198	5.4244390267431	5.36498858049024
621	ANAPC5	6.93663808662046	6.81164824286083	6.89759390501759	6.9968161053939	6.98504361249003	7.00896694306333	6.71100071214535	6.71706423002078	6.78873605619124	6.78110698069501	6.98984345737078	6.93921815179312	6.93511901178439	6.95054674711224
622	ANAPC7	6.28465141228863	6.34214597723835	6.28957024830158	5.44722233497378	5.62091866962975	5.56441860916815	5.48180402336642	5.31954265812937	5.54055651176428	5.57688403528503	5.923975190122	5.73254657449842	5.80063915398366	5.85181368759876
623	ANG	1.86079441821269	1.71444492391506	1.69117199535876	3.31538231414518	3.12971259576872	3.23818448982144	1.10138377167204	1.1219022401906	1.62928110581151	1.95817324551249	0.453329907851986	0.503871487406026	1.05179143448009	1.5102912506227
624	ANGEL1	4.21083579202692	3.83385015960181	4.08203478624375	4.21591151539344	4.33458717611104	4.13044216884327	3.73724656442905	3.98572237598031	4.03163058586425	4.1428857597712	4.43333240778278	4.44701729500593	5.62885392991836	5.47381883995609
625	ANGEL2	5.38868737250308	5.42937054322229	5.55285346887936	5.02473296351816	5.01974216251421	5.13458201467783	5.45314153393219	5.3073395362521	5.27473303952512	5.54155147096406	4.9832546431615	5.15274036648542	5.55891504264668	5.39722392237764
626	ANGPT1	3.56327569700126	3.57598562932029	3.53722214210745	1.60558871040057	1.62011633994458	1.45928503556564	4.24767676201404	4.27993317290207	-2.54492704602099	-3.1122948037971	2.19441783229722	1.92905588898032	5.4967221179607	5.59174216933583
627	ANGPT2	-2.00703746815136	-1.64831820145094	-2.85469625233977	-0.675759265645125	-0.011711454535245	-0.551919631884363	2.79097692014609	2.41226515962876	9.1748848411492	9.2342652452907	4.53996864139253	4.54513768631722	0.17296993197588	-0.525877148330508
628	ANGPTL2	3.01466278950258	2.99586428774925	2.97113805378954	4.86260562609708	5.1478591104137	4.70733009860074	4.53820440114581	4.50088071860873	3.85814770751085	3.98125120122057	3.75557226581553	3.51788406155861	3.42801430268033	3.10834777479926
629	ANGPTL4	0.622058172035623	0.465776927195191	0.378841458131665	-1.42555993129591	-1.39588444609158	-2.1640844661262	-0.542292907192335	-0.252685674169866	1.35427173307384	1.05640441192462	-0.810870411502061	-0.350187443564888	1.97977041183931	1.85944721194522
630	ANGPTL8	-2.61396597875205	-2.6613312140072	-2.92117420469857	-4.75939605797285	-4.75939605797284	-2.50926289603594	-2.28014019998158	-3.45109091183016	-1.32035305620476	0.145055575107403	-1.19349645760015	-0.415028728977718	0.486169948393418	0.614016092536839
631	ANK1	2.15640591421569	1.96927918478728	2.14739783697681	1.06846190547968	1.66132443011211	1.75381072602285	0.934214739662413	0.0875316687138639	1.34355107452101	1.24600277733006	1.33666158089764	1.01337904569453	2.2654916636057	1.91602054166693
632	ANK2	5.10782660426867	5.00043342313335	5.40201689930043	4.70394926419324	4.59173947236968	4.56022292004468	4.03502857904806	4.09977085472591	4.6035571700707	4.89524699251653	4.51291356753386	4.57579346764349	4.7010495446273	4.35933350514331
633	ANK3	6.11704244287759	6.01482481957925	6.25408770740837	4.30944303444735	4.44896915407192	4.57104406014094	6.57890366447489	6.41020251622606	4.36983618036807	4.72399466593547	5.69275518096125	5.69153596911918	5.94062041886132	5.90435182967915
634	ANKAR	0.748815660156409	0.132160688011463	0.281285029767064	0.861581224649808	0.933908276165508	0.341222017089925	-0.210513398909772	0.426601664398668	1.1586443303399	1.6286138461917	1.11425762187397	0.525748833708604	2.15817943988831	2.43386753821496
635	ANKDD1A	1.90684609813485	1.76898707943499	1.62449978398986	1.52509019422736	1.28189041855702	1.1376252631607	1.71686909780759	1.75791861762159	2.63807972658947	2.76548891041616	2.62103197729938	2.65901119263783	3.82472978696761	3.83187665869349
636	ANKEF1	4.11232521385324	3.7993100653777	4.2372441976366	3.48599447891674	3.62495963526194	3.53596688107519	2.42360730919296	2.30995675963326	2.36859051861846	2.39259832461575	1.50699755196946	1.48875646504878	1.18809726073375	0.992242869904647
637	ANKFY1	5.15880436265253	5.18669118843984	5.4416510713891	6.08878920002551	6.14027120166473	5.76239740913422	6.32037166397798	6.31301071028297	6.23723071942147	6.64499922062292	6.70020815126759	6.78282931865955	7.0285712263338	6.86626838803928
638	ANKH	3.1638344921097	2.88900434078527	2.17899715576762	4.30078376934995	4.05616622425572	4.02516189569382	3.98578805253372	4.01268349938792	4.99658677270428	4.8370240748428	4.50884149649325	4.10738082113673	3.81745899722442	3.65403192349927
639	ANKHD1	6.20765209371897	5.96506929042891	6.27550329420993	5.85376937756152	5.87458868069625	6.00409861528424	6.11881920573286	6.2166767158247	6.27554406914755	6.65662669302179	6.64098018232876	6.55917980917048	6.99773188804957	6.90109305630175
640	ANKHD1-EIF4EBP3	4.16050016294178	4.17634409409633	4.16212095664228	5.44428741232859	5.5633570291325	5.64278377482876	5.89835596004948	6.00779956670565	6.10624833385955	6.04244614479165	6.18521884710975	6.03571224586473	6.68160317059775	6.7284514492836
641	ANKIB1	6.14718014948515	6.1104590255176	6.43665070858262	5.81372638004699	5.75408078151681	5.77210936968827	5.8491598391612	5.92063431739791	6.10771409315752	6.41170727670954	6.37344512151966	6.32154810743798	6.60565757242225	6.49729683554637
642	ANKLE1	2.10539698120183	2.34671634059061	2.30353371245874	1.08386059352436	0.890621160132978	1.50400504741568	1.41700898268945	1.63555482737594	1.30889205882749	1.32824818653483	1.51853512043338	1.73171232715335	1.88697993724117	1.72816439979612
643	ANKLE2	5.34275696853555	5.22252340240154	5.42038749233094	5.88745499065013	6.00212790429329	5.99081545512886	6.62062809262917	6.59222751163955	7.062486062503	7.19275345969218	7.0041240494551	6.8992457048586	6.52332896746816	6.59374207874348
644	ANKMY1	1.28364306382907	0.873027552814393	1.5309642884401	2.35866345132357	1.99484447185649	1.96267308878756	2.37287001542132	2.11709349770464	2.23084345831177	2.68676605967396	1.95935486114624	2.84873303517747	2.70904618813323	2.87416970410508
645	ANKMY2	4.77806505697236	4.718423739291	4.87768057187727	4.2602919593106	4.18008332693462	4.28826760415053	4.93254106774215	5.0154551598187	4.41623534781268	4.54815518656799	4.19972705680448	4.09184973617439	4.84461723963318	4.82390585524965
646	ANKRA2	4.58264690106582	4.66610981901398	4.38982895700952	3.1859864317383	3.22282901299297	3.09632956587269	3.76183092291897	3.8650305217353	4.25927559912401	4.07879920503167	3.87507236320952	3.8731814629285	4.822082873485	5.02438546824208
647	ANKRD1	-4.16678088814227	-4.75939605797284	-4.75939605797284	5.88093219989463	5.76098977589564	5.81507723183789	6.13145320478931	5.95396333792722	2.80241558868176	3.11043714143678	4.16515445917606	4.10190981369991	3.59249981089815	3.51309347585625
648	ANKRD10	6.56157805896823	6.55415440151254	6.79906837980985	5.762012213878	5.83073585101767	5.72317760987527	6.5682574223924	6.54526445220289	6.25558625458611	7.08138914168406	6.50020721984975	6.57628603218394	7.7848733471835	7.65840109225409
649	ANKRD11	6.09744842325093	6.12328567152241	6.25510482686714	7.32068773405233	7.3294589649038	7.3395281063989	7.49490853151362	7.55987859125118	8.21460243037618	8.21096819289889	7.97809977914278	8.09104457311642	7.45871892056047	7.50580350497294
650	ANKRD12	7.32477770025136	7.38701311415916	7.45123421746746	6.3883917765525	6.31787560803474	6.70742997992803	5.51891335679895	5.58662639285671	6.19990628707336	6.10029515024245	5.60174474453327	5.63186087486869	6.45123648778806	6.48924681332045
651	ANKRD13A	5.11828311672089	5.12544853629723	5.31455557055153	4.61682630519015	4.69376036137682	4.75259861878599	4.8209868097904	4.74284679790209	6.02339048571099	6.02548777048609	5.877799370674	5.84738943160942	5.81573102104303	5.90957859006315
652	ANKRD13B	3.50417113094389	3.56140599938609	3.09097997390997	1.58565725783121	1.79755044061509	2.11812393562278	1.65681049006094	0.791530921768008	1.72665015625156	1.9446505125081	1.80099238588255	1.73945554604317	3.44673728912637	3.39845229898883
653	ANKRD13C	6.06548674557382	5.99559167912426	6.11202848586316	5.30881549529223	5.0107179738568	5.00693950223924	5.6342740387745	5.51201174982336	5.39742645663024	5.55196234369158	5.81437821258872	5.76189707072914	5.50718281968764	5.52636119939568
654	ANKRD13D	3.10418161793772	3.48085623411921	3.19468913432923	3.22844773053228	3.07412096935628	3.06209370704599	4.68064919416272	4.7432470931438	5.0734560038937	4.91956543543739	4.8299654979354	4.80514199463661	4.39780368768459	4.20848356374209
655	ANKRD16	2.30807804029337	2.11711697148913	2.09390415721607	2.06725117833856	2.20508684323039	1.90902893244076	1.56743019991307	1.51244320915557	0.978198947185464	1.04112845195641	0.687839369750302	1.17201590414503	2.05832312625579	2.0058033114908
656	ANKRD17	6.83984607909048	6.71584781754796	7.16575828118809	7.53395569409146	7.62262642919643	7.56317041871823	7.36719681656001	7.42673930982953	7.07890486929939	7.35062582606648	7.32469737262346	7.33960633267441	7.64978766542089	7.71614590724409
657	ANKRD18A	0.551361933928208	-0.199364480822234	-1.65764882728486	1.02929438447311	1.11457898448924	1.77966609573043	-0.848931172262024	-1.24044571543369	0.208930133167367	-1.22254236529657	0.689016110253737	-1.01048349638443	-0.0964699082811068	-2.03881301963062
658	ANKRD18B	0.613101542666523	1.95109082569926	1.74270297740473	1.66397704387366	1.06202904275345	2.0505689118891	1.11943556410929	1.33836835414713	-3.60117222294374	-0.759731099758097	-0.565886859671874	-0.451502848890222	-0.225784645626144	0.0303156214953965
659	ANKRD18CP	2.89975991449165	3.16244872671158	2.99515838254405	-0.554926228613534	-0.814003275474255	-1.00150045615522	-1.63369332654344	-1.86493541427329	-2.80545791911431	-2.54119399600261	-3.5129592162299	-4.15016882473237	-0.490868835537421	-0.412916303311909
660	ANKRD18EP	1.23438633664938	1.0999719974524	1.44634070467399	0.499473083484091	1.04415613197041	0.76759004111213	1.74626531251309	1.7277044787676	2.15699677440239	2.74234489387325	1.61622035094815	1.5874933024892	0.792973349457071	0.716608918703916
661	ANKRD19P	0.525497001852811	0.151920375612685	-0.399870073420983	-0.107519569259263	-0.302224168112231	-0.0402592298010547	-0.127508344814505	-0.703734478426625	-0.750255447847788	-0.297742157116955	-1.45084523850564	-0.757080324060136	-0.0906980744262142	-0.61858429393138
662	ANKRD20A19P	-0.398378350170869	0.305852973109116	0.172463230837332	-0.90766569906298	-1.24444993344323	-0.768586529147696	-1.07301922418636	-1.12867227309109	-0.404311626900707	-0.215661974632437	-1.14796936217883	-0.346183660059033	0.789288639516203	0.583363651649922
663	ANKRD20A3	-1.03194516797236	-1.10587329811733	-0.240441795087232	1.90772576330474	1.90558540186384	1.46440682500785	-0.931512087879335	-0.313478433700839	-3.3347936955199	-2.54616959968604	-2.56102198522748	-3.43231216003846	-0.200587857363378	-3.04561689412157
664	ANKRD23	0.365999930807324	0.546502776786894	0.302513098787944	-0.81718217598916	-0.353954600047339	0.0409028775168064	0.183488712121409	-0.332386201699049	-0.112777776373251	1.05804747104612	-0.120660881607181	0.857219630354777	1.50633688376647	1.6145971749171
665	ANKRD24	3.59689358444263	3.75430003588195	3.597637843764	1.00351602493692	0.598239802169063	1.1034221083058	0.0209391267595575	-0.0690096136077406	-0.589841400102209	-0.926857683269738	-2.04490714448786	-1.28773215126879	-0.67234106353555	-0.118082227297017
666	ANKRD26	4.84624554736195	4.81596262260142	4.80750565885818	4.93309631613599	4.67355408538244	5.01389994943713	4.59271201136919	4.90883111462189	4.81516259598726	4.95466751409685	5.08805438279057	5.05679091952171	5.7522839459927	5.78277111895382
667	ANKRD27	5.86891872445541	6.02151104102606	6.06550068635671	5.56780865377458	5.54918218717205	5.5995017116739	4.0051755517505	4.27591248346159	4.96076420686729	5.18284744744817	4.86513110547528	4.76393881550993	4.98298693599611	4.93846933756991
668	ANKRD28	6.31983867396913	6.10107084093004	6.59943184021331	5.79752563832429	5.70324627106755	5.57499262605997	4.7075332020796	4.81601242709731	5.55769068449734	5.97297015046409	5.50167989922458	5.63044164339582	5.89860564903422	5.95688280501237
669	ANKRD29	2.95634524480792	3.0952520443145	2.97274982117323	0.135043961311565	0.202740909090422	-0.216111444799672	-2.11900026670066	-2.33940417819673	-3.06008049447428	-4.4563154724963	-4.28030532321384	-2.39930031304918	-4.3408781685475	-4.75939605797284
670	ANKRD30A	-4.75939605797285	-4.30236024806672	-4.33610209011434	-3.62874521863619	-4.75939605797284	-4.75939605797285	0.162336171906343	-1.0003751019735	-1.6595742945426	-4.27240515111728	-4.23526577142831	-4.11995100278957	0.46154974391626	-4.41450245466949
671	ANKRD33	-2.86194078300286	-2.90213170967247	-1.43357065233899	-4.75939605797285	-4.75939605797284	-4.75939605797285	-0.400534996366995	-0.230625549107239	0.825234542739293	0.677394480854075	1.59881029401008	1.97221517817825	-0.725426152408787	-0.843461827218955
672	ANKRD33B	4.56167777949588	4.32259062818233	4.72468368044602	4.51783436853481	4.51540606702424	4.37742375772341	3.0334793908865	3.13722422217049	4.0270567798757	4.36399944597276	4.99742470463536	4.77084611857457	4.44484800431091	4.47602775432205
673	ANKRD34A	-2.31851098917369	-3.18049106614055	-1.08894464243841	-1.02717327762279	-0.0951967144673303	-0.868153208658429	-0.827008794499918	-0.638886663974445	-2.46097887202736	-1.20598229920276	-2.3779188855485	-2.4755043155652	-0.068547050438103	-0.0296100016634189
674	ANKRD34B	3.41967912570552	3.36358924189309	3.66431864631384	0.109269149381651	0.378891179312432	-1.71184674189093	-3.27058209723114	-3.9418916308958	-4.75939605797284	-3.75269062794966	-4.39837556392427	-4.75939605797284	-4.31296824251796	-4.31090953601513
675	ANKRD35	1.51512318472381	1.51124372397593	1.61969283204744	-0.851578898892351	-0.786492737039169	-0.42465732804888	-1.45267086869474	-1.19976263672294	-3.77552341059421	-4.75939605797285	-1.96176375147798	-2.32327012384902	-0.89795777328511	-0.697194008911501
676	ANKRD36	3.22504427610085	2.92952666587531	2.83135083309565	2.38404430154434	2.12137474812621	2.63170224595779	2.77079833756475	3.30493061499142	3.64269678894617	3.93541057259804	3.21935028346805	3.479856927779	4.45818972909186	4.43060290018846
677	ANKRD36B	1.24848601200989	1.26794005632853	1.66462894910687	1.78777719220839	1.21857623646268	1.39470380210392	2.40882847932897	2.09005668771385	2.42386220567963	2.67436398847498	2.46439910003909	2.11965810935775	3.60093325664598	3.58738498444909
678	ANKRD36BP2	0.0388634440873293	0.50032943933461	0.307439485434825	-1.44831686988241	-1.32330549201403	-2.2353708666923	-0.366046967793931	-0.975223277595128	-0.741132224748796	-0.895706400670556	-0.306750520940244	-0.723148882291065	0.42741838713371	0.702965428140258
679	ANKRD36C	1.31386607120926	1.92491804302496	1.12439851255768	1.06255860041142	0.675992679842107	0.459048649187156	1.82309364779993	2.23006397066121	2.66118617632012	3.15276092894934	2.63791876832561	2.7188649207843	4.22499735610976	4.09890509009707
680	ANKRD37	1.40731241957891	1.56922052763589	1.0997862722365	-0.472385288970831	-1.12139341027169	-1.301852933617	-0.510372957822919	-0.136347161491664	0.856900419646489	0.851404082296608	0.495187696845448	0.970604580751254	0.407152034931465	0.235037019511543
681	ANKRD39	3.32668236912583	3.4428621831971	3.04782515876931	2.45069333556033	2.2789796376087	2.02683677683436	1.8070109235761	1.96240808752777	2.43061739506557	1.97102666717915	1.97582454520857	2.28934775000169	2.40749276511537	2.44003378747799
682	ANKRD40	5.7165654692796	5.66809323042982	5.80745019764649	6.30264622996477	6.41486995294218	6.39575715244189	6.44496683451644	6.49435992718128	6.52137854641458	6.72730651999897	6.95886926364306	6.96635201393564	6.27122541901858	6.25586288272826
683	ANKRD42	2.38676173132912	1.75646971878419	2.10705161638763	3.20769596762965	3.43806581297014	3.38180663675889	3.34852102065694	3.33540333330886	1.74947844890658	1.76375811941933	2.19517545075169	1.86515903247818	3.42403650879076	3.36379389226464
684	ANKRD44	-1.77428641416023	-1.70224757747868	-4.10646863072953	-0.00892823153761381	-0.322964330821392	-1.49136513239036	-0.420367208351799	1.13084580363088	-3.88550902832269	1.50445093129273	0.881855946661201	-0.834124649061642	2.28438077570106	0.434428435328174
685	ANKRD45	1.05483672522268	1.3344178648867	1.24577777502885	-0.144722733395509	-0.703721553807019	0.241016695254531	-0.855106890042753	-0.880789971826482	-3.04189307021277	-1.12789598379325	-0.887779235030994	-0.61039654181305	-0.563901923001964	-0.678302313659354
686	ANKRD46	5.91293542508221	5.95846536095998	5.71640761568089	5.24699266129001	5.19791859440767	5.21905193976978	5.16264891553436	5.20788641272953	4.98412404302252	4.90181125976768	5.05478665467759	5.03124090604252	5.19209003023207	5.13020435780388
687	ANKRD49	5.28032838583026	5.30304707133031	5.21235548079477	4.9085237441872	4.73101314824993	4.87552595229719	4.11773508995757	3.94810941675104	3.92906216822191	3.89023560630742	3.98618680727716	4.02766979310511	4.46143210239677	4.39095732351376
688	ANKRD50	5.89417001609577	5.73610025741147	6.34970889122329	6.2362830898538	6.14062495067122	6.2704807151712	7.26823606286222	7.29870343194314	6.86671470335911	7.2348048883709	7.12721330145015	7.13976106143376	6.88141457542649	6.9340071878456
689	ANKRD52	4.94480336352769	4.91354057566501	5.12364940124217	5.95912046434115	5.99856526829701	5.90644450335675	6.26165755167424	6.38499342507106	6.45813115014848	6.87828677225978	6.78014889670132	6.80777811601672	6.53704988627443	6.57760710722666
690	ANKRD53	-1.76936401667705	-2.04469837500535	-1.0806019787198	-1.95125000858331	-1.55484213575792	-1.93737524516577	-0.168684791937929	-0.71419369953896	-0.937191447470258	-1.89332329142385	-1.51517618224948	-1.4363377987232	0.200571226898028	0.148682814848138
691	ANKRD54	3.33115779011172	3.37538365472933	3.18895329499772	3.39873921947611	3.56703764645413	3.31950659609769	3.4791233551446	3.33833887021786	4.04945698708954	3.78277648538293	4.25387314973412	4.31730740311919	4.1120365123765	4.18525828963443
692	ANKRD55	-4.75939605797285	-3.37153195990032	-4.75939605797284	1.22992209317341	1.30215858273969	1.22725746896037	2.80946958857084	2.79584076083265	-0.590861279137499	-1.12415721374508	0.904925024955345	1.38617370172977	3.01899543014883	3.03802617721417
693	ANKRD6	3.08593344982873	3.27480184322798	3.34973414347467	3.76664330144708	3.83553592455346	3.85973891456798	4.6351956591493	4.8819950590941	4.87623067082704	4.68609867074228	4.18561984529566	3.95347740225791	5.03003686557865	5.05946955407563
694	ANKRD65	0.988548474753639	1.35629311436194	0.951435543891734	-2.24291464485428	-0.674694392818789	-1.36447957428902	-1.29598305230046	-1.27173941467485	-1.0592055284826	-1.55209878127742	-1.24611787552518	-0.493786084898882	0.382727104714437	-0.280911286029416
695	ANKRD9	5.14601157560798	5.30500338180418	4.91175672777453	4.46285909543974	4.22210619483575	4.06978905746212	3.81364807948135	3.86370116196883	4.50605697580913	4.41268667097058	4.69441198208355	4.73025759916537	4.1147712963148	3.86765366517192
696	ANKS1A	5.18377107066402	4.94043277961157	5.34366040962398	5.66063581384023	5.72608088519763	5.68177403623216	5.8175345131726	5.80520781566053	5.99000331636013	6.22816544798966	6.78292464710853	6.7951800503161	5.70303482080306	5.79024073558646
697	ANKS1B	0.896173594737409	1.39770799882531	1.92360366377995	-0.0367140564070065	-0.20384654472408	-0.60179121232127	-0.781604188206725	-0.631008974047273	-1.39362881843968	-0.246066975328623	-0.621103559740271	-0.44270900238974	0.142210093184218	0.390322250330083
698	ANKS3	3.2722280047922	3.36680253413672	3.13609948413312	2.70959363542954	2.70342992691165	2.81780510652138	2.86707303126722	2.82822355459675	2.89460043543189	2.91097368089722	2.59556898765453	2.30680438946342	3.41740972867374	3.14815683459277
699	ANKS6	6.1738075756372	6.19832266188323	6.06940151096499	5.69187874877714	5.79453375304034	5.74274399036716	4.69400733415698	4.76106415260881	4.77412315818656	4.65827339315329	4.43272055623385	4.59888925429558	4.3151507107955	4.31694348329287
700	ANKZF1	4.43991218080352	4.34291621430905	4.54678695133793	4.35946647365359	4.39605675575179	4.35612066374685	4.37102682660465	4.59852475035998	5.03244817281229	5.37291105371011	4.83106283459832	4.95335853784586	5.17945054068109	5.27313121140779
701	ANLN	7.81967664238608	7.84655433123726	7.96001715876912	7.9570801117508	7.90031281927745	7.94645310892967	7.42110495373034	7.5941921338313	6.6286175746004	6.85317186545934	8.00263661156022	7.98190865942462	4.8233877022864	4.75678024467306
702	ANO1	1.20865976125743	0.988280488814326	0.72169154286954	-1.39158347590685	-1.64886905560765	-2.94100781713172	-1.09881044207905	-0.151064795275372	-2.06835064399885	-1.79677110275856	-1.06168364597314	-1.35704937212643	-2.01851718700818	-1.73433276459442
703	ANO10	5.34273387793074	5.26414179614363	5.42199072455141	5.20695519208713	5.369896524737	5.24928814319351	5.6530907242876	5.70469820760323	6.45328323383924	6.34905961581844	6.50336609175713	6.41119369957911	5.97323625554918	6.03416823250566
704	ANO4	0.394729699773752	0.484639758487516	-0.0713874667543675	2.43435778079831	2.34632327838114	2.77492437917943	3.26705170270189	3.25621361604956	0.423415706441957	0.46228751622956	-0.0214322430155698	0.128590080397738	0.870880160792965	1.06707639114561
705	ANO5	3.65058039768725	3.96777688775805	3.80912812841545	3.44856500136356	3.43862322328186	3.25141546592738	2.24604353983654	2.01777980664933	0.217120666514062	0.0284856016670165	1.37090424314504	0.795242661971817	3.61304825977982	3.25066745058903
706	ANO6	6.19727840119538	6.06148601460734	6.42855042433279	6.85755078682989	6.88127746638677	6.83905010320813	7.49949173446347	7.48065275720007	7.68408241701646	7.91518001158083	8.07557254540622	8.00903729686517	7.37925844001804	7.37250897194524
707	ANO7	0.398199976101743	0.726412307617806	0.770148142964208	0.260735106544864	0.653527588337149	0.801807365587022	0.932453421456071	1.49981447410976	2.72368873579348	2.93840416041766	2.27432217086471	2.31691568246262	1.12435641616119	1.68056495721575
708	ANO8	3.83766201124465	4.05835749033012	3.79954994575977	2.77958394527057	2.78575035863	2.63137292621071	3.40554266567309	3.54031268142746	4.32366624014788	4.6046722570239	4.36988928262169	4.66859350290042	4.87127881236467	4.88919714437925
709	ANO9	2.87239384412449	3.404659417734	3.20046175259689	1.0400093360098	1.66031257092864	1.03156249721803	1.4138024120993	0.487483744463016	-2.69949939474043	-2.53698168770916	-4.18910396046231	-4.17778703380215	-1.56426421355735	-1.4682097356173
710	ANOS1	7.47012469277157	7.29555362008051	7.51931012532923	4.74748498141777	4.85911476216593	4.77852511937532	3.48879409175256	3.73171468318133	2.14878051402015	2.18014573053352	1.88944767935036	1.34231235562743	3.4262496189423	3.41787557560422
711	ANOS2P	2.12015096533743	2.32902781023192	2.48562817695418	-0.428922112525766	-0.0821162388873803	-0.448541336275044	-1.81225879932196	-2.19498154361521	-1.60673095913082	-1.04654610327075	-1.65721650977706	-1.86702380423049	-1.75909376620768	-0.604836154860001
712	ANP32A	8.49549934360165	8.52240930170026	8.57506032690276	8.8955799484279	8.94335356288275	8.97385576734625	8.1789684012948	8.09554328620741	7.84836675103158	7.7623547520068	8.38776153578997	8.40878058897017	7.68009840972039	7.68220280197293
713	ANP32B	6.51053137654866	6.41883518852788	6.39588662785523	8.26687340129648	8.46368283879125	8.44327634883155	8.01304387798524	7.85021321116777	7.76689799446927	7.59516016277629	8.28277172737152	8.14165517455695	7.60260104464758	7.76711283149915
714	ANP32E	8.78682270180744	8.63739674010636	8.81165182205881	8.12475715782282	7.97999356686722	8.14619035743726	7.75019884067246	7.72470504630029	6.40246581026269	6.55690389268065	7.54196406635445	7.37329708430358	5.9756671580193	5.98134335460846
715	ANPEP	0.59577905531849	0.705292504311346	0.231126124103165	2.76532861104631	2.90459022746489	2.38330962582784	5.38121045919403	5.32665384333989	6.84587070195492	6.83167307544949	6.69219955454626	6.74344104710736	5.87084037501152	6.03581427628816
716	ANTXR1	5.74706286026441	5.58101317235103	5.84183052072139	6.23270942711159	6.37642784776095	6.35886668505273	7.78893164790324	7.67705980052774	7.24891081524785	7.32259347993319	4.19349448562594	4.17839433412249	4.27147325723502	4.25837285033626
717	ANTXR2	2.7505312844582	3.35829940929291	3.3004941036878	4.74714814906776	4.83580800112366	4.64279273063431	8.12985818501661	8.19219096262704	8.29558900303956	8.56963723518205	8.43953622983637	8.37661657976242	7.43342201500869	7.56849355955013
718	ANXA1	2.35359189519168	2.43665434545646	2.2026446639647	6.84443181569577	6.76334625251286	6.76901870085419	7.90507181448506	7.75505053859907	7.03867768273743	6.91495779349082	8.33326047679333	8.22627904647921	7.70533921416917	7.71131374767357
719	ANXA11	5.2611513570313	5.2887663392564	5.16810376178555	5.53505998084532	5.67829145138656	5.54576466418432	5.56434149810274	5.55151376098683	7.00792273621851	6.7537187311146	6.54741010205462	6.60608484504891	6.55470150229363	6.56523890773679
720	ANXA2	7.64768664498785	7.75439336366409	7.61261904588225	8.82985288120202	8.79292716128206	8.82839098630465	8.99834822923832	8.91209079440369	10.2136013775	9.96858146111942	10.1358772559145	10.1305835765781	9.4562988799554	9.50782386550589
721	ANXA2R	-3.96916350338009	-4.75939605797284	-4.75939605797284	2.01023621417579	2.00272080951765	2.26997771288737	-1.10898312287252	-2.18185001759923	1.74858086075578	1.58795843346535	-0.507958654410136	-0.768930918050651	0.951969769041525	0.95118347766005
722	ANXA3	4.58367712340681	4.67019363389741	4.42802681307121	6.4815264700662	6.34847549806342	6.40926688764609	2.31250680659919	2.18854583580559	5.45552127855856	5.33011632872115	5.34632684652647	5.2803759058714	3.79494293648205	3.60502495825038
723	ANXA4	3.463348349723	3.56347314784729	3.45542156023684	3.8260322594622	3.93164526790238	3.64329716243639	4.43555010941629	4.3480660212257	4.55594794649716	4.28130961210305	3.58258605398314	3.55005735570974	4.75622781635775	4.83834138405321
724	ANXA5	7.63303681911223	7.48495241017956	7.51480431217531	8.48322687208088	8.5326835199111	8.57451330365985	8.69180628890575	8.61104250544888	8.85896365245841	8.66428954935972	8.45178146325168	8.38955849544757	8.06490775096506	8.03920500235828
725	ANXA6	6.64258793718512	6.76814186324438	6.66106917207038	6.9530038446702	6.92533877321807	6.86531492783892	8.6603765898349	8.67827590649201	8.744985469565	8.65456367629952	8.62265734677277	8.62552801489337	8.26250898334574	8.27909222702254
726	ANXA7	5.98532282799117	5.88937233429428	6.03760080015012	6.24084065259468	6.26959263991183	6.18270959599706	6.18784368732717	6.17583207254921	6.82879108949006	6.7827642854115	6.72136621543215	6.66935354679235	6.30374981862526	6.37606593925783
727	ANXA9	1.44159468849761	1.59386758847432	1.78497269699557	0.0403758489717505	0.470581602112987	0.505027585007533	-0.254076845721319	-0.655682622399982	0.248447372352379	0.319104060609055	0.582403201098276	0.334971765643499	2.53380309617973	2.44511295951543
728	AOC2	1.18592047586659	1.00332592140289	1.08087780099687	1.06855768148399	1.25292252622003	1.50325510845375	1.30788881372044	1.56358841612995	1.32651202851329	1.6325969332955	1.14748176299514	1.41736060667681	1.23451894484288	1.03559218726705
729	AOC3	0.21326752979137	0.244740666166495	0.520468287928472	-0.00143270561698565	0.79924032399349	0.123224833023281	0.852507723113571	1.28909190928787	0.117139764344535	1.23172801318388	1.73552831701081	1.32625305963614	0.880209648612941	1.244563729441
730	AOX1	2.99319751172652	2.82736534945781	3.1909385334554	2.61607275155372	2.39650708737743	2.52322275601645	0.696895498154427	1.18274516216464	4.77149410519205	4.84141279682478	0.282946683056443	0.701813418769997	-1.20175231672574	-0.670454305471819
731	AP000275.65	2.45985247922172	2.65370471175318	2.15762897901171	1.6277812584513	2.37897679413537	2.08157209570332	1.98732372705566	1.24047894481437	1.52067355157252	1.13007941018132	1.82588578931542	0.998058704983845	0.820152947325512	0.968862024068519
732	AP000304.12	0.491280935410956	0.463416180608932	0.672085056275506	-0.0764176811796339	0.226157253113814	0.629603675417671	-1.65284676771279	-0.67838540193553	-1.16120577821645	-1.24499471223422	-0.720698525162782	-0.96361149073725	0.0534359377449162	-0.961282231210051
733	AP000344.4	-4.75939605797285	-4.75939605797284	-4.46569749003086	-1.21350106283503	-0.704923093210479	-0.209037189407535	-3.88497341484645	-1.8921725716307	-0.594800324129456	-3.0719709561126	0.687259144333026	0.214580051525389	0.808487215588444	0.106797525592684
734	AP000347.2	2.74039054178929	2.58776182607819	2.04282706264813	2.66708301618662	2.77467985668336	2.52736991633576	3.32719195613348	3.39935738952877	3.68756994851931	4.01533086932076	3.6277200711697	3.8795397694231	4.84458640484689	4.755993834581
735	AP000347.4	-1.0890027229093	0.0411755826132659	-0.14702251863221	-0.356674198092001	0.232243051212836	0.0305722873705734	0.580135246792299	-0.119104755762804	0.728563384232594	0.206762431694548	0.391033558967704	0.682840338141505	1.5658225172198	1.82644019932257
736	AP003419.11	0.269951117783004	-0.235398465800349	-4.75939605797284	-3.35702531228755	-0.893927323016508	-1.48925950733487	-1.13755529599796	0.656752397790915	2.32097816986682	2.45088369296221	-0.515272796892677	-0.452160712019809	1.16076009796223	-0.507722410590104
737	AP005901.1	-4.75939605797285	-3.7601194277967	-3.82519038379634	1.03131837925024	1.35965907021319	1.49945671997906	-1.31641072310421	-2.83716801892547	-2.83544679503596	-3.17287291768903	-2.12108045929309	-2.35056042833961	-1.43465310612509	-1.91869003903265
738	AP006222.2	2.40406843350193	2.2923648769755	2.10215556884445	1.73028876155225	0.932411121959682	1.26544043864175	1.70549289147018	2.05914379723089	2.13543710035511	2.19402815523504	1.98842397151226	2.03165743724317	2.56801007937263	2.56306328428897
739	AP1AR	6.62653886408515	6.61186263153203	6.53874447579307	5.95341220760457	5.75759780832371	5.93005650934629	5.47317311784127	5.41214711653665	5.252464046762	5.29645063380288	5.02749706414304	4.88912928542052	5.46280131369641	5.38643374714935
740	AP1B1	5.93318910704164	5.8819196740763	5.88436424008221	6.75095793816447	6.83477199057887	6.64668184069519	8.02264069233737	8.19527595839708	9.26190526986948	9.35369800313733	9.31620934306719	9.31001903072498	9.14926181664307	9.17939994077489
741	AP1G1	6.58410608584205	6.54290084005616	7.00096657870673	7.22234558660714	7.14957548220872	7.14333128921609	7.39270511424481	7.58596443699638	7.40787233024138	7.50660959961147	7.5897256802663	7.63325077585571	7.31452231535541	7.33389961702164
742	AP1G2	4.59806034445923	4.62806183142572	4.59047077401423	4.93895805815431	4.82798283507572	4.88448590294667	5.23101152756824	5.21467014933031	5.63880114103962	5.44276330062014	4.35077284973006	4.25145617398673	5.96695721968142	5.96211109138472
743	AP1M1	3.96110299690462	4.16625081581556	3.7856402878672	4.78417568267117	4.94368109801639	4.73284482965255	5.76945177878533	5.8786814421229	6.14402527829807	6.03934123327663	6.19916783355112	6.31381597190448	5.68071857254874	5.76914624258951
744	AP1M2	5.67992912038524	5.7225218065951	5.58271088070665	4.86640737998466	5.1114039276355	4.88540000467376	2.00632377718566	2.14872339098676	-1.24508021947591	-2.95979934342251	-3.26640336608993	-0.538672319659767	-0.608832050734838	-1.73534588869078
745	AP1S1	6.18169335922624	6.37177179896641	6.12148021059394	4.76083975435033	4.71736491784347	4.73966797415577	5.90112491967533	5.90206380423018	4.68154322943769	4.47067810224433	4.98706653865641	5.06940737272074	5.06482158128577	5.00927904808571
746	AP1S2	8.96687853776865	8.81618604223084	8.93191666613278	7.55614841535324	7.36936172791455	7.50043632412609	7.77605625420267	7.72827833152058	7.74961795569107	7.76163994209311	8.16282221955728	7.98669790960687	8.28498930155409	8.28694409711777
747	AP1S3	4.21924448958082	4.02437462525369	4.44079808292203	2.76980550814802	2.54495311106738	2.58811040689847	0.80635340621044	1.32761343278492	-0.12240927943005	0.30180325074887	0.354918954940621	0.0761070540218117	0.677702580663662	0.752804337924608
748	AP2A1	6.46100518668324	6.43571877270808	6.2668301803944	6.63742677232987	6.64586911204333	6.62579209873363	7.23042708862956	7.32248477085242	7.15500899025866	6.99478617588179	7.45557071373985	7.48538074098098	8.11020558141206	8.12264401141533
749	AP2A2	4.80148810975389	4.9362534294	4.7777390905895	5.71379827046645	5.57835201919195	5.73239306434027	6.36538640570071	6.44661716368863	7.55610215720679	7.60873884323566	7.12396384963156	7.12250052559653	7.70821803612504	7.85910039196518
750	AP2B1	7.40863913844723	7.21132497417715	7.61425100668092	8.31803016965043	8.43420266256809	8.39944185151768	8.55739114903907	8.50380612981136	8.80804295618712	8.86761504554154	8.70697987346178	8.62195501626637	8.52600370410351	8.55225042311544
751	AP2M1	8.32658909316958	8.24673786602685	8.17808625714034	8.83143938137542	8.87477649861074	8.79918866976388	8.7959882307058	8.82628035665261	8.93133354175903	8.73125147809604	8.73403176785997	8.707883354633	8.80231171736608	8.80377388762031
752	AP2S1	6.16990926771304	6.10712933362122	5.89138361761688	5.99454881618812	6.25550447980398	6.1319718896834	6.6497283520843	6.62465165820437	6.88627762671677	6.51971782000646	7.13794897440459	7.17214020759153	6.84288203106703	6.72843007523265
753	AP3B1	6.54891830306489	6.26241177098317	6.62142632391529	6.75269168079984	6.78524486872711	6.68864776762026	6.56707909040481	6.6183944645135	6.6542877935367	6.66064044829141	6.87763330044991	6.75142178715573	6.7662725221809	6.82153772828944
754	AP3B2	3.89834624028269	3.4698936219845	3.63229420107549	3.60380880016167	3.61217242967397	3.5844431197667	2.38532979184183	2.41335047233997	0.909871380446162	1.7113605370996	0.0129520162352683	0.3661618460839	1.21063948629431	-0.175687789152854
755	AP3D1	4.57029957216652	3.61320494738615	3.94740373157689	4.23045793566154	4.31243610692098	3.73060538983547	4.80069692179786	4.47587547293635	5.08191714090425	4.39470284294131	4.18953777868337	4.12444564339082	4.70319361219722	4.37255744994197
756	AP3M1	6.23897978125532	6.17342956940657	6.3533984387791	6.61658778855394	6.66653858727406	6.61831794293387	6.56460134260699	6.6495925348987	6.93092658905261	7.02585359518508	7.32585535623529	7.27329151414411	7.1886058460354	7.18464440880005
757	AP3M2	4.08230205340053	3.91665502754686	3.92238488275614	4.80047068265946	4.75782318408427	4.74781444759109	3.92715678757114	4.22120000741225	4.68528623901009	5.10183399574824	4.66935946752782	4.72344308134308	5.02709404717221	4.77152079001538
758	AP3S1	7.0021790208262	6.91334265211688	6.887529499524	6.15459347105356	6.01125667651674	6.14601193620034	5.78911984535417	5.75501109929143	6.24665777338988	6.11374276394431	6.03645141543864	5.9606686319199	5.6193095119414	5.66714719530062
759	AP3S2	5.14361947708017	5.10911197699171	5.20241456350225	5.23238791821958	5.46398834191196	5.33539257094373	4.68626347759147	4.4724733069808	4.64600682886389	4.84694119756496	4.60572830138134	4.64325998625051	4.37008653648092	4.26887406231151
760	AP4B1	2.57852799693266	2.33633965611497	3.0239359398557	3.31619617569903	3.45309216215179	3.37375575095485	3.88839712994606	3.91053471913528	4.79419008715026	4.94489550827528	4.82099749318598	4.84674030386482	4.72656481602191	4.77098584068236
761	AP4E1	3.85072574785023	3.75174946303473	4.16296836261114	4.87167273621525	5.15821678825716	5.11410852930303	4.91270446761271	5.11632650662625	4.26857853966356	4.66122715346485	4.82074464389592	4.5698660156036	4.46217570491425	4.60642941508477
762	AP4M1	3.03433071564465	3.3332279123885	3.17098983670491	4.35868249816175	4.2460203925694	4.20532273791218	4.07610792656985	3.97666371024021	3.63622511170982	3.68295466040302	3.44399065503307	3.55892188823094	3.78180093586934	3.78177815025904
763	AP4S1	4.40116900048544	4.44163541183169	4.38745484659396	3.48089847593119	3.22787873290396	3.33716389397915	3.2132035003296	3.44054772800527	3.25013023827353	3.32267336146311	3.32120161404456	3.2917283595885	3.28022504464134	3.41814913898046
764	AP5B1	2.93182731664018	2.71227414472393	2.87105397217741	4.21787835546455	4.12356531941561	4.16442148906674	3.51044938697339	3.50833589659473	3.69046383237389	3.84807304327748	3.66998976411053	3.61715360904562	3.9538351987983	3.98105140393253
765	AP5M1	7.08411650021885	7.1709533322587	7.09993728300032	7.10166820245328	7.14001211506122	7.22804326661261	5.96545642007707	5.88027117394479	6.20262425157957	6.2139215721831	6.84025215805594	6.68840476036963	8.01821586206885	7.99911356062776
766	AP5S1	1.54867922623851	1.51312367761235	1.11580490919586	2.05386150296302	2.441119237834	2.09304112919625	3.1838541154132	3.27347709714554	3.31607802568523	3.07374594531917	3.25181592390728	3.84661702861877	3.46825104388611	3.28543335352241
767	AP5Z1	3.84849462299646	3.99145562412447	3.6548495395172	4.4870120444641	4.4662199628635	4.38600966863469	4.31663932199302	4.37050252280986	5.10262711295989	5.15405165180769	4.40548445048277	4.49621982308357	5.32077258022209	5.31085766856704
768	APAF1	4.799349026344	4.6103557188031	5.0609666585747	5.65258811695257	5.56151340836295	5.91843713946946	5.86867460032681	5.86389551924254	6.53537544087307	6.62994275263556	6.79622263465279	6.71828699699892	5.78423687610847	5.9535682209986
769	APBA1	0.524809235448589	-1.54205637154175	0.941902710515456	-2.3629267545713	0.570480323635983	-1.66587418304857	0.0829115840417806	-0.450091141086436	1.94568919565118	1.77348777848164	0.546823906440701	0.650195357107683	2.31268694145784	2.94776614211066
770	APBA2	3.69401010315229	3.68520192852636	3.67175117038664	3.66565579394954	3.63246520178152	3.71303609064186	4.66469885780513	4.63552721062751	4.42009981419051	4.42450560460805	4.46328079097987	4.69969179107806	3.24381612279414	3.09711841396836
771	APBA3	3.71423602304036	4.17139361030885	3.50156597016597	3.63346495491304	3.63439281452133	3.36409315994697	3.5453776820853	3.70546294716804	4.05968967713489	3.912403437813	4.03825813623393	4.10089643075078	3.83360425547585	3.91914659769093
772	APBB1	3.87676323910214	3.66498412487139	3.55482738038523	3.8936891484535	3.68604491119571	3.953703419458	5.22461944773409	5.26632290788005	5.8862817224803	5.67796631045322	5.7405610033765	5.86445345788468	5.36058744853984	5.37500628961888
773	APBB2	6.28067499839181	6.04512660209487	6.32754312058018	5.90927190813004	6.12089518553849	5.93035944193546	5.06377737858284	5.23179726313646	6.36466380210372	6.77700554168132	6.22207866863863	6.20401369938716	5.56453261849349	5.45773902330436
774	APBB3	2.10810937483359	2.22529670804877	2.36249932565159	2.09296457484915	2.07318051676736	1.96923632636177	2.76312655639928	2.85398056613271	3.4397294740704	3.58217535672939	2.78850560169593	3.08467899804933	4.22417940947224	4.28993240569811
775	APC	5.54241732741718	5.27632662934469	6.11098673962026	6.03121388878379	5.9625566861669	5.97937614178479	6.2219571045689	6.26405831815531	6.51783782985257	7.00104135091094	6.72057563695423	6.61757705968436	7.25939290326264	7.21325648020234
776	APC2	0.543497715127694	0.582362484483514	0.532664377929303	1.0378387579061	0.730985845074356	0.168199359810689	1.5356176927807	1.88246249017295	2.06958954794179	1.94698828291423	1.27304563968146	1.84017055985624	2.95363010727252	2.98762099666689
777	APCDD1	0.704124857948898	1.56571234709669	0.746840555117928	7.30743276490711	7.55841832441937	7.42863890899185	2.99434402770831	2.86222664906011	3.72767691848274	3.59867423798561	4.67013682460925	4.38823629545843	3.40716760861131	3.19869551183479
778	APCDD1L	1.5164962754341	1.42596867614215	1.42312775165166	-3.9915979361423	-2.55251556965658	-1.3772661859569	-2.48207300402495	-3.17402781492921	-2.39593583981086	-4.23176003974304	-2.86257176009498	-4.29358847608483	-1.85060097030912	-3.24936057953081
779	APEH	7.18399340455292	7.28290967231486	7.13900168862482	6.89166143062183	6.88858623668009	6.85219234143749	6.63258660314509	6.81791387036115	6.52598737732011	6.39985255266517	6.22590748075574	6.22811416324601	5.38979182141371	5.29670055087607
780	APELA	6.70721528867819	6.61674639149729	6.60594417923956	0.649806102813165	0.320993618832229	0.792675502628814	-1.13070996153462	-2.24043010919726	-0.895351266764736	-0.79452284701694	-1.68654415615636	-2.10372627871269	0.393108593126983	0.512902386408371
781	APEX1	8.58434941270044	8.62946010623579	8.62724541486755	8.23214437644851	8.26777046262934	8.27529372220629	8.10985720485668	8.17852260161009	7.19820159739339	7.02809602394189	7.71305164948298	7.75709887431388	7.95043565272263	8.01919092869054
782	APEX2	4.75011341744217	4.86710523709234	4.72437640280033	5.41765587648891	5.52680216271011	5.36917087589011	5.1864040119902	5.23417902539668	4.99477044717807	4.9019580576808	4.88132205293174	5.01744862448124	4.62618190250258	4.6405563291674
783	APH1A	7.27500470939166	7.41382911389147	7.16984336463007	6.61509266477792	6.53813012577091	6.49173528792197	6.84795403206812	6.88508281874213	7.87438546374001	7.74499774277304	7.56206318694985	7.61031126743221	7.79711315682468	7.83936320209183
784	APH1B	4.9733756109207	4.73509548545565	5.1324343780499	3.05545039071983	2.88876591306152	2.7125389162256	2.36966918266863	2.89633924423182	3.91833326739195	3.78054321742413	3.85744448259571	3.89651649969302	5.0775449618355	5.08745799091463
785	API5	8.07178548189528	7.96541671914029	8.25033336878491	8.36052652317779	8.2663720153119	8.38361728746438	7.9054102348227	7.84599438788235	7.44798792179893	7.56309931103281	7.76442295866473	7.73177388555687	7.33500306440505	7.2999496821
786	APIP	5.43468840994385	5.46857725546726	5.19396835287118	5.27072626211832	5.08229161717323	5.30597009681241	4.15473946965151	4.15436293591284	3.54751406486233	3.53013023584953	4.12013027658569	4.10977633937573	3.65152210212148	3.59541852918548
787	APITD1	3.38623852870098	3.53155508286903	3.42336627147185	3.65902758353595	3.57949637893417	3.60687366988864	3.28862450301055	3.33652742815277	2.14170646382625	2.08485012773056	3.22722402727269	3.19923761998207	2.85868300933718	2.86801881679155
788	APITD1-CORT	1.70184270589366	1.27338032024048	1.34189695875615	1.75996852495757	1.99264428440919	2.2940761768809	0.978017904793114	0.460493969456289	0.86192795477485	0.750492858096493	1.99958598477863	1.94690869953568	0.161984777249494	-1.05636837752849
789	APLF	2.52237178574083	2.48058148756355	2.43950589112075	2.84544520728858	2.65334526887856	2.557108267016	5.38236179957065	5.36013388672817	3.51327374987125	3.56488486319584	3.78742714016653	3.61106956951193	3.3943674711611	3.51953487164863
790	APLN	0.649452980390727	1.03857714850775	0.746895889414278	-0.218302727288221	-0.666187838331083	-1.21739739942503	6.42187711666474	6.61263704003176	10.7129680403756	10.7182748246288	8.65319070759577	8.67999690116283	3.03445854228122	3.09760028936317
791	APLNR	-0.259487176682163	-0.243546378621356	-0.332902647587371	8.48527449382686	8.44669144201202	8.42719615941343	10.6201265681427	10.6479581790845	5.02499382856232	5.24335917346454	10.0146933855702	10.0162450117554	10.72316639084	10.8099287546467
792	APLP1	2.09546582076378	2.40765520204318	2.01572209817379	0.755085302622134	1.42492465630996	1.39550306532536	2.90053202325723	3.09932830247241	0.964069799376124	0.111505893089232	1.2763130641656	0.889355618811916	0.900280027477285	1.19517394920028
793	APLP2	8.53726320491771	8.36859290259857	8.53467330243352	9.07088440547116	9.12369129474802	9.03663512787157	9.25105142649773	9.25047168995083	10.7461374438553	10.7796957011198	10.2210179600377	10.1658758792813	9.80524320346581	9.83059080258116
794	APMAP	6.19222071798647	6.19385980104065	6.12570401692171	6.23553487487534	6.17170056733372	6.15723901375312	6.52185252872992	6.56160454234077	7.59112854473142	7.42115395981644	6.66135226410639	6.65726631734377	5.78338238893408	5.76786597242886
795	APOA1	-2.93130182227164	-2.73835922327826	-2.57473159803949	-2.74179713174466	-2.25479607031318	-3.56597167358282	0.382268650852462	0.220914268112249	0.468988769000974	0.266775136284235	1.69724480130064	1.29288873278648	1.52979519101393	1.60973667269439
796	APOB	-0.0245824613428568	-0.254747260823181	0.60548389230663	-0.445814137841858	-0.211113965112156	-0.922048917131517	1.04541586010593	0.880866083403742	4.26574543583365	4.68309969815467	4.75902430163404	4.85099727223862	5.09040883526779	5.11308457770258
797	APOBEC3B	3.89520423117691	3.77741442414663	3.86797108503998	3.42623511830544	3.36857365547086	3.32421702393114	2.16964976358818	2.18615367384883	1.38480157213996	1.12818382115185	2.69005991339608	2.62079668413525	0.356436846828155	0.17888934065093
798	APOBEC3C	5.07975080987858	5.38155812353362	5.30260537297745	4.82935091940674	4.76318003144983	4.79731069446818	4.58108690670671	4.63685221031562	3.07064010528175	2.93097025304335	3.52501071379974	3.6265897391748	4.46543183275207	4.61866195228307
799	APOBEC3D	3.04746625730887	3.08060348673725	2.84244902596628	2.10849228369066	1.94448097520418	1.87914515217628	0.257003599919553	0.332740863617464	-0.394000883722655	-0.640000729583848	0.802742646804895	0.911000723608164	2.1145634072827	1.85440858289002
800	APOBEC3F	0.869007815642617	1.0596993291137	0.805875230598084	2.35553324898462	2.2343137505885	2.42383510489855	1.91472807997805	1.36689085773471	0.566757607120796	0.402236903916866	1.64201521454604	1.39429719191039	2.97622532642132	3.29732480378319
801	APOBEC3G	1.08580920188185	1.05585005266451	0.765915492332152	2.87150753337663	2.98000666147082	2.85758206097343	2.00028718287238	2.2113653857568	-0.854812678261487	-2.00180387325271	0.0167888421397151	0.200030834282143	2.03715277409907	2.39686738320913
802	APOBR	-2.57544913464714	-4.75939605797284	-3.68086207070284	-3.46386327509567	-4.09088421450296	-4.75939605797285	-3.65379178263542	-3.42270912698618	0.00488999420487706	0.433877773378481	0.78529981685809	0.735827283664812	-0.343451195000586	-0.585016027976141
803	APOC1	4.53485496880239	4.70222684482514	4.48680232250636	4.77232634534066	4.66818158424415	4.63934086233838	5.38392856214073	5.42721848528544	4.06610046999858	3.7216409387197	4.1205920655048	4.18868800144351	3.38938244880782	3.38827045350717
804	APOD	-3.28269020088233	-3.37004994585728	-3.54853103525506	-2.60552913197078	-2.54342204119576	-3.32254847415904	-1.89742459212668	-3.49552572836819	5.90455021922943	5.65042823801655	0.194067263744432	-0.322045619239067	1.19852158123998	1.19442525727177
805	APOE	9.10787992729699	9.18470937187114	8.87229762246082	8.10778187188398	7.97630950623562	7.93332482509568	7.85655701723084	7.99838566585194	6.97363239114141	6.68638110529763	6.49730109288515	6.52295804312499	7.24645537440636	7.21698520363788
806	APOL1	-1.95553271131174	-2.56513208226484	-4.2463119154631	-4.75939605797285	-3.90287179052169	-2.54793147114071	-3.48370036621389	-3.69840191217503	-1.35842352026488	-1.575713211138	-2.33158814745701	-1.45224439249106	1.79757760426817	1.574881458011
807	APOL2	1.95750249168953	1.67915196023756	1.84666920500005	1.75870992883274	2.01625967077538	1.61311097061239	0.032292210493266	0.508514003260785	-4.75939605797284	-2.79212817186367	-0.411481004711267	-0.182450373518096	5.02100296990123	4.92431570329139
808	APOL3	-3.92463490695008	-4.75939605797284	-3.68198056753587	0.00874567401962038	1.1214971326097	1.00077708889964	-2.78640994369738	-1.66000757599822	-3.16438033719224	-0.90964667124287	-1.03502164141977	-0.296549670607898	-0.0322939100791113	0.106894719900696
809	APOL4	0.831019881187713	0.326941979079923	0.289112425725321	0.440312697075636	0.694694989250063	1.0971504525799	0.277077288350172	0.498144751278106	0.821832511603854	0.500342470015609	0.292256346071648	0.212970617628485	1.77403387986434	1.83515636967511
810	APOL6	3.25002004244138	3.08970671613458	3.28075767939955	4.45338149449762	4.51894988108897	4.53314363231355	2.53841760520445	2.25959059261805	1.75485214240814	1.92746956470851	1.86388495390733	1.8125563636709	2.82771913285931	2.64788002896481
811	APOLD1	-0.0346695091207759	1.0576787503258	0.977243541014368	-0.919761032583884	-2.3149888699045	-1.13473133719042	1.57935487298772	1.42090319064167	1.53632007753987	2.31678010797019	3.09695307259008	3.04869097636067	3.53964120989411	3.52950723405234
812	APOM	0.63845338548986	0.985554501116714	0.580698293196047	0.19893001497483	0.00231298437503632	0.586057662608145	-1.32120002680968	-0.691979100635904	-1.52895155032209	-1.98835423394922	-1.75518678663783	-1.92727302213242	-0.521601927611191	-1.27826619508549
813	APOO	5.60002812858786	5.68132219986391	5.46370220444749	4.91239353980914	4.80772567664432	4.97850198547324	3.85245722175936	3.88327382219376	4.60151075834404	4.074902799202	4.14205576367249	4.22980331266838	3.54007977011856	3.56009523921124
814	APOOL	4.02712640823963	3.87318443402527	4.04821546340847	4.07866246034415	4.10215911242796	4.13154263818302	3.63174881715186	3.48403921532194	3.82999170821274	3.9660271490723	4.35509505050792	4.30978586224942	4.52213321238419	4.60323286984266
815	APOPT1	5.03094656774403	5.13380825739135	4.81074888662214	4.65332141328474	4.79066325350541	4.82869922550385	4.16732852399451	4.12787341490638	4.70653979619951	4.60907308671577	4.45284263949241	4.26670879818295	4.89724797736579	4.92171980068553
816	APP	9.37003205722002	9.32859734758977	9.38240020427285	8.89898062112691	8.97639807945129	8.9001418390768	10.0596546098209	10.030433656089	10.8664520723555	10.797226855725	10.1838706052906	10.1551280785412	10.1018460161212	10.1200173542762
817	APPBP2	4.86113313865478	4.76216257220575	5.33943351974135	4.86279916024398	4.78931829903541	4.93827238053804	5.4881490687135	5.42873916118545	5.83962854195035	6.14716343090746	6.01484842794544	5.80492344974953	6.36216329731462	6.33944621056964
818	APPL1	5.79572156946438	5.64480435913004	6.20172642917896	6.19663493571185	6.07589066242696	6.12365315605681	5.64344429380576	5.69418739714711	5.60936495089632	6.11403802045223	6.01404365668453	5.9213335330391	6.00000697949435	5.89683209115501
819	APPL2	4.21031695363844	4.30673940178242	4.2913117841082	4.64616859925843	4.72112720214194	4.96654240233886	5.42557258926155	5.49529651318604	5.7432975292297	5.74847785805862	5.63871976839304	5.67827961746659	5.89874398232406	5.80574430541244
820	APRT	6.44839414451397	6.42834977931138	6.13686491185484	5.87191793010355	5.9223758836999	5.75672669895097	5.56136137889778	5.63070321766531	5.02732201277627	4.65243206644343	5.07075215155094	5.05415450814013	5.1847021378067	5.19181572164734
821	APTX	5.3654101670558	5.39961361646927	5.31676184677191	5.89202612646248	5.60117006336849	5.7511646040392	4.65933141411724	4.63545629554875	4.47695221438397	4.22566443024552	4.63835251118716	4.52638169164253	4.75749794583284	4.70805851555196
822	AQP1	-1.70672581658552	-2.5348693738335	-1.67866819494347	-2.45790044890214	-4.17482413261283	-3.3291602971864	-0.261668364773442	-0.31972027886293	3.28606937667149	3.02023048870295	3.05458956604708	3.24116643445794	2.90537118665193	3.06363190252929
823	AQP11	0.579901371620482	0.876638374110365	0.530116560875551	-0.184476058200802	-0.180744899236919	-0.00768120337732647	-0.146987198534684	-0.546322041771659	-0.488160092717937	-0.158919216607278	-0.451391075043746	-0.196061176124604	0.432295148264033	0.438228005818455
824	AQP3	1.82533147890323	1.6481233473077	1.90789688460121	0.635687332352458	0.321752574532867	0.548356049770535	2.34109051784759	2.58775404628127	0.728963638103837	0.515980772219911	2.11404082139795	1.80622159257562	0.333950035914113	-0.0110626497032223
825	AQP4	1.26846037291311	1.33536331738054	1.65394858674065	-3.91772173783899	-0.850329662185572	-3.74251269192493	0.792401073707265	1.40865331362743	-2.51563132595273	-4.75939605797285	-0.109060756333649	-0.347628059501559	-3.56777314209163	-2.5789489814044
826	AQP5	1.25555911235533	1.24571367737283	0.892227993544619	-1.74578402334016	-1.96848423761252	-3.26841229195104	-3.39742074035346	-2.57910487687012	-3.50492560626151	-1.85004565712848	-4.34691800136701	-4.16894451453993	-2.06606954980467	-0.988207572251861
827	AQR	7.15715003334522	7.24869087778359	7.21708783117036	7.02199929826107	6.89740815632267	6.74690665909163	6.70411687397576	6.68782748035977	7.41318566250794	7.10276215380102	6.97410758284422	7.11210433166962	6.64994169525462	6.63158524445208
828	AR	3.80668903464669	3.61410028968181	3.9821379191626	3.45842030480105	3.46506952566991	3.5162707964165	3.68922674542505	3.48999615619798	0.915449911645214	1.50383126302012	3.20680496466968	3.27147232200788	5.68069148327822	5.61587518539748
829	ARAF	4.48500554808084	4.36824268711294	4.29812341028548	4.97880420178995	5.05954288643713	4.97165247161407	5.25963351542184	5.28188100064326	5.49910246260903	5.257490941964	5.39897113724654	5.50457808807074	5.53118396013308	5.50595444144969
830	ARAP1	5.33953162406548	5.21075827359819	5.28224064558138	5.42490008023556	5.58788143375822	5.43548671511234	5.95740083984445	5.96349137322923	6.46943239983019	6.38225080011452	6.35278429527587	6.51267974189514	6.28018714614462	6.27557527471799
831	ARAP2	0.323330654876814	0.376404307503722	0.821423321200281	3.58308061209672	2.14700044445687	2.2782801636282	1.39618518703044	0.890414476449518	-1.95811199374206	-1.44758146036514	0.0919911356767506	0.670557286904633	0.837780435527349	-0.285132959149042
832	ARAP3	5.11913166550459	5.06356088588255	5.01507914622957	2.40351633671845	2.62850623802522	2.64497742368377	7.21203998830575	7.316503488639	8.61337122309725	8.79758153960491	8.11750761415163	8.09082384525739	6.68614499472436	6.68474318724312
833	ARC	2.56045318572908	2.71323001864191	2.6358032146451	0.455925017151092	0.213013541376015	-0.273562440277718	0.855455819569014	0.9595982821785	-2.03681220356457	-2.33171486959509	1.91471676563546	2.37294802470228	1.04983433299727	1.7470876323168
834	ARCN1	7.02637803803296	6.93970802902517	7.13505880702376	8.30541360914329	8.43778417067257	8.47110141432047	8.54580143857557	8.6586596640734	8.61146964740001	8.37776671783259	8.64037223564756	8.56193657543458	7.74751259458462	7.89099166461869
835	AREL1	5.24536509400528	4.9718400303663	5.37917951244593	5.39175116363113	5.59480643556829	5.34037752512948	6.14911416408202	6.123623716617	5.98556449174812	6.41225239261006	6.11716211776077	5.96691929030828	5.94018969268153	5.92292063948419
836	ARF1	7.40420570454807	7.32409029656588	7.23012997926936	8.73369266218482	8.78125697471472	8.73566317591629	8.78102920954994	8.86466329183357	8.85535782262982	8.68416955094854	8.96340056132764	9.00425757024421	8.35757115271282	8.33361014122673
837	ARF3	8.56269338758314	8.68317702576049	8.53122064981971	8.60339417695502	8.52640310636914	8.41734563860842	8.30126844953373	8.39388969869805	8.36035347498343	8.58491713500633	8.36645878816128	8.41758003747291	7.90621242627472	7.89233188879089
838	ARF4	8.52653355606919	8.615223023702	8.58921680050601	8.47139722525779	8.35523631202281	8.45368501788559	8.96889003490473	8.97498105228209	8.45080367658496	8.27953127678673	8.53920098835806	8.50891483522588	7.48946842134768	7.6471031892651
839	ARF5	6.94577471616309	7.08618531586749	6.70820420511709	6.44817113752825	6.37948768159523	6.42723576882541	6.6661665348202	6.64178473723763	7.40326043627832	7.12471719149466	6.60468927140617	6.64062049911499	6.6674204783723	6.72285451391419
840	ARF6	6.6744494192479	6.57894016678918	6.66226406043421	7.20973016975391	7.21144301042919	7.31471940280469	7.41481752838533	7.35358351945406	6.96880468964515	6.88601267002414	7.49886710075842	7.43670185620645	6.6154554895392	6.6631045752864
841	ARFGAP1	5.57430532960597	5.67365115081681	5.50857112865537	5.9517373288627	5.91392780171269	5.68348193531274	6.38803932135156	6.46187720625852	6.10523266803182	6.47469779858796	6.15323989902096	6.19092073238347	6.33205743144154	6.31804412152685
842	ARFGAP2	5.44035209250806	5.36553038278663	5.33487147752809	5.842106667491	5.79101787841339	5.61381665441429	5.89758275300351	6.09824774288182	5.96442809863465	6.06534868806665	6.16136257708051	6.15096832812542	6.51909855538128	6.51337391496334
843	ARFGAP3	4.26815821200143	4.31626179207029	4.25139446600916	4.16253198951468	4.04516211359739	3.92124736340105	5.44576334696795	5.49174858068555	4.93603421370341	5.06899564714946	5.36687491400305	5.09221244259235	5.04569611767534	5.04190580600704
844	ARFGEF1	7.53920212567844	7.57917798737948	7.7767851376897	6.99913723256618	6.91424083343855	7.08518782903011	6.47077976937266	6.49813521931466	7.01707128114649	7.03175419935009	6.78607498538407	6.76563184634736	6.52882645941211	6.53134549437813
845	ARFGEF2	5.39146115383853	5.34249909150854	5.87023036174796	6.00243891461749	5.98540635365375	6.00559135438864	6.05535673070567	6.15041418108177	6.24675645368428	6.47131456606181	6.24482620408742	6.20562533410557	6.00896998261684	6.00667829926468
846	ARFGEF3	4.98619912693933	4.69333310490663	5.24133003332172	3.1168288848547	3.29407810097008	3.23193238746578	2.5129090814625	2.25462362827863	2.8845920022164	3.34027249128848	3.3822936933809	3.33754697058558	0.626849902019652	0.233212819737165
847	ARFIP1	7.01299288577051	6.98281015068141	6.94113633680777	6.41534019407148	6.34507624576744	6.42676885016651	6.22845284281742	6.25473624988696	5.96472112774305	6.08549992887469	6.17354022442154	6.12097398099404	5.70902454423217	5.46251538041249
848	ARFIP2	5.96774157341849	6.14903677142515	5.99812687009195	5.42552101504695	5.32311279318362	5.26464950693586	5.32801522291084	5.40331383022722	4.88221888007529	4.75445090261564	4.85754198189463	4.8511111888007	5.27803545407662	5.26572668340099
849	ARFRP1	2.82485562450121	2.99533275975361	2.7762811192183	3.77073326645038	3.84510663651974	3.46745201789215	3.82227130204565	3.60444721313394	4.22982969249658	4.18078529977085	4.13034794654967	4.22597679990183	4.34066491232214	4.24314885595579
850	ARG2	6.64348875479376	6.70050175210395	6.57765082087123	5.56401915407856	5.60987537431206	5.64807263691895	6.85159036967383	6.87542135007284	4.54966684199483	4.46508735519256	5.11934676856431	5.2040479078058	5.3498830704206	5.27307892181827
851	ARGLU1	7.87362981611083	7.90038043752162	7.88954804995078	7.39202774791399	7.29072049923187	7.41938367510217	7.59758762261473	7.59409497800397	8.50615691776692	8.64593393471594	8.09672211050332	8.0537635164886	9.01680174952046	8.97914735767939
852	ARHGAP1	4.7193950118021	4.47579691765712	4.39305135749448	5.57617795287978	5.8394386104507	5.65267403987802	6.23826061544871	6.27123986040936	6.71551172634555	6.69561218976094	6.32135143710539	6.39254382212944	5.72430831944858	5.77240106479543
853	ARHGAP10	2.11054602524762	2.0243857444273	2.05805911474769	4.92434642304021	5.07510312778474	5.04449176632796	2.7448384575864	2.98602305117206	2.87895648629055	2.79006597735265	3.36026773190784	3.48817699484541	3.176262312692	3.37838796970848
854	ARHGAP11A	6.55763250085855	6.30811800806366	6.68188330492487	6.94134073383113	6.86709592102116	7.03231344690782	6.76068559117525	6.61143857343591	6.43022597254337	6.61334017072985	7.25792347498964	7.22462355547122	4.03540614140205	3.8336225439342
855	ARHGAP11B	1.39342327230437	1.59468958196951	1.51504179413188	1.83873317962492	2.03887489778363	1.84050523320456	2.44603410765019	2.10203043593707	2.45064110095343	3.09554330416621	3.13514398848222	3.37603838067515	2.02540568822039	2.01951192107864
856	ARHGAP12	6.6604291261312	6.59166306556257	6.80049304401532	6.24369164858652	6.1007585378572	6.25094940079942	5.93164199636478	6.06573211782337	6.03844048036224	6.23920786757083	6.24594904792466	6.06010348098496	5.89971344089693	5.96704664439141
857	ARHGAP17	5.3557438025368	4.97733710306261	5.22298341293068	6.07140287381805	6.09068559054433	6.1358882714645	6.47870671877421	6.42168890496434	6.97010253901989	6.99430259741124	6.82106664495018	6.79175721006336	6.80314450072781	6.86550112628398
858	ARHGAP18	3.57416189383732	3.32975828904997	3.66197712964742	1.48188541326658	1.66496626907501	1.76498604302988	1.40653134353499	1.14516930519694	7.33857459684707	7.55942322537058	5.46512604892605	5.37078262213192	4.23424234962238	4.12296697270003
859	ARHGAP19	6.10521797177716	5.96585064778832	6.2903329285765	6.12043512770148	5.88733727764591	5.97585838440215	5.95846113306203	5.91338715294121	5.55479033340697	6.00020040636352	6.45781851805658	6.36094211766721	5.38655730516804	5.59725795143568
860	ARHGAP20	-2.54041924395345	-1.99695702065486	-2.37176731384463	1.69425543512342	1.69374125121204	1.64691000831469	-0.0899133418525209	-1.2336426553086	-0.929197452122483	-1.10436768113668	-1.36222281378113	-2.58831729975416	-2.44760018520437	-3.12877043887846
861	ARHGAP21	4.68338242066846	4.4603965024659	4.92529279352811	6.07992542099023	6.4012197089544	6.15658781881621	6.68640492401206	6.67690746007361	7.26237329207193	7.56466921872544	7.13223907975126	7.04323313579271	6.97172489980216	6.90002392376473
862	ARHGAP22	2.9920351689335	3.1355385623157	2.92776823731353	1.16831634212804	1.00455303095701	1.56970577566902	1.72673548149733	1.11033014940127	0.78482409494503	0.804967942022744	2.23946708329432	2.270536191682	2.03750400137178	1.60915966874863
863	ARHGAP23	5.63891842945377	5.71217920292803	5.67799990522465	4.77715041125317	4.64290254682159	4.31580269328045	6.23156543522145	6.4342539015596	7.26813477188578	7.36303577137789	7.95690627219794	7.93638130786935	7.3495450305749	7.29284703663115
864	ARHGAP24	-1.37544342654069	-0.669111343419627	-0.754651772832417	4.67714174043271	4.54108615454681	4.43887534577476	5.15760776055651	4.9828630611944	0.470157885401832	0.839525360998311	3.64398531568091	3.68999898219665	3.8909804014851	3.99628911130241
865	ARHGAP25	0.523566413813667	0.492501114027394	0.746347510005293	-1.00464392356332	-0.121422374812521	-1.83257372132648	-1.03898442130375	-1.09716989204746	1.0684653266099	1.20272909116807	1.64231277175411	1.84805099017516	0.986057341155518	0.77667834500629
866	ARHGAP26	2.83788249322216	3.21766919941935	3.33249052554097	2.13351274988408	1.83573875018937	2.69648940173136	2.4144949543486	2.34930729646364	4.69438920648391	4.88524257953521	3.88636805690972	4.13906948602083	3.5201109556195	3.80150951023768
867	ARHGAP27	3.71395945288633	3.6767917616475	3.48743930280367	2.67761711042282	2.5431683217191	3.21811220089577	3.63890062669902	3.6150129141573	6.97799511090184	6.97027024420892	6.69373889700998	6.68520102718417	6.09025660008636	6.03227111123287
868	ARHGAP28	4.51876675622664	4.34083229745556	4.70489278833715	3.6731031454309	3.87933458034973	3.85683155414694	3.98063489789303	4.16508610118797	8.42097796029434	8.80413941888717	8.19013995900866	8.12745649064741	8.71209014175727	8.740253466822
869	ARHGAP29	4.62136844271658	4.7656047473743	5.005866323628	6.4545460094325	6.42917860924357	6.37436305160558	7.71470335143109	7.64725412026279	9.03867567430301	9.4999303167595	8.49488843442874	8.45431786421316	8.24583831456975	8.19502951664469
870	ARHGAP30	-1.60893387764091	-1.81553519231285	-0.64726291440404	0.403998268893337	0.43916031711258	0.536132518022571	-0.353325945558034	-0.702352813770877	-0.42942869695912	-1.56878310673832	1.48067277163548	2.09645250906708	-1.54912126383001	-0.726879667261078
871	ARHGAP31	2.75701460549289	2.49475754447782	2.80572116355033	4.4756514844318	4.36749519788126	4.16981420439571	7.38048828351345	7.31894718926362	8.260931544141	8.64587532636168	8.08030652901638	8.02143631733934	7.83605837773394	7.83914720453045
872	ARHGAP32	4.17349182194474	3.73365349475014	4.55465989473567	5.40978254270186	5.52747617781026	5.39960339015503	4.59295330866537	4.55517624050042	3.83300947753194	4.44815489347892	4.14119228326498	4.32734848636101	4.96495501150622	4.78776280086581
873	ARHGAP33	2.88232065777571	2.95649695407551	2.90330010496927	2.65096131240881	2.40683066598263	2.17513756849707	3.32942567216548	3.30849016463994	2.2131239037774	3.17866728821606	4.23302482548243	4.34773009728226	3.63117792230275	3.78674061685712
874	ARHGAP35	6.17624154239	6.00593705669535	6.53414261608432	6.23093648567294	6.3072274710567	6.02845577591618	7.2767378710305	7.30332141923623	7.24324035260551	7.8696190918918	7.04222217278467	6.9485440526516	7.18752987006105	7.13830628689751
875	ARHGAP39	3.43940316486601	3.48863537596156	3.5058637460185	3.68207361729006	3.6017196297426	3.57389753909433	3.3206139602159	3.29881798690661	3.25656798938089	3.41374574232843	3.01549372199975	2.88692748640657	3.77124198867916	4.0024035939543
876	ARHGAP4	4.23587407063801	4.31260836847704	3.95882661333905	2.98046474971753	2.70524448922587	2.64414704197771	3.22654692730419	3.28502172301741	5.77033823148443	5.72446444487822	3.98713128639509	4.00852147119658	4.41169285758659	4.41925792724899
877	ARHGAP42	5.85194075304216	5.83991844505551	6.37426232598314	5.20280225180296	5.16946087008628	5.00698889635603	6.14062545911536	5.9814354312891	3.65146838787948	4.17820837855933	4.95189946290141	5.36807159407874	6.01828909862208	6.04569581254946
878	ARHGAP44	4.04596224773827	3.892129650274	4.04076631638658	3.42246345794143	3.25914651440716	3.45932330450254	2.71034932235062	1.8872110009568	3.29254577888539	3.02001162788236	1.86486703480856	2.43124602593434	1.63196689638955	1.59035547234746
879	ARHGAP45	4.60473790930989	4.79447587363411	4.52623488250728	4.4641358191424	4.32831509689782	4.39425706587983	3.64984806766936	3.73629735629786	3.81972477701654	3.53986760073063	4.2335626713644	4.38458854477085	3.19496298774532	3.13145828453802
880	ARHGAP5	7.0791205226894	6.99072993738128	7.27583405344124	7.51319701352846	7.33880036469354	7.44821500492467	8.10367212859436	8.1608321788263	6.60095954398531	6.73065881145598	6.7107606476118	6.59396874198793	6.88545181007162	6.86247006301382
881	ARHGAP6	0.436804718189621	0.753344280485752	-0.28804930525647	-0.35138808224772	-0.208969845629758	-0.1454296348263	1.68816046217046	1.79329728370196	1.16122779839774	1.43060729681541	4.13772062602813	4.16606834475421	2.79084089545353	3.01623046222097
882	ARHGAP8	4.06855280589355	4.01403017952205	3.83670306210376	3.20044348169494	3.48180373303132	3.35395354518586	0.551291929897025	0.769516046349978	-0.836942928720114	-0.17055585699508	-1.34845623529257	-0.0279902340293824	0.11944465756092	-0.253431688749214
883	ARHGAP9	0.231489545993814	1.23230682540332	0.466626088524002	-0.38742857877955	0.133898751424357	-0.497240916443658	1.58595246106221	1.57137620720445	1.85208663864445	1.56050723634739	3.34494269682095	3.52102479237919	1.87091516775437	1.98550015713754
884	ARHGDIA	6.60801109466517	6.62824712602759	6.31692070311157	7.28097529020406	7.5052534866911	7.27957051573217	8.63095638158883	8.63583291160396	9.27395841609949	8.99899165613284	9.13782799761578	9.1594515117454	7.7790981756518	7.87923030615958
885	ARHGDIB	-1.08574823056941	-1.78352246528527	-1.61469994599009	0.93246717255487	1.24454382047164	1.19559991340397	2.62193949528524	2.5258937371081	7.10597869778761	6.85360028272661	6.7676620529533	6.74974637211671	5.2870079063163	5.45348168930988
886	ARHGEF1	4.32883164714819	4.39261982184298	4.24810535047702	4.52860384709159	4.62745541496461	4.52261838499554	6.55772409387192	6.55044612875488	6.81354714267444	6.65803871821902	6.28637106118905	6.55495103535719	5.56884504413599	5.66693152390969
887	ARHGEF10	5.66157338279379	5.67437160992581	5.8271298697539	5.44454659122144	5.53865630344454	5.44005539866369	5.45574295110508	5.48989442377098	6.61732434894536	6.91013474447722	5.50073371326971	5.58105073284922	4.60137819331193	4.56625046361672
888	ARHGEF10L	5.25836993698327	5.3431583100634	5.18100794847579	4.25208301316349	3.96026613718891	4.1282821381663	3.78278459039669	3.80394058469078	2.9561903475137	2.97994398322739	3.02058397927749	2.88530077283793	3.28702828394454	3.33232084827397
889	ARHGEF11	4.23838320889007	4.21876970601512	4.51914091232691	5.35909181708874	5.39781781192757	5.19215406548033	5.88780285748266	5.94512259995784	5.3312279996572	5.46638519395711	5.96830321380568	5.92917258179325	6.60693858403094	6.47728353562006
890	ARHGEF12	5.48904016446447	5.42311929817135	5.95180211313699	6.49161016028906	6.51742862819856	6.45555175215272	8.47051356575185	8.48792945913173	9.66573720638547	10.0945230814537	9.21365760027847	9.23206792991592	8.67407290511547	8.62361939489996
891	ARHGEF15	-1.52773001900047	-1.71317408277557	-0.973960911700747	-2.13101379004525	-2.93040553889956	-3.46203080682687	0.855325771872698	1.13290306633216	7.10108204743495	7.23360550821729	7.05506281145812	7.0566692262943	4.9162701553742	4.93428922740984
892	ARHGEF16	4.06986153532888	4.27663812157486	4.01280296832298	4.0474291731167	3.91563782716574	3.96633150105208	3.88886455200359	3.80770666490102	3.34371051121673	3.16517124748688	2.47383751617819	2.47373151327884	0.791186735075104	0.803344559798729
893	ARHGEF17	3.30130761301116	3.19274236533019	2.62972663726902	2.82134897016162	2.54124061570981	2.72899668155079	4.84084409943237	4.91275055287372	5.97839401677117	6.32822763829666	5.88022263987488	5.76028669898608	6.09476026633469	6.19952589285611
894	ARHGEF18	4.92107274317593	4.75425173453995	5.23383616621625	5.43859121871759	5.41935027609081	5.13938837470993	5.0026139416345	5.25180389684483	5.47707764741313	5.79083112742486	5.34577383577735	5.43524239253162	5.28519605683665	5.1953226835476
895	ARHGEF19	4.67865434900596	4.73920937910105	4.65803911821371	4.383886742238	4.23491274115799	4.2055846395741	3.23603374757684	3.11290140903813	2.83982983447173	2.74080848415666	2.73321803499302	2.7779496782383	2.76708204630357	2.82452628163924
896	ARHGEF2	5.19408326296707	5.0326991687523	4.93382755085373	6.05355952401686	6.17212649965951	6.00571429006089	6.94531612169698	6.95512557861096	8.15472238059877	8.14049596800775	8.39756915353427	8.4183849227313	6.6110765077897	6.6911259403209
897	ARHGEF25	2.17409943267239	2.32840802707245	1.99614302684009	0.563481123991153	0.661717934382411	0.30741155153216	3.39338681124612	3.13365329357455	0.722857604632156	1.68282843492938	1.51893662975771	0.898127843294823	3.66492274168111	3.699498747429
898	ARHGEF26	3.63687843637152	3.52106692791513	3.7306270057833	3.42740692487307	3.31147328981076	3.34993712382205	3.72274754229584	3.68592270091343	4.7370652502285	4.8692167197044	4.06886830989864	4.17338412635846	2.64285560805042	2.68896560354174
899	ARHGEF28	-1.15738819983115	-1.03886389627868	-0.96175357897467	-1.80534533438949	-1.79581120660227	-2.09843495448626	0.247659238393925	0.252435892463599	2.00401871516514	1.81054289251232	-2.43193141166453	-2.90961413527987	0.0971399146888929	-0.079583204061919
900	ARHGEF3	2.33314471960326	2.77990151624099	2.65662340216342	2.53387000234938	2.91983104444761	2.36175646645314	3.35167001741628	3.38447933437535	6.19242876008484	6.29544800495606	6.29060126099718	6.25686574264365	5.73564587069828	5.78555288473139
901	ARHGEF33	0.0954580078113594	1.04151308319757	0.150888743711476	0.536427561085234	-0.199586457995164	-0.489900548322444	-2.04930700709563	-0.507558543232993	-0.759655888597709	-1.1361025817952	-0.639726999309084	-1.24650902972408	0.119323116597982	0.304456247193074
902	ARHGEF34P	1.14134525841269	0.533604529107306	0.833892526571201	1.88323785043537	1.29009553823525	0.654427836019776	0.328407249057069	1.37227689275127	-0.165347342536451	1.92261206020175	-0.047745466497287	0.329469312598318	-0.464225212821852	-1.8909413473572
903	ARHGEF35	3.66002830908093	3.37637144434891	3.97311767569945	2.94436193913757	2.96542967405537	3.10420059910639	1.586844885133	1.37359836240619	0.603732206323789	0.157586265207378	-0.15187779401338	-0.245756950367084	-1.50389320115634	-1.17375099498936
904	ARHGEF37	-1.10050673124313	0.522812222163273	-0.0947896608218844	-3.22018461160435	-0.666426640011703	-0.355066074625933	0.811559005468266	-0.444024992011733	1.75681193700982	1.5064057620527	0.677336370909808	0.791402806300457	1.9706146272924	1.50412437712915
905	ARHGEF39	4.15855283888292	4.15848120135978	4.10692659020955	4.31593078878419	4.19159448236918	4.27403693640361	3.63175771628444	3.49871192409135	2.94593180117928	2.86191381735858	3.9538314980504	4.0266691905922	1.45971947246028	1.15512534249245
906	ARHGEF4	2.6821761888174	2.83925198884612	2.43458855382605	2.00495535796476	2.31087202654632	2.64956216789775	1.36633708346767	0.803888790572724	0.0736973010839048	-0.332754912654742	-0.454811219001286	-0.65147174841542	2.27715216828623	2.12506142729548
907	ARHGEF40	5.66028102169722	5.60932935735338	5.64736636716718	6.02407095831293	5.97335965203982	5.86632816396457	6.7020171029811	6.69551870798554	5.13055079487795	4.99310777965042	4.26333585524017	4.22451475463107	4.19548985704679	4.25230813178954
908	ARHGEF5	4.36319817789355	4.45115936704491	4.28121239853229	3.00777318238143	2.88910910288214	2.99860482192092	4.15443785178222	4.03856323864991	4.48118151007166	4.20278790889751	3.22083199623685	3.36290628529843	0.950034520317848	0.298369401113204
909	ARHGEF6	3.28225818421869	2.87985810268453	3.30566260902761	1.041895404951	0.696701902734047	0.902550381667685	5.43933136877568	5.49411615459315	5.57599119241104	5.72301741819469	5.74916830071844	5.65705341300616	4.6045536782826	4.60327955173842
910	ARHGEF7	4.84716362738538	4.83965477828589	4.97295058261339	5.19142117166457	5.34815065035794	5.16213247271878	6.53913163128604	6.55365860786468	9.10818727000903	9.47407383962627	8.25066274030531	8.28879449444311	6.99053619054438	6.97488982847966
911	ARHGEF9	5.29387966205762	5.15127051420486	5.1947230570554	4.96638841864699	4.98571068958443	4.88661128996576	4.65739257863985	4.46758375803445	4.13562873797975	4.02670557639195	4.92521609238925	4.93483074422731	5.13521236046705	5.29420004049023
912	ARID1A	6.12947494413811	6.03581270496015	6.25074252426159	7.51966023615486	7.82475571822407	7.61640886014787	7.92025794391128	7.96618500155559	7.6645595247261	7.6723691865349	7.71628372876104	7.72807676460566	7.68753586695794	7.83644500991702
913	ARID1B	5.15876499801831	5.22294635645106	5.46991944898447	6.26925155478539	6.30080216465192	6.28924642608051	6.63155822328704	6.82207736241571	6.54633981409727	6.47624166495719	6.66509169164362	6.61998919753285	7.00071196941158	7.10355947385365
914	ARID2	6.39268961817535	5.9444751590464	6.48575865438563	6.18987707448413	6.24656961459617	6.19432674282157	6.32381635710505	6.33624772202816	5.95938647482348	6.3370943906406	6.20279853769896	6.31762874002128	5.94931349324158	5.94361810202338
915	ARID3A	5.99019815087081	6.08609762458518	6.01121425407642	7.24509522593942	7.43557934572266	7.26143591527212	7.81633341956042	7.94456616661646	7.53801562162893	7.89487244092172	7.93769440463936	7.99580509691835	8.07982051643916	8.07978329669554
916	ARID3B	6.97952063410297	6.87004992153285	6.96935380970469	7.6185620563881	7.7220566650093	7.55458654047219	7.14828358760963	7.28825506505707	7.59699771810772	7.63948156150555	7.55089922475789	7.5827153521521	6.6220328191236	6.71417834226059
917	ARID4A	5.03718287971988	5.17933212081366	5.15260019224841	4.10955909368442	4.0900241137424	4.20593807573151	4.98595645317585	4.95105518298207	5.92143537801014	6.12900066348678	5.72612087135842	5.68560845302593	6.43318031458815	6.38784564167611
918	ARID4B	6.04596007246849	6.09988902436682	6.18330163034874	5.77684643708522	5.68078459748322	5.71643495113458	5.98258025718397	6.1566630623829	6.51477263578574	6.71535203583789	6.18461981432695	6.20467235970159	6.57101679178995	6.66693520651289
919	ARID5A	1.50013463980729	1.48347731423611	1.10318660491764	1.23795862564307	0.681688895976479	0.730462468130422	1.38866177814886	1.32831115366851	3.00394600774517	2.99219706784156	1.12974007430368	0.70779398478918	0.149922726210263	0.789476506443583
920	ARID5B	0.548960210557976	0.45064567752267	0.222872559632425	5.26586734297294	5.40944996552275	5.43768091536588	5.4300510961573	5.32667786836002	1.39415955355294	1.71785178809803	2.83578522664254	2.95734231136976	5.52890766354656	5.53954403389298
921	ARIH1	6.48588139488621	6.20983833285609	6.64045559693245	7.07864780241693	7.03978263719482	7.08354251884101	7.0899777106297	7.10552597351129	7.48577421400694	7.48538796119131	7.05194763414559	7.17686973376155	6.77339587819859	6.88077449393227
922	ARIH2	6.60009488066875	6.6980028907102	6.75451217529158	6.97800474380608	7.02831762513584	6.93024512610058	6.53614623825808	6.57950237467313	6.08150832143898	6.10914368853255	5.38726837951622	5.39843563393526	5.21011871906811	5.284261306532
923	ARL1	7.09850269870471	7.22450831588979	6.91596637713636	6.51235404403603	6.46998984327078	6.4409094745703	6.44633429686474	6.26347489067217	5.66217507929449	5.60992376979831	6.00985022385532	6.05627224629064	5.95617232560045	6.01115790465371
924	ARL10	3.75342144793188	4.12345548600594	3.92357436131924	3.23707892943915	2.63773598601633	2.69150939143189	4.33860217147752	4.43087599702229	5.35968600509896	5.46424246279337	5.06049114304951	4.89402095606653	6.28430598102272	6.3195257419535
925	ARL11	-0.182938609294321	-0.593007854382621	1.17186498300123	-2.44646984442026	-1.94044436817812	-2.56828536061435	-1.02799321132669	0.995331891823901	0.96145236333438	2.83105235479452	0.022027988133525	-0.0119790341309261	-1.1183902199128	0.729348491483577
926	ARL13B	4.46004087442586	4.32151353129688	4.54733356578062	4.92843726296656	4.75175043885457	4.98279160123043	5.04896513963022	4.92186914583646	4.99292037869346	5.00063971069078	4.95872801032403	4.76319359402234	4.43213596071792	4.32395572292393
927	ARL14EP	5.9107444938669	5.98977777711968	5.89263943121795	5.13242867824093	5.06322321133977	5.1798281533544	4.73297744490011	4.6635570624547	4.31176974995405	4.33706718036792	4.60531737718525	4.56643291449122	4.64920898509318	4.58463481369188
928	ARL15	5.48347986591773	5.50228305088684	5.45521079491669	5.71587599419059	5.39922864617765	5.46803821926678	6.55743512622369	6.65771828186074	7.96229159885924	8.03322644633523	6.04973053452023	5.92639835431705	4.86910098588331	4.92266453240162
929	ARL16	4.91247989377286	4.91983213961092	4.82865177613884	4.69832938873681	4.70711273201306	4.70356857674247	4.81209096114163	4.73910852634138	5.08381055330983	4.90241256269468	4.75277520478651	4.75585222312997	4.78016959371543	4.85591543341621
930	ARL17A	2.42359699649045	2.23485550798742	2.31318056591486	3.20498298940668	3.05192972833778	3.05030079306905	2.69184452493038	2.37108351287041	2.73716245501934	2.91418451014657	2.80241476489165	2.99163195005673	3.72989648149861	3.61983675420888
931	ARL17B	3.40043684512323	3.86504958046147	3.52756108805178	2.9818135409979	2.92587099985157	3.05038267721679	2.18531124082103	2.20274764534935	2.37921767226786	2.48088681985871	2.57713858136605	2.55172154704372	3.49123719384416	3.55445905001599
932	ARL2	6.71134087836593	6.71924440173779	6.53813742697839	6.24522457099063	6.33801030783456	6.3294133739756	5.85259593034689	5.97232543128772	5.47782992516148	5.05536983499158	5.58405837956565	5.63645662962026	5.38427426823522	5.4185880808668
933	ARL2BP	4.16829507971785	4.02066088585028	3.84400441229683	4.68085926296097	4.68104193424315	4.75911402635043	5.44417540603984	5.47134687197624	6.80494652583431	6.58979699438241	6.51174853741931	6.50039376146582	6.58842272798103	6.63837170625918
934	ARL3	6.43910597129393	6.37194238991709	6.26522408747383	4.88765972025174	4.83352390537456	4.92687676779095	5.61468424642518	5.48946451187285	4.51701372988463	4.47239960632603	4.97227777763421	4.9248522818684	5.40341604571317	5.46338563692172
935	ARL4A	4.39742825399647	4.40506773171927	4.19745485947126	4.19419226415893	3.87083738874224	4.11565816613758	2.84810681222382	2.64636328401564	4.40945347167619	4.41252385965601	3.71027932546471	3.44453947717206	2.69557869786237	2.66896448316157
936	ARL4C	4.22207369139643	4.27793940698721	4.32939800921786	6.1206719216417	6.10081960568148	6.12294371576546	5.04230524796284	5.01026716051437	4.59997960479799	4.39651468799665	4.82511997918793	4.72363398259374	6.24160527418872	6.29215556416597
937	ARL4D	2.53737657178924	2.77035176888685	2.54847666980548	5.89815058078483	5.8775467321448	5.67390546008709	4.76026169300804	4.78111916880578	4.22054592787166	4.04074886268248	5.36753812603849	5.30267574324073	3.66962854535805	3.54600990442345
938	ARL5A	7.46650105006989	7.59592459624453	7.39106563136565	7.0708345350251	6.95896870376248	6.94934517107382	6.49599442590215	6.47979758778518	5.80631518132685	6.03127177744624	6.02775672770031	5.75968008725238	6.1575408000696	6.21026121064739
939	ARL5B	8.2528842388518	8.11224285199945	8.41387661167433	7.73292404080715	7.48042240710862	7.65047904682548	7.97655590458479	8.04545626014839	6.76373393881427	7.07608081252916	7.4152388306314	7.25042511382565	7.15835174052179	7.072998801813
940	ARL6	4.7646250756816	4.86171063541631	4.86456327308435	3.84259071759691	3.90438572695801	3.95668545702305	4.65481786775271	4.72919475594226	3.18448994603438	3.72947820016863	4.13950106015131	4.34451705161682	4.76170227749116	4.68658654124129
941	ARL6IP1	9.30316436099151	9.31386277644476	9.23246205193178	9.67024389295325	9.56015459335545	9.65228716984093	8.83264810772321	8.73007289222668	9.09724105295742	9.01376386356927	8.89071425375648	8.79940751565981	7.62370314729684	7.61709647058858
942	ARL6IP4	6.00910253768793	6.2454053136235	5.75708817323024	5.74734276311152	5.79704682722505	5.71652081555638	6.15753149488072	6.14572272929563	6.40953014621865	6.13898848847858	6.19400629489333	6.29250027594309	5.78646447109913	5.76885467012125
943	ARL6IP5	6.59470368813437	6.61834796214298	6.5611524981176	5.12908037109361	4.9973481884327	5.10244403148223	5.69501576798264	5.74180693377568	6.79749228888973	6.74506711127929	6.09630283723993	6.04348359238637	6.02719035188129	5.99653719931214
944	ARL6IP6	6.47623503717237	6.35719044114331	6.26197300700625	5.92367382497815	5.98408248933747	5.89495350807571	6.00162176432777	5.98874026212353	6.04070644724013	5.8857315507032	6.1987039348442	6.05642836190176	5.14035562086413	5.09967144526794
945	ARL8A	5.31825467719971	5.3681451646333	5.23108943576097	5.49887906101123	5.48048059928575	5.47456064765494	5.61848592675639	5.66531969435152	6.01633949083073	5.72653346384004	5.52531156495925	5.54113138053888	4.69881889649091	4.79585856877327
946	ARL8B	6.28610541673406	6.19575185405382	6.32228143916848	6.69012782670404	6.67179389815034	6.77145771794168	6.59869799008379	6.58274507846042	6.59989528903491	6.66847603508809	6.74170844657813	6.63796534989065	6.69008180189709	6.76005343383142
947	ARL9	-1.17621214771212	-0.982835470813012	-0.992050507750029	-1.34840618848598	-0.645753381966067	-0.789163074918633	-0.444558050221341	-0.0233062184590265	-0.315024083322954	-0.699365267159477	0.643315099380737	0.53513437288452	-1.33763545612747	-1.57250582142083
948	ARMC1	7.14481543813045	7.07894169077558	7.21276035863843	6.48601367106052	6.25514267515958	6.45488996641581	5.9755099209468	5.97300455757614	5.67586452675077	5.71603906535195	6.20149787796872	6.05917189505013	5.84583123033234	5.87232831326157
949	ARMC10	6.02551909623503	5.98319206380353	5.84895594166093	6.08654251386578	5.93028954805739	6.0005437719046	5.01684199734231	4.85716784177803	4.17671778273472	4.20923644421256	4.51368799163476	4.50689845751655	5.15892209107251	5.21583696406795
950	ARMC12	-1.26276394901511	-0.282244397872243	-0.920396582843565	-2.01159930671925	-2.60747915675854	-2.25137230150457	1.0137609451422	0.482911010941429	-2.51675660503127	-2.78610276070107	-0.910051914780141	-0.0470580156342453	0.744225263451857	0.3540167173877
951	ARMC2	1.67346823041927	1.57352543991786	1.311356008581	0.986685132635285	1.50201893466767	1.06550863436423	0.747636359886455	1.04818058753507	1.41396745069005	1.72807091741181	1.61247097138141	1.53006159947035	1.57414683308308	1.26814046906606
952	ARMC4	1.26745908766859	1.74364951756893	1.87823085949313	0.867331265821908	0.188719839080138	0.669426327550097	-0.277420271546727	-0.2913061573683	-0.825663524098863	-1.49035495559303	-0.239397137678091	-0.861668985458631	1.36661944945697	1.38154879591975
953	ARMC5	3.0351264733312	3.18148257602361	2.94158940885191	4.24089755475083	3.96418607011685	4.09452896273306	4.12450837485518	4.19795387864244	4.3605022299265	3.76734366139314	4.1603843806614	4.08220206016953	3.64842061826945	3.74808074879803
954	ARMC6	6.40966366305481	6.50651400873034	6.28126877644806	6.07309799427913	5.94196145015211	5.90334190307733	5.04699987104702	5.13152310744174	4.6008767871119	4.46721083119408	4.92379098424757	4.92934117042194	4.54859147265136	4.52790710250974
955	ARMC7	3.14350593295932	2.91651884836724	2.99716523657549	3.70676007447884	3.65920508249768	3.72118415553897	2.87693561278819	2.91316044696646	4.07983713119898	3.81760444604454	3.84035418561539	3.81047651404943	3.41264145278878	3.44174437989538
956	ARMC8	6.54253752286901	6.47432488814613	6.56958904158027	5.78186863682738	5.73390868646569	5.7301089477925	5.39019677974113	5.40964395739601	5.49385986839247	5.66129724049253	5.52262433315611	5.55683437394855	5.48290263616691	5.55768703668319
957	ARMC9	4.9583579757606	5.31375034957614	5.23317032834448	4.78632123406562	4.63106637723127	4.534305940197	4.82361996107274	4.99290543098116	4.14025154286063	4.3202108480921	3.69287761700252	3.8533318746775	3.7554517625556	3.76307756815018
958	ARMCX1	5.54773835395008	5.47684760557385	5.53057190765342	3.95911538218768	4.10267545490464	4.15450047322921	5.37818206557294	5.44561422508447	5.53095534949874	5.46890136135491	5.69727859865293	5.6764706987759	5.5268802574687	5.53193441171214
959	ARMCX2	6.87316504361215	6.82707016902953	6.82176196910001	6.35208833898978	6.27549637263484	6.36300504038932	8.21233604465733	8.19552697060364	6.15838761559493	6.18474271441209	6.83205254232342	6.69023796569687	5.91788871746037	5.93803384142982
960	ARMCX3	4.93890444525119	4.67345653761427	4.92323985990318	5.43293453616523	5.35317014689411	5.32728047327229	7.53220448035076	7.43883983321764	6.64587968163595	6.77846132881743	7.15736711135628	7.09133121125581	7.26267982629166	7.32527837910211
961	ARMCX4	3.82094993968792	3.88734797468707	3.58037890546491	3.64186922838758	3.16418306218437	3.86204325864725	4.07889636129493	3.90642673829134	4.07952042332613	4.52594034004036	4.0580224767396	4.08093465822002	5.38788829343866	5.36419919419755
962	ARMCX5	4.92257411032361	5.07290345244156	5.0985880134474	4.45360002810098	4.28224947466795	4.44462666242612	3.70726673683064	3.75141134940413	3.51853366435528	3.65303193122241	3.9626450809166	3.86380654383701	4.42792618770738	4.53683880964381
963	ARMCX6	5.346055629201	5.55182598881606	5.2952150242118	4.61281494131604	4.72537789104379	4.56217906919251	6.08780485036484	5.9982709941227	5.43533520508513	5.11783083066024	5.04329189792926	5.13996776740161	5.77228896847713	5.90202308025265
964	ARMT1	7.89991064704585	7.91812797366744	7.83322250468472	7.09449518782613	6.91058332876504	7.11759714686986	6.03368355435422	6.05087952499249	5.64269318452656	5.62488386767225	6.05899793284969	5.88045617773204	5.59648100546785	5.56515992222664
965	ARNT	4.67213234336164	4.74941020978753	4.92752428953069	5.23546477886845	5.43297598217066	5.21426253735338	5.00536672205188	5.06369911997564	5.59887487452517	5.91448237841432	5.76010302077256	5.77758160473367	6.17756941902801	6.2809634075298
966	ARNT2	4.27712263173577	4.00979195010868	4.31745961300294	4.10540980206758	4.29214227789567	4.1332028516928	4.89667065033797	4.99794254152194	3.12482009198742	3.68223735588928	2.33331346047632	2.4699509941163	1.89632391681004	1.97312480149667
967	ARNTL	3.47397944791768	3.75190250758783	3.61577103373933	2.36674127593018	2.41876350173275	2.24998059436936	3.68008112847193	3.21383726227935	2.61297371999309	2.06720718806878	2.8813752879775	2.82274470812096	3.13427846086238	2.94434523003732
968	ARNTL2	4.99617716043494	5.25315668705629	5.25726684037123	4.45935645417823	4.47728461575434	4.21326391757837	1.69526953994056	2.24933493195274	2.42292263540704	2.40829708702278	3.29740304469687	3.62492279487947	1.28653558129516	1.21504401240651
969	ARPC1A	6.14764212660631	6.01056903029169	5.96988624263187	6.78400720513635	6.96546586272421	6.74912694965857	7.02652473860342	7.09789760825296	7.29984393682312	7.11156472517437	7.28338107385179	7.29278761265211	7.05251973707594	7.07625038338832
970	ARPC1B	4.51841463654655	4.60845420027858	4.13445874538265	5.00948020741991	4.8741526064344	4.81102772838068	5.35119001581632	5.70982179381025	6.16566391476076	6.02852521275189	6.25167876948043	6.26424916465905	5.0680982650528	4.67726543404333
971	ARPC2	8.46884750706936	8.58302964037033	8.36384239321464	8.42901490861928	8.34714490523302	8.36620211625627	8.44978694069405	8.45188156095888	9.44038295113542	9.16973161086527	8.91497534935744	8.91073803792693	7.87568121071753	7.91797094993309
972	ARPC3	8.06881925892322	8.08363430645008	7.93591022083465	7.74685120530749	7.65602521862547	7.66996546207562	7.6961512341695	7.67665629161016	8.19859613172722	8.0448004934383	7.79911657186464	7.72504231003846	6.84997002384976	6.87873649886075
973	ARPC3P2	-4.75939605797285	-4.75939605797284	-4.75939605797284	0.462586254718012	0.222711488818491	0.409775650785986	-4.1331405633564	-4.75939605797284	-4.75939605797284	-4.75939605797285	-4.75939605797284	-4.75939605797284	-4.75939605797284	-3.85845988872818
974	ARPC4	6.64942980126224	6.46244258024179	6.36866849762664	7.19575802753099	7.27157517974555	7.17124752034357	7.08093596531735	6.98555825078778	7.36947520463988	7.34750730427646	7.37774784046414	7.44397395782041	6.97891795746064	6.98668743732849
975	ARPC4-TTLL3	0.236575503002829	-0.38413760808743	0.253791337678042	0.761895320059408	0.308980032166694	0.235509652950539	1.37339483809374	1.40359760510659	1.78349102978604	1.54935470632327	1.73789244289189	1.57647868884639	2.35476517928154	2.2902292604241
976	ARPC5	6.07776576516777	5.88841497138256	6.12062520220329	6.52695874747883	6.40449826872029	6.56033783446035	7.11693529006668	7.14976666954012	8.09826162619697	7.97070568060128	7.77401768347781	7.72190736638387	6.67666360899306	6.68992357957269
977	ARPC5L	5.50169495158704	5.5338419306898	5.34900820172265	5.69808841452514	5.7655795209779	5.73513844154984	5.78347248478118	5.75960216873455	6.17809363380167	5.90301761949105	6.16377233598931	6.20256613764363	5.2774847134723	5.36127774863124
978	ARPIN	2.51970174831854	2.30822487621117	2.51311703683698	2.58547883716103	2.75257479551274	3.01972813729572	3.79112516768518	3.891364251734	4.76805031650383	4.95254830350851	4.97726035660071	5.10215356603637	4.92329818412347	5.09060247090296
979	ARPP19	8.59004657113532	8.52688550807151	8.67243414730979	8.24375532315485	8.12594765745546	8.16374124187795	7.98320102107202	7.92228014531247	8.3379188983584	8.40310944902437	7.94111697927031	7.87666318281023	7.24535507541644	7.29174289641588
980	ARR3	-2.72950587265198	-2.43503400759174	-3.80028114939	-1.55977013640465	-2.11465458497794	-2.50028182433227	-0.824097326374636	-0.614107470565056	-0.640812134317426	0.33173805259346	-0.496624767016573	-1.15719629457117	0.82703005438811	1.12029522826766
981	ARRB1	4.43891078123753	4.47068044092615	4.62596423237539	4.27890432587997	4.7645211941779	4.15351194678893	5.87111891149623	5.99876860491539	6.7248483636122	7.13598471906894	7.55432894699552	7.47003339115771	8.07340285748243	8.19118692433696
982	ARRB2	5.92881410059604	6.2017042246383	5.94764885498178	4.63969323912347	4.72425495008168	4.64399173655961	3.62733659841916	3.85687272755564	4.90515687952121	4.71335065453124	5.68987603970532	5.8449048988232	7.54614251788297	7.62418292447493
983	ARRDC1	3.66444309565196	3.73965732822134	3.3926059143607	2.79261060505874	2.72967672959104	2.78475321682159	2.7893192623221	2.77854741703983	4.57395029440544	4.53083172984419	3.55108678203494	3.88553331549379	3.86570748092833	3.88238440058892
984	ARRDC2	2.62410498944563	2.84860713654333	2.70689599139666	1.96784273710547	1.74754132364091	1.91638220461767	3.93036059511633	3.71120605954595	4.37035283449595	4.33059641193119	2.94634235327645	2.80383769304691	1.93865352176959	2.20400342267313
985	ARRDC3	3.43111056993113	3.37601717618009	3.29180536627425	5.26189020585557	5.08059462609228	5.12123110220783	4.77250488783318	4.87257341063603	5.87792088511122	5.99694084817047	5.52181493453099	5.52336713031466	7.11054008006242	7.19242706704111
986	ARRDC4	2.66272398011178	2.47873055723061	2.89558125339316	2.9864213833413	2.92711166509409	3.0312517051496	4.47285496240468	4.39269024533609	2.47775936457171	2.71257319124454	2.57904352250484	2.22440765788027	4.22944485222065	4.20972603358173
987	ARSA	1.91305057998883	1.9954701674719	1.89523932718411	2.42526605504678	2.16945650783826	1.84550795436405	3.99556831231394	3.87599460800528	5.2443812493647	5.32391632006796	4.22971730820338	4.14430752057853	4.6875309848408	4.74050413432878
988	ARSB	3.43763785421587	3.48224019026942	3.31641344251254	4.25788953797169	4.40021405911017	4.41034292134964	5.17925091741058	5.30486564083863	4.41844470562075	4.73690074086814	4.97633959502271	4.949045788205	4.56301500472561	4.65479851017489
989	ARSD	2.03202722884527	1.4296194103436	1.55072718461246	1.39262229348832	1.69061959146115	1.29276559568305	3.43907171780977	3.31533896704666	4.06106042222962	4.27921485053194	3.11460305851665	3.13249324320827	4.47035759702859	4.48141290590218
990	ARSE	-0.133221816061329	0.820735476815435	0.160070200566712	1.21714099950444	1.72683778664795	1.50663163137542	0.0787912081583229	-0.422908927375869	-0.618154910759681	-2.63847679857828	-0.982672174391725	-0.364053723457917	1.09558706898904	-0.00557133208468831
991	ARSG	1.65787440195365	1.99440837334201	1.49610018005396	2.380807850863	2.35224669906113	2.23010391093033	2.61914098117774	2.96617655068576	2.36090284086061	2.43537886741936	2.12090474501306	2.29564404965475	3.09436158034112	3.12535942517825
992	ARSI	1.90358594431525	1.85847057236498	1.76939946143987	3.13703705972382	2.74694968007542	2.99891585085343	-0.0635349335735337	0.753614329374846	-3.25727077753294	-4.19779440806206	-4.03123470117356	-0.662993040350832	-2.17307124438613	-1.40864744260815
993	ARSJ	2.4060042550281	2.25403283083388	2.5784877732151	1.91909290117376	1.84404294701736	1.82739977397483	2.39537898488232	2.29341470619862	-1.11487430521861	-0.10765113193981	-0.695040886292251	-1.21008259701886	-1.03383211183917	-1.42789265221913
994	ARSK	5.50630518203603	5.44356944909726	5.39434984386524	3.75991924172498	3.81290615105919	4.01795843095	3.81843242915435	3.70646672362259	3.61493668427523	3.73978314142308	3.6435176413725	3.41142400376901	3.46951047866918	3.57888342029053
995	ART4	-4.75939605797285	-3.72877960508684	-4.75939605797284	-3.6824626196624	-3.22082327420655	-3.97487706750126	4.00791396337705	4.27966664164763	0.408254697867168	1.39292354430696	3.57115683587554	3.7283897215583	3.85095717141861	3.83704444889046
996	ART5	2.50869219383001	2.63077989503394	2.57252497197864	2.08500739693899	1.88612520077224	1.8449030636474	1.12640907675343	1.16812720559097	-3.17842377399822	-3.73907892326449	-1.8639467688549	-2.15204795006587	0.451119673938323	0.513245117824153
997	ARTN	2.50839591992068	2.79760511256863	2.23435790320622	0.0224700214985176	-1.29899174031544	0.145988547656906	-0.923728473530642	-1.23038690921512	-3.50042618576577	-1.55714923971898	-2.46085604727972	-1.34712972139086	-2.05720449830408	-3.16351669164569
998	ARV1	4.61617917766064	4.67063899173135	4.59411345854745	3.80398411637318	3.71362027888504	3.84228314215628	3.28191311322676	3.10181945370767	3.46152341571815	3.32465949001528	3.52500375341801	3.39291983127546	4.31249343588307	4.26910833750503
999	ARVCF	4.59475543848342	4.66451554863758	4.62501867353303	3.52569911681562	3.60612298167181	3.53253266756657	3.35623882033395	3.72178684972069	4.98561781614982	5.23651213549411	4.31806546236067	4.32985482372538	5.90361440709776	5.65455554799964
1000	AS3MT	4.78372741543966	4.86795706360939	4.73042816477357	3.84508709005475	3.89906346190329	3.8587320930827	3.69962506887701	3.67671622092923	2.71271163809748	2.55584144417146	2.78814867093155	2.84355762284333	2.98504206531018	3.08714808263374
1001	ASAH1	6.60535265848041	6.64177313194887	6.45733039879586	5.69210048259784	5.60772990005163	5.71166528867756	5.78563068670887	5.74993450274694	5.30002967856726	5.10259490073187	4.91255954095179	4.84173250595921	6.79001902903361	6.83850615696812
1002	ASAH2	2.1770126875143	2.85039654091655	1.80355303896026	2.03482283872428	1.77017537103416	1.62384447785346	2.38253094826168	2.09127829284338	1.75887726460803	2.3569722433049	0.484742464459453	-0.0289620422921484	1.12627615407277	1.04475115526269
1003	ASAH2B	2.3138446484801	1.99872545506875	2.48810763026584	3.15139478768243	3.04142733582985	3.00249342254072	2.64473036313189	3.12274959299334	2.35253344757907	2.07886804914067	0.858379100850647	0.941254207129268	0.549864615843152	0.814385548754977
1004	ASAP1	4.79149361478581	4.65813384388335	5.10358841604296	6.1810122676378	6.41009043787943	6.47545659463683	7.10764496053246	7.16662200005341	7.16686010341171	7.30763126701029	7.33906996516772	7.2633014151581	7.81283493153479	7.80143835561479
1005	ASAP2	4.20290707831188	4.1002345130592	4.35570537141752	3.94022829787332	4.06557225091622	4.17435994196887	4.91720636811484	4.87610210463482	7.31153552967618	7.54513714737381	7.41116493147789	7.41713102628952	6.25588009183886	6.24123926705305
1006	ASAP3	5.41726901144274	5.20297267767742	5.25549395653496	5.53561910815784	5.49219064578466	5.39204630484611	4.89257153850077	4.92445808515678	5.00933801775497	5.03402207650937	4.79401399730958	4.64829571420447	5.62940048800523	5.65597672296506
1007	ASB1	4.96602599834969	5.23761489033784	5.0416577947579	5.71513750095085	5.62783039229973	5.56493133638534	5.32118065085922	5.3270031478543	4.39040482680622	4.62545192273508	3.03715292009557	3.10836424469543	2.66243271818724	2.29282531600022
1008	ASB13	4.31880107070301	4.33279779653139	4.12812723334436	3.37483194779619	3.54099918496428	3.41300491234442	3.25367991687762	3.25195257546202	3.11946379554343	2.78155230892609	2.57985526354291	2.62304348661544	3.53513487876146	3.6058535937522
1009	ASB16	1.0114344528765	0.680514714939586	0.602318308244672	1.82905398545808	1.79689873715419	1.40571938472049	1.92302736041734	1.71909207691135	2.25861905180227	2.21511072618819	1.91328671962216	1.90814715126573	2.46864161437501	2.43896078293881
1010	ASB3	5.32549496751472	5.48553707195355	5.34933905144632	5.04335968852144	5.05902771246059	5.05555110510451	5.04582610845303	5.05721219823943	4.51315380179764	4.36605257287013	4.44115333685026	4.25279407227835	4.75584669026321	4.7472371153994
1011	ASB4	-2.12386435894683	-1.77281203647441	-2.25236216175355	0.914045727011926	0.848107434148021	0.346719379863729	-0.526399998208256	-2.35081206904359	-1.09035421170111	-1.41948493386392	-1.42438951761758	-1.45774913653272	-0.219047855292994	-0.473358466619241
1012	ASB5	-3.9706027721615	-2.71883030057428	-4.27434394360459	0.74032333910577	0.898429095511186	1.21707445501903	-2.83604923258347	-1.5998091502744	-4.75939605797284	-4.23547121231242	-4.75939605797284	-3.52602542871446	-4.05524813159756	-2.94744570234046
1013	ASB6	4.13483594905038	4.2304394212171	4.10000485051377	4.56862130453486	4.46602887010364	4.39248445663665	4.7869685616353	4.89002748739927	5.22125888274382	5.22835855004107	5.01830625018859	5.09390758334369	4.75569116634909	4.77922788351563
1014	ASB7	4.19648046017186	3.86621697284114	4.27743316273823	3.89659352820981	3.95618213202945	4.01437212896665	4.43565366692152	4.53208166301654	4.7168660647765	4.87019389359205	4.59149753636089	4.55792583148645	4.74211248024026	4.62049295946346
1015	ASB8	2.76136706204138	3.35307184679106	3.27869194212461	2.25539632042467	2.25683993418944	2.78591898627361	3.24356582930919	3.40188002763413	3.93240019539138	4.11058944121899	4.28588434689776	4.23190488292631	4.6784447435719	4.61304019727863
1016	ASB9	-0.430728771269629	-0.220306436780264	0.22227623542498	-1.29120103261378	-1.8072133202458	-1.0930204601502	1.4922494679784	1.62199929245097	1.81111878341408	1.46117573213028	3.62807878523939	3.61514533205421	3.61032902186605	3.73082380089954
1017	ASCC1	5.6723917342369	5.57880461516845	5.6545402637148	5.34336345289885	5.2994346974339	5.34160832243427	4.81688815997748	5.02927336847308	5.10192357793044	5.00107111765478	5.12296067414517	5.12251094262017	5.36259379980561	5.32357057350055
1018	ASCC2	4.06908556293762	4.11239234429554	3.9557558881286	5.47284159352872	5.56478016788672	5.4427464560438	5.67238892977862	5.58054416200045	5.42878673621799	5.43993790328376	5.72406265658519	5.63658294244727	6.0710088633786	6.08491937289199
1019	ASCC3	7.47884500382534	7.29805909617978	7.70187459967273	7.54166501063035	7.45830150047391	7.4972460822376	7.2888018796869	7.27849917700275	6.74411251940598	6.84532923259778	7.47811490336717	7.4865723520766	7.57921879600344	7.60204534926867
1020	ASCL1	-3.42738276383803	-4.0750565457448	-2.64329704010323	-4.75939605797285	-4.75939605797284	-4.75939605797285	-2.07094471978852	-3.50920165448862	-3.47383417095065	-3.26017585341572	-3.14595311938388	-2.1143931010952	5.29279029745606	5.33926711085613
1021	ASF1A	6.38390847799216	6.47007038956636	6.28262494286997	6.45860685545602	6.39078094111232	6.33347959556352	6.19477039167774	6.06401656253314	5.64734204901591	5.61838004492818	5.8110362440074	5.67587271813522	5.09531059566601	4.98320320455167
1022	ASF1B	4.81419961126219	4.76210067368151	4.66612269269577	4.94085148711703	4.90374792044047	5.02731995797165	5.06454329557966	5.09065338666361	4.78000313759199	4.46632730734868	5.58063402155866	5.69177368410146	1.53396231998052	1.39650951827757
1023	ASGR1	2.14295278065154	2.29247210391503	2.00786044839994	1.87207247253929	1.79365539273817	1.71204709020775	2.26815467407593	2.58245697745223	3.20353638825574	3.0724167379792	3.28798065457657	3.35276197740066	4.37596825784722	4.43424052182318
1024	ASH1L	4.70130936647247	4.08670830643751	4.80758752722235	4.47374543837075	4.54941654209714	4.48831847684312	5.25145857633043	5.37370139684171	5.19017024656274	5.88457865123658	5.69802712670341	5.7192424179242	6.43451558156757	6.45074096127285
1025	ASH2L	6.16867689340449	6.20212923046902	6.29877444814857	5.31567167807006	5.55094619899723	5.41560481752418	7.43092342669432	7.39660264894872	7.33778551697565	7.25146139959697	7.30496785858047	7.40546766165401	7.25326319609075	7.30904237424715
1026	ASIC1	1.07092034592639	1.37345174819814	0.987157917963886	-0.565464932033738	0.202441094176149	-0.480541968937643	1.07338495055854	0.860817438525935	-0.0182506987891901	0.788487953305746	-0.281875558583811	0.565597744505359	2.21865772086854	2.01895393200528
1027	ASIC2	0.836259404031656	1.07350414450141	0.407960552030005	-0.682328117240188	-0.760202743014897	-0.859896171296121	2.08872616087922	2.13979574128402	0.383679267365207	0.467393455731426	1.30759836382416	1.18245022055105	2.08849417920981	1.91174229551137
1028	ASIC3	-1.74197665320336	-1.38201785602335	-0.99659203656774	-0.513894543870881	-0.903356490427053	-1.31490924992092	-0.270559374590668	-0.0257308732807382	0.11165832472729	-0.241332644213357	-0.5334082795984	-0.346930938494369	0.090654834264887	0.249525807842146
1029	ASIC4	-3.1677322429928	-1.83666455291088	-2.48951062260298	-3.41970921505306	-2.22123688914726	-2.06974806041477	-1.16845850896063	-1.32833665633343	-2.65190459534196	-2.38756144429115	-2.21299801534501	-1.21665809652846	0.903436326128844	0.985835769569391
1030	ASL	3.63791370059404	3.70582291840637	3.33571813842308	3.80222095711927	3.74240836011019	3.62161950604818	4.45590080007508	4.49051567852151	5.61422184861938	5.4244191833056	4.85664465635317	4.84028176852807	4.46770475252647	4.39080824401413
1031	ASLP1	-1.84131303183122	-1.94336487735632	-3.0643167707354	-1.41554024681925	-1.93206213734203	-3.22722164324013	-2.34427918027849	-0.975346998095506	-1.71279241401681	-2.05860626095818	-1.83331075081176	-1.52338570549713	0.0727144036881826	0.041745850416211
1032	ASMTL	6.16429976118851	6.17523121674482	6.07488930757813	5.39146822340017	5.35108555944983	5.16103793118077	4.60252584822758	4.68351619157264	4.93573906839532	4.83842885440831	4.48994575166572	4.54672662228028	5.17528952224582	5.12326688137155
1033	ASNA1	6.92730704489246	7.12805022029263	6.78972481185509	6.58162645722149	6.4574870779961	6.30898540315684	5.86824894128147	5.94438346597393	5.43286615439469	5.18427005879541	5.41565597499792	5.55239059285744	5.77392245790533	5.88048575626767
1034	ASNS	7.54347571092433	7.44710172802462	7.56077105330406	9.69727465983346	9.6138492108522	9.68620350516334	6.34374725438716	6.45791449012896	7.17507301829433	7.07058547692544	7.49962452219266	7.38530727915017	4.22699798138747	4.16885875600829
1035	ASNSD1	7.48486168977036	7.57251579646879	7.42438361847099	6.71994987526018	6.49593262593962	6.65255949834402	6.51426447803228	6.55609083110652	6.12573699552246	6.27912914592636	6.44507381468511	6.35978709477488	5.85591691335698	5.82276425946598
1036	ASPA	1.81256912959919	1.43980689059287	1.98423129487766	0.725056892488639	0.949406973781545	1.15775765453615	1.30178288493499	1.26174274760995	1.08453848201762	1.4044349678266	1.08959899275536	1.07267866899169	1.68503025634033	1.63978215972848
1037	ASPDH	-2.4799692531608	-4.75939605797284	-3.11513196634213	-4.75939605797285	-4.17384458359463	-4.75939605797285	-3.49598217194276	-2.86547613739983	-3.42011739168317	-2.95209232279944	-2.31080628870871	-2.74688427294734	-0.0508456020744511	0.568641803202852
1038	ASPH	6.76705612538959	6.72714877306822	6.87875016958745	6.76022769733794	6.64308401841894	6.73951363652471	7.3508174976293	7.2351779385821	6.41601278636011	6.58415654960785	6.96220787814004	6.8532258871857	6.37716092381293	6.21885292316551
1039	ASPHD1	2.86851017644816	2.92957197333201	2.29418907129858	2.01934729797196	1.62018717328263	1.68847562260558	1.62108269016447	1.80752293717892	-0.0865055104730481	-0.252119404711221	-0.160937328952458	-0.40041548894913	-0.636096777278607	-0.23065324233543
1040	ASPHD2	3.57913122873216	3.81504266943445	3.64087448292712	1.73987932559342	1.90799451815803	2.00955639007112	1.36329065945618	1.31841588866572	2.2764881175404	2.3929625533496	1.29835912036521	1.07684838240479	1.10211285514395	1.11166086370182
1041	ASPM	7.89474104494417	7.88193186665333	8.12430006662569	6.94646470971838	6.81917600728405	6.8737466358855	7.02797764277016	6.92418708074366	7.04888232646408	7.4854430005947	7.96238347057705	7.90276820099853	4.67431501627794	4.51043782005483
1042	ASPSCR1	4.20753566938975	4.31978899101913	4.06640243592981	5.03450132322433	4.94725084546526	4.82518974211465	4.09151179970824	4.08296998753066	3.82728082995659	3.74363538675592	3.80809014887847	3.68206509035362	4.02643873482859	4.19847598751993
1043	ASRGL1	4.10329994146549	4.11003070016937	3.97958963882047	3.77375059640203	3.88524176800947	3.8263605841	2.59144005232393	2.86244014815143	2.52653070603025	2.77141807255259	3.08277167249024	3.03468951936247	2.02324314948098	2.17160775742977
1044	ASS1	5.83275509308833	5.9514009691552	5.67531767776677	6.2099264104176	6.39253970629357	6.32454287739839	5.38828969154341	5.61135196474316	1.00798262003787	0.764898059284873	1.32982588064787	1.42217442286013	0.861742442384523	0.484965383132636
1045	ASS1P12	-0.700377632513074	-0.857955210273464	-0.75633453255456	0.17124553723739	0.055744598706595	-0.361014056980083	-0.119730983663654	0.0744260378502981	-0.199520597867023	-0.278189343670812	-0.518574266080328	-1.10798661167986	-0.484596806827423	-0.69210240881953
1046	ASTE1	3.6596786702667	3.85096721210148	3.72530557542783	3.06970563878904	2.93719711133432	3.1134082994224	3.12789121814636	3.19988408868989	3.1784493674927	3.2556775907601	3.44196350294244	3.01445504845868	3.28316755068897	3.35985190168569
1047	ASTN1	2.3254782152761	2.2908811630847	2.52020749459937	-0.281594809388211	-0.0267912238316109	0.0636382798999656	2.97057858679065	3.25120504551597	3.12630392247011	3.16985905311442	2.78148577323549	2.73697750791795	2.59483819785203	2.47789694299896
1048	ASTN2	3.64424537760728	3.630339541772	3.7023886708639	3.75132276302225	3.72473283730552	3.88535924987143	6.03193943712202	5.98327276213371	4.35569828266936	4.36411682007726	4.0024117085052	4.13634026452585	3.89485330995764	4.038303033575
1049	ASUN	6.65893693320632	6.77360091974264	6.67189695729008	6.19411443764228	6.30597426632877	6.24514405862248	5.12469648829508	5.14120135020962	4.65886179337648	4.80052423299977	4.91351865994575	4.95181324888771	5.1492109076021	5.24762921928921
1050	ASXL1	3.39873705836333	3.90933113486277	3.8382029339992	5.3052432184138	5.74627631464056	5.51286343838172	6.52367354088563	6.4500178528978	7.06153083314413	7.30871894416476	6.72504264351315	6.69890516697053	6.76850928576967	6.64329853800251
1051	ASXL2	5.44016180537006	5.18267377106206	5.87674743893843	6.17177841312966	6.19269356339583	6.16438754607652	5.93984094599325	5.97174649494581	6.0951035442372	6.52408182157713	6.36211811986773	6.3335352675868	6.15364126825251	6.19293359703348
1052	ASXL3	0.169456741320031	-0.824576443464431	0.416064685978958	-1.85068541961374	-1.06291013676095	-1.90802163104313	2.28437147272987	2.24167592147021	3.05843256592972	3.23080496481996	1.78328557948722	2.37555464345077	3.66743173470979	3.44356952183987
1053	ATAD1	7.01202093667315	7.02383918880045	6.99997280455532	6.82016815152066	6.74386175475076	6.84989488117625	6.47862018280694	6.44840178891352	6.05570192280502	6.18327459271763	5.85071703483023	5.73470047181214	5.70127797023124	5.72231263692942
1054	ATAD2	6.75901162191773	6.69738847303409	6.89576416428157	6.6643637835332	6.49254708130983	6.64041359645365	6.58246161838579	6.65692932425754	5.77735323469284	6.04366619330913	6.93395986463161	6.80468370533307	4.06263728617838	3.79561661425126
1055	ATAD2B	4.58941488303871	4.4171028860744	4.93738296318718	4.91157339698022	4.95758867070459	5.00142134806045	4.83097788965262	4.86810711994806	4.52567667810072	4.88078054784238	5.02806508002817	5.02931373150919	5.5854619550088	5.53023953723194
1056	ATAD3A	5.37164911691923	5.39768273822318	5.1949681012266	5.77537883982993	5.77722024691108	5.79214129394703	5.55358064825198	5.74998335394308	5.19669407995141	5.12305805190737	5.52533689635748	5.60163033470838	5.03447513968525	5.11287604005837
1057	ATAD3B	5.10095561571545	5.44268671142021	5.0052328120567	6.05071801856343	6.2137033445321	6.04926344126346	5.57573695391665	5.62786667143288	4.89156240753298	4.95858733919326	5.08415387239498	5.21918587403798	4.38617819616007	4.20629260505397
1058	ATAD3C	0.683056243502586	-0.253283314406802	-0.361834904247279	-0.517518891134686	-0.368003327762875	-1.39941384966277	-0.00397893913123652	-0.630390323111531	0.348693750572013	-1.62482464460842	-1.50397519470024	-0.57989575852298	-0.776627083125331	-1.32623117262571
1059	ATAD5	5.34176882394568	5.31170711879946	5.70692213065237	5.39169900378438	5.24668905585738	5.36624024370365	5.42137100858401	5.53566054555433	4.38855401883624	4.79176018729217	5.28862050669871	5.31772051336807	3.82308555646125	3.92717818870966
1060	ATAT1	2.91907507236807	2.66318056281936	2.72225515254648	4.12515371935914	4.24089259882444	4.33987302563234	4.66844945789082	4.82310827655531	4.81098066835753	4.68960668539822	4.29368033405926	4.25365079942715	4.97263768906584	5.00063664202795
1061	ATCAY	4.91713376791639	4.8776648697536	5.00037993167724	1.84790211680548	1.5049651420843	1.71226977288631	3.01150400557684	3.1203469852066	4.12332617863402	4.27528296129963	3.70854345649252	3.83451769912163	1.82378348857299	2.03434477943913
1062	ATE1	5.94998625452497	5.8009708235611	6.07877300070977	5.35170065717263	5.20167719926061	5.35480853021281	5.37876579924775	5.18285185467324	5.48534467803933	5.94605796635551	5.69109010401975	5.81852791994285	5.88804681030543	5.9284568133401
1063	ATE1-AS1	-4.75939605797285	-4.75939605797284	-3.60028280466736	-2.39574181624205	-2.82959676944829	-2.29530048656127	-1.65352350393331	-2.22882327772722	-0.555540009967283	-0.882688878896743	-0.659348330164401	-0.919095607193272	0.257227448550946	0.356103431217923
1064	ATF1	6.20037395842023	6.29953517762575	6.0239829365852	5.5083892657985	5.33210911916507	5.54984881535057	5.10279340654492	4.94055930819668	4.29420583659881	4.56417957546915	4.75166862747766	4.64539198489855	4.4821215729446	4.2677801148132
1065	ATF2	6.74851724612924	6.69016769863212	6.76718411431582	6.12048901162278	6.15932741565126	6.16329092351692	6.18909667480684	6.23901871421846	6.34175254213594	6.52723658479809	6.65866935787322	6.56452083030581	6.3208612911152	6.16962042950686
1066	ATF3	3.40895462941132	3.57071563468147	3.48167302614897	5.14374067866272	5.14971386831492	5.10644590389734	3.8801020992106	3.75944959381574	4.70300709061391	4.60751504696528	4.32812170346406	4.22570880005544	2.08359265972982	2.01938556636043
1067	ATF4	9.17429158125177	9.22392466274793	8.95995111411668	9.10705818810424	9.14084307751801	9.0411117722243	8.25859443637728	8.29488752356588	9.43786500270546	9.23904923098197	8.94206747559451	8.91910429619487	8.36781873062514	8.4334170781101
1068	ATF5	2.9977947828118	3.15239457662657	3.15248453404148	5.30944700524313	5.52364982518796	5.45550070855829	4.21398153122585	4.12799264565405	4.2644567696022	4.05442083121014	4.35029601846202	4.38647319315727	4.06175142699271	4.33491065384451
1069	ATF6	5.54985628790592	5.53810225914804	5.66311607947664	5.78862107916569	5.68876460369684	5.73805604262625	6.11945724114232	6.14028049644477	7.03191996643216	7.09311798696581	6.92398041472697	6.9035929094008	7.07527812743422	7.12193326917594
1070	ATF6B	4.66441077375026	4.77349337804502	4.72772843731693	4.36338176526362	4.35936975892974	4.4211135626912	5.29498113923377	5.34788718113436	5.98256093290224	6.33006099271694	5.88457438963084	5.84138699026578	7.14425808729362	7.05156377188468
1071	ATF7	4.77322642386018	4.43656526096578	4.57597422476378	4.84056395095105	4.95658757380923	4.82315682421032	5.5604525210796	5.30837477514415	6.42514984046396	6.63570950174665	6.18858551991855	6.27986366910526	6.00861592466224	5.95715237495045
1072	ATF7IP	6.32322220373224	6.01445037172458	6.55947759170893	6.72913298733248	6.83334022849533	6.70240261743899	7.82434725514644	7.88871203700865	7.81337074171957	8.14645443672482	7.95245217822191	8.03701046841375	8.18321787968971	8.1856735728233
1073	ATF7IP2	5.20015807770999	5.35282111215932	5.0182561058196	4.30627817777444	4.31429800352597	4.28621558956117	3.20855221427931	3.14616846481391	3.13282084153008	3.01748426859999	2.82757464952782	2.35387564389432	2.6046148976943	2.31857788978991
1074	ATG10	3.87152394633477	3.68099534311603	3.5235607513425	3.22678054653736	3.15097423964097	3.2781458511532	3.17009405629339	3.2363497128567	2.64859272281663	2.45783895053692	2.73206188581902	2.72152742346336	2.71420219101162	2.74969468668164
1075	ATG101	5.55631062226731	5.70930683571649	5.36418108028528	5.1330623410785	5.11399944694052	5.01767975423458	4.59233526629052	4.64830653902632	4.49683608203673	4.3004814079557	4.38797048759819	4.49725593115723	3.96647844427673	4.05931176771303
1076	ATG12	6.63312243005377	6.57361492618736	6.52148120138589	6.21977451148854	6.13080814372771	6.01542905911453	6.06414494063887	6.13939697137335	6.40972902114036	6.59508923822356	6.62888999566674	6.49436509294468	6.4945315208442	6.37323871006616
1077	ATG13	5.80879737921908	5.89568074993878	5.9203618040758	6.48777930673938	6.542614053007	6.45872757478426	7.06295487979403	7.03192374930391	6.93147595447051	7.00450397674584	6.78045284195351	6.81630125561736	6.08018251103903	6.02586566970168
1078	ATG14	5.67712511544421	5.55190307259593	5.70498827587516	4.9634574405951	4.7649802106732	4.97895104964431	4.78796301013338	4.88692784101682	5.00251377797481	5.0480499241638	4.57960382321969	4.5317542439521	5.46047804551605	5.35528489443025
1079	ATG16L1	4.36367929387984	4.31484017627523	4.45739340574577	4.7723423834868	4.76170583515326	4.66709146864651	4.84966025076393	4.99179981955419	5.294028719065	5.28840154048851	5.19352473754542	5.10744920944391	4.89422057559515	4.76059725655402
1080	ATG16L2	1.77124753964447	1.73336968102044	1.48438949279886	0.336104133223021	1.36461149648626	0.443392236508245	3.63579375012901	3.32136684111852	3.17383944125988	3.15707530603048	3.20746999100241	3.53107993494753	4.68766350473227	4.69062892643389
1081	ATG2A	3.85191151160818	3.55472466787253	3.88045159649992	3.96120809816759	4.10638047295162	3.99359994989874	4.39351250341851	4.69600546191614	4.9618312204949	5.34253019804135	4.52877316366317	4.53711075212445	4.78993815897047	4.87715328254834
1082	ATG2B	4.35370764299399	4.87575311144412	5.17729931844466	4.39943224580146	4.65038797896424	4.43440832639557	5.02127943173909	5.25444352862979	5.47215760645575	6.34688717571176	5.83473119132759	5.96598866006037	6.28510475959416	6.24204154765718
1083	ATG3	6.52665814272788	6.51169784622476	6.43015060591142	5.95134953938999	5.8316460462056	5.96795746414919	5.53529033664883	5.62025933488204	5.37761390731576	5.24819982029344	5.6970124748562	5.62005457204577	5.75838975534268	5.87783178202845
1084	ATG4A	2.52789844450697	2.21145634717341	2.82790121603822	2.25464951184142	2.14199035723977	1.52493463323221	4.00268993089099	4.07082894924567	5.98814238780732	6.04456915729316	6.387321027806	6.33969108280457	5.04721164672541	5.00123547100514
1085	ATG4B	5.31478095919809	5.53971376828597	5.29862163939698	5.76807926248756	5.8086623131534	5.79674307203428	5.99139747854844	6.00301574848445	6.03042307666516	6.16432550831229	5.96562171726698	5.87830472070137	6.37825234777802	6.31931982884823
1086	ATG4C	6.07140412746398	5.98964637885693	6.05300310909773	4.99060573158595	4.73010843966873	5.10197701566332	3.34634601945665	3.2037577780669	2.92265142712054	2.98254298094802	4.01289587213379	3.78362465466482	3.5330280339189	3.79579425445851
1087	ATG4D	4.00306179242323	4.1973973119045	4.00340487118092	4.16199713612949	4.35395367758681	4.30472943335745	4.41206735795891	4.51989641231284	4.09137465969671	3.70703150421077	3.72253961560704	3.53941341390999	2.97538609373652	3.10714110899712
1088	ATG5	6.60644186773163	6.64982623304045	6.32349952159191	5.34866172728817	5.13002041414031	5.19255027531269	4.57102210004701	4.30353712058681	4.86912566242914	4.77331902400967	4.84028989871007	4.69316833005064	4.24495250040506	4.33261616397257
1089	ATG7	3.65995656716655	3.30458828953148	3.30055091078814	4.2087868564768	4.43399350356872	3.78056919180914	4.29958080019077	4.33646375840123	3.68042447236139	4.08511010375136	4.20691103677856	4.36311223523009	4.72795004497012	4.8094556978169
1090	ATG9A	5.09049179436219	4.88700062049566	5.10343230058349	5.87704554144127	5.66728180674512	5.70779231988827	6.15340700076622	6.26535986681847	6.65719817391411	6.77127124114448	6.62618097244911	6.61654922934043	6.27647018773393	6.30231832155381
1091	ATG9B	-1.65995526676751	-3.02528358715636	-1.84527051801529	-1.08306734546908	-0.794049070693376	-1.57217597235989	-0.44234389861757	0.125696751096244	0.581624064554864	0.337672480751986	0.581177810504492	1.04466198561066	-1.31021513052061	-1.86275699271039
1092	ATIC	7.50778071744438	7.46220650627064	7.50441426688547	7.54404399331937	7.67884685581751	7.67833949242838	6.88444442517826	6.87074735970534	5.45141617511584	5.21611060433234	5.78007278288226	5.81263607103049	5.66763022312173	5.76015244786296
1093	ATL1	3.03628302395936	3.00941604162766	3.10989083601905	2.49528003452031	2.15786711860325	1.94024275273775	1.78549309862776	1.90135319532876	2.49993188600063	2.3021651936347	2.95600682367914	2.69555071987423	3.57326845912377	3.71272216805383
1094	ATL2	6.9269098140459	7.01240277613892	7.0052954820152	6.45736850491911	6.56886782884982	6.52797094637746	6.28218811912229	6.23556911990056	5.36708753157436	5.64031625401326	5.99784787967323	6.10082738513888	5.75233378542437	5.85533656308142
1095	ATL3	4.57395771322558	4.30312112477531	4.32774486408189	4.45768161885549	4.39417384594806	4.3966964886923	4.16258289412574	4.19228742415867	5.24683995706846	5.27494849200884	5.23904995749056	5.12895324905442	4.7400543314579	4.70702651600204
1096	ATM	5.84807909356698	6.15194342836401	6.1443523093103	5.76196430868437	5.52630892115643	5.82617126245451	5.94995803904422	5.70780125632387	5.82053085313712	6.02607091593314	5.96196181421059	5.83461419625704	6.63428931224683	6.64128579757147
1097	ATMIN	6.67678686787068	6.61784132041131	6.78050439659905	6.866580060217	6.87412867132798	6.88635227534747	6.66331517188236	6.58338509459037	6.53857497074526	6.60001988965153	5.95846725071055	5.97652029592026	5.94065487071098	6.09562500577998
1098	ATN1	5.57910566988315	5.62375453387351	5.65230870172608	6.70876521136374	6.82078798035005	6.79573298826533	7.44722829492136	7.53613434156867	7.76436374733955	7.73846285821673	7.74401851475673	7.74114793917986	7.51211359360512	7.6582641558058
1099	ATOH8	-0.630989848078804	-1.35989401744658	-0.658798038160852	4.18007687503235	4.16238774769046	4.12072727280689	2.37730933797596	2.4870852152405	0.0670524880576119	0.0185580344859145	0.35836354980679	-0.0961238299422511	2.05664427257262	2.11683551060934
1100	ATOX1	4.1523128158303	4.36250296506217	4.04575935552728	3.90673671920065	4.06823660417166	3.91630598372614	4.06704778840786	3.89882470416081	5.24346948501162	4.92295800108752	4.28391952542284	4.46124317223242	4.24688145956713	4.2870791696474
1101	ATP10A	1.09148159119833	1.35052990264117	1.39311006295298	-1.6368608729294	-0.949941969023769	-1.20478392672125	1.01207723232566	1.43278730621286	-0.0886183331943161	-1.73232395497052	0.471524427283198	0.294359803417688	-3.63079951805632	-3.17959839853838
1102	ATP10D	2.46984794412153	2.2481052780612	3.28296675736156	1.50377167150457	1.33433546449579	1.20922689604668	2.15536862237809	2.13727510059689	1.19974848184271	1.53313602713355	2.06488250955593	2.25503579325083	5.28853769267988	5.38661854225948
1103	ATP11A	5.2877919181135	5.16239436137765	5.61468474258071	5.45243161168849	5.51524041715644	5.43782441755899	8.25629921715332	8.28615742792201	8.12634846845607	8.72558911427667	8.19983824450442	8.18838657082174	7.61584968442904	7.48764945441854
1104	ATP11B	5.51832496899852	5.25071797367926	5.67875448543297	5.26788555672021	5.22817167097378	5.37527453467497	5.86158413226222	5.84545170941711	5.76381782206233	6.0860044138692	5.72131446473955	5.69141229094166	5.74613712361766	5.78647746441007
1105	ATP11C	7.33093946471513	7.16004246460033	7.3291825910973	7.05997109866667	6.88845914499281	6.99059389911804	6.32750431007015	6.29966406226565	5.644336748447	5.54888513594146	5.59484826756224	5.60713965012315	5.85495154435053	5.82929159944832
1106	ATP12A	0.379730720173685	0.621140886550024	0.428568305215047	5.91406043712054	5.9709764797048	5.93303338655257	-0.38127773463838	0.279767400460054	-0.633962904956868	-1.20379427997955	-0.0266322804545619	-0.546887614131499	-1.86600997826382	-1.62600121688447
1107	ATP13A1	5.28905519900645	5.25215394620404	5.06359848551985	5.95250857276781	5.97650239029643	5.99813394345019	6.146932760113	6.21429248797779	5.77180639087452	5.64965463236765	5.82433040721346	5.73710872697777	6.07373612586801	6.21665367910513
1108	ATP13A2	5.7089352203114	5.72002344105401	5.64656416615341	5.96291470711812	5.9696018358935	5.88222780275521	5.99643871272552	5.93049053335821	6.95405585524203	6.918129647485	5.81171412903598	5.88045089898996	3.98809484323452	4.15523062626838
1109	ATP13A3	4.86801788140824	5.04516106222551	4.31242295734519	4.86794205750105	4.46445848947925	5.274384096945	4.05381488093178	4.00136567611727	4.44200271313544	3.03236875526132	3.34456799264012	2.53572487709231	2.94948321747359	3.44054713881209
1110	ATP13A4	-2.18068565744034	-2.04469554867977	-1.66265262000788	-3.98344828291277	-3.37566783602682	-3.60492923627478	-4.01290930041055	0.42097058129495	-0.363174251781765	-1.23706665033169	-3.23779038425198	-1.23784850264583	0.674541492406424	-0.42190013450584
1111	ATP1A1	8.56164446273797	8.49715695492186	8.62950918418045	9.25743153031118	9.3386590082221	9.23739375965737	9.18985208644867	9.15431095367464	7.99624215712308	8.03256129251596	8.45123153798119	8.39303762698833	7.78248171156413	7.76409972521778
1112	ATP1A2	5.25416024710439	5.45954966266656	5.39857900049129	2.73115327056184	2.3467951972248	1.40613382450849	0.501888064930483	-0.0291909563407752	-3.87343927423432	-3.06627693876892	-2.02327225093632	-2.35614430686689	-2.30261028347013	-3.40018656439722
1113	ATP1A3	2.6224143739422	2.24106042857372	2.36562881812258	0.684826359861763	0.705396496656151	-0.222411138487027	-0.712577917934491	-2.40130471459942	-2.92147560095351	-2.41756947432571	-1.78908130598331	-4.75939605797284	-1.43522791000615	-2.25504399729599
1114	ATP1A4	0.481454639784962	0.504408448479769	0.544858957519889	-1.66579283203353	-0.819585753972184	-1.6801718382941	-1.63367945260337	-1.26364124505451	-2.63485784229444	-3.3468280736103	-3.65021361542651	-3.9825380311417	-2.51836940794098	-2.43506844012475
1115	ATP1B1	6.18967155135466	6.10255345813991	6.25450710729661	5.50992576975892	5.64188844795366	5.59117838066085	7.21267021903257	7.192559144375	7.28445917597825	7.31008590644071	7.47105351368722	7.40730794303279	7.56502911118945	7.55811915041183
1116	ATP1B2	3.41074789834021	3.36434705383908	3.40047292032669	0.511218962230673	1.32106813985009	0.819548076023585	1.59114762486072	1.55583932324498	1.00258306729573	0.370753222172003	0.835399453082176	0.648134398924913	2.49055467513051	2.56102163241344
1117	ATP1B3	7.81656323860428	7.85457542792417	7.66861652215227	7.67625878254511	7.82143860968146	7.77687492792663	8.47385147614549	8.43492877835243	5.90816594974835	5.69608512980685	6.90548052015392	6.83597942071188	8.48718516785341	8.52977289496471
1118	ATP23	3.32395625833712	3.11661364846632	2.87637116085817	2.53728546355809	2.60603290767097	2.59863328960592	1.050051916774	1.04210167158103	0.333333143261675	0.663812857329656	1.28432101232587	0.923590125548309	1.89210945896315	2.14877000488828
1119	ATP2A1	2.82152658067069	2.90447443353344	2.92214106841033	1.00223691434108	1.30353462895093	0.784840403457029	1.1905208114753	1.17106827322444	1.23072516221887	0.919767607979024	1.23504182690182	1.37276149000348	1.67623997933895	1.27221606967853
1120	ATP2A2	7.85172546457056	7.77464568456266	8.00520877830483	8.68982900401117	8.80470981739941	8.67468092388475	9.1698186901575	9.15664207229425	8.49768617290003	8.5290751829364	8.89708041464594	8.86823182554712	8.18527783108119	8.17739119699125
1121	ATP2A3	4.247364248741	4.32252896482937	4.2663443380309	2.4580964395363	2.43280522221661	2.50873578449537	5.02712529781181	5.15166956105235	7.04415482140194	7.05106835944526	7.24944914761141	7.29567647550874	2.77315196763274	2.89535282605356
1122	ATP2B1	6.11471367757322	6.07285967638932	6.39329116692409	6.66133577266912	6.63657479746751	6.56376545493248	7.52667133968937	7.43142810191261	5.89957830878449	6.26562897282384	6.35063056199195	6.33527110425516	7.46479181199953	7.40452982866245
1123	ATP2B2	-0.791931001720825	-1.85599576978737	-2.38465148669526	-4.1281372010863	-3.48679533951648	-4.75939605797285	-3.28629451421586	-3.50435394004184	-3.52372724243569	-4.3321516247305	-1.35681859032365	-2.24854026331772	2.11589946450758	2.69961416046732
1124	ATP2B4	3.98935776978244	3.81755206861861	4.3036865561601	5.66180231761158	5.54910170037905	5.54173170038154	7.16140081911873	7.32053464242281	7.70221493974544	7.84509483269881	6.46389760726084	6.5688218887296	6.61034843704687	6.64708104251984
1125	ATP2C1	6.66771657737117	6.57769769244414	6.8590985829443	7.37204219896809	7.24315638023553	7.4269425067333	6.79190261949773	6.81827671346843	6.8939987138259	7.12954270353357	7.03280151310261	6.92826987796481	6.68902777643882	6.8288949952965
1126	ATP2C2	1.01823274069816	0.0871822070425061	-0.188845401052167	-0.831838153485838	-1.19240379320091	-0.313242814577114	-2.00396390955902	-1.30456581415061	-1.51728888870016	-1.88398753210579	-1.06786789269475	-0.84161301228839	0.132283657258371	-0.169551626792724
1127	ATP5A1	9.50790769594101	9.51454121386445	9.50502085822472	8.8981240678933	8.89205543001343	8.90277713838838	9.00049440810858	9.02227064943118	8.59855354500466	8.46181765067308	8.77682990159752	8.74399509562137	8.95337034964209	9.02742539964057
1128	ATP5A1P10	-2.28675588097302	-2.06802128090079	-1.62375481318644	-1.63135023841789	-1.82410754721853	-1.6675117981672	-1.07083927245839	-1.78711393638044	0.391683581997177	0.54404749300124	0.172675161443512	0.00190703125075892	-0.0143608366200013	-0.0987835914581049
1129	ATP5B	9.83683504593514	9.82077265317479	9.6795258454565	9.48327536550893	9.46622979973151	9.43654099579114	9.27908952449687	9.27080253813465	9.00293823398212	8.78753647142123	9.46823427830824	9.45931652378644	9.00580005734641	9.02339516578257
1130	ATP5C1	8.51929405636604	8.61988715370817	8.36907252741145	7.66071976433567	7.43778414042432	7.59554818615548	7.25169943780168	7.29546598188891	7.36709453750097	7.22597748881906	7.47293473563474	7.41862361432834	7.27846404278431	7.28957836279403
1131	ATP5D	5.23035732614161	5.25035966098019	4.89693233736689	4.86584902947003	4.87786539215515	4.86958893180558	4.74363864246837	4.60106151166458	4.91194968798767	4.53111583227601	4.76184560292698	4.68463873997923	4.6936478298362	4.66254177931322
1132	ATP5E	7.1449197987143	7.3400208552455	6.58587965772485	6.12757001453992	5.94034985792958	5.95322435970054	6.04612758859473	6.09688174006317	7.5694228196686	7.0764958741576	6.18243819036129	6.40042833699205	5.97516918100281	5.97346812651417
1133	ATP5F1	8.35406089536601	8.314608058745	8.22983222106775	7.82359175279708	7.82978511799794	7.81641756294305	7.31264453707318	7.25448171492232	6.95665643007317	6.8696855830617	7.41234557572913	7.35705030097588	7.22905430156437	7.32449014523334
1134	ATP5G1	6.25385173102381	6.42001230771224	6.16981941109737	5.54964820349798	5.61814555046796	5.64477840287361	4.47310372521311	4.5298415283205	4.81493508441042	4.52343519422877	5.12178437155851	5.20963880892253	4.39227654473152	4.30499504146233
1135	ATP5G2	8.44005628564393	8.54516473272489	8.29175751942723	7.46234357428288	7.47334165013569	7.35677609835282	7.37369093339559	7.3626172727335	7.46821447965194	7.10081390495027	7.51195363072849	7.5054508394426	7.95371374442864	8.01346849729286
1136	ATP5G3	7.93640775681639	8.07968118005831	7.87338915566492	7.83118790247395	7.78034207517485	7.81902119927749	7.22739883585271	7.25261820714167	6.80654791906297	6.51200697703108	7.01265134017074	7.10187609758256	6.37801941526814	6.49340937763667
1137	ATP5H	8.03207081678519	8.04905134650731	7.84976099062809	7.47396141188421	7.39933529037694	7.45289594818183	5.42858025305058	5.43605342442226	5.66452907576265	5.42473891319684	5.6061381900424	5.59318838079356	5.71951931339963	5.77026439401983
1138	ATP5I	6.66282073535889	7.02319614153721	6.34276485688345	5.53322269875913	5.69806987762564	5.69165603951306	4.83416385377534	4.78421597088519	4.95830135325189	4.71330661275782	4.67060461058085	4.71842017274703	4.45136508437825	4.61171143797776
1139	ATP5J	7.04957550914147	7.12088870686388	6.97428986995034	6.40498441388659	6.40704404172413	6.42757574617138	5.97652747382598	5.96121101354729	6.09111532786473	5.76435236051355	5.94889531590902	5.95373462944692	5.34803703998846	5.42655541996856
1140	ATP5J2	7.04146954286994	7.00501541769903	6.78141622055456	6.74963226686504	6.8090183279191	6.71082527941082	6.44851470114444	6.26215241006968	6.31057561135871	6.00968769098776	6.31429257547365	6.32453802042296	5.56869488889062	5.58509082929807
1141	ATP5J2-PTCD1	3.28055964841134	3.0696836827325	3.25322555509034	3.24993881207563	3.22707939626976	3.1740626657972	2.6139738901861	3.25863398301098	2.03695415080798	2.57463085597895	2.50254512012808	2.37126822448909	2.82783128398686	2.56105740969369
1142	ATP5L	8.10774471259495	8.10197050552655	7.72588006889604	7.08710902109155	6.97643074297682	6.96927998186823	6.66842460954521	6.73355663788017	6.7474753758598	6.52442703403913	6.62848715886326	6.60291001223738	6.42760657354351	6.42721118864316
1143	ATP5O	8.41415304980629	8.71151259909409	8.39239629796158	7.47650582278523	7.3381408542855	7.34841045820069	6.83617135014509	6.87110086561877	6.92903570569505	6.60296415000195	7.08885478746094	7.01103853240918	6.84834629355424	6.8038946920036
1144	ATP5S	5.29667562504206	5.06019557891163	4.98384652065984	4.06396280739776	4.19968447193037	3.94032414028728	3.90251769469553	3.75321717511122	4.02261554526192	4.25364643568987	4.33739391665436	4.00432883012548	5.94951293333547	5.84730292411031
1145	ATP5SL	6.07167276209715	6.09843824831692	5.86358146468189	5.87639007771333	5.93002567759257	5.87934487169382	5.87934756646951	5.86938456686817	5.92297847027432	5.72877965540439	5.89761001270421	5.9299582074421	5.9638609425276	5.97094075013505
1146	ATP6AP1	4.93207619544045	4.84110472094807	4.74297054241811	5.52913965514627	5.65829391523754	5.56675413041123	6.9721502116594	7.05745120318718	7.90003373610689	7.64668310457806	7.53604247288808	7.56308800591807	7.09495654603085	7.08917515871927
1147	ATP6AP1L	-0.180966742728429	0.207361035070398	-0.387431394677809	1.89879554069379	1.68372640808158	1.26352846856849	0.19856450694883	-0.500028565245332	0.185908164121552	-0.317689619796745	-0.114089509465473	0.251277105716253	0.802819459959625	1.33555030815671
1148	ATP6AP2	6.7896039294409	6.73457331067489	6.78896261962284	6.35673209301171	6.56950150290905	6.57567004891534	6.59450464632118	6.52873266032754	6.90027938501108	6.89692294978295	6.66494401794357	6.6051604160515	6.68138210929277	6.80290829130437
1149	ATP6V0A1	4.56520719083219	4.77525674432095	4.79669146847204	5.03934115471668	5.15271397832381	5.16255838466117	5.67358204052812	5.55965777453093	6.67610246524556	6.66241970311989	5.92367769153117	5.84431736872754	7.22269667889487	7.19189460117744
1150	ATP6V0A2	5.25598258135781	5.31138722685777	5.34821449414351	5.62526633683447	5.66254971679014	5.67015099659448	6.34529444148485	6.38034043178126	5.80212292558787	5.9948031551774	5.92101054837858	6.07105178987455	5.51817759353845	5.52797903927913
1151	ATP6V0B	6.72130902090519	6.83630149977839	6.51103168035238	6.47039900598247	6.3847810206385	6.4063160795333	6.21919637416184	6.18865812904208	5.88100588776932	5.47873900429754	5.79647491494335	5.8432399959528	5.26157752472922	5.3598278638037
1152	ATP6V0C	6.50260621196203	6.48744328720569	6.03434119308939	7.03303227314222	7.12450404869969	7.08728762729342	6.92714867802412	6.87578672074607	7.32428381661761	6.80393339162732	6.895291252063	6.89903426638626	6.78863914857151	6.8755198351679
1153	ATP6V0D1	4.73973394858602	4.73034029054012	4.47929851252824	5.35007602010648	5.58591224763881	5.53684848570156	5.7867849940109	5.82553770552534	6.08796838587485	5.72176170544041	5.65340107411377	5.59928086672732	6.14725464029857	6.16606459913605
1154	ATP6V0E1	6.96310516507317	6.96431795510953	6.8234548447513	6.90086222141197	6.73519033710608	6.85932084597058	6.5193341477778	6.51081160531476	6.69225847309615	6.28981574609076	6.30507069738518	6.28163642374761	6.49603208817624	6.63663676672688
1155	ATP6V0E2	4.19241982249823	4.21135481691471	3.76459987092984	3.05846837739892	3.14438655206913	2.98089751608708	1.57502160171618	2.03289086052584	3.10246295914641	2.92811534966954	3.75324858177179	3.89958015722684	4.21742787502985	4.3869675479375
1156	ATP6V1A	6.44367901219298	6.24161149806872	6.57695891068617	5.61733542328719	5.69139526586938	5.61388517742435	5.60522753170504	5.68769275531628	5.47741371947836	5.40830804955944	6.0044723787439	5.88213228154867	6.368842972963	6.41049630481019
1157	ATP6V1B2	7.21068982646818	7.30739384965861	7.25966857051297	7.07749265690069	7.01618074263876	7.01717390104229	7.08091291942572	7.05803239069276	7.78999212458821	7.67391919917053	7.32365745571724	7.32024139173959	7.32100740323786	7.33872562021945
1158	ATP6V1C1	7.64488013015148	7.48953551841183	7.63242359594975	6.45528670117156	6.53259011500176	6.48647505575358	5.41236253790086	5.72851268522776	5.77199760352915	6.07120782330654	6.04687995707967	5.84581775981654	6.23806838131753	6.20698215393728
1159	ATP6V1C2	1.17093988772593	1.63267718274225	1.30085083042222	1.24635317797879	1.0993248100108	1.44851703397174	1.52882366733813	2.04437798339364	1.82972086148877	1.71441119233722	1.93001868212684	1.8153363896186	1.3761910435397	1.20900752965103
1160	ATP6V1D	7.22403464746526	7.22593350844902	7.07874544284868	6.68673408229389	6.54301919709925	6.63818165877967	6.293783944263	6.21539276013478	6.51187406802644	6.31615394786604	5.95154294943083	5.9393707238701	5.19059892431562	5.2709709638768
1161	ATP6V1E1	7.48599436023404	7.63228970307006	7.35753972397713	7.25774434450763	7.17643666888121	7.16456736284819	6.76639884525614	6.78508941081932	6.57234162273859	6.38082155444907	6.43410398729804	6.36558842620726	6.10086758908613	6.11050418435194
1162	ATP6V1E2	1.62378744085305	1.57144017566521	2.11875063187422	2.99611966324082	2.88250928049799	2.77202697836727	1.70352538860924	1.83221539721411	1.76897831828301	1.34800640269457	2.12374539670424	2.44994906206064	1.28463519036398	1.0855996407476
1163	ATP6V1F	6.0959343290255	6.12680865100587	5.97940275407125	5.46394140966879	5.43382731501065	5.5131492587577	5.51062831259886	5.51486319826737	6.00835689956897	5.68085894652748	5.80254973709903	5.86086999946244	6.08300018876224	6.10777217561923
1164	ATP6V1G1	8.34023401195121	8.44000913850266	8.15978716117441	7.44880152596317	7.42957887045331	7.5746165633087	7.21661666931947	7.17598397412122	6.9499328469758	6.74460377759065	6.75794162627758	6.64992922274654	6.78219834075763	6.76502069324514
1165	ATP6V1G2	1.92096824432289	2.03735204589298	1.86366747620787	0.371919714713848	0.430928014278703	0.151669806356052	0.842540567169026	0.770180746935465	1.17030370050378	1.10475011577	0.30277306126506	0.43105439855792	0.708879528522254	0.504913522701139
1166	ATP6V1H	4.9438714972561	4.74672438674557	4.69288766182151	5.28771180211178	5.5649787974475	5.57494611602245	5.4359142869017	5.31489950988401	5.5439688871799	5.37570878904239	5.2853742328179	5.1707593211121	5.45101858602937	5.42869324239903
1167	ATP7A	2.3899287489679	2.15106666493704	2.83185560897873	2.88068236255072	2.89378937288738	2.95957281647505	3.85064099747823	3.70343033587986	4.26944883554847	4.46787715619616	4.0302045300249	3.99916535806768	5.579390246324	5.52853763954541
1168	ATP7B	3.08574919738941	3.26012213192679	3.16752627250122	3.20005888447709	3.00294798530064	3.01148266065163	2.77262441225833	2.67851363169021	3.17006051609074	3.51994772650851	3.85451363104674	3.70739756120686	5.2743660414872	5.15404648445988
1169	ATP8A1	4.9948809334024	4.93564955241507	5.06183247870029	3.219715638945	3.16045455339378	3.79442438526547	2.59201182286551	3.05318908400627	6.82873626200411	7.22496706453041	4.94765197987858	4.93986303535025	6.23297483417051	6.1814324081474
1170	ATP8A2	3.19460757799935	2.96663334088853	3.59009598056155	1.46412827958627	1.41432146476844	1.67431215660428	0.228096541841069	0.182952862270695	0.0780616242351886	0.676218391662168	1.36309820963259	2.07610272756226	2.25239050711861	1.54394905277224
1171	ATP8B1	1.2906636429794	0.786489461695451	1.46554130373853	-2.76164904566957	0.715879928664395	0.40663441958543	1.63591806991393	1.07342520687617	1.69655881692237	2.26599720452295	1.08055499565165	2.17405363454533	2.06101691494439	0.699531145186048
1172	ATP8B2	5.51823206535631	5.45891452586498	5.55080705149698	5.44943868032192	5.52449502067198	5.37170595734813	6.30619757012936	6.48061283026135	6.12165785324987	6.47921495117409	6.54866559368988	6.6843315546424	6.24765923706048	6.31399510393897
1173	ATP8B3	1.96858248750921	1.92978826343617	2.29846050912343	-0.216680932432728	-0.0893244438260463	-0.0950516410972938	3.67126584322326	3.73371730935717	3.49486235024097	3.19501501918541	3.00420671461639	2.81833190292645	3.1640464332594	2.76955486376797
1174	ATP8B4	-1.52699661417433	-1.80860411440378	-0.923540369682572	-0.952254785821968	-1.56018953232841	-2.11583789108616	1.24458253793456	2.08049989003216	-1.11827408877997	-0.627789995193291	3.0737178751328	2.81664982832748	4.65024936001686	4.51312157098752
1175	ATP9A	3.1177826807464	3.04226683411323	3.38245462021069	5.00441821045963	4.90410003816426	4.96833243176445	3.51026270345567	3.54434824134244	4.34655669219315	4.62428209275714	5.17746020931904	5.16795238192375	6.73569857500617	6.75150333634604
1176	ATP9B	4.21859716277073	4.18395189245162	4.18759791680244	4.41015717439427	4.60178434536507	4.46530161225447	4.47402074466707	4.52751917351726	4.322504354075	4.73101597982766	4.09909982373436	4.12628892585813	4.72680505543371	4.70589747625695
1177	ATPAF1	6.56331232496382	6.61674775975955	6.44276212699036	6.15254677906592	6.09320419681908	5.98824304178103	5.59723922927769	5.69578631813656	5.5792265630438	5.56196245631438	5.93681629254891	5.96788735549979	5.27802490809124	5.2950121341589
1178	ATPAF2	3.34389511161641	3.35279131089631	3.1030305867074	3.57398161709294	3.66656503276325	3.4920266085329	3.58604331399032	3.52903034217483	3.45060049601716	3.05794467581516	3.58156085593034	3.78901327770798	4.45978986936673	4.43562977814339
1179	ATPIF1	6.04908162884151	6.46573047016042	5.84911894259815	4.95690888613538	5.0069704278911	4.94400088666622	4.48913989598119	4.47498964327773	5.40083154356862	4.75560101450594	4.73901025877222	4.93439180693127	4.62068186725254	4.82957053789605
1180	ATR	5.57924720144067	5.41827449646851	5.79036976703195	5.41746759236833	5.21244123147669	5.3341756884584	4.96347337429303	4.95096874826939	4.70681769883118	5.07272338573112	5.12766292410308	5.09920495184351	5.63685719274359	5.59201711523614
1181	ATRAID	7.19960502319846	7.27442139012221	6.97819973591202	5.94878911955858	5.92894450499509	5.79513413252793	6.06676493072978	6.08517398883136	5.96443064787579	5.7552485304767	5.66943845144392	5.76023746814216	6.0194076503601	6.00891576684303
1182	ATRIP	3.78523112604184	3.04002965545513	3.71195491355169	3.91346827894219	3.93806324408488	3.71431069764503	4.53856445263647	4.20974392746955	3.67378089003358	3.87479124181007	4.53131708541372	4.31483879474182	3.99612961740853	4.10344919013118
1183	ATRN	4.95657861409655	4.76019783813748	5.23954366018294	5.16545410966034	5.19803052259436	5.13475489327823	6.06639407904966	5.9950816053931	6.84995030682027	7.1472483772228	6.61788533430682	6.54401917956256	6.64811514198383	6.66824049080322
1184	ATRNL1	3.67188459893276	3.94821866947093	3.46595603297094	4.16493436126157	3.73101453995999	3.96261678978028	2.4780340899227	2.40516711796048	0.570588456915017	0.041717418243818	-0.182182713091869	0.272648711123714	2.35863320646162	1.96495453711044
1185	ATRX	7.35653085852241	7.49013541174181	7.61708933897099	7.36753488699022	7.22943265839069	7.27647933043376	7.69354573265134	7.86483426123101	7.64822728294067	7.9190611485444	7.50578407705105	7.49205022747358	8.15636636729507	8.27377538069501
1186	ATXN1	1.05612816788723	0.556090672212535	1.38992266802488	1.64361167977947	0.584006792792921	1.03438434820379	3.06907674957937	2.62276829213488	3.53792604142841	3.73843759225995	3.13020494367374	3.01254961877391	4.64608293012808	4.78401859979257
1187	ATXN10	7.02805771733646	6.98584392801828	6.93036591804534	7.0505699571403	7.20604852914329	7.117176899338	6.86678424907763	7.03754029671529	6.70862203087304	6.59501424076216	6.82291688946104	7.17743146862202	6.81063356312387	6.73513149128909
1188	ATXN1L	5.280366031189	5.19037073467375	5.54106402769111	5.82894009340129	5.88652955115433	5.70285580003681	6.4490341252095	6.39928297471902	6.77754546775091	7.12093231872166	6.60471566147082	6.60276125882012	6.39619372983249	6.40953548364434
1189	ATXN2	4.46742267831645	4.35099637259917	4.41051693939387	5.11510847377939	5.34338524735171	5.19785454426552	5.12983408499379	5.27648658390574	6.18786247708694	6.18581474717595	5.83833362091393	5.89277707900049	5.96251091574694	6.07173498123696
1190	ATXN2L	6.19705876424412	6.16114878795046	6.11615397617917	7.47048222158863	7.52061497003996	7.60839596866304	7.15912533459519	7.26989269047895	7.36423919476681	7.33176364087873	7.52802959344246	7.65877848649914	7.52367297115691	7.65211314881325
1191	ATXN3	4.60262196265259	4.39297098566066	4.52266586070004	4.48080839431929	4.42300359166215	4.55317287336028	3.83352286778666	3.68723254732864	4.22488626966518	4.44782128149639	3.77593070638126	3.63945485900425	2.75252416816529	2.80937708477322
1192	ATXN7	3.2331193668897	3.11422025939074	3.7735118344078	4.58080926437348	4.75695753902674	4.60443654222223	5.28544788862854	5.20547361965255	4.65928382146876	5.47325433668248	4.73123974933064	4.86690555928987	4.74234262437803	4.57692750223821
1193	ATXN7L1	4.70951148393255	4.70573784796836	4.82186782988563	4.35310464256103	4.32456837630248	4.38893346541695	2.47773403842486	2.5251068473261	3.52144339478505	3.59789613796474	2.45197371312148	2.77327214623647	3.36234969965439	3.51785632438882
1194	ATXN7L2	2.74975296615394	2.96027208181093	2.7355004410772	2.94334262714237	2.9818411891282	2.83081018522206	3.32937370382655	3.42096392565789	2.64531754969066	2.37984039019684	2.33515900540146	2.24728869585682	2.9245838662195	2.87048503077851
1195	ATXN7L3	6.95293339894678	6.99684796748258	6.86966032897161	6.87748134145026	6.8703690550696	6.69912675540986	7.2024108468947	7.21803173902016	7.25624019335235	7.45900232195019	7.22886017843239	7.30023940281891	6.96400127247446	7.14875737422708
1196	ATXN7L3B	6.49124348037407	6.3617683905792	6.57589320651763	6.9187339397687	6.93553492822454	6.87206786286549	6.8424647894526	6.84439640125498	7.0679440217212	7.08157340950392	7.02841289235441	6.95172883822099	7.1752352949658	7.25140356581451
1197	AUH	4.63683015387957	4.62111851685416	4.51641368646113	3.26176876535035	3.1312087176405	3.23208861981299	3.01746666320092	3.15805129698689	3.51207044747832	3.50510643671055	3.54946460336312	3.47711173042771	3.61943516771138	3.62541572976745
1198	AUNIP	4.44817977180445	4.65684515624024	4.55664040833575	3.80861485792894	3.74392972945798	3.65466767781417	5.0865325786583	5.11390168002632	3.5617257792912	3.51120460796237	4.72566079273283	4.81648595158012	2.29927114553037	2.01617120903836
1199	AUP1	6.33851990736638	6.51393760274635	6.17054186356413	6.6673330909609	6.73301805401975	6.56176684422408	6.81080300502549	6.8343662218906	7.08802396570676	6.77482117488078	7.08084013020306	7.08537474987303	6.95447416798082	6.93030903849285
1200	AURKA	6.40918932607926	6.35705743525153	6.44602586798648	6.48438439129218	6.48048967907646	6.46240949428696	5.82739666832188	5.73758561674182	5.27318744105421	5.05128100830791	6.3344651665114	6.19324601620301	3.58676410148041	3.6329191163667
1201	AURKAIP1	6.46919511352739	6.65958691802497	6.15329467915802	6.13371008175692	6.09146558191128	6.06829049950464	5.69881219870278	5.67074503746618	5.40142307109067	5.01320997538813	5.48686829808768	5.58163719062799	4.93300083026923	4.8570021300825
1202	AURKB	5.83885642798999	5.77450559314436	5.59591514754418	6.14559881933982	6.30421554683086	6.09209403879325	6.3033474914384	6.18792169299039	5.84010932056596	5.55962826385314	6.63744336998349	6.62931692981039	2.86213859147807	2.89492520751124
1203	AURKC	1.06957624757944	1.3811886728776	1.19492978402996	0.395120272084379	1.13495740125353	0.911273869426685	-0.541408192767849	0.31804391844429	-0.313194274014456	-1.3388021492785	-1.51894214970482	-0.982999248695492	-1.21866813226077	-2.03023278189091
1204	AUTS2	4.71548420631606	4.52947812901898	5.04578598042808	4.59214468929597	5.2406462055005	4.65188992537658	5.43966388693981	5.3849559112505	5.12281333108502	5.62430458952657	4.87712794824993	4.9401255979051	5.53757674862045	5.74643846136533
1205	AVEN	3.58987434514275	3.83152562072871	3.75166253326923	4.552183477324	4.57590528860471	4.64373887676787	4.33848380326669	4.35258123034977	4.67624660409641	4.49957691354033	4.50267496753884	4.45713905239466	3.96192092270855	3.96515816836523
1206	AVIL	1.2003494141805	1.15296450896944	1.55292323499157	-0.0136028026631725	0.327752441935748	0.563189406407697	1.42622020500362	1.50927605559965	1.82059005018223	2.37720669366255	2.02011193039742	1.96159808575434	1.94471972413189	2.27839269824171
1207	AVL9	5.3710070616549	5.39851367504039	5.88391063548446	5.5589314402966	5.22103685728375	5.44114613777667	5.71188020417128	5.61535983177271	6.02329073574958	6.20320005851272	5.50732999881642	5.56779832863225	6.00585294309141	6.03734385503221
1208	AVPI1	2.48033310037266	2.33048145669148	2.57914715260671	2.03250927340804	1.83014870335877	1.94844637716054	1.30287921791504	1.33762376726709	-0.0604553507338605	-0.536510920339953	-0.546093179852878	-0.88489149111553	0.391768531154401	0.53070448180089
1209	AVPR1A	-1.03084040956703	-0.807374593535516	-1.03439645257295	-1.64278381265137	-2.56935208057036	-4.75939605797285	1.17445473629682	1.37334391300418	0.571881613007703	0.749021165707005	-0.0659828876536313	-0.027915740988735	-0.171852859478841	-0.292532880115181
1210	AVPR2	-1.53890185802184	-1.76820897575138	-2.57377681592705	-2.18087802755307	-4.75939605797284	-2.85891241634792	-1.70962631068367	-1.49940177463264	0.961785852334424	1.6216211180728	-0.920006141609395	-0.604187203354672	-1.47883901640998	-1.03044235201861
1211	AXIN1	5.64629035502533	5.77287934338704	5.60482580634739	5.95970833170263	5.90584859369773	5.86637828720896	5.08103491739186	5.17122541691911	5.31927597779034	5.16820254685962	4.64814526979167	4.71277703686751	4.16483797262578	4.17043011680755
1212	AXIN2	4.50034208906973	4.43315345814357	4.59067428064962	8.55536928968812	8.71574765537107	8.57649790103794	5.14420647007452	5.09675348126091	4.30260413410979	4.25681438814116	3.2867862397607	3.38844208022523	4.86601190405701	4.94580907757477
1213	AXL	5.16054867795449	5.18213674495718	5.25287781275532	3.54286351153691	3.57226061706838	3.55746314385734	4.5747458333162	4.52085513978451	2.83722774473081	2.79528478716087	3.20308996054073	3.31034313409164	4.73705516971897	4.80201323087389
1214	AZI2	5.1210928058691	5.06812228022616	4.99081653587045	5.68058944544263	5.72972216450106	5.76048807482295	5.71292090511074	5.55358092135975	4.97385612919554	5.11124809798321	5.23486187472392	5.1246895771753	5.07424838881202	5.33238947951982
1215	AZIN1	8.93457312352295	8.78789684387553	9.07695100916282	8.6216595895877	8.61387504566437	8.63903203129024	7.97318220341823	7.9652486395686	7.71243853713565	7.81209890337141	7.73769585645721	7.65533661611946	6.49109114839284	6.57601458590611
1216	AZIN2	-1.41601874355886	-1.0017218072791	-1.75075752157597	0.236646791800919	0.313773207887665	0.147501917353681	0.730907499610747	-0.376131865226931	0.217187641813472	0.401118186317196	-0.154475818176022	0.65090722332366	1.87843964121775	1.78568668535148
1217	B2M	7.26593928498408	7.24106871925917	6.93770509214854	5.60766726452215	5.50599565027645	5.53102115986756	8.37368671548829	8.33915766031894	7.44234285851821	7.28243270588749	7.42101198178054	7.36236174079703	7.44921814654885	7.37552396309977
1218	B3GALNT1	3.25292450283169	3.44724192734349	3.67597477385998	3.59048096427158	3.35784861549585	3.42238569612366	3.88229318913891	3.9005647554459	4.4471113249537	4.33532064412876	4.76795775473427	4.72113027610972	3.23122994944923	3.16918847512408
1219	B3GALNT2	5.1138933760949	4.98703167021654	5.16572340466671	5.67686656429556	5.62507099249081	5.66001363794279	5.27659961004447	5.25616707970011	4.59276543272026	4.69093441521617	4.80094851918231	4.8410531493236	5.19470644098742	5.28451509016514
1220	B3GALT1	5.19382006185184	5.17162762061929	5.30162583038865	2.98868074513005	2.99520910425561	3.16332233366062	3.96756208222176	4.12792937807457	0.588381950998638	0.367436839080984	1.45169656192715	1.52086195013318	3.25739544673328	3.24244285499383
1221	B3GALT4	0.851956371147783	1.09621384720377	0.51179577854824	-1.53474853890694	-0.370398030352515	-0.666253319809155	1.24428007004362	0.830645883277495	2.39430175246283	2.1566555551399	1.55482750861626	1.77055913636937	1.8734453518554	2.02495565995617
1222	B3GALT5	5.18167182226637	4.96167550679557	5.31990407906885	0.954307008240895	1.17602090939594	1.10379254206487	1.49617361925812	1.37778791789801	1.88180617535938	2.25758972071258	0.620501842883906	1.08886502906106	2.6978175285926	2.81424893136601
1223	B3GALT6	4.20927778248369	4.22529593747455	3.98881668883486	4.04551035146311	4.14354477020522	4.24091375484584	5.06398538363475	5.10578913105022	5.74262040443775	5.55849666349604	5.6340071654469	5.69012653863936	5.52674369010317	5.51963438576801
1224	B3GAT1	4.82609975660966	4.81509444140909	4.74270765519802	3.82071688586911	3.78454884569681	3.89935261910114	4.2207275895824	4.30375325003836	2.11329366702795	2.05602709597566	1.91983487555952	2.17455087203564	0.436934499440343	0.492887279088089
1225	B3GAT2	2.53039063530159	2.74936207049244	2.64151439581067	0.563188572072717	0.369066875069725	0.361741948696459	-0.366242604387057	-0.720612581893005	1.5037566151606	1.69485774683779	0.197366725034415	0.626232798776008	0.984869480471558	0.82839127724468
1226	B3GAT3	4.26309396190951	4.29230384001222	4.08925230283535	4.69469579062682	4.68909345236385	4.63686500852599	4.90508167360715	5.01070345411224	5.51581586322499	5.3892288805562	4.90864999548441	5.02400111808609	4.36318346094136	4.28118757871727
1227	B3GLCT	3.75611800278775	3.81725482291768	3.72380285969295	4.33173377715444	4.29252425496334	4.40337219692588	4.71965884011342	4.51449115972568	4.55434534882554	4.58025821023655	4.68583022996672	4.72649209712387	4.12498378840388	4.07108856037669
1228	B3GNT2	7.41956530191456	7.35359527559894	7.38494199473212	6.55642421354385	6.32380405362182	6.44573124811717	6.26672616606089	6.34012208434056	6.7200892290435	6.70984470619342	6.28737961013567	6.19712961002561	5.16190408054135	5.11716832779109
1229	B3GNT4	-1.01601046104252	-0.0622732207269814	0.301765668532483	-0.311634932685544	0.305783694506802	0.336395490998212	0.112054857011391	-0.719095680751413	0.0428943004705649	0.487552812813518	0.237494864892854	-2.09795953378012	0.180923729812843	-0.719743932467199
1230	B3GNT5	3.66367465326236	3.49384469209809	3.94718605842365	4.39953193653749	4.21048506493792	4.5794718324631	4.00394709549468	3.94597095809906	1.85350697301303	2.09399197317603	2.27814616594209	1.97154168635962	2.10023309398148	2.3822669506217
1231	B3GNT7	5.97439917246001	5.90841907986319	5.74730618354201	6.63639661306891	6.82994974279959	6.76248617756404	3.5473070753279	3.41253463884265	1.77277323415066	1.58330199363264	1.86315949890281	2.0581160894354	0.638563607692518	0.492650773218445
1232	B3GNT8	-0.800530167841119	-0.631796559358622	-0.356435163749784	0.884001569942162	1.20679415884944	1.46293274705664	1.51715549579967	1.64437204657748	2.64819166244694	2.42084438905444	1.15377244083921	0.720701008764858	0.806619938254799	1.17490848877641
1233	B3GNT9	1.74185912854085	1.6852485154266	1.4282157258608	2.10478999081229	2.15233491329203	1.94658246166587	2.89586817294727	3.04522787053744	0.731497256614073	0.554941806788459	-0.300541843278319	-0.0441897435430135	1.92584259446589	1.98569303390002
1234	B3GNTL1	1.89724582437384	1.51453326014626	0.949695514509358	0.62374356454336	0.960802238612746	1.49378278255433	0.828533609571998	1.0455961393295	1.42042926413119	0.933991879008814	1.36304970613699	1.66018684669678	1.5134269196854	1.738249323621
1235	B4GALNT1	-0.324061277275248	-0.379851514081875	0.168720801753227	0.449062847162853	1.09061593733959	0.956032021055514	0.325241374437316	0.511125606463709	-0.419243228103257	0.441255255578174	-0.318901871317889	-0.704283018747293	-0.371569781067284	-0.42539742967402
1236	B4GALNT2	2.16472553253008	2.42660977161278	2.41238922840351	2.41939700746421	2.53204576268598	2.70847746790187	3.17576447524863	3.11487096164223	3.16872963326763	3.86416936337826	3.26293997112363	3.29853241400579	4.56195441907801	4.55351162958353
1237	B4GALNT3	3.57869549669975	3.60858543571343	3.74023437632646	3.58928039852071	3.80740769494178	3.45740030195507	2.77262795942499	2.67998066993848	3.16093127801477	3.66273334306994	2.1514377519986	2.38955120496257	1.07987754232614	0.0181396163080593
1238	B4GALNT4	5.38732040539975	5.3148226205091	5.10920106195147	4.32406089097872	4.18788977083583	4.26704185454823	5.23470288123189	5.37481543191793	4.19091162097281	4.13254632419046	3.42535092408819	3.91646187791863	3.24123699980088	3.0367233010807
1239	B4GALT1	4.44909492878698	4.32510336440158	4.43722972166483	6.10030371960452	6.3021493000952	6.15337514466176	6.57306480845684	6.55004879933923	7.94292197759961	7.91796580206922	7.38714094528993	7.41776175288303	6.57096186006736	6.59795654126753
1240	B4GALT2	5.73680651843846	5.99027865789758	5.61801690117792	6.14470453065874	6.01891795377779	6.10174219532014	5.86378672046681	5.95552228637848	4.93819430492356	4.79394882783076	5.54869740673281	5.5848537548172	4.8536466817958	5.00720747469884
1241	B4GALT3	4.57886416767726	4.67502675391715	4.68605682958293	5.27094975797683	5.34202874260848	5.2635873535876	5.3787029396004	5.46281805928101	5.77776940818115	5.63983880272324	5.40075315746144	5.40826062539458	5.44109969641989	5.45163814747602
1242	B4GALT4	6.32453862252933	6.29257282814678	6.38960439330343	5.24003034226378	5.17532402224315	5.34108482183676	5.4016429279504	5.37629546715328	4.03494231693116	4.09952821613645	4.0120786951544	3.83660750757797	3.77049816605256	3.74197972265963
1243	B4GALT5	6.3840143084623	6.3247858247959	6.4536339152085	6.83762652630814	6.86400542296336	6.80442293300191	7.35066295653687	7.25142572694446	7.18451043143602	7.3234794243636	6.91844164893524	6.92192507204273	5.92900323451111	5.90319597277449
1244	B4GALT6	6.00677719961767	5.76684684857495	5.92776934113627	4.32876275410042	4.37351933272963	4.47695802906124	5.56850931678728	5.48629767319091	5.13037755533708	5.20603401626779	5.52529661934825	5.41350612898293	5.57258649424768	5.57216619960482
1245	B4GALT7	3.50042647181598	3.5501164298169	3.25837834171312	3.63316496281734	3.45250965055305	3.39031798389385	4.37590885309463	4.26567645950031	4.46231030682245	4.27457241713417	4.17447340527466	4.21964521830519	4.41810896465372	4.50616192121096
1246	B4GAT1	4.7092908267446	4.63707232856128	4.53955948642109	3.93556906966468	3.87420776503414	3.97314336751785	4.34048121917968	4.4302749765107	4.9259932282146	4.68091527489832	4.67338265818571	4.58845010804473	5.32484201732284	5.39929458473803
1247	B9D1	3.60730469853278	3.50041554187603	3.3662263711474	3.34482355324656	3.2741138251821	3.40238033235183	1.96239007261149	2.04701009683097	0.264888762264953	-0.064352413508854	1.12523463536851	1.23367110525294	2.20490513205201	2.11617735026159
1248	B9D2	0.88645883907776	1.10854270152778	0.681953186875373	1.66339091133166	1.67226767722161	1.64587297724517	1.99212547570492	2.08129373386543	2.16434605924195	1.60689112883272	1.67268028805556	1.96593094250717	2.22572303451966	2.0416417153308
1249	BAALC	0.736358012034668	0.760785142243219	0.38729182859562	-0.0510249152962999	-0.792700272900618	0.10756152915032	3.82883156010025	3.58820958166684	5.28441111098428	5.109537898499	5.89311132672839	5.85105674203025	3.80530270001562	3.70420669488244
1250	BABAM1	5.99373329330616	5.94429657166484	5.74964066903131	6.16934302634954	6.19540840386181	6.09553434625008	6.13287921283052	6.14985053753683	6.18220876760275	6.03530039530234	6.13914102111169	6.20741450292755	6.06744723991502	6.03961011559398
1251	BACE1	4.25206796039665	4.04762082100132	3.8551733555393	5.16300514942099	5.35390537086758	5.03029357382982	5.72641645625569	5.69495716360607	5.72034619861555	5.79002552858259	5.97797997456318	5.95170172755214	6.37130171866909	6.24027327484896
1252	BACE2	2.78592451342964	2.87292088340201	2.5423963635433	4.1529158369997	4.09751506904962	3.97733036784878	2.96198071732623	3.2891538532206	5.51741587913163	5.35181110168903	4.00467187308834	3.6813216997466	4.45199129341555	4.67644172793503
1253	BACH1	5.71429642276764	5.93944170223482	6.03225185869605	6.11675085857257	6.10088242496565	5.99242050667935	6.05818881244487	6.23587298853541	5.50840738448206	6.08401366597836	5.36435123776685	5.50686345348442	6.38440139711327	6.27604158040983
1254	BACH2	2.09621030589858	1.77836303812905	2.74530335160978	3.2537687927856	3.29175915723147	3.32570725802801	1.22671132492066	1.58961399535121	3.18561147891298	3.10548163110676	2.24563997651807	1.95901106571198	1.7864638114805	2.21836627511979
1255	BAD	3.35021203714221	3.36909514034042	3.09083560696229	3.29170109829652	2.91282460447233	2.82165236985373	3.56506594470297	3.70572340348596	3.48912614130626	3.19222976589231	3.22651866121863	3.33621339901994	3.82927778840967	3.77646370220807
1256	BAG1	5.15310590872751	5.2682763525187	4.99478612637751	5.2373503439722	5.18391987198415	5.19118523236073	5.15643772198115	5.16619230406554	4.98161416637707	4.64830797905522	5.21935550154375	5.33552243243054	5.0147464519371	5.19492297465642
1257	BAG2	6.03578870982604	5.97576239820861	5.8629915160161	6.60879686770212	6.48436705752765	6.63038752329804	4.81679105160011	4.80453075547043	3.45433723544743	3.29561495830589	4.01518068181547	3.96503187114444	3.13966740450468	3.28836692209479
1258	BAG3	3.1764760768025	3.14494938568621	2.9233215859913	5.20829778598871	5.28384986145619	5.25843656619034	5.97431950658752	5.97852709739534	6.4010861651891	6.14155045112386	6.2953591898337	6.27045779683456	4.57441537025524	4.58899157042601
1259	BAG4	6.01607165821358	5.93039480667079	6.14487414436765	5.65994939071419	5.51155015204703	5.6483124591454	5.85096081109896	5.86301627059315	5.20525095746299	5.28982167987048	5.21918544766266	5.18436393780596	4.77117259420572	4.6739370917718
1260	BAG5	5.41884338783881	5.28821393087649	5.56156583371486	5.95998906753851	5.99288698608068	6.04420078348582	6.06168453699998	6.0589433190709	6.16754825142367	6.32026922210956	6.16086771469358	6.18362621115024	5.29127837718198	5.29416673140057
1261	BAG6	7.08927014483803	7.02459862191751	6.84209757115009	7.96617226457986	8.01297241502552	7.942194368604	8.2025688140666	8.2569886618235	8.43477493212915	8.14145651505405	8.57261734119576	8.56703550704068	7.94345180056892	7.95623805306798
1262	BAGE2	-2.39482991264324	-2.33820055737926	-1.33900760514355	-0.862147126313513	-0.584977370253317	-2.2984634781857	-0.823180543005534	-0.670910216534982	-1.19418744688162	-0.410198681880042	-0.712486852028516	-0.407791825570519	0.334750317517029	0.396046304107103
1263	BAHCC1	-1.38535666327065	-0.77084659590553	-2.13137894997834	4.57760064882347	4.71473206703533	4.42196224245761	5.45848574533114	5.32352673183693	5.24109496276975	5.67712593425957	5.85151656196926	6.06774340801153	5.68380230539691	5.88646722557848
1264	BAHD1	5.06044980369737	5.01067353054588	4.94938741783343	5.15129546722254	5.13052944652739	4.96101627392612	4.64308639335429	4.76142089870419	5.27428592471519	5.37875353332424	5.11366521037	5.09007152895805	5.16631353264502	5.27700660239947
1265	BAIAP2	2.87079794591974	2.57513009929175	2.81986798037984	4.17436851392663	4.23819835343059	4.42966520120878	4.06373626589527	3.99524070639452	4.95637245076348	4.83178717109913	5.287071034295	5.34821435848497	5.33004937965683	5.28755376063379
1266	BAIAP2L1	4.4766080117153	4.39053445752216	4.35431724290429	4.97582272974638	5.14967899939106	5.15256613832888	3.70254756860049	3.6228959703845	1.60917930998794	1.52603238203099	1.6019546370846	1.7074799341307	2.43515341013255	2.76749843061083
1267	BAIAP2L2	2.61605741867511	2.42956717751195	2.37635938940555	1.01130947950922	0.502945253024895	0.869541644923545	0.37964001237982	0.40359876044078	0.703535489978176	0.36852571500227	1.21457569026404	0.945276979040067	1.17590853982209	1.21853090269516
1268	BAIAP3	1.53669210188386	2.4475685958592	2.38532899831299	0.305097725503095	0.645001154944673	-0.19805087514552	2.80370360595632	3.02505877306852	4.88307258042224	4.89680814811174	3.62699121849744	3.68048458867993	4.83300704509166	4.75791836711157
1269	BAK1	5.83153260580274	5.92655301397143	5.74730142573758	5.9067379918243	5.86824266369695	5.89198512651204	5.4667969158825	5.53616278373108	5.79654796030016	5.64118547608954	5.86433156492055	5.92803701815632	4.80125995468761	4.78489783784808
1270	BAMBI	4.13636206940866	4.15946476651694	3.95236960674789	8.00638200832396	8.10059544136586	8.07944749077382	8.61467794853901	8.63712097206052	4.81500936549365	4.5811780670156	6.55658612149941	6.52212451928426	7.45108917853066	7.4431515548261
1271	BANF1	7.04108479380951	7.32363473237775	6.88278442786281	6.89471271447848	7.03480044083751	7.03854569706585	6.54383511946439	6.59018239072738	6.58326145280488	6.01792410854057	6.59794971064597	6.67388488289196	5.63485452599831	5.72064548624886
1272	BANK1	0.00450347782528707	0.539978433539143	0.394116787171918	0.224679438750686	0.378932150824131	0.875044117091016	0.325158147841627	0.204077942096315	-0.163810906156502	0.34715801031245	-0.844433228888296	0.0206397756981384	-0.64051379479078	-0.864525029811964
1273	BANP	3.66010754881175	3.58221762139044	3.38831595265328	3.96941621760629	3.96563808152366	4.02136399497276	3.47919690788589	3.41016094205179	3.81671848918625	3.74493206410881	4.3552619976993	4.29330271582244	4.14285110520153	4.2224588409943
1274	BAP1	6.27684661185702	6.30953691636765	6.15841233055743	6.19940968176213	6.1559264167993	6.02995760902099	6.754859319984	6.79445918971838	6.87445254012294	6.94869870203946	6.85679470237152	6.86120684767984	6.74451671421783	6.74538199726934
1275	BARD1	5.14177192926751	5.42019377324787	5.38183405908262	5.36591264634303	5.39634835752486	5.3230875116597	4.53274472935163	4.44725978616894	4.32832971799218	4.46678001753577	4.9253545157884	4.64183661396283	3.91476224023243	3.29647513250146
1276	BARHL1	-4.17625664875747	-4.75939605797284	-4.75939605797284	-3.21981119891915	-3.21437471196853	-4.75939605797285	0.878485620378495	0.771668705509514	-0.58903081746075	-2.08144287613491	-3.52451521716783	-4.15757621611184	-4.24264849029195	-4.75939605797284
1277	BARX1	0.259733669637533	0.677816004782185	0.723323272563427	0.445163161256829	0.344363316368562	0.538271533813777	0.874316601899151	0.749570991026403	-2.8839588094156	-4.02407953401102	-4.75939605797284	-4.75939605797284	-4.1969307794156	-4.75939605797284
1278	BASP1	6.9895015401193	7.05376912883695	6.93302657918676	7.26775387276638	7.26038665234217	7.23167653544762	6.80713429807452	6.8249517410013	7.36417896006107	7.12402060079215	6.65530703978996	6.6759659970756	6.92503802844067	6.95946364227642
1279	BATF2	0.40333533408221	0.342670139476217	0.399246684227847	-0.999309484549184	-2.27492902734435	-1.18161279059846	-3.66921554476428	-4.75939605797284	-3.69569868411336	-2.77643880399929	-2.64477672906094	-3.69598752044609	-1.87071294836597	-1.63191072994916
1280	BATF3	1.03130110241032	1.41871949780537	0.929401657876778	-1.96975396688776	-1.20466896196218	-1.322200915565	-1.37596812771334	-0.860314863991198	0.706924854431971	-0.135721017421787	-0.684145200417391	-0.283837749243704	-3.95878354079302	-2.77915736408511
1281	BAX	6.41918538113926	6.65064489158751	6.33518127387592	6.42343458969153	6.5824557996566	6.5276807291207	6.72404748862068	6.65590374266014	6.82381677934921	6.4429865548394	6.59091060693701	6.71143557577513	6.91110009903326	6.90107805075222
1282	BAZ1A	6.02405873495984	6.08263815848264	6.33324510243683	7.18286530955554	7.25684265344312	7.37497770541605	6.69077859214148	6.81985469330211	6.62381438269781	6.45101314756074	6.50575731933596	6.47648037133155	6.11236439203682	6.22315904079954
1283	BAZ1B	6.97254712394285	6.75325405896561	7.11809890929298	7.67789919233518	7.76566397383829	7.62246419439174	7.64673369954564	7.61189412537004	7.33305364958732	7.68147977047345	8.00895678392383	7.92206470390812	7.12207199077588	7.14954444013352
1284	BAZ2A	6.37155801067279	6.32577763410645	6.76797474999375	7.05171050437376	7.23388164915689	6.94343839025817	8.06215532762278	8.14428689671293	7.90544481467578	8.5126884291746	8.26127608563116	8.24010476891042	8.31893876935312	8.43722037193118
1285	BAZ2B	5.43031493569239	5.39379027240628	5.70895516280326	4.61795365241064	4.81577218320108	4.68712281042851	5.94770837809295	5.84841100792033	6.86860243014861	7.29910731870056	6.55053990739206	6.60149940121318	7.35889576057635	7.38287946154246
1286	BBC3	3.86865576421522	4.11942299424884	3.71023134908557	3.26352276279932	3.4276864372748	3.25649992007914	2.59092780096663	2.74633678477241	4.38540070500226	4.18325082307648	3.78519057400072	3.98952377282713	3.37092723724105	3.29479481871749
1287	BBIP1	4.88419024805925	5.01756073823377	4.79664209464373	4.29851688027323	4.23958673812508	4.43585916856874	4.17989554854284	4.14674644016551	4.04026273580369	4.30559899685788	4.24900464194092	4.19144393509498	4.1322416565425	4.04905283136291
1288	BBOF1	0.28351221871399	0.634916636896334	0.0496372237563967	0.641276753348736	0.937656133130673	0.711202765708145	-0.0038776976907032	0.192860022632518	0.831672435584255	1.08305859576452	0.157092707712325	-0.195311104443991	1.98520045267108	1.94655724861464
1289	BBS1	3.69033122485559	3.62386985291413	3.41382336728601	4.19475551557799	4.17135211966519	4.28213818826954	4.73175975893923	4.6488645770756	4.55741314825842	4.6645033342219	4.25091650967108	4.27558911771105	5.48720947130828	5.60706096952997
1290	BBS10	1.23023720012889	1.48931995445938	1.36076188642235	1.16834882966684	1.35819685332689	-4.74950173677084	1.33585428826983	1.09513183157358	1.14924516841463	-4.74284738467014	1.65996409809086	2.8527051404773	2.01011369486215	2.60041624893934
1291	BBS12	3.07766330684292	2.8729386487888	2.96651813361413	2.36733503017554	2.61939275132627	2.63743988755967	2.77489005982465	2.60360220906009	2.38954441702075	2.63210480698922	2.06841872513124	2.2447781577422	2.9623524443663	2.89554872877573
1292	BBS2	3.38232989516025	3.63744952842575	3.48873719884243	3.3193189490839	3.66761119164385	3.69084201577383	4.06592539310202	3.99801414265927	4.39053230971597	4.76181756266864	4.23963039160791	4.12868390320261	5.23430582780263	5.35896789819243
1293	BBS4	5.84410692408024	5.94714649806356	5.80971328878349	4.51288234449635	4.53466424728158	4.4731318620788	3.92527868189575	3.93744125734792	4.1386635309641	4.04188415270312	3.30489068554247	2.90534312567941	4.14476369200622	4.39817702800291
1294	BBS5	-0.688482601358119	-0.767017259686031	-1.15832362661899	0.870365999863149	0.943989417790982	0.928494790267818	1.34699507142781	1.21409405109	0.88557527277826	1.04031786514429	1.30666440533155	1.40094005724191	2.65370497218056	2.73676705704484
1295	BBS7	5.32813287589265	5.46463541437307	5.26743950427377	5.08567812339173	4.66980419672999	4.69832691993961	4.49463386765347	4.53485676197709	4.83215541661732	4.79102600980113	5.26027296443391	4.91597073207781	4.94151500165903	4.87774198660227
1296	BBS9	5.44526446054652	5.35401192682714	5.46300092512441	5.72941358982842	5.49354264931209	5.74779635608044	4.30846138630263	4.28579735136901	3.47103975687279	3.55700015693774	3.48714640863384	3.4995138256348	4.07630822184674	4.05270815139819
1297	BBX	5.77144408468396	5.6736943886084	6.2281784675988	6.13980730335345	6.08043220357004	6.15006178736627	5.85946345002867	6.12634683115231	5.31921552662836	5.71309743872435	5.77300509009911	5.87253926656357	6.38251381316368	6.38985452014509
1298	BCAM	5.52961709793949	5.43807239860115	5.29172003182424	3.47508073568656	3.52380691746257	3.45588136072493	2.50860167088631	2.64375843539105	2.2961298785559	2.14029732510992	3.03694123213672	3.30014478090968	6.0689700266376	6.18804785182803
1299	BCAN	1.54159117349233	1.04469096319163	1.25401684782204	-1.07346385696868	-0.00208294479028573	-0.921649113916844	-0.151409230531191	0.0472858708414807	3.63168181821814	4.01810879465512	1.96041818167917	1.69795635588387	-1.08818036260395	-2.38767653677944
1300	BCAP29	4.17234645867246	4.30956635956308	4.04923380236848	4.65199413494065	4.52370100263378	4.55115052575808	4.75317555663008	4.87360246688303	6.29019068400974	6.40561663070745	5.82582402336928	5.89401216483481	4.97908102993021	5.13010510915874
1301	BCAP31	4.84931305701096	4.68864130193119	4.16796893181098	5.20511395466561	5.30064482307568	5.45789053868212	5.14210787554378	5.21719778369451	6.52685918213441	5.83124324622411	5.23099604669229	5.46967345061786	3.950491444068	4.23385507784261
1302	BCAR1	4.9516684365691	5.09669362838507	4.99915538732812	4.8363814360298	4.65623653366895	4.68787329844956	6.68073357963319	6.81504453776223	6.30961787762574	6.41475621236968	6.32251395777462	6.39016045312478	6.50096766359027	6.68048311528768
1303	BCAR3	2.90682765586648	2.8834188511513	2.68654841147594	5.05018014996786	5.08593400452663	4.96307476440834	6.03156813148382	6.05149659213125	5.8674677203245	5.84354339340638	5.59188571945486	5.62128737073808	6.68981181870008	6.60991396067183
1304	BCAS1	-0.0118407401854441	-0.400108094549681	-0.342760414393481	-0.881608241946138	0.317120331375968	0.0638757708881298	-1.48491396984734	-2.24372393833546	-2.11199110687539	-2.4052876500574	-2.49518562214339	-1.99986676434447	-0.10901223646201	0.130680528940649
1305	BCAS2	6.44074247995051	6.43559557224426	6.47525398330077	6.45114199751634	6.40547394962696	6.51594741103725	6.21751443902922	6.21958931461645	5.78148181590532	5.57256548189909	5.88178946092621	5.76160931204713	5.17617163185211	5.13228303731737
1306	BCAS3	2.94415838418829	3.01938842009974	3.20700625283596	2.9958234017471	3.29866592636418	3.47373619772296	3.69413468999726	3.46363756001932	4.66246299858736	4.86590790429552	3.71201626234805	3.50292519162432	4.24526664039953	4.31348994215835
1307	BCAS4	4.24418039855551	4.22550496755572	4.16294421713037	1.6452761226942	1.90210766321263	2.02726565201499	2.74243420842456	2.66554742352211	3.84179663284889	3.68711921483948	2.58044163034325	2.59620537389397	2.63580607497882	2.69705738120489
1308	BCAT1	9.27172596729201	9.14655790173991	9.59654533582732	9.23425171206946	9.23047644913798	9.28589673016637	8.00811647005761	8.05643067420825	8.79058142426564	9.2817744379074	8.74485257447823	8.77449904816994	7.52967614229621	7.42473661272461
1309	BCAT2	4.1603511951206	4.27568854731177	3.8965435756084	2.60385742630001	2.62924235632145	2.69316360292497	3.1262798319	3.13595987623419	3.95239378897124	3.63986427537326	3.84827844980213	3.91651560264263	4.32516819463539	4.32669224790632
1310	BCCIP	8.20285892523144	8.24506472951472	8.13524179965771	7.5849768369482	7.49813895652092	7.61243443271107	6.66142248722996	6.56246464047328	5.75844714132882	5.5706864683358	6.42079590179223	6.42353133148459	6.01666081021123	6.04494848842348
1311	BCDIN3D	2.17965174290786	2.36610588385529	2.14116991510913	2.42027436723009	2.38055939046072	2.57778599130855	2.33249374652337	2.29430393295215	2.81680183539522	2.45420620368651	2.29932870716753	1.97862517131995	2.73362764926487	2.99913250133703
1312	BCHE	3.17154341778566	3.24279627375953	2.95769891846087	1.38243514601461	0.928971240801719	1.02753090265612	0.586316753520954	0.512510468978137	1.73687129480017	0.741444896549996	2.20965277769074	2.01651078301671	2.89564633333098	3.11485113539446
1313	BCKDHA	4.39856381169118	4.49144002307878	4.19442370705094	3.91555069478662	4.05775851433598	3.91602456877714	4.26211789055693	4.43964678985474	4.46014227715934	4.29935809943414	3.9150415143695	3.97868284191106	4.19619258905984	4.17014277965432
1314	BCKDHB	4.95913744963408	4.89730799897465	5.02135104516582	3.90850700519464	3.83707667888713	3.88422912776839	3.6763662475211	3.79874349791839	3.56196656097895	3.36300886089309	3.32883894495842	3.28749604970544	4.25177068989721	4.17796779091926
1315	BCKDK	5.10923212351361	5.02875549475065	4.8315548784109	4.5233313376783	4.56470166886724	4.54251914671105	5.53871363264849	5.54325521648857	6.32645275776836	6.00062777769205	5.8691671945248	5.81449791121542	5.77135708443017	5.76666595230804
1316	BCL10	2.08206587041711	1.57169534019876	1.82121667602702	1.57271208207527	1.89427136337655	2.02779254072114	2.46997457706917	2.69390487278222	3.04811849572502	3.06044888118456	2.71472350311449	2.85474974896403	1.67926687431065	1.04636045728023
1317	BCL11A	3.59263571597024	3.55033585593933	3.22817042615495	2.68494317905142	2.56229347736172	1.85426276767037	0.365685388060036	-1.21465244543427	1.66637292782205	1.68162692873054	-1.43352040705593	-3.80456165279726	-0.340853342615658	0.119909112206081
1318	BCL11B	1.79793481156712	1.70811198783528	1.90884501360212	2.27218791842534	2.33669972520213	2.04229790946407	0.397077224115296	0.403561850294272	-0.374087493279894	-0.784512435337595	-1.57156790245471	-1.67842717116861	-1.0968154934439	-1.35496904276316
1319	BCL2	1.94503451795262	1.63574408054632	1.94666216425563	1.59664420508458	1.5047102081788	1.79602540090751	3.49670909773016	3.51403609912474	5.19010363362591	5.91876483698985	4.84711390061041	4.67487254807602	2.70894064547815	2.97155991424047
1320	BCL2L1	5.96912745660558	5.94557576003628	5.88305819105263	5.3285971805183	5.35558271237906	5.22160048314398	6.23030071236377	6.2606000401434	7.07641919892697	7.08383435570482	6.72090587217067	6.69978791282914	5.836643121378	5.89125171319994
1321	BCL2L11	3.30742512800959	3.52967430641213	3.89644951112967	4.63641553381797	4.66793198627787	4.83502034532113	4.04888733744028	4.12371010443694	3.96228802061945	4.14036531535509	4.21959287039104	4.06220154453181	5.91864326686109	5.65733885774851
1322	BCL2L12	5.75394035594847	5.89554241669182	5.5105490986285	5.75592250021056	5.86548764045664	5.74612381605908	5.14571773591228	5.0764201875955	4.80361595639382	4.57313900477179	5.06873802258528	4.98360998205462	4.20393910933746	4.20628875972558
1323	BCL2L13	5.29591331978681	5.30110762723048	5.2215733475959	5.47866995496836	5.55150961242369	5.52171548036635	5.71519802318168	5.68902909396649	5.66753227290404	5.65646945209589	5.25013487405533	5.28491631369278	5.32167672508734	5.21674907090041
1324	BCL2L14	1.53935534217592	1.71363522861752	1.71604972455582	-1.02653500659671	-0.235464542272434	-0.663512228359328	-0.079532773099389	-1.21870165914402	-1.1809681801902	-2.85202373230097	-1.75038506014415	-2.29722304143784	-1.29004424365418	-0.846636604149478
1325	BCL2L2	4.01480100185842	3.96063383433509	4.10327400440249	4.46954468682483	4.53211670208768	4.57292329633256	4.51892863413173	4.58957028682764	5.05293593313131	5.1489008926741	5.22056516167274	5.20811313628302	5.40002343437062	5.42895412527033
1326	BCL2L2-PABPN1	2.04514070938704	2.00876715778037	2.01175056569905	2.11435952650377	2.69745892527082	2.31549673076641	2.80271772877717	2.58640392895034	3.0391690343712	3.22066429160116	3.08746675658517	2.6891938322132	4.14915426530683	3.64894232140297
1327	BCL3	-0.322240004540292	0.19498295586587	0.145878989416882	0.60875223788855	0.550590811687267	0.136092985781741	0.765380359542245	0.290134186911255	0.290780372305331	-0.0939092971059413	2.0136924501458	2.1587394369178	1.47109907419862	1.78358593618928
1328	BCL6	1.73706315476656	1.93993952447763	1.72757078012617	2.35136072631141	2.70158737261974	2.41063597509071	2.48903943321472	2.65721194792106	2.52697689608438	2.75188656446827	3.67064932530982	3.58691862800706	3.80200820084274	3.67370207065534
1329	BCL6B	2.32070046954033	2.25061137620416	2.50631309752562	1.14315386102075	1.17125216736965	1.09167651534519	5.95305046696023	6.19433470666958	8.45536078828168	8.47727519799892	8.20001266699852	8.28116750554937	8.01022623518965	8.0543960488119
1330	BCL7A	2.9243802124566	2.9109299486305	3.27196222112484	4.52858392579031	4.80437286691329	4.65890312623971	4.55070586425664	4.64079868032144	5.09173321489462	5.27210293057314	4.61479117510081	4.64132220969896	4.86748717740554	4.70005861821406
1331	BCL7B	4.79256733209318	4.88008105568806	4.60967439029982	5.0578078764185	5.08119391146021	5.11982018158668	5.03570775779222	5.06067803633104	5.49947881704401	5.19488659513152	5.28840853050009	5.45602333108369	5.09147442039117	5.17377281793758
1332	BCL7C	4.89796813456727	5.05917234541788	4.67661360933352	4.98546194613708	4.93094728220721	4.89165084294721	5.43014289058275	5.44293459079816	5.96144776563104	5.58676153321633	5.52676573096551	5.64864652998317	5.28811823206094	5.27335593733801
1333	BCL9	5.01905392973448	4.84787753626843	5.13329115784435	6.61273940651851	6.66318941907645	6.41922461243916	6.19103455052966	6.12692366640931	3.63232059524343	3.97034488099568	4.9968477096092	5.02355722423313	6.07350174632274	6.23711769194027
1334	BCL9L	5.30473670207451	5.2126072198222	5.65156145076257	6.10175921788167	6.31345956013825	6.07718033444234	6.04711013287422	6.54088709007339	5.72795706694774	6.33161449810408	6.09733321824986	6.12421372407753	6.42294810162247	6.85632950898587
1335	BCLAF1	9.07247447758231	9.13473520395694	9.38300206980924	8.99975041560223	8.9563999973816	9.00681637094548	8.34079160339637	8.3734514166946	7.85606932213345	8.03393585903447	8.15994204551899	8.1165190469234	7.68491932902697	7.84538706598187
1336	BCO2	-1.38334428894798	-2.42528091231496	-0.151465631018727	0.0146564754011827	-2.14481577945601	-2.0808358708756	-0.121933122104577	-1.54885303324763	-0.201361737006106	0.153634464136855	-0.147466230825129	-0.465476178952644	0.494612528815953	0.468844812107651
1337	BCOR	5.58123595069067	5.68164581202472	5.45402925880205	5.83690867412941	5.94534980983344	6.07095775253226	6.76916506537948	6.70897196194556	6.45800708010921	6.21630257500771	6.96275631945695	6.92485823778588	5.52649249325816	5.59551317117319
1338	BCORL1	1.45399753414526	1.4037326238554	1.74302530392877	2.32058878714173	2.45360252683538	2.2584222187882	4.29568472811092	4.27263496683459	5.10034245989463	5.30242278887053	5.92083715946156	5.823378074179	5.32831214438765	5.38783944332427
1339	BCR	6.34296551101886	6.77870155487245	6.4343245351868	7.04420035916651	7.00064229849408	6.88287105246618	7.44614989075976	7.42808415668164	7.34701925576624	7.27304165699337	7.17706913733343	7.26439194023726	6.79448711754641	6.99018931552701
1340	BCRP2	0.471982475221269	0.494549603632307	-0.052585403748466	-0.122854447399765	0.363586757066086	0.130269311860599	-0.257117457249792	-0.306616977465145	0.722688895334551	0.456858844244438	0.687080400050524	0.681266174088684	0.25110678888816	0.0779745635325728
1341	BCS1L	3.17060920418452	3.33761229967474	2.99694266106254	4.24539659009567	4.15612772121557	4.0022957647943	3.79775951258251	3.78266649740075	4.30647190819203	4.1210180016785	4.09248067237104	4.2576273523371	4.2354639566541	4.05093844148644
1342	BDH1	3.92003371204118	3.86312565314866	3.7525149349929	1.54708880804627	1.57901501366914	1.37988589094518	0.605646683812383	1.07713927505832	-1.1395284342366	-1.64268875883373	-0.323563565567738	0.00957433335435136	1.71809611769078	0.928046391076764
1343	BDH2	6.33089983503765	6.41818286274999	6.15570134146643	5.2672477344405	5.07553354078817	5.13691867919019	4.23567766878593	4.2825771755418	3.82459252058158	3.59235853569377	3.73701508742667	3.84580805361475	5.743563009116	5.7435759069797
1344	BDKRB2	-2.59797375461417	-2.3896732872436	-2.49216607153248	1.00184395324669	0.64585064314521	0.676048157573134	-0.298044282895068	-0.168494461648929	-2.65933713041801	-1.61458305177796	0.477095347792357	0.435870480435034	-2.12967335479321	-1.80731495193327
1345	BDNF	4.15104680876985	4.2651674561431	3.95852517354935	2.72389546256138	2.64840788298207	2.72088070591932	2.575129190123	2.52984027712373	-1.34607040486981	-0.914986186154842	-2.14551917705988	-1.59441795772612	0.184982840303456	0.116336946744661
1346	BDP1	6.81776906794134	6.77097717110669	6.99879781816207	6.96608766989002	6.78812046946824	7.02716315134403	6.63205814144733	6.61302136530423	6.4729758094836	6.72317880838946	6.64289547324825	6.5471153879798	6.45600313992961	6.34089653043612
1347	BECN1	5.78707186317658	5.76641520541645	5.791440334567	5.7012406723718	5.76830186241019	5.75066829818752	6.00288303608876	5.96003073116109	6.32165485990643	6.19646067496838	5.93051567739229	6.03971848195112	5.94144669295129	6.08588332681579
1348	BEGAIN	1.61830733130231	1.53451930966526	1.26645534821184	0.454193452268798	-1.28422385424927	0.415818495958962	1.6786995246881	1.7272624667226	1.68428426097186	2.3149321377507	0.978469793620102	0.71722323668277	-1.77358117294877	-1.73785432678203
1349	BEND3	5.11149741499176	5.09360415228276	5.26735676993062	5.2023524372469	5.27133081138826	5.22740773557348	4.52300399206199	4.53457907483151	4.04947105087452	4.13178866415455	3.91527109317347	3.86141946665552	3.08556375515349	3.16595100402574
1350	BEND3P1	-0.836807102664257	-1.04349947999498	-0.662033615719734	-1.21656504363541	-0.978717128908025	-1.38128755528898	-0.117536710396478	-0.203435843116353	0.377487803718782	0.516770343350339	0.62742427157678	0.0645428114431073	-0.0385518414685718	-0.0805333737123887
1351	BEND3P3	0.139379123700808	0.0610400507648642	0.366064256719903	0.150091422324048	0.266609932887975	-0.363579067410038	0.752286875068389	1.21877060452571	1.06332305166348	1.40913549132882	1.76915536893768	1.89206309422874	1.49290322726569	1.18628119566533
1352	BEND4	5.86183206385142	5.68492774902578	6.17815689464993	6.84263073729688	6.80510113830841	6.88367568062288	1.70550529998804	1.979072899708	2.57383970774475	2.9392538169222	2.25266118077904	2.14218100269109	1.89448572028505	1.96665398330582
1353	BEND5	2.02292142615698	1.73953905024397	1.98681178587241	0.405126981889902	0.596428592585329	1.28281370493395	1.18390308587637	1.49110001218245	1.3486316166907	1.32080349468127	1.62132384464158	1.72012584963323	2.87559557463881	2.65976170711557
1354	BEND6	2.41024485439781	2.1862192454758	2.05120272192602	3.71532852038885	3.56125208503838	3.67658749932676	2.72401342266917	2.57538217819508	1.68653855059919	1.42078274699412	1.94060579690811	1.54560974283672	1.58493995142389	1.57145317538464
1355	BEND7	1.39635874470882	1.81485729698513	1.6926837808505	2.60101688027445	2.72976890518801	2.45389506959796	3.10929504196089	2.72410502246499	4.30015622211956	4.35800968128691	4.19044809937478	3.94099390584436	5.69635284560384	5.75566583202264
1356	BEST1	-0.388932224022856	-0.980704483762779	-0.724238663577714	-0.549698622491563	0.132067958536618	0.00586644431198955	0.0267559026903985	0.112884804667841	-0.19440449861567	-0.207630548219461	0.243256127709011	0.240880866399636	2.21687980033218	1.9058804938235
1357	BEST2	-0.187536887555537	0.108037548909395	0.146793192659006	-0.803648094693555	-0.644946499780553	0.0738434307771652	-0.124068863591705	0.187291509141895	0.327613206337683	0.0149290694010043	0.230311251618823	-0.40147430469336	-0.471090335106877	-0.798557746199689
1358	BEST3	-0.336374803114833	-0.667880490451447	-0.0397550066321132	0.269374134293646	0.794397736785679	0.336951272917801	-1.02484560620258	-0.857936554117772	-0.696125537276311	-0.341593331011339	-1.12274488738135	-0.524449987077928	0.754903640498982	0.739619021407449
1359	BEST4	1.06438544547731	1.73600107294806	1.13208322830153	-1.21670155699838	-0.575418191004175	-1.77896516573043	-0.149514580946575	0.188832362873981	0.447783422014911	0.470812647911452	0.591811610743454	0.460070899951143	0.410194902938808	0.597706638530404
1360	BET1	5.87156403473796	5.90888195671765	5.84895934358116	5.11670195332838	4.86124339235689	5.13877505111573	4.69052030674729	4.68361279477912	4.80341904363105	4.86061685380763	5.22097116741387	5.1085824205758	4.90863092122665	4.86570883825573
1361	BET1L	4.88905783199589	5.00579768323282	4.81927511680201	5.66083505505467	5.59101861401343	5.52308999647911	5.94104516642142	5.98967480302566	5.79663731346968	5.71427721762177	5.54152622710853	5.48862098064811	5.35698728457746	5.46103942561555
1362	BEX1	6.32162462049226	6.44578108333276	6.23304642814878	5.05678473505881	4.96626530771882	5.06906370801538	6.24413942040451	6.18566762590225	4.05032389928162	3.78735362094984	4.2147544897323	4.36903416365746	7.13029333036855	7.28478682336093
1363	BEX2	5.8120458458918	5.94107332216532	5.72780877423701	3.92116292883488	3.74972476977796	3.95674452943151	3.31018983224283	3.34854183729529	3.30349121281888	3.04193123603004	1.31258558547937	1.56559189995572	1.77175210705068	1.91098084637632
1364	BEX3	7.74364236477768	7.74951131203527	7.5515083971988	6.92632068494735	6.92408768734755	6.92292659480103	7.19483728822546	7.06277153729608	7.10907489457023	6.75978151338035	6.73356270778145	6.75434390383603	7.00852127176819	7.14379260911648
1365	BEX4	6.12510367894519	6.06929535403093	6.06182275593664	5.84224373279802	5.84684708622661	5.88598191303217	6.75505796900213	6.75325431821351	7.15987546237752	6.91961334093284	6.68032057285052	6.68642127816948	6.22656951699259	6.31764624445628
1366	BEX5	3.66819508890799	3.76058460702787	3.47867029580292	2.31484479876598	2.1181711300601	2.12748063011349	2.12789294287773	2.08581822666438	1.35465819418472	1.10801532784674	1.11455359284408	0.842637177659344	0.425079213167306	0.811626738195305
1367	BFAR	6.88094402744749	6.85292684714666	6.95439906104735	6.41426300394753	6.38724603557471	6.37944520891098	6.47880268920672	6.47391312984859	6.69702203779489	6.71505442975596	6.49911124294711	6.33929096371101	6.51443660898929	6.54925720523862
1368	BFSP1	0.911193205817831	1.1377570713125	0.939882277507739	0.926456269755336	-0.169590959727681	0.113867815958881	0.251261043923201	0.826483917706424	0.840189384135752	0.857251033518644	1.98287341563274	2.01428656594918	2.59364549043775	2.72046872532712
1369	BGN	1.14323404285597	0.870900939958106	0.8959619488118	1.09707825384627	1.10489834653502	1.41664679604889	2.88290927819331	2.98795728532942	7.66247592050162	7.38213146151623	5.6532830191189	5.60568355871715	8.06748623394114	8.1626434774028
1370	BHLHB9	4.59728431113349	4.52184428579372	4.84069306081489	3.66037744707877	3.68792732184824	3.49604612329807	3.19933090037795	3.19954736668626	2.93646548738445	3.35310346920924	3.3497206561026	3.46244053616688	3.9630514930957	3.84569166338432
1371	BHLHE22	-4.75939605797285	-4.07463145864202	-4.75939605797284	3.66949156591006	3.5028011060022	3.75281709198708	-1.56150445458973	-1.11549772560611	-4.75939605797284	-4.75939605797285	-4.75939605797284	-4.75939605797284	-4.23562064460383	-3.84871112534555
1372	BHLHE40	0.690565570521532	0.64873965286048	0.394513355616117	7.28423300480054	7.39034391821141	7.35821650886495	5.92950346648763	5.82148424593394	5.01666294699879	4.89779208407422	5.28043920969663	5.26644431484543	3.01374667897695	3.07721896535944
1373	BHLHE41	0.826494952592976	1.36347578726002	1.33712071187202	-4.37282659475118	-3.12309271312749	-2.44546547825802	2.10950498521317	2.40893488835866	-2.45231996668231	0.455352815232107	-0.438432057411948	-0.36030969356282	-0.922460650816225	-1.59198569990651
1374	BHMT	0.0953343872436008	0.295738311501407	0.276948348348491	-1.80631053879155	-2.78187509392489	-3.6586710406891	-1.62028834851615	-2.18118737800732	-4.75939605797284	-2.63143745143083	-3.11738783093854	-2.53419930442173	-1.90976744937767	-1.77768842688946
1375	BICC1	0.549569911444553	0.781140847723763	0.656207514715428	0.648562383519634	0.646984980971868	0.695759991627377	0.798840405026399	0.568729030226077	0.905307633835716	-0.0793781971692013	0.660696108655029	0.669901059128851	0.379608543392348	0.370005067588904
1376	BICD1	5.16972170266418	5.17125414725967	5.20224135982999	4.79740004361092	4.68746173279723	4.61641928311439	6.45273115033326	6.4046793378586	5.90086390035876	5.79292122096803	5.2040476291932	5.29644108152204	5.76829816375574	5.73997391775129
1377	BICD2	5.02722371739578	5.06770384208317	5.06363722508121	5.39134729656164	5.43984340046338	5.37657952195558	5.95450195865161	6.0086278777548	6.51108144872219	6.58957216713443	6.95555869281201	6.86215031196836	5.90640717770338	5.95985229660399
1378	BICDL1	4.2090487046513	4.21647035576868	4.2383717179751	3.48408779086889	3.80569190547782	3.52448522740651	1.78796847530058	1.51571963287375	1.88737757808478	2.06360860253955	0.0932323573265898	-1.06111307628311	0.00562246110389901	-0.172435372799941
1379	BICDL2	2.9099340792621	2.98430434733292	2.93734329618209	0.922526132416309	0.74625794862439	0.397424964416394	-3.84347791625649	-3.44294934076046	-3.86404690554171	-3.761791093694	-3.6685813918341	-2.92957555329859	-3.16238929952796	-3.45175947571912
1380	BID	5.53152818530412	5.73110415424724	5.37087294809191	4.49825991352077	4.55141385737179	4.31000429962728	3.68104676586804	3.72911528643522	3.90334558516335	3.75025037507222	4.56060165561262	4.94496364035004	3.21898994778551	3.35357010731335
1381	BIK	0.254911845353862	-0.367795366530737	0.459307487028859	-0.851538754063664	-1.37804949268506	-0.447813875506437	-1.84885169745303	-1.96164603619705	-1.99852370277834	-2.36158292369374	-2.98714353083477	-2.11350964860549	-1.68444592222976	-0.62194855170778
1382	BIN1	4.45045300416004	4.77320010508333	4.55742298403629	4.52660995268174	4.58334377391546	4.56262313305509	6.4789440129669	6.62912227997341	5.85449110966017	5.8350125460343	7.39960282921407	7.45449038036953	7.8494280839989	7.96881379338156
1383	BIN3	3.61228168265489	3.67694269098383	3.56197430856974	3.92426594521019	3.98718012896868	4.0640301161129	4.07360831399135	3.98352643302362	3.74877772954188	3.58916154600594	3.80684336178582	4.22126064661103	3.70063236724072	3.92416589694277
1384	BIRC2	6.47750329881202	6.54922739514658	6.46893461059462	6.32159955921121	6.13877911546417	6.30198710289489	7.01624373041399	6.97764938678226	6.89010470920736	6.90892907418074	6.75104539566123	6.59224360908254	6.40086554286201	6.39586312401339
1385	BIRC5	6.71780712754644	6.7113983507785	6.58463269354358	6.56286396112185	6.7204120316385	6.67697900687438	6.66858904740439	6.57625425572494	7.17485250573049	7.0158419355814	7.69287862986642	7.69598643857153	4.26658043983677	4.17273125328749
1386	BIRC6	6.55347284757271	6.38594835421831	6.79557439552933	6.99218438421027	6.84446296316898	6.84839559848563	7.19337374276424	7.34410828687485	7.76223594958256	7.61133573901683	7.50758464472765	7.62153081130076	7.15922212357279	7.35433671052415
1387	BIVM	2.83088756269755	2.75811349019846	2.89361055374979	3.27446898431467	3.28857746746131	3.12283154870353	3.27760185339039	3.4176487883617	3.22651873715882	3.39376544641989	3.78309549591543	3.78483963604395	4.98263076194787	4.91359953129631
1388	BIVM-ERCC5	-4.74881158210923	-0.721206986122534	1.59232329376122	0.750114071746668	0.442863588971459	1.95894946025321	-4.75939597100853	0.873184649158476	-4.75939605797284	-4.75939586305122	1.82874668732073	-4.7336062145811	-4.75939605797284	2.04399402175061
1389	BLACAT1	3.0683585094033	2.96042797613507	3.12754172799298	2.13782713585395	2.2839207964261	2.22856029814886	2.89093400300153	2.66057215270757	-2.22686584736494	-2.36420822706921	-2.26189533055565	-3.72326423458201	-0.886905290603351	-1.1739635143633
1390	BLCAP	4.123204607435	4.21470887388611	4.29356637423413	3.30746361203323	3.40642997916911	3.70131702196573	5.01949899908334	4.94517697257307	6.24728606819796	6.23248490967098	5.91655499106792	5.97378811211724	5.74347235533744	5.65571020392494
1391	BLM	6.59870649678613	6.62371651116861	6.37458796778981	6.1046223034434	5.88870201195065	6.1533040629269	5.53746501191604	5.87464922283454	5.91369640822425	5.38726423445489	6.1131021727617	5.95908668584576	3.45815742111486	3.11678690834046
1392	BLMH	5.99266532980029	5.82129930223368	5.9421439077953	6.6616602065909	6.79912973639652	6.77290708974741	6.88623007610747	6.7818241094008	6.89462543268415	6.80435275436694	6.76388319527221	6.70297210775278	7.15257088822672	7.21001481403498
1393	BLOC1S1	5.24585929680921	5.40186712504504	4.91711952949616	3.86980193390735	3.78165106655221	3.66428743062802	4.18693915998661	4.17334792784316	4.78231237213846	4.28242340671403	3.87650060021175	3.90056648162575	4.01720062096411	4.01308892978369
1394	BLOC1S2	7.02383326282975	6.99711837162704	6.74423575416343	5.84147599505618	5.68547464174767	5.68994186448596	5.35459360880488	5.43927561837206	5.5987091518434	5.43930421474376	5.3300900220469	5.32004363296833	5.24091158066176	5.22059499376723
1395	BLOC1S3	1.40403870620193	1.99916723259987	1.73530187771564	2.4613093378087	2.4171838420407	2.37283077150089	2.77876028956995	3.02167009800118	4.42527369888925	3.95826534446213	2.90788130428665	2.98391426015004	3.38655921202391	3.45494029455
1396	BLOC1S4	3.64472090959925	3.79935282476972	3.4080465346811	3.18513191199526	3.27993389363889	3.25957990251285	3.47206528884361	3.27721622179969	3.59305092776769	3.29269099399545	3.15121834958861	3.25188111956759	2.9092317152096	2.87927449542524
1397	BLOC1S5	5.21770461320445	5.29254715078684	5.33210388823773	4.50372312791445	4.40745536268413	4.56468982261007	4.33396820930552	4.30023098559522	4.77808527611647	4.87857848110373	4.96637874073907	4.84079653926558	4.4815627246074	4.54664727753775
1398	BLOC1S5-TXNDC5	-1.15122023453945	0.0967603493887207	1.01341656175421	-4.75939605797285	-4.75939605797284	-0.873992722655061	0.359824476721634	0.977004061215606	1.00019225067398	1.21990277666523	1.2371340407054	1.0576549934986	0.853729461273888	0.841779553764288
1399	BLOC1S6	5.96661429193	5.9978103902744	6.01766515042175	6.28931356391328	6.17166461279705	6.29277281287137	6.17810623385207	6.29584750574269	5.57706665707366	5.79766293103513	5.83181948243891	5.79259519912806	6.31303532753007	6.37281838988899
1400	BLVRA	5.01166128254658	5.12877879922742	4.9303166028304	4.20666941454906	4.12439828563364	4.27289851310014	3.51757744188287	3.51283237386684	1.72500940200788	1.40840029404637	2.75840345766615	2.46592617400158	2.40804442797051	2.68914372606531
1401	BLVRB	5.00113521963903	5.02722716329507	4.67262374664893	4.4626140449866	4.20504841814748	4.15084389438919	2.98009124844707	2.94547935450218	2.62612856680303	2.32978039305941	2.19808888035938	2.0607631425811	3.57245778756321	3.57941299069395
1402	BLZF1	4.95343160150633	4.87014887527945	4.82780562291859	5.21896537487976	4.99282007614147	5.18189087170095	5.28630441705462	5.29188384442859	5.22194735544538	5.37848399052375	5.16230849182834	5.05466277911443	4.58521054744616	4.60630818192466
1403	BMF	4.56282520816646	4.38909949291433	4.47790977605325	4.06715757860543	4.32204783141644	4.11403033970694	5.94783132347743	6.02203256117572	7.64398862394623	7.83588900728493	6.30551582227523	6.30479574897038	6.42303418317476	6.52846332104979
1404	BMI1	3.71512652220872	3.462768419766	3.49862355564823	4.19454667420547	4.30193323575808	4.18505912373944	4.88519091015968	5.24053619741143	5.05997548499801	5.36262983823462	5.11131577376118	5.08417547721608	5.93042790727815	5.85934245426127
1405	BMP1	0.635910785970974	1.18864941418488	1.11960717566271	2.8058142078742	2.90738863226393	2.72414373030782	5.17244395406062	4.98688993323105	5.80168341233425	5.80896977000362	5.39558424759404	5.386679182298	5.56619680894209	5.60207533745446
1406	BMP10	-4.75939605797285	-4.07473068708785	-4.75939605797284	-4.18931816290034	-4.75939605797284	-4.75939605797285	2.00041995858804	2.09869376409508	2.06084536235051	2.56136522160331	4.55634054807237	4.56821464260908	-1.9262806580836	-2.58265091051777
1407	BMP2	2.84997104236494	2.84549484322754	2.62539423075938	8.13412360867584	8.13248123185059	8.23022441417755	5.57374971191701	5.50182917998849	0.986914571950337	0.746543336223295	0.265544319038094	0.16771252568532	2.19906447484979	1.77159933168983
1408	BMP2K	4.90849421347615	4.56950208928184	4.65922834754274	5.41244905064935	5.30936226071792	5.42131519351386	6.51345147111045	6.57816675048249	8.53121187921832	8.85591924106292	8.40416572781703	8.31592707012236	7.44079691473769	7.46590681492297
1409	BMP4	1.65332533686667	1.68334853713876	1.63391146222241	5.4510787072478	5.51673579750931	5.52184935133945	7.70089238549417	7.66938230754681	6.39724995259254	6.1964998299056	5.73239007934446	5.75371826475099	5.57210631894499	5.57175105611817
1410	BMP5	-2.04445936082113	-2.36700470724017	-1.62551642513675	1.35559710698797	1.32898701170824	1.4307595399663	0.313026249356856	0.967554629335485	-3.79024339850006	-4.75939605797285	-3.14688974870947	-2.90057443548813	-1.60963295712656	-1.22864841742093
1411	BMP6	0.70556855266218	0.862027404404539	1.32664324634103	0.877128603430655	0.712909268946932	1.1374901440701	3.29490356976256	3.1108261329433	7.31640356660621	7.29949951558439	5.35377497311802	5.30543978572929	6.34389887783447	6.38028526815189
1412	BMP7	2.26160384267686	2.59415112857182	2.43326127709243	4.28699379509534	4.59322362675291	4.65757681052533	2.09663314837427	2.21882062050117	-2.02827651559317	-3.41533940347123	-1.66078734760096	-2.73816137916301	-2.5844121364692	-2.08718895614608
1413	BMP8A	-0.249048140894243	0.148878893965843	-0.238823510118869	0.464671048952198	0.477439148098676	0.297317128115403	0.587629044150462	0.462682113497978	0.044896986378623	1.03304490905091	0.00758080354711381	-0.185945889828512	0.564071967746811	0.682852522099646
1414	BMP8B	-0.493244343594159	-0.349998939889444	-0.0444455020829939	-1.61170136644613	-2.80742670941044	-1.29763717663878	-0.403635228422345	-1.51481212173189	-1.00901233231326	-0.285693954412151	-0.666793259248411	-0.333802800544595	0.076797478878112	0.137557890312576
1415	BMPER	-3.2698295727368	-4.75939605797284	-4.75939605797284	-0.197632309981748	-0.0489327446487005	0.211919882524891	1.40802135285525	1.45797923670412	-2.57265854944922	-0.237705746010582	-2.22481466707271	-3.42575412068003	-1.32431952849156	-0.647250733614691
1416	BMPR1A	8.18007140617964	8.26186247031299	8.32926159298256	7.33363329523724	7.31210220420897	7.31445025802953	7.3462557770225	7.40256250158619	5.1632843440902	5.34008311574767	5.72267222408957	5.55174627869765	5.14951016662373	4.90507534913119
1417	BMPR1B	0.043131906655325	0.0427959356658257	0.609830628555586	1.52366253792543	1.38871662615898	1.70968462575476	0.571422366956213	0.381314355624544	-1.1519059858311	0.133748125917941	-1.03753181571679	-0.785973134074593	0.554517749041607	-0.153846010715216
1418	BMPR2	4.56001476327153	4.64268291234178	4.90008826685512	6.37546459660768	6.22732794573468	6.3684508348008	6.81158419128037	6.80483027558572	7.36409493362986	7.48157508721694	7.00048784957249	6.9396500786004	7.11119520980387	7.0556191127341
1419	BMS1	6.81012128545772	6.68433762553544	7.01168387544796	7.25048270342214	7.30107141591084	7.22509335042618	6.85346065633872	6.7568063512344	6.36573258366171	6.51022030566773	6.6780460318206	6.66449678544126	6.03101778122045	6.0600838764603
1420	BMS1P1	2.17334799145463	2.05313861239106	2.2290049571774	2.82541420800599	2.75303666541648	2.80165110965759	3.62895358249593	3.65724732482755	3.52677615030193	4.20618635345097	3.22049672207347	3.2588073154367	4.50814425019515	4.47869064798766
1421	BMS1P2	0.542400479961685	0.041510824083426	0.774866384362954	1.04261067282922	0.644822770252801	1.36274790790435	1.43043820097304	1.65346966760633	1.60025835982173	2.03763310224288	1.42633860678678	1.4531489693931	2.77401531099871	2.47826622379869
1422	BMS1P4	0.689281587394454	1.06488181838171	0.933839604637711	0.697164743890407	0.624634382091473	0.587033510127081	1.78899914738437	1.66700998378701	1.38297115391392	2.18264470081497	1.40108812458378	1.44320852481377	1.86110599014355	1.7998923819578
1423	BMT2	4.40101923119688	4.40895233647146	4.47713353939753	3.04071158066387	2.79302300194607	2.80658607872013	2.63053088814684	2.68272180148644	3.13556064472966	3.1043860708209	3.02296403121747	2.78744768431056	3.83302311706953	3.84573292200611
1424	BMX	-1.64314620659721	-4.75939605797284	-4.75939605797284	-4.24961913574382	-4.75939605797284	-4.75939605797285	0.2212385199637	0.698090775846589	1.30266782180472	1.35894005510086	1.94069117959762	1.80593237863475	0.161120517958225	0.20294388982329
1425	BNC1	-0.909654879960756	-1.37192816365865	-1.00759905800088	-2.07662956410306	-1.90743301743444	-2.4088884644329	1.96163055777576	2.04973041011541	3.86891089712867	3.86782990352703	4.16522224728163	4.16364226884393	3.61942668410822	3.61486711014318
1426	BNC2	4.54742253845905	4.53217950042224	4.89633682916087	0.903853331611407	0.546256965818936	0.709030934621102	0.100233553952295	-0.359216658422559	1.70338441636404	2.22093069377869	0.764937305570617	1.93036633225434	2.27534788837586	2.16024621375127
1427	BNIP1	3.65532102784207	3.82710129158329	3.55370561130009	3.06494459920547	2.87589475174241	2.86114176392507	2.93073156138282	2.82361432134555	2.95900934893688	2.66164521326751	3.34869109830131	3.3135176216676	3.35542642572634	3.46826315512821
1428	BNIP2	6.66913890612932	6.54137039313581	6.7130578141544	6.51081844914934	6.27015734004395	6.46710604743038	6.97027585167664	7.03169152679928	7.76334855599898	7.95349081638586	7.42216927569803	7.32847834436493	6.8417055866012	6.92000693975157
1429	BNIP3	6.62154604068882	6.87564159611216	6.55606672727493	5.79340676332804	5.75076538554999	5.62949656480778	4.443695210722	4.60156518402612	4.8964660963803	4.63937909593338	5.0783507417166	5.17583413455456	5.56661014443981	5.5306693982129
1430	BNIP3L	7.17947916617696	7.06704778139665	7.15840401938936	5.95511313073404	5.83835680203809	5.87406804293072	6.11437015741073	6.10711987022532	6.95502360093195	6.99890553576819	6.1855853092668	6.20601043451623	6.44037180906789	6.54325524964676
1431	BNIP3P17	2.70951682571641	2.74479332003381	2.76890319710948	2.55365219683901	2.64426225010715	3.06702142626365	1.53369831267583	1.80934317597433	0.912190952817114	0.864708234547901	1.35286235379268	1.24470546403465	-0.116350966009335	-0.259662764569698
1432	BOC	2.18684588639629	2.76458184446765	2.11676882003469	0.612970511047666	0.478070775355478	0.159791343845503	3.84223537296529	3.91618648456029	2.30711117319567	2.52314505215968	2.14067599347881	1.78712320054749	3.08954586775168	3.10918249662398
1433	BOD1	7.31564316997099	7.41413548353916	7.23649530500331	6.30051074817018	6.2020680388537	6.31676203483944	5.72512475309061	5.82330253834512	5.78541664337792	5.61555990043103	5.9796698049384	5.9882577924255	6.27674517722326	6.34238898369451
1434	BOD1L1	6.01600797130066	5.8089263242978	6.65341479914476	7.08143146880743	7.10369772300946	7.31357149617482	7.35562568149152	7.30977987581549	7.70842563440857	7.80712384710438	7.30010118627304	7.43573806175843	7.31131410415994	7.34401424528146
1435	BOK	4.99121067452221	4.99439573703626	4.81929606014545	4.94861037968366	4.82940482566896	4.93846280740218	4.44710204623903	4.45688835108558	6.77567186882564	6.59751661001165	5.49348009091383	5.42192407721842	4.46158548436116	4.4459996804996
1436	BOLA1	2.50045217930218	2.5925547290659	2.16842535156623	1.40729093305973	1.0733098598656	1.35851015503425	0.723593248646359	0.7431995623522	0.574647844215747	0.409877555549428	0.807924707353599	0.829936919362768	1.94426603477626	1.88927302262396
1437	BOLA2	3.73002182186408	3.57934709143767	3.79314726131231	2.67732211130722	2.88346411696571	2.95098540940027	2.42577790899501	2.25520960980236	2.21183165373221	2.33834437916773	2.1757982568212	2.26360398201433	1.99309901951706	2.08804496369898
1438	BOLA2B	2.58676573496291	2.11676671794447	1.94720829226109	1.27338772714323	1.28813394089891	0.797334332076634	0.149905970716312	0.505733781591253	0.345396318644548	0.117234916407783	0.319900103722644	0.403314196361203	0.229061298775568	0.0872673984122432
1439	BOLA3	5.50371526550921	5.6207112780501	5.29677383165351	4.891214142332	4.83457030120803	4.77315371775298	3.7913467000486	3.73761899985827	3.08442661852966	2.77156405764393	3.57367701122856	3.75038028649474	2.69746381861558	2.69629982374425
1440	BOP1	5.71239120948054	5.8478139393289	5.53111240331055	5.85326561971912	5.73501982326896	5.7291802319885	4.93006527038878	5.01681638360066	4.34687559678987	4.17193675029689	4.70756856078873	4.8684611520338	4.04216700426618	4.01953038936327
1441	BORA	5.27191869249622	4.93101021981106	4.97009708249204	5.25331752993072	5.0789930412076	5.32336841721652	4.1941632069927	3.92843308325509	3.28028773059129	3.37080987850488	4.52037649783537	4.39221682903257	3.01564731729858	2.86131276183903
1442	BORCS5	3.11381554090732	3.3874434474441	2.97318864383816	2.50868514884127	2.79117845646508	2.62121816741311	2.11144766031267	2.19562805615245	2.80065407825877	2.30286183811256	2.70642734621711	2.76124314268455	2.7164158908105	2.90661140704542
1443	BORCS6	2.68352077954979	2.89379318311122	2.68237085529799	2.42360296460087	1.89498777107599	2.37083121938636	2.42374864305776	2.58326365245817	3.77564317522615	3.54630992658071	3.49871382688682	3.46432111909085	3.47450189923766	3.50616133752117
1444	BORCS7	3.8452748212772	4.02664640964747	3.73943066156214	3.14100863181204	2.95682984248379	2.9663909876478	3.35668834456269	3.4628904365666	3.76646269772205	3.51140807689978	3.73386617316544	3.48546889679263	4.65078219250236	4.71074136266303
1445	BORCS8	2.94984250925624	3.00595831172198	2.80962228152112	3.50668256853454	3.55022088184073	3.28816489488766	3.4322567532496	3.60820433572728	3.97404702580245	3.42513812594976	3.48038363912801	3.65678919286897	3.88999255201119	3.72647225149317
1446	BORCS8-MEF2B	0.583429849839306	0.633892309626207	0.0300105601780258	0.221728828641603	0.349086092908795	0.782100083809544	0.540503716457098	1.32891367544135	1.36186982667272	-0.0302645282204467	1.00660191993188	0.518604345387173	2.03726969886957	2.08139532254717
1447	BPGM	4.48731871629256	4.43039264069535	4.64909084617423	4.11772613790466	3.95148190200941	4.09256184105483	3.80445731148395	3.82557876603983	4.68710204943497	4.74009077220577	4.15966623700528	4.06702283755736	3.59767154878333	3.65688415600173
1448	BPHL	4.24302997995657	4.30797719081303	4.34168785037653	4.20774208882324	4.25945418502497	4.37156740358716	4.42246267973159	4.20468610085997	4.15138608432733	4.1235752412964	4.80361510785182	4.56219491503118	4.23598375660092	4.03419101717938
1449	BPNT1	4.84215897204191	4.91351299516537	4.73160617454697	4.26233006565075	4.41152407452476	4.30409167118838	3.7457194670991	3.95905991350388	3.93002787234406	3.97148761897786	4.28188811143686	4.39114633661769	4.40136943112978	4.29805320861656
1450	BPTF	6.96209629499478	6.99699558235816	7.20433890525244	6.99666896994585	7.06640524022719	7.32240415454918	7.33825303926701	7.432471602599	7.50749739658994	7.45368732982409	7.38510297764298	7.48126412564586	7.83066283192442	7.82140417134258
1451	BRAF	4.79292420594472	5.02240116127832	5.02097499770306	5.37492796897881	5.23276787201227	5.29922633458075	5.19518775157074	5.31426174997008	5.27232034190645	5.42328892641994	5.18446464471239	5.27013922937182	5.46409864650971	5.39930818614513
1452	BRAP	5.070725347746	5.04554053681512	5.13644560236342	5.62701770052626	5.66460417969658	5.5712012182645	5.34622737483867	5.26588470291461	5.27323399638027	5.39530236864656	5.1567228486223	5.01720934302095	5.0153043859233	5.03889935887824
1453	BRAT1	5.45474753357129	5.51137311616	5.33516711582896	5.46098885622359	5.45521915423732	5.27619664327513	5.50706570020823	5.51077740807896	5.07139141445856	5.06536049061984	5.31766642095459	5.53250208808575	5.67742716821164	5.53922643417342
1454	BRCA1	5.61198205387282	5.69800917067557	5.74677390847117	5.86631690890452	5.83578153011801	5.53503344115754	5.21434884338447	5.48161272960099	4.66167854652926	4.64813360473605	6.02108121033643	5.99990065860807	4.06832335030036	3.95103161035782
1455	BRCA2	5.37005524910188	5.34870302167805	5.38070752307086	5.76383040858372	5.6306861603704	5.85058351424567	5.5941289229241	5.71755106447647	5.32302312050332	5.3407506623391	6.00433176719086	5.93267952459882	4.2548040123243	4.33301208106358
1456	BRCC3	4.99379827405957	4.89672676225198	5.02335764926907	5.03810884479365	5.0115177780394	5.11993510845129	5.2221533845279	5.26013986593147	5.72934505715616	5.76490815536603	6.04071615940832	5.95172726231474	5.21326985293572	5.19711221622625
1457	BRD1	4.65630572645988	4.51069609637516	4.53287871771219	5.47017158716246	5.48946519921125	5.47030819421319	5.97918680770224	6.02876855044182	6.27916609041353	6.15278127178682	5.82774863654023	5.78287157704213	5.58565662169084	5.5413743380832
1458	BRD2	6.93356350202119	6.9590079655922	7.04613325577906	7.7552265797839	7.92378944810477	7.95886020019481	8.47119198548437	8.51899364505905	7.83781346821669	7.94986315107207	7.89024632503609	7.99185032343955	8.15608861960248	8.23752608630684
1459	BRD3	5.87056652775202	5.62923383173018	5.73599127035234	5.94783603613323	6.24747997315375	6.17468471366064	6.25522653082698	6.2773212768163	6.06439321778568	6.1841465672204	6.23850097348791	6.23119480644665	5.68182657294502	5.67959623850134
1460	BRD4	5.41677241775124	5.32461378343312	5.61318295244887	6.44403822408016	6.82393740056479	6.71180489041676	6.65482865210024	6.82604382126933	6.72725113753121	6.90062609663892	6.83855219743606	6.84987353918784	6.6375133658009	6.86512706342604
1461	BRD7	6.54926346527955	6.42243083698669	6.75117438424789	7.63168160532709	7.88129684524928	7.80605614719385	7.122753785613	7.08220559562831	6.81984917006303	6.83165823615823	7.11580505096853	7.08643019002473	7.17580964512826	7.2971442563068
1462	BRD8	5.61419518577595	5.37680736783706	5.5913916979	5.57867530650638	5.82674556209285	5.61490169980691	6.01849828773997	5.99408821568123	5.53399235310447	6.05479014692027	6.14112473626017	6.08051843868554	6.49909949248806	6.58793447860238
1463	BRD9	4.93099685223607	4.74442247891553	4.84439420322157	5.39743275093396	5.39674508986235	5.3540677542981	6.01681777303769	5.90484130185041	5.87251546750371	5.87785512973996	5.94926828427599	5.97245444798082	5.70605020292591	5.72866144400139
1464	BRE	3.97354515975661	3.93465217776812	3.9952761449735	4.44913153501864	4.50291720997847	4.49788301132632	4.87318919890065	4.91808447487988	5.14790798129626	4.91536269843114	5.10723948267659	5.11738355696754	5.195146288463	5.25784214116631
1465	BRF1	3.4613009569603	3.61434383833825	3.43282405930995	3.87474866443241	3.91234975018431	3.91244282611246	4.25520214335533	4.11934100140726	5.21551387044579	5.27643973313923	5.17315388609828	5.19946950981717	5.42469740854797	5.54823857928144
1466	BRF2	3.15212374665507	3.3463555595953	3.27588457158108	3.99685488679759	4.00416071677702	3.85951632520726	4.28461752399142	4.40765842317305	4.29064913306808	4.03142251551677	3.83895014948018	3.77145911506045	3.86888208637455	3.92005158721462
1467	BRI3	5.08822695523702	5.09269586633577	4.79416048661765	5.5101049563484	5.53338180053985	5.5634217697261	4.90879450037189	4.96722723062667	6.58169816481498	6.19850110376515	5.95880691619835	6.06847233078114	7.16521937571031	7.18982336708312
1468	BRI3BP	4.76190497987135	4.66961607346414	4.73186598414665	5.13684327339403	5.20816317620775	5.13908641388452	3.96294998665494	4.02533290355889	3.36605641534994	3.35441334785069	3.95421322654987	3.87105764465352	2.29238055212827	2.39287401491974
1469	BRICD5	0.591100260760488	1.33800887935304	0.0815054589620977	1.65509971067158	1.78528010894608	1.78565631080028	3.11956869158325	3.33230601254486	3.64373594615217	3.39767556738115	3.45062703019086	3.6653262735169	2.65714418919917	2.6547493427576
1470	BRINP1	4.35899662650817	4.06026146078559	4.33254302449692	1.91799558252153	2.30463222962969	2.25168381865923	4.91443863766055	4.94546497003506	2.44823020413209	2.29134005591563	3.93250237652235	4.003995365792	4.06328946423893	4.06509514972817
1471	BRIP1	5.53158278068207	5.50069525074102	5.69170116332292	5.63317335834227	5.51106825379579	5.66629082566716	4.97263301927847	4.89048252664171	4.01577775837923	4.4761178596918	4.90159117436519	5.00752714128265	3.27308410733664	2.89719879565217
1472	BRIX1	7.60218146725284	7.72232793347523	7.57878946522453	7.07653591014515	7.03566427178314	7.14496043216591	6.52597179632683	6.51742893195121	5.45125727056941	5.34795548567635	6.087838957783	6.21200786104168	4.92649441949589	5.08188577329413
1473	BRK1	7.44766629555098	7.53539748507789	7.25380844085838	6.64745064942405	6.59581911507561	6.55572212791224	6.71895515972127	6.66878836866539	7.53550499066484	7.20387303200231	7.08710538238892	7.0994978950492	7.27331088360787	7.39904083485668
1474	BRMS1	5.40644934368802	5.46942054723835	5.34073627385975	5.90831088378384	5.81346669439268	5.88357610933321	5.31799285361743	5.29699245043886	5.19677240642897	4.9892478679867	5.26724757500772	5.25971497778887	5.07990412004633	5.08857563022755
1475	BRMS1L	4.45380177834453	4.49402538118723	4.33107188528732	4.2614785874974	4.14116271774382	4.24670257482349	4.39265077576881	4.12543941633927	4.62460341430699	4.83893674640328	4.45175921230652	4.36384558734661	4.33755698755376	4.17950318268575
1476	BROX	5.22938850906575	5.09619885521438	5.70047993198947	5.37959648647947	5.355298213424	5.47180825284851	5.45338884782914	5.55241397976424	6.08814853212081	6.35632360719412	6.14143180528122	6.1215115802337	5.92373271503144	5.97146905440049
1477	BRPF1	4.264162258306	4.10026611545584	4.09769927883515	5.28326818777677	5.29891121798144	5.21193483585262	5.87163126620285	5.92246246110546	6.03326299037503	6.14962422831953	6.00616125463555	5.98859667526332	5.19226382611844	5.10070566211223
1478	BRPF3	4.67854553539065	4.4677935866742	4.74937609949799	6.14985237506018	6.23992904522882	6.28093814527505	6.79238366693769	6.75596088117509	6.65018435355411	6.66626488241418	6.43430981641839	6.45504876295989	6.6373472190572	6.69075815828755
1479	BRSK1	4.28043375698469	4.25270131708075	4.16105431338242	4.04918088765755	3.92823492165742	3.74662006177366	4.16373359585509	4.3809272864871	2.92504669191802	3.09944099023727	2.17114611507881	2.64210030742826	2.4980554644735	2.55826709452878
1480	BRSK2	3.95075858334224	3.94996995483749	3.75055348923994	2.47722490521175	2.68221635672354	2.52003503795582	0.61768878790666	0.91309269514928	0.851932017879659	0.747521490308535	0.637387513634622	0.584041131007184	0.453935242464491	0.480380322832839
1481	BRWD1	6.84556844745947	6.73174620614817	7.00937991298324	6.05015999538773	6.06992096963379	6.05457613198177	6.05900620943365	5.96283021101741	6.48103998820018	6.8592472129421	6.30874143842315	6.2954592764352	6.41965250978903	6.20528196444437
1482	BRWD3	5.97721883826874	5.89825468909327	6.41808973352395	5.83173765180223	5.88175614227168	5.79692142052509	5.857122638272	5.98267145854977	4.67253191136213	5.29691378467013	5.80161267872356	5.7957332124106	6.80912738728886	6.86412544446058
1483	BSCL2	5.06326812044798	4.98505407990147	4.79593917423198	5.62261578373321	5.58863908738893	5.55684263213854	5.8288464970234	5.7745551795214	4.12582603108133	3.86330096819096	3.52929346708067	3.62314870632763	4.46455161261701	4.55239921835565
1484	BSDC1	5.66575588932808	5.67470398100289	5.55958110805214	5.98907608513621	5.99348730850841	5.79808277498868	6.13410372552059	6.07132208702013	6.5746835324842	6.69529584210547	6.13273308005367	6.10881552263097	5.6509433080423	5.69669652799815
1485	BSG	8.96114498609065	9.04901537410925	8.76147140478856	9.00971957633024	9.12212355005735	9.01328916024904	9.0091959609	8.97769352501878	8.77736831909768	8.40842216433574	8.65079987925987	8.74349415849339	8.25621039172396	8.27284437517283
1486	BSN	1.54308461983935	1.45287480446128	1.46851409922405	1.52959957734187	1.7618563502776	1.10710494192927	1.07681464685243	0.973016735123598	2.39943046112556	2.78503996956102	1.45907428013989	1.524526137969	1.73899809810268	1.60217480049342
1487	BSPRY	1.95374142555369	1.96997364286554	1.93301619187369	-0.487189408367767	-0.233238496498463	-0.267390131290317	-2.83445392739961	-2.1288399118337	-1.76375381001177	-2.33180896180774	-3.48960903901792	-3.36998161475821	-1.89329981844961	-2.41980799373363
1488	BST2	3.96078691436213	3.91238954263723	3.91489977132286	1.07606367394884	1.05495571232719	0.937916693399359	1.61622778346809	1.63467901828548	3.21481261808173	2.88261481551294	4.24723967270038	4.17277445159117	6.53308025682974	6.53275650490645
1489	BTAF1	7.13320728544778	7.03505356959	7.39052611813078	7.39548634026499	7.25086795690268	7.24247168556604	6.83134583595481	6.90272780827875	6.30051132480313	6.80377259269166	6.6751462669065	6.6066259322549	7.09049651141638	7.04792612836862
1490	BTBD1	7.25286167380068	7.19877577931565	7.27004446177591	6.58082595919859	6.40600665896686	6.64004348380598	6.78269790957345	6.73613296305381	6.96324368467851	7.06268185845716	7.18935632862626	7.05148819913196	6.56236784425012	6.54814087590194
1491	BTBD10	6.14120714728939	6.18335395247284	5.98589952451864	5.51826161148466	5.4364363823491	5.48452719767187	6.00301797449316	6.03572304464378	7.06240096269083	7.07538955817185	7.22554976786999	7.11330123558461	6.04492554480507	6.12359358913214
1492	BTBD11	4.56133518950796	4.60036723680469	4.7381060758066	1.3692978896814	1.44329594211334	1.99253211601803	1.33318511950155	1.54787097258969	2.77798389432866	2.86120241144103	1.5963336688828	1.96339949370209	2.02594800516669	2.02272534885837
1493	BTBD17	3.05481655837995	3.21915691404749	2.72473045162799	-2.47464480645021	-2.47263795953932	-1.37976103970362	-3.69668814385579	-4.75939605797284	-4.75939605797284	-4.75939605797285	-4.33307801730373	-4.75939605797284	-0.216744764644952	-0.766345351365194
1494	BTBD19	-2.90782992401231	-1.90248748702809	-1.9481411463008	-0.935508098800095	-1.2289146132018	-0.114796532469298	1.97789960877508	1.96984118379454	3.93146654285592	4.02945554086503	1.7886622931538	2.35242972757634	3.7047292149769	3.54354942482339
1495	BTBD2	6.47460668254639	6.52716145063533	6.27349404021623	5.8702218395163	5.83206864469777	5.78033420635736	6.14661974930464	6.17828861672119	6.34689790225066	6.03951231570654	6.0508467533333	6.05399978227472	6.8537213932033	6.8108141916976
1496	BTBD3	5.85025139382952	5.87219214810459	6.19033732259016	5.93861111090204	5.90866857044407	6.09917246901873	7.13381973483134	7.09139311347824	7.27839976251755	7.37919689454573	7.4125115364931	7.430718944693	6.57771448335087	6.55157210396225
1497	BTBD6	3.20556886257154	3.16308571313617	2.8780525590352	3.53136215060605	3.56947858773867	3.53539846486117	4.67330818590076	4.81126764601984	5.61295954805658	5.35895024900055	5.31695812236607	5.37220849622084	5.01953539941603	5.17659039291883
1498	BTBD7	5.37219415966557	5.24570297240014	5.61327232730168	5.7096750288365	5.78363187276115	5.76881921659289	6.19833734970587	6.27732253661491	6.48888759094357	6.77051485191408	6.25990923376748	6.33393142016662	6.50053830086654	6.54960942861082
1499	BTBD8	1.81932207704572	1.74539330296826	1.92805169432871	1.30666153955472	1.22027445332208	1.13716988182541	0.693498569066291	0.777137548917921	1.61977642872739	2.11409717603738	1.39432555644039	1.19830653254768	2.35302909074826	2.26370945856959
1500	BTBD9	2.44198975691819	1.64598070755911	1.35929489103992	2.40567586496114	2.53751263599213	1.77225758152638	2.60155501061321	2.93929895108359	4.62363825817847	4.59203992950195	3.88167142666616	4.01877034737449	4.07215473916215	3.93324094331678
1501	BTD	4.63992739135295	4.51440391893578	4.36031684080045	3.18792471011789	3.20435463071771	3.24300988703589	3.15116278409156	2.77237790589852	2.90932093302756	2.94059185188226	2.5629164587053	2.52858889199701	1.98765308159827	1.66212789398892
1502	BTF3	9.9428655659546	9.99499624494573	9.88347994519799	9.14733699146665	9.20948374809548	9.21583055057066	9.12577978567926	9.11055442694139	9.08393538654437	8.82842522981444	8.93689855470089	8.94727699358505	9.0040708970961	9.03901612546241
1503	BTF3L4	8.18511595834544	8.22253246126729	8.11486716416089	6.49528949292796	6.39941687831698	6.58444615288975	6.20458904658744	6.22862446535983	6.40439600990567	6.41213679055212	6.00104773694124	6.00636746662229	5.62947519642466	5.83248332869417
1504	BTF3L4P2	2.30805943922053	2.62852832244364	2.0548150788167	1.86244646560012	1.53577736027713	1.29689761864495	0.904627630476943	1.63349410900392	0.615194738448973	1.1166692225879	0.96193690882372	-0.12684752202505	0.911333873078267	0.619943237261118
1505	BTG1	5.12115037789061	5.17561616978504	5.13576513995065	4.58426598865212	4.52728338976124	4.60984073266407	5.92209909568995	5.84840560577503	6.88359357569593	6.76379839170685	6.08860052120772	6.1453096412654	6.28191444459757	6.37474023185691
1506	BTG2	1.28630445014454	1.06527747846264	1.14111378078818	4.73650763041774	4.98453780264599	4.94067154686474	6.24390019477068	6.18995214066756	7.55965941859742	7.46052772040422	6.070502748627	6.09519375969645	6.82216440276911	6.84151761498839
1507	BTG3	5.02772325037804	4.98311484568773	4.90659141914716	5.84489979000061	5.60638188651979	5.77262919574596	5.65655898367001	5.58035883998774	4.98333060645605	4.87582001489487	5.09165458392309	4.99280177068106	5.3742282311907	5.31092073001056
1508	BTK	-2.13078588710878	-2.58974283518039	-2.68754310722398	-3.09427939806594	-2.775863045231	-0.778717057980613	4.59632304908323	4.59670726692479	-0.102028595124482	0.814651766146674	4.54746658180899	4.18632224855757	4.68814108281596	4.63645684699734
1509	BTN2A1	3.98689267770715	3.76323996508553	3.95769483706238	3.98231905168121	4.27964457007526	4.09708281181942	5.35721447401815	5.43148889173505	5.77432320809162	6.05109866594792	5.67444396030307	5.71053924219361	5.25252607946508	5.25103169764704
1510	BTN2A2	4.27661897377059	4.39070382203946	4.45795955109396	2.43612708398732	2.29553274755446	2.47862535294496	3.60610424949634	3.63169475579566	4.69515357203529	5.09929570693824	4.68707254436757	4.57820510588196	4.68115364576578	4.77473605628752
1511	BTN2A3P	1.05722838041499	0.811996268762948	1.08970630763091	0.127862781114663	-0.16419571105737	0.434692383547558	2.02397763582305	1.97063183939283	2.89722791555169	3.22725802095058	3.05970762997534	2.90246101376066	3.46705197886923	3.48504843877773
1512	BTN3A1	0.713513695238129	0.386098716905057	0.826113190672523	-1.52021300270387	-3.32403899542156	-2.08484721231881	-1.50964417730738	-1.69175484865478	0.654309258065212	1.02497602591728	1.92725827455885	1.79318422916972	3.33300610172072	3.44271449651982
1513	BTN3A2	1.05460213253007	1.42822884364642	1.26725867363366	-0.297802376587171	-0.704235153641458	0.0815182702654226	-1.21249549703101	-1.70532061164147	-1.3885353029895	-0.685195852599062	0.910460417365712	0.553735558815184	3.16975288321752	3.13772909005908
1514	BTN3A3	-0.504665009572303	-0.397170911297751	-0.0213542976756614	-3.72225776169879	-2.20659380690552	-3.58299449461143	-1.11660916373063	-1.35224341247954	0.204577070058714	0.4154427647685	-0.131816224025425	0.0789967275137625	2.04272329091769	2.257385468453
1515	BTNL9	-0.559699099062747	-0.332419616187726	-0.0499208379431381	-2.32418822467828	-1.55437411480125	-0.723745195599024	-1.15822466415795	-0.8986229192598	1.99186140357598	2.16810556047185	-0.205161394400253	0.270122870100746	0.302716206491787	0.258469088916602
1516	BTRC	4.52024540673367	4.38805318029547	4.84572732545234	4.84854914869823	4.88855122619273	4.94035745389252	5.0747431408115	5.27597858565432	4.88640167142101	5.12455171065037	5.50019826472746	5.50317517979475	5.67361039623825	5.76174791771795
1517	BUB1	8.02148022393363	7.95659639694164	8.18862539610829	7.72566167544722	7.61483439717615	7.71675183041571	6.95761005255235	6.89600247691442	6.51750511159876	6.66541831528519	7.63130863584564	7.5701658499292	4.49908056788922	4.4813358287337
1518	BUB1B	8.02983500476033	7.98079486860939	8.10435853076654	7.0006907446473	6.8908430313534	6.9367780490687	6.50767340572878	6.45206632024893	6.21276410475866	6.43168435262336	7.17620080485687	7.10402724898769	3.5578037786599	3.42215914945838
1519	BUB3	8.2699773078019	8.32942954295275	8.19011033758698	7.24088955355922	7.18389314012263	7.17968217639658	7.35812043154293	7.22157779355671	7.13431629785181	7.13705134151989	7.4402412809187	7.44678735947804	6.1126877322343	6.02284192836737
1520	BUD13	4.66762077271517	4.67117430831245	4.64592421123396	5.18372125836238	5.22173035010847	5.00368123850166	4.872328884518	4.82904239218898	4.67674786974992	4.73861879672997	5.23716385388644	5.18807690870984	4.46875447522381	4.48236524741841
1521	BUD31	5.91491544229722	5.85412269249353	5.83160010886565	6.3485328475708	6.3303392104783	6.36364450189829	5.70399967646452	5.70296703781886	5.47660443838443	5.11940038269707	5.63973639936837	5.61326067041889	5.18206186038356	5.2427393545909
1522	BVES	1.1709667147923	1.2465554842385	1.94321218995051	2.6967443531065	2.94142072060815	2.74961195054341	2.96900995661905	2.82958783711973	6.77980897009717	7.11296547444367	6.57064397647762	6.61286020359434	4.84406895291383	5.00663581297373
1523	BYSL	4.84491388900629	4.88322683386937	4.79448367958115	5.5857061076591	5.6940308025699	5.62065622799005	5.42840106814993	5.45198655049424	4.67773901658393	4.52558197095602	4.72937808933373	4.72828933114037	4.28692587258895	4.30672705434348
1524	BZW1	9.81593003469644	9.76587465237605	9.95338051447944	9.74708259753728	9.66022232936736	9.62341140191277	9.46668192384878	9.51625009335603	9.23182132863558	9.5042563971369	9.30776032313767	9.31028077933473	8.06134125757155	8.09980663605965
1525	BZW1P2	5.91975007066408	6.2218544910215	5.95555563548588	5.83067350836873	5.75554760222221	5.64170092226301	5.73639959621424	5.6575726640915	5.42369750013382	5.59229884209862	5.42386239982736	5.53277391279902	4.5370249006701	4.38121719199616
1526	BZW2	6.88962342189544	6.82839381921346	6.95472770436249	6.98784063296639	7.0038407996799	7.01286677809225	7.26109046957362	7.2500940779454	6.92734849695576	6.77585411690141	6.99421464440505	7.00500118549757	6.41907271531768	6.43907441701272
1527	C10orf10	-1.29783292903726	-1.17246274433727	-0.920959197041437	-0.37987541648434	-0.946477896822133	0.320120508572921	-0.126400681424835	0.734410122926018	5.97588669756217	5.77377429153706	1.85290874438198	2.04039161664685	0.494443495296992	0.43102754410251
1528	C10orf11	-0.295090421714324	-0.291819903396046	0.0714195449882488	-1.53040121839971	-0.949597618228256	-1.22190482186327	-1.15671907728271	-0.889881093021299	-0.263176046575928	-0.16498420215308	-0.734849017249712	-0.99439944477506	3.16039545677273	3.25518762831373
1529	C10orf128	-2.27422471299859	-4.18747745281947	-3.25806599885181	-4.75939605797285	-3.84192942311144	-3.75505288779819	-2.23536341449633	-2.66465058314426	-2.89218468918185	-1.37249282151588	1.7202927704293	1.96717759297892	2.94697721726342	2.94009462152063
1530	C10orf2	4.46521396500414	4.34658258068908	4.48719688500543	4.87863872817405	5.08328887713679	4.84535724706246	4.65660527669464	4.57639758093637	4.19253968622354	4.01286340996544	3.81318506739898	3.86344586426073	2.87708659109924	2.90731174825402
1531	C10orf35	3.25715939632506	3.29775576322292	3.22642436591672	3.17292101433971	3.09276407812426	3.08148421448768	0.789690350645854	0.199537576231293	0.993465708995884	1.04410801051143	-0.815657965718657	-0.0390837195822745	-2.63337148243347	-3.64486323978148
1532	C10orf54	-1.25539232095525	-3.30659337190073	-3.57576874095509	-4.75939605797285	-4.75939605797284	-4.31759794502766	1.96703971775536	1.80785129677889	5.33432741040545	5.23037423950217	3.14772799514666	3.47686717714909	0.151304758526969	0.886658733750811
1533	C10orf76	4.46877629103948	4.04475350405861	4.36780972357855	4.63158720113506	4.66672959293525	4.54562626112813	4.68027521572534	4.74365075970776	4.81658931455863	4.97746356289279	4.9728351228271	4.93899480049576	5.18821096958379	5.12188160067477
1534	C10orf82	3.08556968877249	3.13392241419353	2.83008825101911	3.7895042599688	3.7656731960156	3.72823885389558	1.83961285673787	1.43329023728191	-3.30319050943279	-2.66590059964208	-2.52109700628859	-2.86539028219279	-1.72025737665549	-1.37838536331701
1535	C10orf88	3.97772331755009	3.89730657542532	3.51349845472844	3.58181486056669	3.91834214427673	3.55009036495071	4.08222174217567	4.29238034361434	4.59357740231954	4.49538050864903	4.31575345427675	4.15926663738942	3.38219915013692	3.5982149551416
1536	C10orf95	1.93590114468571	1.84691687703557	1.6314459879812	1.3736945078812	1.51608220887437	1.2059139332082	-1.40191547762977	-1.05800806059697	-1.5638089933606	-1.17480097162713	-1.91307942281501	-1.37240638377109	-1.2927219582779	-0.89237240298482
1537	C11orf1	5.2288568983219	5.27770182466711	4.9280553788194	4.10662063989673	4.03188748939701	4.11447133647203	2.71339013703591	2.49336986072925	2.73257212406921	2.2163632991605	1.7371553403358	1.94054442862197	2.76770460205628	2.65022595166179
1538	C11orf24	4.49134792295998	4.51876118298027	4.27619781749713	4.99253786272337	5.17470809644516	5.03829539255	4.77479965127309	4.73366084546848	4.33555017672342	4.21378407256298	4.06002006352154	4.10030120533529	3.12063414940276	3.39061111200558
1539	C11orf31	7.12464019675273	7.26959718531215	6.82358377621838	6.27089829902135	6.1576023142774	6.23792628245924	6.06676234298538	6.09747663973369	5.83961439771537	5.47945723491139	5.95818461881715	6.04158949870004	5.89216105948814	5.86022656286385
1540	C11orf45	-2.30412953568577	-1.66752791021634	-1.00955244919428	0.304565438975296	0.435076298278006	0.320586673482603	-1.05251397189088	-2.0453637736949	-3.82617497734942	-3.93498194890447	0.423124719855196	-0.407991333706345	0.19528309890138	0.880104433247387
1541	C11orf49	3.71304173922532	3.81606203602048	3.77097328140414	4.05933050719562	4.02173091726632	4.27750957132195	4.50585080297944	4.56920649556742	4.4949183661531	4.21379034578187	4.21610885139702	4.25116069349474	4.7565112839082	4.79448040844194
1542	C11orf52	0.443091409716896	0.625956025032135	-0.0139027670479172	-1.87279143331845	-1.01490815508587	-0.876362995046949	-2.50766000699686	-2.91973781234236	-1.89684469249497	-2.54669102986714	-2.13389022893746	-1.86999082129089	-1.84161902742545	-0.981354927208178
1543	C11orf54	4.9861196342715	5.30940805114524	5.04874054729632	3.90043350689678	3.81076361027185	4.00621725546548	3.57641551941001	3.29225093135074	3.82630183947959	4.10284336049661	4.22736245031551	4.17982520966641	4.9632593771022	4.86251532030825
1544	C11orf57	6.07003315361105	6.17079866452539	6.25891446736914	5.66375911541628	5.64787359929428	5.75673879364131	5.69966238798098	5.65231916886808	5.37748054634354	5.33801162821572	5.26179154887383	5.18085166768723	5.64705434277832	5.7826532463915
1545	C11orf58	8.57298609353227	8.79213101037073	8.56493577592944	8.35191060454726	8.28262775477225	8.21601734288689	7.98116189363711	7.99095342144496	7.7091072069626	7.52337014981806	7.77589181611465	7.8874347211483	7.66328468587607	7.8172574378535
1546	C11orf63	-0.593727984992069	-0.4891116269795	-0.202577657231489	1.15402746127156	0.703399476582785	1.14140583297552	0.654356463046396	0.854824989436274	1.23305916639572	1.49349161993464	0.985928329284151	0.712249118139717	1.05241529183386	0.92429270483799
1547	C11orf68	4.03776362908883	4.27166973076751	3.80277851168375	3.71572188463143	3.78658264356524	3.65457327857227	3.68105419731197	3.78426321963041	4.75490400521616	4.30547207292906	4.47297114152832	4.48343768089301	4.57022296701293	4.56112512641654
1548	C11orf70	2.51834906851625	2.58626723965966	2.15311026935965	-0.465564195275325	-0.379196866959729	-1.60311495097448	-1.18194251619036	-1.18757001357437	-3.85906822344522	-3.08421810648412	-3.50099845101628	-4.39685973779148	-2.2767403464036	-2.24750846552513
1549	C11orf71	3.08176390252867	3.07460149138504	3.04520797171332	2.18901296132859	2.4126568192808	2.34781960630856	2.43010212256114	2.13297215650755	1.20679756592864	1.53768170377849	0.918576412614656	0.683292491164116	2.74084971313055	2.77931567474835
1550	C11orf74	5.27383189454154	5.27777169625667	4.99567718771738	4.43871513858074	4.32285781927367	4.43643216826966	3.80120235641925	3.66315628617534	3.79966744997397	3.67496013070789	4.11195848570235	4.00768931850523	4.50509465402559	4.54301531644956
1551	C11orf80	3.18964817222874	3.32060009829335	3.22464182403788	2.96463350396895	3.1248088739685	3.17193766730814	2.72603814581463	2.61996718628734	3.28818181889947	3.15910117216486	3.67847458182999	3.70782319992324	3.36870931681496	3.40702102151435
1552	C11orf84	6.47324686152762	6.6416390122495	6.40321299400988	6.49974528169749	6.53010263632294	6.49350798142255	6.45412634238042	6.57712377464676	6.77947616315423	6.65964138002551	6.81957372688198	6.88305147977835	6.05915741059579	6.10196166269742
1553	C11orf87	-0.885338326401032	-1.18275382595908	-0.406144102627197	5.56444544285707	5.55349674185382	5.6103922848463	3.02249306287411	2.97881326529008	-3.79056373260404	-4.07353638207675	-3.14738898653778	-4.75939605797284	-3.5498604252351	-3.54504793234383
1554	C11orf88	-2.62156407837743	-2.74664840550804	-3.69185021724492	1.20937555524882	1.74224914312671	1.26460183765623	-3.11288981481864	-1.68655893476269	-1.05819520435919	-2.5819110223326	-3.28975514202827	-3.73475319718454	-2.89162242847667	-2.27652500731364
1555	C11orf95	5.11596741402669	5.42307848959575	5.40291009727028	5.19194711802779	5.30603480894453	5.03590370376414	6.02313733961743	6.07022642027723	6.27773840844845	6.35775356924948	6.20945494322445	6.16039690809786	6.9350835274049	6.92088179702503
1556	C11orf96	-0.882284444262068	-0.864166562894134	-1.09283956632715	0.655529836850163	0.495144058851503	0.556701844955166	0.927146942773384	0.457197805041644	-0.0303806489153469	0.241217609609227	0.809867057404647	1.27653090325732	4.23194168988993	4.10239407812464
1557	C11orf98	6.12838646805638	6.30847084708285	5.97454839655107	6.22393887086472	6.3486900772704	6.22953061189162	5.38561506155874	5.35712123394095	5.29734771440119	4.90056522407418	4.94561690967724	5.03358307394147	4.05348773057209	4.25507504128056
1558	C12orf10	5.23105716918304	5.12495457691682	4.88861291661599	5.26064262419397	5.23877871465608	5.186111825943	4.95233468956607	4.87645406547655	4.7117101780114	4.45062673308668	4.74844343851278	4.81406413330352	5.03853970687355	5.0993722072766
1559	C12orf29	5.54231656237074	5.63399132205911	5.5396857068652	5.19719459070388	5.11144848741304	5.09056919652785	4.51697983584848	4.52846605751305	4.26103298558986	4.28810598776816	4.31017901771859	4.3239791608425	4.01149222205731	3.80387687576035
1560	C12orf4	4.95064201009066	4.93688048701751	4.76449525270203	4.82632467599904	4.89210997776874	4.80843279606333	5.12566313816366	5.20589906103123	4.81293948650053	4.97167008793231	5.23857563283096	5.09055504653782	4.97368556194819	4.93244869596304
1561	C12orf42	-2.9551188719061	-2.57610553621049	-2.42174769334549	-3.03778340905347	-4.75939605797284	-4.26046730626543	-4.3177821978002	-2.87952608123614	-0.667093269638612	-0.852143244858034	-2.79162548015234	-4.33062408812269	4.20518479549836	4.19120357107778
1562	C12orf43	4.30555784641624	4.22020633616161	4.19048706491471	4.41381469617597	4.72358861985193	4.27876015688992	4.73083967625599	4.69497343220934	4.48000796622262	4.39141227089567	4.57587104112512	4.45670426584898	4.39231107798325	4.47206961315043
1563	C12orf45	5.83669399620663	5.93410469229094	5.50805112924089	5.77922849867133	5.83473345177336	5.75228067247013	4.66252515441132	4.67923875903191	4.31965163731612	4.01414764039432	4.51113910444015	4.42669380341056	4.49883135666356	4.63523794187621
1564	C12orf49	5.58433267745178	5.57892216122691	5.61366347840342	6.28125649335345	6.31748906755235	6.24407698788984	6.63368872731206	6.69235129455843	6.77208447550512	6.95919727356345	6.57010199402837	6.54080692607761	6.08833307052465	6.21104326454253
1565	C12orf50	-0.29630616258841	-0.413275057148741	-0.4081887875954	-0.926663859259258	-0.16816257479011	0.147457767496186	0.581813867188992	0.248365918042591	0.351124404213843	0.958129962788633	-0.199620564202573	0.116317377608555	1.16529391160564	0.546992041345603
1566	C12orf56	1.71238184989095	1.86127038542304	1.7436660276422	-0.212937518448697	-0.577380498115433	-0.44623970622763	-1.16560210092291	-0.544078598616994	-2.27139619794751	-2.00196926224133	-1.51485484012552	-1.94629621093248	-1.70818753998515	-1.84000782547617
1567	C12orf57	6.5576375156714	6.58568817462987	6.19535796359215	4.87976734911409	4.81077348273346	4.70990483871263	5.76272381989244	5.6887435994298	6.76252750588155	6.39308610129871	6.21827228425749	6.3199491093626	4.55012737941418	4.50060195717961
1568	C12orf60	2.30313011478447	2.4892806159475	2.50275158643698	2.20868975585842	2.33750063167309	2.24022233862771	2.00879575555376	1.82848394601097	1.22447092620527	0.953865545402421	1.561369410583	1.71589507453087	1.80346562632208	1.42075772607254
1569	C12orf65	3.75220124725955	3.52925232834843	3.60204600765793	4.21607327396117	4.19870842272083	4.41733741708353	3.90070851565247	3.95147240409015	4.30532150319439	3.89492224239244	4.21989135458276	4.39085711404421	4.16179325088598	4.19615572083718
1570	C12orf66	2.89969798663126	2.84905247231876	3.30718190536729	3.14733488301852	3.37964894124376	3.36871717969368	2.41578024421957	2.298010618174	0.99010189519316	1.01142832786425	1.12107086788109	1.63243932094188	1.84640041047686	1.79264546552561
1571	C12orf73	3.74498322686574	3.97202562217127	3.66420872667744	3.25278745990925	3.16673454846208	3.00747046057632	2.18673896434023	2.33824496964565	2.67293264878685	2.61229073743075	2.42267997925714	2.05618781015074	2.97921060203545	3.11417819207787
1572	C12orf75	5.43553785695936	5.47607955434513	5.21816732916859	5.38371886170682	5.25798500525796	5.29305297800539	4.51526694314061	4.31808197188543	4.5060333935056	4.55641193164461	4.93344828075615	4.85745887274674	2.35460181703031	2.13534159600218
1573	C12orf76	4.39885120551337	4.41541297151443	4.45693314002795	2.84528057026716	2.69304108159666	2.83010982924396	2.65094069146441	2.58866148947373	3.65736731051687	3.69139967240695	3.59603675580808	3.73039344226884	4.77662551784114	4.79951805911994
[truncated: 14,044 more rows]
