# Supplementary material for: Discovery of a pre-vein progenitor that requires VEGF/ERK inhibition to complete vein differentiation
Source: bioRxiv. 2025 Dec 4:2025.10.11.681838. Originally published 2025 Oct 12. Preprint. [Version 2] doi: 10.1101/2025.10.11.681838 (PMC12632389; doi:10.1101/2025.10.11.681838)
Supplement: Supplement 1 — Table S1: Single-cell RNA-seq of hPSC-derived cell-types Differentially expressed genes that distinguish day 0 hPSCs (“H1”), day 1 mid primitive streak (“d1ps”), day 2 lateral mesoderm (“d2dlm”), day 3 artery ECs (“d3aus”), day 3 pre-vein ECs (“d3pvus”), day 4 vein ECs (“d4vus”), and day 3–4 mesenchyme (“mes1”). Gene expression was measured by single-cell RNA-seq. Table S2: Bulk RNA-seq of hPSC-derived cell-types Count matrix of gene expression of day-0 hPSCs (“H1”), day-1 mid primitive streak (“D1_PS”), day-2 lateral mesoderm (“D2_DLM”), day 3 artery ECs, CD144+ FACS-purified (“D3_Artery”), day 3 pre-vein ECs, CD144+ FACS-purified (“D3_Prevein”), and day 4 vein ECs, CD144+ FACS-purified (“D4_Vein”). Gene expression was measured by bulk-population RNA-seq, and is quantified in log2 counts per million (CPM) units. Table S3: Cell-surface marker screening of hPSC-derived cell-types For each hPSC-derived cell-type, the number indicates the percentage of cells that expressed a given cell-surface marker by high-throughput flow cytometry. Day 3 artery EC and day 4 vein EC populations were pre-gated on the CD144+ endothelial subset before quantifying the expression of other cell-surface markers. This was done to avoid being confounded by CD144− non-endothelial cells in the culture. Table S4: Single-cell RNA-seq of E9.5 mouse embryo ECs in vivo Differentially expressed genes that distinguish 4 different types of ECs identified in the E9.5 mouse embryo. Raw single-cell RNA-sequencing data were obtained from a previous study65. We provisionally annotated the following clusters based on expression of characteristic marker genes: 0 (vein-like 1 ECs), 1 (other ECs), 2 (artery ECs), and 3 (vein-like 2 ECs). Table S5: Single-cell RNA-seq of gene expression changes upon triple SOXF knockdown during artery EC differentiation Genes that are differentially expressed between artery ECs generated from control vs. SOX7/SOX17/SOX18-CRISPRi hPSCs. Positive fold change indicates higher expre [file media-1.zip › Supplemental Tables (for Nature) copy/Table S6 ΓÇö DEGs_control_vein_vs_SOXF_TKD_vein_markers (NEW).csv]

	p_val	avg_log2FC	pct.1	pct.2	p_val_adj
MDFI	0	-2.57965078678809	0.227	0.943	0
IER5L	0	-3.03011516347344	0.139	0.849	0
DDIT4	0	-3.36000878012649	0.154	0.851	0
BTK	0	-3.42226424471246	0.111	0.792	0
SAMSN1	0	-3.32042003559286	0.264	0.942	0
STRA6	0	-2.50388437154527	0.213	0.89	0
GRAP2	0	-3.11963117595078	0.09	0.744	0
CLEC11A	0	-2.56907538790286	0.259	0.909	0
SOX7	0	5.91805270136221	0.665	0.024	0
GTPBP6	0	-1.94473406316415	0.228	0.856	0
MFNG	0	-4.02556602448967	0.048	0.675	0
NAT14	0	-2.01781838384447	0.215	0.838	0
GLA	0	-2.45363202955181	0.254	0.876	0
ZNF787	0	-1.85249590637309	0.241	0.859	0
CFH	0	-6.16055373561864	0.011	0.627	0
PUF60	0	-1.97013275997249	0.348	0.964	0
PLTP	0	-2.01589674155964	0.27	0.885	0
HDGFL2	0	-1.8465472332401	0.321	0.931	0
LYL1	0	-2.21700728119505	0.357	0.965	0
MFSD10	0	-1.85949360716784	0.278	0.885	0
CXXC5	0	-2.21837931277558	0.369	0.972	0
CYBA	0	-2.22524481244036	0.344	0.944	0
CAPN1	0	-1.79889161358701	0.315	0.914	0
CORO1B	0	-2.22225333876625	0.384	0.983	0
LAPTM5	0	-2.4129990807284	0.307	0.902	0
PPP1R15A	0	-1.81872448731274	0.286	0.877	0
ALDH2	0	-1.70761839921539	0.303	0.888	0
CKB	0	-2.74157695161639	0.267	0.852	0
AAMP	0	-1.67663195369985	0.258	0.841	0
FAM43A	0	-2.75784025261366	0.27	0.853	0
JUNB	0	-2.76943906542015	0.087	0.669	0
NT5E	0	3.87737456268504	0.756	0.175	0
MAF1	0	-1.60078454511087	0.278	0.859	0
EIF4A3	0	-1.69956077383208	0.332	0.912	0
FCER1G	0	-2.29505954928711	0.173	0.751	0
NDUFV1	0	-1.60008840266892	0.301	0.878	0
RAB38	0	-1.89105284095017	0.223	0.796	0
RNH1	0	-1.53384864677722	0.296	0.869	0
AHCY	0	-1.63447761220282	0.325	0.891	0
TADA3	0	-1.80502494205272	0.188	0.752	0
TNFRSF1A	0	-1.47235577173889	0.342	0.906	0
PSMD3	0	-1.76622080636476	0.388	0.952	0
FHL3	0	-1.53378399325756	0.266	0.829	0
STING1	0	-4.14794437487922	0.033	0.588	0
PLIN3	0	-1.52292355429434	0.381	0.933	0
TST	0	-1.73451196027263	0.19	0.742	0
RAB3C	0	-2.56196263923974	0.154	0.704	0
INTS11	0	-1.59349584350454	0.202	0.751	0
INKA1	0	-1.58630627297286	0.385	0.933	0
TNFRSF1B	0	-1.66505797035645	0.21	0.756	0
MRPL10	0	-1.48613322136464	0.253	0.799	0
BIN1	0	-2.17572309321265	0.44	0.984	0
PEPD	0	-1.56776569713562	0.36	0.904	0
UBXN1	0	-1.7112572863221	0.433	0.975	0
GALE	0	-1.89848264383147	0.148	0.689	0
NOP53	0	-1.71172089169517	0.432	0.973	0
NIPSNAP1	0	-1.67535076176327	0.179	0.72	0
RFXANK	0	-1.58370039365502	0.218	0.758	0
LINC02228	0	-2.91361261535229	0.095	0.634	0
GIPC1	0	-1.33568023591526	0.334	0.872	0
PRPF31	0	-1.40999821066869	0.366	0.903	0
PINX1	0	-1.46955471772332	0.286	0.823	0
CA2	0	-2.92348377839444	0.148	0.684	0
GNL1	0	-1.68180223873433	0.177	0.712	0
CCDC71L	0	-1.54744379931447	0.311	0.846	0
FAXDC2	0	-2.05218199477265	0.188	0.722	0
ISYNA1	0	-1.55117522295298	0.328	0.862	0
CNTNAP5	0	-3.92263391440669	0.126	0.659	0
ENSG00000286251	0	-1.84997393303595	0.37	0.903	0
ST6GALNAC4	0	-1.87528410050601	0.157	0.689	0
CCND3	0	-2.18315947937128	0.185	0.716	0
RNF187	0	-1.62490469341367	0.185	0.715	0
MGAT4B	0	-1.39477151675989	0.365	0.895	0
CITED2	0	-2.17688004118841	0.434	0.964	0
PTGES2	0	-1.5753224999858	0.22	0.75	0
PTPRB	0	4.63663555560518	0.601	0.073	0
PNKP	0	-1.6821733361362	0.174	0.7	0
IMPDH1	0	-2.12332067323062	0.112	0.637	0
RCSD1	0	-1.89353260709756	0.174	0.698	0
FKBP8	0	-1.54971710437354	0.439	0.963	0
PSMC4	0	-1.57772402910232	0.442	0.966	0
MTG1	0	-1.37105177258107	0.409	0.93	0
PELO	0	-1.73472457647909	0.204	0.725	0
PEF1	0	-1.22944717607859	0.389	0.907	0
ACADVL	0	-2.01461729994733	0.124	0.642	0
TRAP1	0	-1.45668098828413	0.362	0.879	0
NR2F6	0	-1.30644068891328	0.408	0.923	0
KLHDC8B	0	-2.27421818817211	0.096	0.611	0
FERMT3	0	-2.57981968786383	0.107	0.622	0
PSTPIP2	0	-1.55509411734009	0.309	0.824	0
MAP2K2	0	-1.97850482880176	0.476	0.989	0
EPAS1	0	-2.32358917900953	0.144	0.656	0
MDFIC	0	-1.40306621555651	0.338	0.85	0
RUNX1	0	-3.04694041745245	0.241	0.752	0
RHOH	0	-2.40009997649974	0.114	0.624	0
TECR	0	-1.42512425308517	0.442	0.951	0
LY6E	0	-1.91484822628105	0.459	0.965	0
LYPLA2	0	-1.25925427894035	0.392	0.897	0
CTSD	0	-1.86644886522235	0.482	0.986	0
TAMALIN	0	-2.15139224211726	0.103	0.607	0
MBP	0	-3.25334466175255	0.061	0.565	0
FCGRT	0	-1.59125404252657	0.315	0.819	0
CDCA7L	0	-2.51644710502634	0.138	0.641	0
LRRC75A	0	4.58409936994204	0.873	0.371	0
NDUFS2	0	-1.4606608782334	0.466	0.967	0
SLC39A1	0	-1.24933392886898	0.425	0.923	0
MCRIP1	0	-1.2988832261583	0.434	0.932	0
DOK5	0	-2.87229705222772	0.084	0.579	0
EVA1B	0	-1.64770714008125	0.482	0.973	0
LMNA	0	-1.88548656603658	0.482	0.97	0
FKBP10	0	-1.4442415732259	0.469	0.956	0
CDKN1C	0	-3.5151592696739	0.504	0.988	0
ZNF428	0	-1.30192977023129	0.468	0.951	0
NNAT	0	-2.07632036479317	0.28	0.762	0
STK25	0	-1.22276954870144	0.451	0.932	0
CRPPA	0	-1.66857816830068	0.432	0.913	0
GPRC5C	0	-3.59564703500416	0.036	0.517	0
NOB1	0	-1.20025003167702	0.451	0.93	0
PRSS35	0	-4.18069262571394	0.04	0.517	0
LINC01099	0	-2.67345371644913	0.146	0.623	0
DBN1	0	-1.25000827366597	0.454	0.929	0
EIF3B	0	-1.28284861377195	0.438	0.913	0
CCDC68	0	-2.78370698318398	0.083	0.555	0
NUDC	0	-1.31308364733823	0.483	0.954	0
TOX2	0	-2.32184835142934	0.142	0.613	0
EIF3D	0	-2.02729222357423	0.525	0.994	0
KCNQ1OT1	0	-1.67580546046775	0.373	0.841	0
BNIP3L	0	-1.37906522484912	0.465	0.925	0
PSMD2	0	-1.43988507117994	0.519	0.974	0
RNASE1	0	3.33538397868252	0.911	0.457	0
TMEM26	0	-2.9550572479487	0.056	0.509	0
NEU1	0	-1.34536900119551	0.499	0.952	0
SNRNP70	0	-1.18094887678224	0.505	0.958	0
IL18R1	0	-2.72916574469614	0.064	0.516	0
TFAP2A	0	-2.92903625477485	0.123	0.571	0
CPNE1	0	-1.14767558615414	0.501	0.946	0
MYLIP	0	-1.75614442654081	0.508	0.952	0
BOD1	0	-1.1537247877825	0.522	0.959	0
FOXP2	0	3.92949430704786	0.538	0.103	0
SOX5	0	2.78517212772055	0.664	0.241	0
LYPD6B	0	3.07554852818185	0.544	0.122	0
D21S2088E	0	4.46344308010461	0.473	0.054	0
NENF	0	3.17746260319562	0.87	0.457	0
PLD3	0	-1.21339174656282	0.545	0.958	0
VAV3	0	-1.73764369094207	0.49	0.897	0
ARHGDIB	0	-1.24836161533779	0.52	0.925	0
ENSG00000291133	0	3.01183825477759	0.595	0.192	0
ME1	0	-2.6072047115422	0.559	0.958	0
LIMD2	0	-1.50216041777748	0.589	0.986	0
OXR1-AS1	0	2.92425091957703	0.601	0.206	0
SEL1L3	0	2.78699512361081	0.576	0.184	0
UBE2M	0	-1.08977800286554	0.578	0.967	0
RCN1	0	-1.53380138769269	0.581	0.968	0
EDN1	0	4.59735454010849	0.436	0.051	0
M6PR	0	-1.00812446855026	0.585	0.968	0
CCT7	0	-1.32825000796658	0.599	0.981	0
IDH2	0	-1.38171391544917	0.607	0.984	0
IP6K2	0	-1.02013054329863	0.588	0.961	0
BZW2	0	-1.329285132061	0.603	0.968	0
APLNR	0	2.40639504755671	0.685	0.321	0
CYC1	0	-1.01218914417309	0.605	0.968	0
SCN1A-AS1	0	2.79221775737493	0.699	0.336	0
SDHC	0	-1.03232194987769	0.617	0.977	0
CD93	0	4.73538225860815	0.402	0.044	0
QPRT	0	-1.72112366254511	0.636	0.994	0
GREB1L	0	2.70704337462029	0.714	0.357	0
EIF3G	0	-1.181916287752	0.628	0.985	0
CMTM3	0	-1.04991709539048	0.623	0.976	0
NEBL	0	3.75179777646028	0.454	0.104	0
DCC	0	6.43698391266921	0.358	0.013	0
ADRM1	0	-0.970181213601366	0.635	0.98	0
AK4	0	4.27268273328035	0.409	0.065	0
CDC37	0	-1.35560129855261	0.648	0.99	0
MLF2	0	-1.10788213926647	0.641	0.982	0
MYBL2	0	-1.82650392303975	0.625	0.964	0
CDH5	0	2.69243291822659	0.853	0.516	0
SYNC	0	2.70640938207228	0.643	0.314	0
UQCRC2	0	-1.07225438030065	0.656	0.984	0
ANKRD11	0	-0.955548618144012	0.648	0.975	0
XRCC6	0	-1.25741974546676	0.664	0.991	0
WDR1	0	-1.0136470066408	0.66	0.984	0
JCAD	0	2.32829830110949	0.718	0.394	0
HSD17B12	0	-1.06965768227068	0.649	0.973	0
PSMD8	0	-1.33867302187589	0.672	0.996	0
TRIM28	0	-1.01583164635816	0.66	0.982	0
PSMD4	0	-0.990466546787349	0.664	0.985	0
SSBP4	0	-1.22332833229659	0.673	0.993	0
FAT4	0	2.3798130689075	0.653	0.335	0
RAB34	0	-1.03544841352952	0.668	0.978	0
MTSS1	0	-1.34639721034611	0.66	0.969	0
SMARCB1	0	-1.13357303705185	0.685	0.992	0
DDOST	0	-1.30886279918379	0.689	0.993	0
TMED9	0	-1.05652888759704	0.686	0.989	0
SNHG9	0	2.47613378466216	0.695	0.392	0
EIF3L	0	-0.933639850944547	0.687	0.989	0
HDAC4	0	2.6070369193124	0.616	0.315	0
MPG	0	-0.999292607509384	0.686	0.986	0
SRSF5	0	-1.08236779286267	0.69	0.989	0
NID1	0	2.57762268366111	0.828	0.531	0
SF3B1	0	-0.916627088822073	0.685	0.981	0
TUFM	0	-1.26227109080303	0.699	0.994	0
CNTNAP3B	0	4.79429464974811	0.322	0.028	0
TMEM98	0	-1.09417459691302	0.698	0.991	0
MAGED2	0	-1.98079902974823	0.706	0.999	0
BCAP31	0	-1.0341748348295	0.697	0.989	0
DDX39B	0	-1.24351001657835	0.703	0.994	0
CNTNAP3	0	5.58881811114827	0.307	0.016	0
FN1	0	2.68708646406386	0.943	0.654	0
IMPDH2	0	-1.17714296617673	0.706	0.992	0
NAA30	0	2.54832209282578	0.664	0.38	0
RALY	0	-0.92794775615296	0.701	0.985	0
COPE	0	-1.20337620616645	0.713	0.995	0
FMNL2	0	2.26874090340642	0.721	0.444	0
SLC18A1	0	7.3123480769921	0.277	0.004	0
ID2	0	-1.55061198963835	0.713	0.984	0
NASP	0	-0.975351757836717	0.724	0.991	0
ADH5	0	-0.92804606254175	0.727	0.992	0
CCT5	0	-1.09478136277247	0.725	0.99	0
IQGAP2	0	-1.56488336688845	0.685	0.947	0
NALF1	0	1.84754047348143	0.819	0.56	0
LMAN2	0	-0.915394901413088	0.733	0.99	0
ARHGAP29	0	1.83854336698429	0.841	0.589	0
FUS	0	-1.34152535741487	0.746	0.998	0
PPP1CA	0	-1.41724176533674	0.754	0.999	0
HNRNPA0	0	-1.04311692426446	0.752	0.996	0
PRSS23	0	1.44815156989887	0.89	0.648	0
SLC3A2	0	-1.21202605575585	0.75	0.99	0
APRT	0	-0.988576350225521	0.75	0.99	0
ARPC1B	0	-1.01048467233916	0.753	0.992	0
UBC	0	-2.33591658588786	0.763	1	0
FADS1	0	-1.04257342503523	0.755	0.989	0
AP2M1	0	-1.48129840288959	0.766	0.998	0
PPP2R1A	0	-0.970625435668828	0.764	0.995	0
SNRPB	0	-1.09415774761041	0.767	0.996	0
HNRNPF	0	-1.2574648246236	0.772	0.998	0
DDAH2	0	-0.921231565042034	0.766	0.991	0
CCT3	0	-1.23306845044728	0.776	0.997	0
ERP29	0	-1.11605102874601	0.782	0.998	0
HNRNPR	0	-0.909184342647706	0.781	0.993	0
PRMT1	0	-1.28660293833139	0.783	0.995	0
SCN9A	0	1.87057991451049	0.841	0.63	0
PKM	0	-1.49502650624163	0.787	0.998	0
BSG	0	-1.18418911751649	0.798	0.996	0
MATR3	0	-0.858592588330357	0.8	0.997	0
PRCP	0	2.29427300250014	0.812	0.617	0
RBM4	0	-1.01445560345833	0.808	0.999	0
TSPAN18	0	1.77498951587274	0.765	0.575	0
MAST4	0	2.41485669095835	0.798	0.61	0
PRDX5	0	-0.901451847650528	0.809	0.996	0
PPP1CC	0	-0.915459669653235	0.809	0.996	0
PHB2	0	-1.16984348388046	0.813	0.999	0
SC5D	0	2.07196257837993	0.842	0.656	0
PGAM1	0	-0.821077057809144	0.811	0.995	0
MTCH1	0	-1.00166259536018	0.817	0.992	0
OSBPL10	0	1.69246604721492	0.859	0.688	0
ILF2	0	-1.02258552337661	0.833	0.998	0
VCP	0	-0.879060450751077	0.836	0.998	0
SFPQ	0	-0.925432907826398	0.841	0.997	0
C1QBP	0	-0.864523088758912	0.843	0.996	0
ECSCR	0	1.79776344777042	0.965	0.812	0
CD59	0	1.8956323173504	0.807	0.661	0
APEX1	0	-1.15994983669408	0.86	0.999	0
OXR1	0	1.93361657135334	0.927	0.789	0
BEX1	0	1.2755142087806	0.976	0.839	0
ROBO1	0	1.95558133183498	0.858	0.724	0
EIF3H	0	-0.733516916064043	0.868	0.998	0
TRIR	0	-0.804049226923882	0.869	0.999	0
SSR2	0	-0.911470350649627	0.876	0.999	0
LDB2	0	2.01149558870583	0.892	0.771	0
ATP5F1A	0	-1.01475637264539	0.882	0.999	0
DPYSL2	0	1.69000383342553	0.809	0.694	0
ARF1	0	-1.00725033581267	0.892	1	0
PABPN1	0	-0.827945315215922	0.902	1	0
GNAI2	0	-0.964078724699607	0.902	0.999	0
ATP5F1B	0	-1.4377815958981	0.904	1	0
NDUFA3	0	1.85110532893662	0.912	0.817	0
U2AF1	0	-0.69821021275017	0.906	0.998	0
BAMBI	0	-0.975625948404246	0.914	0.998	0
PGK1	0	-0.872545992544889	0.917	1	0
APOE	0	-1.05064910010629	0.912	0.993	0
XRCC5	0	-0.765205071763685	0.919	0.999	0
ITM2C	0	-1.27574179334596	0.922	1	0
P4HB	0	-0.934179848996737	0.928	1	0
DDX5	0	-0.990967866713644	0.929	1	0
CALM2	0	-0.896011311272361	0.93	1	0
TKT	0	-1.72825995158678	0.936	1	0
HMGA1	0	-1.50190119199062	0.939	1	0
PDIA3	0	-0.803668810412405	0.94	0.999	0
KHDRBS1	0	-0.689570997634741	0.941	0.999	0
CALCRL-AS1	0	1.53316334299042	0.897	0.84	0
TOMM20	0	-0.641222184856565	0.944	1	0
NMT1	0	1.42713110201377	0.858	0.803	0
PDIA6	0	-0.698783007345088	0.95	1	0
PPP1R14B	0	-0.767140791733018	0.952	0.999	0
S100A4	0	-1.62752024196199	0.951	0.996	0
NDUFB1	0	1.73922479196513	0.968	0.923	0
ENSG00000285080	0	1.44862783966901	0.82	0.775	0
NCL	0	-0.690271533997403	0.956	1	0
ROMO1	0	1.65343216922734	0.938	0.896	0
FLRT2	0	1.45992739382875	0.908	0.871	0
PIK3C2A	0	1.44327570847857	0.9	0.864	0
HSP90AA1	0	-0.679698646641602	0.964	1	0
EIF3E	0	-0.657005497869803	0.966	1	0
HSPA8	0	-0.905727865145081	0.966	1	0
PTMS	0	-0.643380823595553	0.966	1	0
HNRNPA3	0	-0.697144924943283	0.967	1	0
JUND	0	-0.870614487313492	0.969	1	0
SLC38A2	0	1.60474725102497	0.928	0.901	0
ENO1	0	-1.08448827862179	0.974	1	0
HNRNPA2B1	0	-0.965706945145239	0.974	1	0
EIF3F	0	-0.589558958094222	0.976	1	0
TJP1	0	1.14243655260209	0.934	0.91	0
KIZ-AS1	0	1.00768536641959	0.933	0.957	0
SEC62	0	1.04039879191291	0.943	0.965	0
EEF2	0	-1.42261387015102	0.979	1	0
ADD3	0	1.31998697471676	0.927	0.907	0
HNRNPH1	0	1.60512810089358	0.97	0.951	0
SRSF9	0	-0.535192296445564	0.982	1	0
ATP5ME	0	1.89978977616409	0.994	0.977	0
ATP5MF	0	1.00712523927422	0.978	0.995	0
NDUFA1	0	0.974754023942796	0.975	0.992	0
MT-ND4L	0	1.07993217513836	0.945	0.929	0
CALCRL	0	1.33696824952556	0.96	0.945	0
PLEKHA7	0	1.02232902781529	0.962	0.976	0
SPARC	0	1.24425006625293	0.982	0.995	0
YBX1	0	-1.4985908183371	0.988	1	0
RBIS	0	1.07177295637409	0.976	0.988	0
OOEP	0	1.78850691322542	0.997	0.986	0
COX8A	0	0.856621648988805	0.981	0.992	0
RDX	0	1.64856564648697	0.995	0.985	0
CTNNB1	0	1.35082441365995	0.912	0.921	0
UQCRQ	0	1.35510456519411	0.967	0.958	0
EEF1G	0	-1.08150039112011	0.991	1	0
PRTG	0	1.75897612774944	0.996	0.987	0
DYNC1I2	0	1.0499675356946	0.959	0.967	0
CD63	0	-1.07111245289041	0.992	1	0
SNRPG	0	1.09461865723175	0.992	0.999	0
COPS9	0	1.37900404490464	0.985	0.978	0
MEF2C	0	1.49757360064357	0.942	0.949	0
ATOX1	0	1.07430268113441	0.991	0.998	0
CBX3	0	0.761123422884367	0.99	0.997	0
HSBP1	0	0.806220644535723	0.992	0.999	0
EIF2S2	0	0.95642976026825	0.988	0.995	0
SMS	0	1.29059991280012	0.939	0.932	0
IGFBP2	0	-1.62204863754078	0.994	1	0
ATP5MJ	0	0.739624720663444	0.995	1	0
ELOB	0	0.706786796457184	0.994	0.999	0
UQCR11	0	0.920838644875223	0.992	0.997	0
SELENOW	0	1.25714523416519	0.991	0.986	0
MARCKS	0	1.74920720967776	0.985	0.989	0
CLTA	0	-0.591789097781566	0.996	1	0
TIMM8B	0	1.13412874903278	0.917	0.921	0
SNRPF	0	0.737115477412541	0.996	1	0
RPL4	0	-0.712534015757746	0.996	1	0
YWHAE	0	0.764771045965149	0.995	0.999	0
TOMM7	0	0.721246696394754	0.997	1	0
ITGB1	0	0.962596930852421	0.996	0.999	0
SNRPD2	0	0.867167318725316	0.997	1	0
TBCA	0	1.02404890856781	0.998	1	0
ATP5MK	0	1.50426009454006	0.997	0.995	0
SLC25A3	0	-0.488505243455875	0.998	1	0
KTN1	0	1.07856273780479	0.996	0.998	0
TCF12	0	1.1054788847388	0.98	0.982	0
UBL5	0	1.05476236612218	0.997	0.999	0
DSTN	0	0.862299624563515	0.997	0.999	0
GNAS	0	-0.762782746248825	0.998	1	0
SLC25A6	0	-1.12721373545319	0.998	1	0
RPSA	0	-0.636352706459383	0.999	1	0
COX7A2	0	0.928238724326711	0.998	0.999	0
SEC61G	0	0.997193353490216	0.999	1	0
SLC44A1	0	0.906676621651854	0.995	0.996	0
GSTP1	0	1.05693397766532	0.999	0.998	0
HNRNPA1	0	-0.936330210018002	0.999	1	0
EIF4A1	0	-0.929694520923272	0.999	1	0
SNHG25	0	1.14940710947547	0.919	0.92	0
RPS9	0	-1.15262769725414	0.999	1	0
RPL22	0	0.922977757653765	1	1	0
RPS8	0	0.539403827659481	1	1	0
GNG5	0	0.77251216231935	1	1	0
RPL5	0	0.366020206037223	1	1	0
S100A10	0	0.904272810827528	1	1	0
RPS27	0	1.02463656672999	1	1	0
RPS7	0	0.498497577135189	1	1	0
OST4	0	0.807181563284828	1	1	0
RPS27A	0	0.486546150587888	1	1	0
TMSB10	0	1.15524781618984	1	1	0
RPL31	0	0.984440959011617	1	1	0
RPL37A	0	0.723401928123065	1	1	0
TMA7	0	1.36320376551112	1	1	0
RPL29	0	-0.594752458211895	1	1	0
RPL34	0	1.06672753898644	1	1	0
RPS3A	0	0.440246255066894	1	1	0
RPL37	0	1.03437118643909	1	1	0
COX7C	0	0.655718777819165	0.999	0.999	0
HINT1	0	0.824617548532949	1	1	0
NPM1	0	-0.842496571526202	1	1	0
RACK1	0	-0.673555728400066	1	1	0
RPS18	0	-0.391627479729889	1	1	0
RPL10A	0	-0.746479352014971	1	1	0
HSP90AB1	0	-0.446537349750408	1	1	0
EEF1A1	0	-0.758370476633571	1	1	0
RPS12	0	0.29543355700888	1	1	0
PPIA	0	-0.455098536940358	1	1	0
RPL7	0	0.480450591204299	1	1	0
RPL30	0	0.440150150630973	1	1	0
RPS6	0	-0.570772310395576	1	1	0
RPS24	0	0.412836958168548	1	1	0
RPLP2	0	0.634413883416761	1	1	0
RPS13	0	0.433947690982838	1	1	0
FTH1	0	0.570214575927581	1	1	0
FAU	0	0.543465154717925	1	1	0
GAPDH	0	-0.400769144420261	1	1	0
RPS26	0	0.857748274261128	1	1	0
MYL6	0	0.779430429935415	1	1	0
NACA	0	-0.463307770264308	1	1	0
RPLP0	0	-0.896998293740969	1	1	0
RPL21	0	0.877598394753774	1	1	0
TPT1	0	-0.499979749940236	1	1	0
RPS29	0	1.11307130002373	1	1	0
SERF2	0	0.605817067369985	1	1	0
RPS2	0	-0.577679441306972	1	1	0
RPL13	0	-0.406182205779134	1	1	0
RPL23	0	0.69943569465969	1	1	0
RPL38	0	0.954920143041803	1	1	0
ACTG1	0	-1.13630609259874	1	1	0
RPL36	0	0.682086166666942	1	1	0
RPS28	0	0.891018146236927	1	1	0
RPL18A	0	-1.05990265726066	1	1	0
RPS5	0	-0.635749735555196	1	1	0
ATP5F1E	0	1.32939333308942	1	1	0
RPS21	0	1.11360461436478	1	1	0
RPL3	0	-0.926174231564317	1	1	0
RPL39	0	1.07937145590633	1	1	0
MT-ND2	0	0.826858461108736	1	1	0
MT-CO1	0	-0.831139864115802	1	1	0
MT-CYB	0	0.37898925364429	1	1	0
VIM	8.65454426013185e-308	-0.65303710729904	1	1	2.83254579089855e-303
GPX1	3.19594449327544e-307	0.724942482752402	0.999	1	1.04600067320412e-302
EPHX2	1.23244936504758e-306	-2.66466411178962	0.068	0.518	4.03368352686424e-302
DGKD	2.41269826515226e-306	-1.84948220735997	0.229	0.711	7.89652015201684e-302
C14orf119	3.52390778607167e-306	-1.17649125394183	0.403	0.914	1.1533397793034e-301
PLIN2	8.72611196619268e-305	-1.23491989134871	0.571	0.952	2.8559691854152e-300
DDX54	1.40314474516438e-304	-1.43752300955463	0.24	0.78	4.59235243644849e-300
FOXP1	2.06963903583188e-304	-1.38653759919919	0.387	0.86	6.77372160037417e-300
ZNF385A	5.59255849987715e-304	-2.04210608917541	0.124	0.607	1.83038847142479e-299
EMP3	3.37650323784864e-303	-0.880879358821953	0.709	0.989	1.10509574471548e-298
RNPS1	1.30822990405534e-302	-0.935227664424938	0.637	0.974	4.28170565298273e-298
TXNIP	1.55916158237281e-302	-1.07284630505621	0.657	0.962	5.10297994294798e-298
TSEN34	2.29234972890152e-302	-1.20253742867955	0.411	0.899	7.50263142772179e-298
NDUFC1	5.99283348434251e-302	0.812952131513207	0.965	0.988	1.96139447109046e-297
MRPL4	1.35107765394846e-301	-1.19991878640756	0.419	0.903	4.42194205360791e-297
URM1	1.82300105893926e-301	-1.19799219184306	0.397	0.903	5.96650016580231e-297
FAM89B	7.63568792839604e-301	-1.45927901407712	0.245	0.774	2.49908430208474e-296
WDR18	1.86136283643391e-300	-1.46172477824689	0.266	0.785	6.09205442736454e-296
WDR46	2.5430070953225e-300	-1.71537782143095	0.155	0.664	8.32300792228101e-296
EFNB1	3.84110970611663e-300	-1.62028521302672	0.228	0.739	1.25715679571491e-295
HDGF	7.77194664147754e-300	-1.11916726189906	0.517	0.939	2.54368041628918e-295
CPED1	1.210456392591e-299	-1.85633567527133	0.25	0.727	3.96170272731109e-295
COPZ1	1.43347415472136e-299	-1.00224993872717	0.565	0.961	4.69161756098754e-295
PHGDH	1.08312369599284e-298	-1.62168345423643	0.265	0.766	3.54495554461497e-294
SERPINB6	1.52968614575785e-298	-0.998337820277252	0.584	0.964	5.00650978645088e-294
DNAJA1	2.16881155582006e-298	-0.786379520887333	0.821	0.995	7.09830334104349e-294
CUEDC2	5.30332813203867e-298	-1.24721903520471	0.359	0.871	1.73572626433494e-293
FAH	1.35502737190853e-297	-1.74364733910205	0.189	0.689	4.43486908551944e-293
CCNG1	1.66618012977745e-297	-0.706409016184745	0.899	0.999	5.45324094674862e-293
TALAM1	2.58066909927556e-297	1.36649713040828	0.886	0.811	8.44627189501897e-293
C1GALT1	2.81706138934419e-297	-1.46041879094791	0.318	0.823	9.2199602211846e-293
TUBB3	6.32802315719487e-297	-1.59098972737972	0.487	0.887	2.07109869911831e-292
TSC22D1	9.83619810221244e-297	-1.09521619848946	0.653	0.972	3.21928927687311e-292
GET3	3.91398166220275e-295	-1.37313289870263	0.263	0.796	1.28100705822234e-290
AUP1	4.67865246219165e-295	-1.03031160146777	0.536	0.951	1.5312761643507e-290
HNRNPA1L3	8.31265388249279e-295	-0.993066994057899	0.581	0.962	2.72064848920106e-290
HEY2	1.40379496100794e-294	-2.29876296087897	0.098	0.551	4.59448052788288e-290
SVIP	2.07842846987213e-294	1.55515231954804	0.811	0.652	6.80248853904449e-290
AKT1	2.87011534900852e-294	-1.30237415113263	0.322	0.84	9.39360052576997e-290
EGLN2	5.71741056927831e-294	-1.55482312001571	0.186	0.705	1.8712513052191e-289
RPL28	8.28346271616614e-294	0.260663007355553	1	1	2.71109451237401e-289
GMPS	2.24818108209229e-293	-1.12645976275129	0.436	0.913	7.35807186357987e-289
CFL1	3.42030418874197e-293	-0.40414824209479	1	1	1.11943135793336e-288
VASP	8.75243353158759e-293	-1.27178617781765	0.399	0.882	2.8645839705533e-288
SNRPA	9.71739793702848e-293	-1.11208270597695	0.503	0.931	3.18040717081005e-288
HARS1	1.02683722057676e-292	-1.30806489219291	0.283	0.816	3.36073553922568e-288
COL25A1	1.47560020610462e-292	2.40042270249265	0.622	0.286	4.8294919145598e-288
PGF	2.33788948321548e-292	-3.9818511111545	0.021	0.419	7.65167848961594e-288
RALA	2.56179098234854e-292	0.875645566547485	0.968	0.983	8.38448570612853e-288
LDHA	9.70458635646563e-292	-1.24118173824037	0.477	0.917	3.17621406860764e-287
ZNF581	1.99059599826643e-291	-1.3924425680696	0.282	0.794	6.51502164272621e-287
NT5DC2	6.6236759042246e-291	-1.12164495818809	0.495	0.925	2.16786288669367e-286
RTCB	6.50228514111997e-290	-0.993339287537768	0.534	0.957	2.12813290383716e-285
NOC2L	6.84218083103411e-290	-1.5442023643857	0.203	0.717	2.23937736418915e-285
OS9	9.8181244059319e-290	-1.14540703850647	0.4	0.908	3.21337393681745e-285
TNFRSF11A	3.74949542345785e-289	3.45859407609878	0.428	0.108	1.22717235714352e-284
PYCARD	8.43212421483354e-289	-1.70778998150219	0.177	0.672	2.75974993427287e-284
TMEM258	4.05667391442894e-288	0.606720496523753	0.994	1	1.32770880545345e-283
ATF4	6.60941760706587e-288	-0.8742106528408	0.681	0.986	2.16319628861659e-283
CCT6A	2.51312181682575e-287	-0.68034828962986	0.889	0.999	8.225196394289e-283
GAS5	8.85227391895156e-287	-0.694109429619435	0.925	0.999	2.89726073093366e-282
LAMTOR1	1.35122411257356e-286	-0.613722149226708	0.962	1	4.42242139804201e-282
GPSM3	1.91804525958954e-286	-1.63224222829983	0.17	0.673	6.27757033011061e-282
CMBL	3.94281770798515e-286	-1.30963417215779	0.403	0.86	1.29044480764646e-281
RPS6KA1	1.49233497380378e-285	-2.56155002820723	0.055	0.482	4.88426313576238e-281
GAP43	4.1212479958055e-285	3.4175951565162	0.417	0.099	1.34884325654718e-280
MINPP1	7.70444852654433e-285	-1.66197456134272	0.198	0.694	2.52158895825269e-280
SPATS2L	4.87729935226721e-284	1.17709376046668	0.887	0.764	1.59629130500354e-279
CDK4	6.69951610227535e-284	-0.841263513911254	0.721	0.986	2.1926846251137e-279
CDK9	1.24808967175858e-283	-1.48532037081984	0.194	0.706	4.08487268669865e-279
SRRM2	1.57645911810432e-282	-0.676095360930468	0.867	0.998	5.15959304764363e-278
PKN1	3.29752974688953e-282	-1.20208603477082	0.368	0.869	1.07924851085947e-277
TSPAN15	3.43783828916481e-282	-1.76841063917655	0.154	0.634	1.12517009366075e-277
LRRC4C	1.85299261685903e-281	-2.55676809334285	0.105	0.536	6.06465953571791e-277
WIPI1	3.68876676302707e-281	-1.11248040250085	0.517	0.927	1.20729647387113e-276
ANTXR1	4.04180016484156e-281	-2.44061163182761	0.122	0.561	1.32284077595099e-276
SEPHS2	5.34558595691333e-281	-1.50817413448535	0.197	0.707	1.74955682783816e-276
SLC35C2	5.56721579514318e-281	-1.77171738055476	0.13	0.612	1.82209405759241e-276
STRAP	1.18617571412494e-280	-0.655785992155117	0.877	0.998	3.88223449475953e-276
NTHL1	2.8774319485646e-280	-1.54367834871201	0.183	0.685	9.41754702445709e-276
MTX1	5.84951550154124e-280	-1.19045504518613	0.338	0.862	1.91448792849943e-275
PSMC5	6.03860738181403e-280	-0.907661153131587	0.633	0.979	1.97637580999391e-275
TLE5	1.00791770938142e-279	-1.00029884040025	0.565	0.95	3.29881387103445e-275
CHD4	1.76793388706144e-279	-0.823027801619531	0.746	0.983	5.7862708189634e-275
SRSF7	2.34299056934759e-279	-1.03078217707366	0.658	0.968	7.66837383441774e-275
CCT2	3.56540717168647e-279	-0.792606175963748	0.811	0.993	1.16692211322126e-274
MYO7A	4.00837027312546e-279	-2.75925979437609	0.045	0.457	1.31189950669123e-274
RCC1L	1.29171648132875e-278	-1.37093392679691	0.223	0.748	4.22765887174087e-274
QTRT1	1.92446868876686e-278	-1.60926960491271	0.17	0.667	6.29859357146507e-274
ESRRA	5.52392762851575e-278	-1.54281137894531	0.212	0.709	1.80792627353692e-273
GTF3C5	6.78856337620066e-278	-1.85018019537088	0.121	0.592	2.22182890739671e-273
MDH2	6.8301091835762e-278	-0.731255301422179	0.847	0.995	2.23542643469265e-273
ENSG00000231589	1.57771537574103e-277	6.22205183025999	0.252	0.008	5.1637046532628e-273
ARG2	1.7093425412552e-277	-1.33330772775182	0.284	0.793	5.59450720327415e-273
ATP5MG	2.25831484848422e-277	0.478203999435019	1	1	7.39123866760401e-273
DHPS	8.43636475609638e-277	-1.32482934990528	0.24	0.767	2.76113782102278e-272
FARSA	1.20407316336963e-276	-1.59785197184021	0.175	0.67	3.94081105639245e-272
NFKBIA	1.76514059999042e-276	-1.3518575768621	0.317	0.814	5.77712866970866e-272
SF1	3.10515977233431e-276	-0.925056293770109	0.612	0.964	1.0162877418873e-271
HEBP1	6.5159938571651e-276	1.83175245152244	0.704	0.524	2.13261962951157e-271
GJA4	1.13002742871213e-275	7.11182764446687	0.243	0.005	3.69846677143194e-271
NUDT16L1	4.96986169024023e-275	-1.30813623448513	0.285	0.798	1.62658603259873e-270
ZFHX3	1.46277875302431e-274	-1.1473726362553	0.6	0.936	4.78752858077328e-270
TCEAL9	3.55733992665203e-274	0.798184748835724	0.972	0.988	1.16428178459394e-269
EMILIN2	3.67739624520214e-274	-1.99216751306932	0.111	0.563	1.20357501709221e-269
LPCAT3	3.8237622356185e-274	-1.15698050595322	0.357	0.865	1.25147914209558e-269
PNRC1	4.28463481175061e-274	-1.09794643484429	0.471	0.915	1.40231812753786e-269
RPS17	5.0428926423023e-274	0.42357811774846	1	1	1.65048833289912e-269
DCAF15	5.64593927720579e-274	-1.57860574765701	0.162	0.656	1.84785946603668e-269
HES6	6.7626495152008e-274	-2.83861275408913	0.071	0.489	2.21334755983007e-269
GSDMD	8.20585826791013e-274	-2.97491622887858	0.039	0.438	2.68569535250431e-269
TPM4	1.79249562540902e-273	-0.624782599600725	0.939	0.999	5.86665893240118e-269
PMF1	7.25029466293136e-273	-1.13253680988573	0.407	0.901	2.3729489402308e-268
FAM184A	1.94374092094597e-272	3.45932200363993	0.396	0.089	6.36166966016405e-268
EIF4H	3.2301561810544e-272	-0.898895862902337	0.591	0.965	1.05719781649729e-267
CHST8	1.1820641286274e-271	-3.20741376590439	0.037	0.429	3.86877768658461e-267
TXN2	1.26602178826486e-271	-0.881148969803433	0.619	0.973	4.14356271081206e-267
H2AZ1	2.48339984955391e-271	0.899673545702932	0.999	1	8.12791936760499e-267
PNISR	2.55183053996698e-271	-0.795073035784836	0.74	0.986	8.35188617425794e-267
CYB561	2.91914467445954e-271	-1.53418239917056	0.238	0.723	9.55406860503863e-267
GPX4	3.87027547406293e-271	0.577735984325901	0.992	0.999	1.26670245990606e-266
SF3B2	7.07178351100261e-271	-0.87066664611472	0.652	0.977	2.31452402531604e-266
SNHG14	9.0223579803058e-271	0.976371499873977	0.943	0.942	2.95292754337429e-266
SELENBP1	9.7476819135738e-271	-1.46716001372019	0.209	0.708	3.19031881349357e-266
DBNL	1.34287954226522e-270	-1.40660071260549	0.208	0.718	4.39511045387985e-266
H1-10	1.76471897006951e-270	-1.2208552423652	0.623	0.947	5.77574871714049e-266
MACROH2A1	2.6472140413905e-270	-0.924967997016494	0.599	0.961	8.66406683606697e-266
KLHDC3	3.90282887059659e-270	-1.34597454577794	0.238	0.748	1.27735686105756e-265
JAK1	5.33250394791608e-270	-0.914154321221463	0.689	0.976	1.74527521711345e-265
SMOX	1.84495754455661e-269	-1.75555634527515	0.128	0.596	6.03836154757934e-265
SH3TC1	1.86437675654705e-269	-1.93083659277169	0.117	0.569	6.10191868650283e-265
NHERF2	2.79289255187325e-269	-1.4224622211845	0.236	0.734	9.14085803302595e-265
TPM2	3.22611880488984e-269	-1.07528599500034	0.552	0.924	1.05587642365239e-264
UBE2J2	3.2474135907721e-269	-1.14312460017988	0.367	0.869	1.0628459941238e-264
ITGA1	3.63535933010791e-269	-2.01844516756089	0.199	0.642	1.18981675515102e-264
COX6C	4.12019485985284e-269	0.635011785966175	0.997	1	1.34849857568124e-264
ETV6	5.68371582609274e-269	-1.23369314702769	0.534	0.913	1.86022335272189e-264
TRIM8	1.56689155543761e-268	-1.04934921860696	0.586	0.938	5.12827937179175e-264
HDAC1	2.63145502480013e-267	-1.0868896765075	0.421	0.896	8.61248915066836e-263
GATA2	6.3404669177987e-267	-1.44464358516479	0.291	0.775	2.07517141752634e-262
FBXL7	2.29462402321933e-266	1.30752281796843	0.871	0.768	7.51007496559455e-262
LCP2	2.34514279140122e-266	-1.84940520295527	0.123	0.575	7.67541784197705e-262
PNN	7.7189466914106e-266	-1.01090412293433	0.551	0.939	2.52633406263178e-261
HSPA9	1.4959176491929e-265	-0.954996452293273	0.631	0.96	4.89598887404344e-261
TPR	4.94451132755301e-265	-0.83676550870313	0.673	0.979	1.61828911239482e-260
RNF7	1.01803608649864e-264	0.607969641474604	0.991	0.999	3.33193030750139e-260
TLE4	1.0587664715361e-264	1.1687088030556	0.903	0.863	3.46523678469049e-260
PDGFC	1.2707051614349e-264	-1.69814131909152	0.2	0.659	4.15889092286027e-260
PDLIM7	1.67000795263714e-264	-1.161885594999	0.346	0.851	5.4657690281861e-260
AATF	1.12718920777644e-263	-1.34133232447025	0.253	0.756	3.68917755813150e-259
ENSG00000284526	1.28503148413398e-263	3.45233878536412	0.398	0.1	4.2057795444221e-259
AIFM1	2.16788104083452e-262	-1.1923126506721	0.323	0.829	7.09525785854732e-258
MRPL38	3.10373368707301e-262	-1.25893766218243	0.262	0.772	1.01582099844213e-257
PITX2	3.29473737542754e-262	-2.05759145501692	0.166	0.608	1.07833459560368e-257
PPDPF	3.68582247144536e-262	1.01737039288562	0.9	0.921	1.20633283667935e-257
CNST	1.99897890884697e-261	-1.82393766493712	0.144	0.597	6.54245807076525e-257
STIP1	2.32931723980177e-261	-1.08597231325304	0.454	0.898	7.6236223941472e-257
FDXR	1.43367357716245e-260	-1.94596794083498	0.107	0.547	4.69227025069497e-256
DDX49	1.5751824279754e-260	-1.60625446144816	0.148	0.618	5.15541456852067e-256
S1PR1	3.85602866948649e-260	2.00219922952579	0.657	0.447	1.26203962323623e-255
CTSL	4.42199865661895e-260	-1.26303500779584	0.352	0.829	1.44727594032482e-255
C1orf56	5.20285181428755e-260	2.83593327968185	0.514	0.224	1.70284137029817e-255
PRDX6	7.09925003046631e-260	-0.596824321548546	0.932	1	2.32351354247132e-255
OAZ1	1.09713111159135e-259	-0.557257373899149	0.951	1	3.59080041512734e-255
FBXW5	2.50077520452547e-259	-1.36542411981052	0.217	0.721	8.18478716689141e-255
TPGS1	5.81393905725063e-259	-1.2028290364114	0.281	0.799	1.90284411404756e-254
MRPS2	6.39181045094482e-259	-1.11929885161927	0.397	0.879	2.09197564248973e-254
MCRS1	1.37025927183605e-258	-1.19254455209065	0.305	0.821	4.48472157079221e-254
HMG20B	1.50079620870022e-258	-1.33974998116442	0.231	0.732	4.91195591145495e-254
TXN	4.0035330041019e-258	0.869153185357292	0.982	0.995	1.31031631691251e-253
THOC6	5.24044946195239e-258	-1.22350996645019	0.293	0.797	1.7151467044024e-253
SPCS2	2.26569946314123e-257	-0.611238959977274	0.888	0.999	7.41540777291494e-253
PSMD13	4.67559610485576e-257	-0.98721445193038	0.485	0.927	1.53027584915824e-252
TRABD	8.88053231901435e-257	-1.82223437514195	0.105	0.546	2.90650942269021e-252
SULT1C4	1.0328222398874e-256	-1.29958156111531	0.27	0.764	3.38032390892747e-252
CSNK1D	1.77518000167841e-256	-1.15334037516093	0.358	0.849	5.80998662749327e-252
OAF	2.01876412541201e-256	-1.32574774108014	0.292	0.78	6.60721310606098e-252
VPS25	5.10758884904581e-256	-1.21465749021817	0.289	0.797	1.6716627544042e-251
YBX3	6.34153978352269e-256	-0.707138058525762	0.876	0.998	2.07552255574914e-251
PTP4A3	7.22482434953866e-256	-1.67398667696389	0.141	0.597	2.36461276136051e-251
FDPS	1.16520283882497e-255	-0.885813202161247	0.829	0.989	3.81359237119025e-251
RAB30	1.58903580467246e-255	3.07181634171936	0.444	0.145	5.20075528511249e-251
DANCR	1.92555357773651e-255	-0.663910249300203	0.921	0.997	6.30214430457381e-251
SYN2	1.67996598899264e-254	3.78261649837589	0.345	0.064	5.49836068537401e-250
PIM3	1.78770162971755e-254	-1.50049152600068	0.172	0.643	5.85096866390257e-250
PAM	1.96082610821684e-254	1.28097309331342	0.856	0.865	6.41758776958289e-250
TRIM24	4.75408254677289e-254	-1.05175999064789	0.701	0.962	1.5559636767333e-249
PHYKPL	5.08522307673746e-254	-1.18623042581668	0.316	0.821	1.6643426607854e-249
ELMO1	1.2535973874593e-253	-1.30621628000191	0.595	0.909	4.10289888941554e-249
UQCRC1	1.69354465406425e-253	-0.974515663275756	0.525	0.935	5.54280229828689e-249
RWDD1	2.75597726739024e-253	0.831099143517232	0.932	0.963	9.0200379984415e-249
CBFA2T3	4.30962263233146e-253	-3.21989572969858	0.03	0.398	1.41049639133576e-248
CNIH3	8.72930463418961e-253	-1.63289873559884	0.203	0.657	2.85701411372392e-248
PTPRG	2.26079006556995e-252	-0.826334498493268	0.949	0.998	7.39933980560389e-248
GMPR2	2.32575296338861e-252	-1.2115966376997	0.259	0.771	7.61195687387459e-248
LAPTM4A	3.38106198949534e-252	-0.639100569886918	0.874	0.998	1.10658777854193e-247
NINJ1	4.09862789176989e-252	-1.3443153940886	0.277	0.761	1.34143992269737e-247
SSB	4.69628809400312e-252	-0.636597952063617	0.864	0.998	1.53704813028628e-247
RGS19	1.08507158273774e-251	-1.66302731820683	0.125	0.576	3.55133078314235e-247
DDX39A	1.27434215770409e-251	-1.30664897338386	0.24	0.739	4.17079444794972e-247
SHF	2.97298557311905e-251	-1.92682347332482	0.095	0.521	9.73028448226134e-247
DMAP1	3.44951837482082e-251	-1.76598384946418	0.116	0.557	1.12899286889511e-246
DECR1	3.73267948224142e-251	-0.905917185687354	0.607	0.96	1.22166866774279e-246
EIF3I	3.7974393724435e-251	-0.846730239577717	0.626	0.971	1.24286393220703e-246
TOMM5	5.02417651947163e-251	0.943840528971307	0.945	0.978	1.64436273305787e-246
UBE2I	9.11106435149641e-251	-0.517852519341252	0.941	1	2.98196025160126e-246
CCS	1.09167976731383e-250	-1.2034426659822	0.309	0.804	3.57295871044142e-246
RPS10	1.72573685899439e-250	0.268343394758516	1	1	5.64816416580275e-246
TEX264	2.37676498402871e-250	-1.24610641178257	0.262	0.762	7.77891411622756e-246
ATG101	2.9699465601579e-250	-1.61714323178895	0.123	0.573	9.72033809674079e-246
TUBB	4.19774544678827e-250	-0.481070295306655	0.999	1	1.37388010727933e-245
TFPI2	6.07813306769885e-250	-2.0661418045886	0.428	0.803	1.98931217172716e-245
SEM1	1.1289554866893e-249	0.584030134514782	0.996	1	3.69495841238542e-245
GTF2F1	1.92243704377777e-249	-0.994784340649526	0.552	0.937	6.29194420058028e-245
UBTD1	2.51812536905727e-249	-1.49035219855288	0.172	0.642	8.24157252038753e-245
TMEM65	6.8008849498922e-249	2.06794111420333	0.636	0.413	2.22586163525022e-244
PPP1R7	6.87893859024555e-249	-1.14326075867797	0.323	0.824	2.25140781120146e-244
NDUFA4	1.14654253955844e-248	0.5912520560789	0.998	1	3.75251907772083e-244
STX10	2.1574806647926e-248	-1.24294582511312	0.264	0.768	7.06121846779971e-244
WDR13	2.1970708845087e-248	-1.37000580743609	0.197	0.686	7.19079329790854e-244
PHB1	1.15737989825935e-247	-0.835607037300009	0.662	0.977	3.78798866901301e-243
PRCC	1.3430100286883e-247	-1.22132696634255	0.301	0.791	4.39553752289392e-243
FES	3.04858728825622e-247	-1.99226021470353	0.079	0.49	9.97772133573378e-243
ILK	5.26252942724648e-247	-1.28437748825258	0.25	0.741	1.7223732562435e-242
GNG11	5.34001212670464e-247	-0.737960126936128	0.981	0.998	1.74773256894916e-242
AGPAT2	8.4559723650149e-247	-1.82044400870255	0.217	0.656	2.76755519534573e-242
COL5A2	1.13285128518973e-246	1.63844753292095	0.757	0.616	3.70770897129747e-242
TSSC4	1.1343680838176e-246	-1.33950222637038	0.2	0.689	3.71267330152663e-242
GNB2	3.77140695978748e-246	-0.654360378620218	0.838	0.995	1.23434378386885e-241
USP31	3.99041771488911e-246	2.19401379172111	0.615	0.371	1.30602381390606e-241
IDH3G	9.29260670591273e-246	-1.17839325331352	0.302	0.798	3.04137724877818e-241
BAX	1.08839994573799e-245	-0.649804619547792	0.898	0.998	3.56222418240586e-241
CLDN10	1.11112181146527e-245	-2.30868709205689	0.124	0.523	3.63659057674468e-241
CKS2	1.2092403850399e-245	-1.1248674720603	0.385	0.86	3.9577228561971e-241
SNAPC2	1.65003719136264e-245	-1.60863967788615	0.13	0.578	5.4004067236108e-241
RAB32	2.41165954556411e-245	-0.769254722703633	0.819	0.989	7.89312052667678e-241
SNHG19	2.89379184242277e-245	1.34378005117918	0.798	0.764	9.47109132106549e-241
METRNL	4.54373470492109e-244	-1.87272446027622	0.098	0.515	1.48711893157362e-239
ARHGEF1	4.94877344021288e-244	-1.60230363135698	0.125	0.569	1.61968405924727e-239
THBD	5.6864404288921e-244	3.44896504520871	0.352	0.072	1.8611150879721e-239
SHKBP1	8.68241349841442e-244	-1.39802298345272	0.185	0.658	2.84166711389606e-239
RAB33A	1.61777159990698e-243	-2.53904572314961	0.059	0.441	5.29480466933554e-239
SERPINH1	3.63854716178277e-243	-0.598633219833087	0.924	1	1.19086010057988e-238
NUCB1	8.48809643811259e-243	-1.11012208197249	0.325	0.825	2.77806908322987e-238
CHN1	1.75350700706801e-242	1.61382153524502	0.732	0.583	5.73905308343288e-238
MRPL46	2.56591249245126e-242	-1.43536320571586	0.174	0.642	8.39797499654374e-238
POLD2	2.68763916823547e-242	-1.25934863559892	0.26	0.747	8.79637423371786e-238
CEBPB	3.13632204506588e-242	-1.42546601347479	0.276	0.741	1.02648684212961e-237
ARMCX1	4.46029252437954e-242	-1.39870497415295	0.196	0.668	1.45980914030418e-237
ELOF1	8.81649261870662e-242	-1.30712105118563	0.211	0.694	2.88554986917649e-237
LAMTOR5	1.0319312885967e-241	-0.634822790183359	0.883	0.997	3.37740791444814e-237
TMED1	1.03849222202523e-241	-1.40246846121255	0.179	0.651	3.39888119346637e-237
CEBPA	2.74322440831446e-241	-7.56603121605434	0.007	0.334	8.9782991659724e-237
HAUS4	4.15973305267756e-241	-1.1983156117209	0.274	0.771	1.36143903081084e-236
CSNK1G2	8.9102760368048e-241	-1.32428293938874	0.19	0.669	2.91624424408584e-236
PFKL	1.26150598136379e-240	-1.2546520404558	0.211	0.7	4.12878292640555e-236
TRIP6	1.52115820795086e-240	-1.19069887038458	0.284	0.776	4.97859869880236e-236
RNPEP	2.22151554333103e-240	-1.10386797063666	0.352	0.844	7.27079822176814e-236
LOXL1	6.05216993406414e-240	-1.20053128784446	0.312	0.789	1.98081469771985e-235
PEX16	1.29694738047812e-239	-1.6106669357871	0.122	0.559	4.24477908156684e-235
PDHA1	1.4108441655567e-239	-1.19835189658867	0.301	0.788	4.61755186945053e-235
KCND2	5.13052274509035e-239	-3.3963275592672	0.093	0.461	1.67916878924062e-234
MAZ	1.00878361685247e-238	-0.88807989954439	0.588	0.954	3.30164789959646e-234
TSC22D3	3.60552097790662e-238	-1.74448147495473	0.117	0.542	1.18005096085906e-233
GSTK1	4.2446846922294e-238	-1.02018304747466	0.435	0.893	1.38924285291976e-233
DUSP1	4.63738335279046e-238	-1.8479356188906	0.134	0.557	1.51776919753479e-233
MPST	8.15720926203156e-238	-0.875762358526394	0.581	0.955	2.66977301937031e-233
RBM42	9.25045629683832e-238	-1.14814575198024	0.307	0.807	3.02758184139221e-233
SHMT2	1.38176010402432e-237	-1.16900859058267	0.316	0.804	4.5223626444612e-233
LZTS2	1.69549138282626e-237	-1.23707366829114	0.233	0.724	5.54917374685205e-233
RPS6KB2	4.64355542806124e-237	-1.37002930549374	0.159	0.621	1.51978925605016e-232
ISG15	7.76815418300436e-237	-1.46098153516389	0.282	0.747	2.5424391825555e-232
NECAB3	9.15748848328049e-237	-2.03211549058407	0.077	0.473	2.99715440569287e-232
TGM2	1.22829384525484e-236	1.92495869750614	0.631	0.411	4.02008292613456e-232
HECW2-AS1	5.69434428053101e-236	-2.63474183279603	0.049	0.416	1.86370193957499e-231
RAD23A	6.48517215677488e-236	-1.01707613809363	0.395	0.879	2.12253199519085e-231
CHMP5	1.21620794403674e-235	-0.916750735693429	0.487	0.932	3.98052698003785e-231
ACE	1.64754873502431e-235	-1.43712642689416	0.236	0.687	5.39226225486105e-231
DGKZ	1.74885276321286e-235	-1.15897347742659	0.313	0.802	5.72382020871936e-231
SDF4	6.80944390128691e-235	-1.10555291801207	0.346	0.835	2.22866289445219e-230
COMMD6	9.59573041209044e-235	0.629616639287818	0.982	0.997	3.14058660657308e-230
UQCC5	1.2157681943451e-234	1.13182755134506	0.818	0.824	3.97908772327207e-230
HLA-A	2.36996451347637e-234	-1.33248654052447	0.254	0.721	7.75665685615683e-230
HDLBP	3.29625447473894e-234	-0.790325284630338	0.665	0.972	1.07883112703731e-229
MAEA	7.80233138230703e-234	-1.19368682202131	0.245	0.736	2.55362503811527e-229
NDRG4	6.815764264152e-233	4.142152920255	0.281	0.036	2.23073148601431e-228
THY1	1.52606949194426e-232	-2.07360820465933	0.126	0.524	4.99467284018436e-228
EEF1D	1.95761381214114e-232	-0.456816134738632	0.972	1	6.40707424575673e-228
COPS6	2.8314625539641e-232	-0.907697753931301	0.524	0.939	9.26709379286909e-228
ANXA11	2.95305855785552e-232	-0.89025416161698	0.543	0.947	9.66506535400532e-228
RASAL2	2.97818202545927e-232	1.23979530612308	0.825	0.765	9.74729195112564e-228
SOX17	5.34180773668566e-232	4.8594299002873	0.217	0.007	1.74832025413985e-227
PCDH19	1.40756687002887e-231	4.29040089013488	0.286	0.04	4.6068256089175e-227
TMEM115	2.53593177421957e-231	-1.38928575081754	0.147	0.595	8.29985110384323e-227
LRPAP1	4.90235114694641e-231	-1.06609879393225	0.359	0.839	1.60449050688409e-226
CCNY	5.1476916137345e-231	-0.668359801313546	0.868	0.996	1.68478798825916e-226
SEC61B	1.5798344546279e-230	0.45763910670694	1	1	5.17064018655165e-226
TSPAN4	1.64769898104774e-230	-0.989559865760317	0.462	0.903	5.39275399507116e-226
COQ9	1.70257431369792e-230	-1.53708672818729	0.132	0.568	5.57235547130192e-226
TM7SF2	2.18202459698283e-230	-1.28024048515674	0.293	0.754	7.14154830346511e-226
RBM22	4.83181355375792e-230	-1.09677770949468	0.319	0.815	1.58140425800943e-225
PSMB5	7.70871593007829e-230	-0.454944508570161	0.976	1	2.52298563675532e-225
AKAP12	2.22987938120923e-229	-1.18636807281458	0.66	0.957	7.29817222675969e-225
ACTR3	1.70052413500648e-228	-0.732822880703382	0.718	0.98	5.56564544146272e-224
RHBDD3	1.95890972165864e-228	-1.44707759271818	0.159	0.605	6.41131562801657e-224
P2RX1	6.23021109612918e-228	-4.56623285550966	0.013	0.334	2.03908578965212e-223
SPAG7	1.19823613120954e-227	-0.865708482860493	0.568	0.949	3.92170703383572e-223
SNRPB2	1.25136530984393e-227	0.763386527599544	0.946	0.985	4.09559352258819e-223
PIH1D1	1.3400715306583e-227	-1.06776009099338	0.332	0.815	4.38592011269154e-223
POU2F2	1.46942276418339e-227	-1.97522466071786	0.097	0.49	4.80927376489583e-223
CCT4	3.16713012508267e-227	-0.595865744049546	0.868	0.997	1.03657001863831e-222
ANGPT1	7.16495133184034e-227	-1.05512012508446	0.585	0.918	2.34501692139803e-222
SBSPON	9.20597395086326e-227	3.00057209353168	0.414	0.132	3.01302321437804e-222
SERTAD3	1.22572315665362e-226	-1.31286871056756	0.199	0.66	4.01166931941164e-222
DUSP5	3.44968991232924e-226	-1.79651628451839	0.103	0.505	1.12904901140624e-221
GSS	3.59332546191175e-226	-1.33725988610551	0.175	0.63	1.1760594904291e-221
BRD2	4.78639403240077e-226	-1.01354722376807	0.404	0.87	1.56653890286445e-221
TRAF4	7.16574279514547e-226	-1.00130439686697	0.433	0.878	2.34527595942316e-221
PPP3CA	1.54592272642068e-225	1.17423516731016	0.861	0.854	5.05965049130223e-221
RGCC	1.93776454813908e-225	4.95389262775847	0.234	0.017	6.34210958960441e-221
DNAJB12	2.85276029941378e-225	-1.3530069850295	0.175	0.629	9.33679918395137e-221
MAGOH	3.79823959055679e-225	-0.865789788851193	0.538	0.944	1.24312583559333e-220
ILVBL	9.66747229168998e-225	-1.66462365271731	0.103	0.511	3.16406700634721e-220
PDGFB	3.14725604730671e-224	4.55378322966198	0.262	0.03	1.03006543172301e-219
RCOR2	5.29654556480612e-224	-3.18028840508962	0.024	0.356	1.7335063979054e-219
CASP3	7.49555587985233e-224	-1.14726630870906	0.335	0.804	2.45322048391687e-219
MTA1	7.81184227660547e-224	-1.10246683623006	0.307	0.791	2.55673785871021e-219
COPB2	8.90745252311098e-224	-0.816483051032526	0.593	0.958	2.91532013628899e-219
SELENOP	3.73138763233475e-223	-1.06865472539895	0.487	0.881	1.22124585818684e-218
ACTA2	2.22572926786448e-222	-1.38511946223965	0.403	0.782	7.28458932079365e-218
JAG2	2.49473848601963e-222	3.59403734407947	0.326	0.069	8.16502959089363e-218
NOP10	1.06514141866927e-221	0.508284153856387	0.993	1	3.48610134916265e-217
APLP2	1.43932810315958e-221	0.770133465527461	0.968	0.986	4.71077694883099e-217
HNRNPH3	2.01475616962061e-221	-0.897715794676437	0.597	0.946	6.59409546755128e-217
GTF2H4	3.62935404222453e-221	-1.44059241908163	0.148	0.58	1.18785128447966e-216
HNRNPH2	4.82855297672126e-221	-0.996507033647966	0.404	0.87	1.5803371037511e-216
SLC39A7	6.16894718300155e-221	-1.09547919753939	0.301	0.782	2.01903472352458e-216
NUDT22	6.26873840370439e-220	-1.46314333152919	0.156	0.585	2.05169539214841e-215
NELFCD	1.30079952745654e-219	-1.24335138237803	0.2	0.662	4.25738677341252e-215
PPP1R10	1.49283265376292e-219	-1.32907762386656	0.201	0.652	4.88589199250065e-215
AIG1	1.83850821463971e-219	-1.22760802252161	0.33	0.773	6.01725353569431e-215
STOML2	2.46810971571872e-219	-0.618137665077676	0.842	0.995	8.07787628857581e-215
ZNF622	2.73583216154483e-219	-1.49208669692877	0.134	0.557	8.95410508152009e-215
RGS16	5.66663643405692e-219	-2.85778944622627	0.058	0.407	1.85463343850249e-214
BMPR2	5.67332502909143e-219	1.07399572159068	0.855	0.842	1.85682254877133e-214
PNP	6.53730749354392e-219	-1.35711505142923	0.229	0.672	2.13959536956199e-214
APEH	6.67267220081408e-219	-1.56470624792507	0.118	0.53	2.18389888460444e-214
KRT10	7.78171099099084e-219	0.768167574262556	0.932	0.972	2.54687619024139e-214
TAX1BP3	1.06211400799343e-218	-0.909632464161684	0.52	0.919	3.4761929367617e-214
CD82	1.24381313829076e-218	-2.02010832159918	0.091	0.472	4.07087602031184e-214
KEAP1	1.40709802496677e-218	-1.21925926817083	0.212	0.679	4.60529112591373e-214
MPP1	1.52061649988468e-218	-1.06855465620078	0.611	0.937	4.97682574247255e-214
TNIP2	3.37852650557964e-218	-1.33466353999719	0.168	0.613	1.10575794001116e-213
ATP2A3	4.12166538137603e-218	-3.87406214018284	0.015	0.329	1.34897986267056e-213
POLR2E	5.63910658434693e-218	-0.758120026285444	0.675	0.97	1.84562319399091e-213
MPDU1	7.86472853661239e-218	-1.3402432626136	0.172	0.616	2.57404700274787e-213
MRPL28	3.95196047152409e-217	-1.04835251361709	0.333	0.817	1.29343714272512e-212
NNMT	4.32812270975555e-217	-1.14382571820967	0.479	0.858	1.41655128167589e-212
RPL27	6.05671192415592e-217	0.317465080237027	1	1	1.98230124565699e-212
DNTTIP1	9.34513237925216e-217	-1.22298925989148	0.197	0.657	3.05856837640544e-212
TAF7	1.48124403431942e-216	-0.93262004292398	0.446	0.888	4.84796359992404e-212
SDHA	1.71273633764748e-216	-1.22574255948278	0.204	0.663	5.60561475948642e-212
SERPINF1	2.24118323993902e-216	-4.0599077101022	0.015	0.326	7.3351686259964e-212
TRIP10	2.6839527285071e-216	-1.41404934956886	0.154	0.583	8.78430888513088e-212
PARL	4.65875502179016e-216	-1.00406071721456	0.357	0.84	1.5247639310817e-211
HSF1	6.79813126634449e-216	-1.07332883102301	0.3	0.783	2.22496038216189e-211
ARPC3	9.26600973879463e-216	-0.432936965973061	0.974	1	3.0326723274101e-211
CSMD1	9.3286020611056e-216	-2.98251722862641	0.091	0.442	3.05315816857925e-211
RNF166	1.49629096788526e-215	-1.97646815812131	0.073	0.444	4.89721070879167e-211
TCEA2	1.90121044833811e-215	-0.988587630593393	0.388	0.855	6.22247167636579e-211
POLR2C	4.56577605901911e-215	-1.09681357745539	0.313	0.788	1.49433284635637e-210
HSPA5	5.29176536928457e-215	-0.678198964818077	0.923	0.998	1.73194188771315e-210
TBCC	5.68030773017219e-215	-1.47040077680561	0.138	0.559	1.85910791700806e-210
KIAA1217	7.28237182989949e-215	1.02449523457957	0.918	0.877	2.3834474762078e-210
EIF1	1.04539890083714e-214	-0.318007418955303	1	1	3.42148606254989e-210
DYSF	1.2150912600643e-214	1.20151909275672	0.804	0.71	3.97687218506445e-210
PET100	1.28597131833259e-213	1.01274797813027	0.853	0.908	4.20885552777073e-209
TUBGCP2	1.67417215364934e-213	-1.16241599749265	0.23	0.701	5.47939804167893e-209
RFNG	1.78868728442122e-213	-1.82161488046247	0.081	0.458	5.85419461318222e-209
MYO1F	2.34919206198416e-213	-2.59963214789151	0.047	0.387	7.68867069966796e-209
SLC16A3	3.4542307450188e-213	-1.41576674020148	0.226	0.655	1.1305351805372e-208
FAM50A	5.71505518106042e-213	-0.995467806413676	0.392	0.85	1.87048041020927e-208
TPD52L2	9.49633813380851e-213	-1.12184876297173	0.297	0.764	3.10805650781419e-208
MRPL49	1.21224541503771e-212	-1.37835369278268	0.144	0.568	3.96755801887691e-208
CERS2	1.53487502595338e-212	-0.968967408704864	0.472	0.891	5.02349247244283e-208
DNPEP	1.53985309266587e-212	-1.35600539294465	0.164	0.596	5.03978518698614e-208
RNF126	8.40779565531464e-212	-1.21534171326488	0.225	0.679	2.75178744002793e-207
NEFH	1.09049052418489e-211	1.3059691144419	0.717	0.453	3.56906643660473e-207
SAFB2	1.87882645170943e-211	-1.13780218850882	0.254	0.719	6.14921109379981e-207
CAPN2	2.14753225919722e-211	-0.795485300048362	0.599	0.956	7.02865833112659e-207
OSGEP	2.40208420979104e-211	-1.00438675368872	0.334	0.817	7.86178141022509e-207
ALPL	4.56172256688237e-211	-2.96134938867182	0.042	0.371	1.49300617891493e-206
SYNE1	1.8787475645562e-210	-1.06473714109891	0.508	0.886	6.14895290403597e-206
CDC123	2.30661229508058e-210	-0.781872011168415	0.618	0.959	7.54931138056922e-206
ARHGAP18	2.94364606647726e-210	-1.33844233254905	0.18	0.605	9.63425921097343e-206
BOP1	4.74807851672117e-210	-1.72440075687195	0.095	0.477	1.55399861773767e-205
FBXL12	7.63324325680761e-210	-1.17843429216418	0.196	0.653	2.49828418552056e-205
FXYD6	1.22980299061162e-209	-1.24989857721791	0.233	0.676	4.02502220797278e-205
HSPB1	1.72657444071837e-209	0.663510328956563	0.973	0.991	5.65090548702717e-205
CD79B	6.04988831098043e-209	-1.76029799725775	0.093	0.472	1.98006794530078e-204
ARPC2	2.99441886042115e-208	-0.428294846130922	0.989	1	9.8004334882724e-204
UBB	4.56389179466195e-208	-0.402114264981982	0.993	1	1.49371614547491e-203
C1orf43	5.27488181782572e-208	-0.701169589617182	0.703	0.981	1.72641607015618e-203
PPP4C	7.45497088106519e-208	-0.59591045522378	0.832	0.994	2.43993741966383e-203
MID1IP1	8.67238285858762e-208	-1.56232796927225	0.137	0.541	2.83838418578714e-203
SLC52A2	1.12244441090261e-207	-1.34981296161477	0.149	0.57	3.67364831244314e-203
RABEP2	1.69119700721362e-207	-1.29888874838984	0.168	0.602	5.53511868490947e-203
NAPA	2.31138736744882e-207	-1.04863277930954	0.34	0.812	7.56493971492325e-203
RPL35	3.37013020025491e-207	0.431508618173705	1	1	1.10300991324143e-202
MTMR14	3.94121264288101e-207	-1.34505580476519	0.155	0.58	1.28991948588853e-202
HDAC5	3.95810140957507e-207	-1.39250513575236	0.144	0.56	1.29544701033983e-202
RRP1	4.28731790125019e-207	-1.73579993726774	0.089	0.464	1.40319627590017e-202
ABT1	1.02744290668632e-206	-1.09290682525093	0.248	0.718	3.36271788929364e-202
DUS3L	1.05683684530834e-206	-1.86241444564041	0.078	0.444	3.45892131100968e-202
MAPKAPK3	1.75595324195423e-206	-1.96513133927276	0.073	0.432	5.747059365592e-202
CAPZB	2.35693837114776e-206	-0.524135448899316	0.949	0.999	7.71402359492952e-202
SRRT	2.43669102915541e-206	-1.27208780648265	0.205	0.647	7.97504606932273e-202
EIF2B2	4.94047810619982e-206	-1.21426693559418	0.19	0.633	1.61696907937814e-201
DEAF1	5.14185412043965e-206	-1.28340964163542	0.179	0.614	1.68287743507869e-201
UNC45A	6.04273958087323e-206	-1.1789049304819	0.217	0.672	1.977728237424e-201
CPXM1	1.27261713864939e-205	-1.1374185738129	0.241	0.7	4.1651486330856e-201
EIF2D	2.37330126091905e-205	-1.16813913935571	0.209	0.66	7.76757769686197e-201
DDX18	2.50439697861975e-205	0.977723595247952	0.853	0.887	8.19664087132459e-201
CTDNEP1	2.75904856339475e-205	-0.787016155051196	0.585	0.957	9.03009004313469e-201
NKD1	3.65025618995646e-205	-2.87770663207737	0.041	0.365	1.19469234841085e-200
STARD4-AS1	4.02326772973965e-205	2.1319841176176	0.57	0.353	1.31677529526649e-200
SLC25A4	5.24906472351176e-205	-1.20566440227638	0.249	0.698	1.71796639335816e-200
ECSIT	1.25190700198144e-204	-1.34806315964607	0.156	0.578	4.09736642678507e-200
CIZ1	1.75407814310254e-204	-1.06066524087381	0.296	0.765	5.74092235456031e-200
DPP3	2.127600015118e-204	-1.59135250798493	0.09	0.467	6.96342208947972e-200
SGSM3	2.18713663987137e-204	-1.48350166844674	0.121	0.52	7.15827950863502e-200
TMEM59	2.42153577713773e-204	-0.708743924344532	0.675	0.976	7.92544444499408e-200
LSM7	2.644174433502e-204	0.62667142246942	0.983	0.998	8.65411850340869e-200
CIAPIN1	4.04849506628738e-204	-0.96036272848955	0.381	0.853	1.3250319502452e-199
BMP6	2.24890692200964e-203	2.97846559623687	0.339	0.083	7.36044746504533e-199
BLOC1S4	2.53879303512676e-203	-1.02225630605348	0.35	0.818	8.30921572466637e-199
SMARCA5	3.13920372146936e-203	-0.821946052833664	0.592	0.942	1.02742998599971e-198
AP2B1	3.30314893870386e-203	0.822328514509096	0.898	0.916	1.08108761614839e-198
ARHGAP6	3.75204406031765e-203	-1.50133386439149	0.209	0.61	1.22800650050136e-198
ATF3	4.27179516998385e-203	-1.65364144791353	0.128	0.516	1.39811584118401e-198
HTRA2	7.31425420728263e-203	-1.42613890413653	0.134	0.539	2.39388225950153e-198
ORAI3	8.22470802798082e-203	-1.02272627070922	0.347	0.805	2.69186469047784e-198
RPS3	9.88989741194489e-203	-0.22213479445223	1	1	3.23686452395544e-198
PREX2	1.19496536374175e-202	2.68992037775411	0.436	0.171	3.91100213899038e-198
TSFM	1.2106644813699e-202	-1.16747702215798	0.221	0.673	3.96238378107554e-198
CHMP4A	1.42714463818331e-202	-1.01798044430373	0.307	0.784	4.67090168631015e-198
TGFB1	1.93733600826617e-202	-0.898598005398637	0.498	0.911	6.34070702145434e-198
HPCAL1	3.44348704398918e-202	-1.48668684585199	0.124	0.519	1.12701887462722e-197
ECI2	6.09191167020239e-202	-0.893056579126565	0.567	0.939	1.99382177054054e-197
VPS51	9.05300402655574e-202	-1.04005063141808	0.255	0.723	2.96295768785143e-197
SCRN2	1.2005552399056e-201	-1.66575648261461	0.09	0.462	3.92929724468705e-197
PAPSS2	1.37187966135527e-201	-1.13659515899176	0.343	0.777	4.49002494364968e-197
RBM15B	1.75364112860482e-201	-1.02817385697694	0.309	0.78	5.73949204981071e-197
TUBB4B	2.1038627458107e-201	-1.21853248293756	0.45	0.877	6.88573238076383e-197
PSMC3	2.50302849379763e-201	-0.844945677237139	0.54	0.933	8.19216195735027e-197
DAZAP1	2.62524851051435e-201	-0.899771347755467	0.458	0.895	8.5921758500624e-197
RHOT2	2.67949056082592e-201	-1.45873642349677	0.125	0.523	8.76970465652716e-197
NAGLU	2.79493295490589e-201	-1.53268058961946	0.105	0.49	9.1475360681115e-197
UQCR10	3.86130795034026e-201	0.562954254247049	0.988	0.999	1.26376747906686e-196
VPS72	6.03396426923736e-201	-1.03706990089282	0.292	0.759	1.97485616567869e-196
HDAC3	6.31079498986846e-201	-0.935455201148784	0.376	0.841	2.06546009223405e-196
ABCF2	8.1519311182571e-201	-1.29053880111921	0.158	0.576	2.66804553569436e-196
SLC37A1	8.37120743167995e-201	-1.71141153969544	0.153	0.535	2.73981248031453e-196
APMAP	2.18324506543134e-200	-1.09405174566935	0.276	0.735	7.14554277465024e-196
ACO2	2.50071342109458e-200	-0.887350774203411	0.48	0.899	8.18458495590044e-196
STMN1	3.6488890819516e-200	-0.5333855719156	0.983	1	1.19424490763194e-195
PPM1G	3.76273924719354e-200	-0.582164936694751	0.817	0.991	1.23150692821398e-195
TRMT1	6.25713839495158e-200	-1.32020870481666	0.162	0.578	2.0478988252837e-195
FASTK	7.98538625855119e-200	-1.47728254328927	0.109	0.497	2.61353706856122e-195
HTATSF1	1.00333176544234e-199	-1.02695896134084	0.297	0.759	3.28380453511625e-195
RPN2	1.01764167443717e-199	-0.615092863462246	0.825	0.992	3.3306394362654e-195
RTF2	1.10873588866722e-199	-0.889964608450433	0.449	0.889	3.62878169001894e-195
RPP25	1.11158526506693e-199	-1.3619072147886	0.247	0.656	3.63810741403755e-195
TMBIM1	1.23114234731138e-199	-1.12249757505676	0.273	0.724	4.02940578851542e-195
XKR8	1.6912400188784e-199	-1.27461510347876	0.152	0.57	5.53525945778713e-195
PRKAR1B	2.34062257270944e-199	-1.64843967254027	0.119	0.502	7.66062361822072e-195
TAGLN2	3.11908332755268e-199	-0.918955034588678	0.726	0.968	1.02084478227472e-194
ANP32A	4.10229396656864e-199	-0.656412358370219	0.766	0.985	1.34263979231825e-194
COL6A3	6.7166447524923e-199	-3.29657925484453	0.026	0.328	2.1982906610432e-194
EFCAB14	1.08105821413711e-198	1.80087245764698	0.649	0.531	3.53819542904936e-194
EXOC3	1.34958650862675e-198	-1.5088656883672	0.11	0.494	4.4170616840845e-194
DMAC2	1.70961807715904e-198	-1.12982193143762	0.219	0.665	5.59540900473382e-194
HSPG2	1.8621850504977e-198	2.8449654771323	0.443	0.195	6.09474545177393e-194
RIN1	2.07118012787094e-198	-1.73634577084755	0.091	0.457	6.77876544050878e-194
GPR108	2.17967390073373e-198	-1.51518578734941	0.106	0.489	7.13385470971143e-194
LRRC59	2.43630390951433e-198	-1.01531229830105	0.348	0.805	7.97377906544945e-194
HLA-E	4.14493139016406e-198	-0.815131621450298	0.677	0.962	1.35659459468679e-193
SERTAD1	8.57687350489419e-198	-1.31399919246076	0.183	0.604	2.80712492941682e-193
MRPL44	9.5591050363782e-198	-0.964557933924342	0.374	0.836	3.12859948735622e-193
CCDC12	1.59735162400165e-197	-0.929506617152676	0.389	0.855	5.227972130195e-193
PMVK	5.21453597001352e-197	-1.35174867313011	0.145	0.552	1.70666547762572e-192
NEAT1	5.43475886469023e-197	-0.877866311881483	0.966	0.998	1.77874222882446e-192
BDH2	6.58404483113088e-197	-1.10256452889891	0.232	0.68	2.15489203278082e-192
CYBC1	6.63017213852409e-197	-1.36534708038715	0.134	0.535	2.16998903921755e-192
KIF26B	9.86984048357228e-197	-1.39470139520736	0.351	0.723	3.23030009186837e-192
PCBD1	1.40256850429822e-196	0.987096607159573	0.826	0.831	4.59046645771765e-192
VASN	1.98658387846967e-196	-2.91256379444349	0.027	0.331	6.50189037584339e-192
MMD	2.43449824820315e-196	-1.07031369060384	0.488	0.865	7.96786931654409e-192
SLC25A11	5.52513145299807e-196	-1.00746499759081	0.324	0.79	1.80832027325174e-191
RNASEK	7.16841153405359e-196	0.527461371479224	0.991	0.999	2.3461494109804e-191
MLST8	1.55090900343909e-195	-1.12663840231734	0.208	0.648	5.0759700773558e-191
RSL1D1	1.8309386571419e-195	-0.732436791315731	0.644	0.966	5.99247913095971e-191
COMMD5	1.96019712200517e-195	-1.10716273638069	0.232	0.68	6.41552916061073e-191
SEPTIN6	1.96439573777602e-195	-1.23736098379695	0.259	0.67	6.42927081016715e-191
ZEB1	2.08579022828553e-195	-1.1578674453141	0.642	0.908	6.82658283815571e-191
PLXNA4	2.32913635377057e-195	-3.02674722221676	0.044	0.354	7.62303037225569e-191
ELAC2	3.06256076174433e-195	-1.14254063191918	0.19	0.625	1.0023455117113e-190
PCSK2	8.29272176131533e-195	5.72578316408463	0.197	0.012	2.71412490526089e-190
PCAT14	8.73522068607004e-195	2.15379094990932	0.527	0.269	2.85895037834386e-190
TBRG4	1.11828758739719e-194	-1.72876058852123	0.088	0.448	3.66004344479227e-190
MRPS7	1.9520524303031e-194	-0.787318083081482	0.56	0.934	6.38887239913902e-190
CCNL1	2.61846972110334e-194	-1.01507312719045	0.328	0.791	8.56998955019912e-190
ZNF703	3.20328759408303e-194	-1.27916350160974	0.201	0.614	1.04840399666743e-189
AP1S1	3.35399784963441e-194	-0.989005034842984	0.361	0.815	1.09772995620684e-189
PACSIN3	3.89556049902459e-194	-2.58785626987899	0.035	0.345	1.27497799572576e-189
EIF3A	4.4677299218709e-194	-0.610151611276692	0.864	0.991	1.46224332612913e-189
GSN	4.50483597783377e-194	-0.940948375756442	0.503	0.889	1.47438776718522e-189
PHLDA3	4.62986679239323e-194	-1.85996030058732	0.109	0.469	1.51530910248238e-189
ABHD16A	1.07544985803572e-193	-1.03875645507228	0.272	0.732	3.5198398403651e-189
HNRNPU	2.43605581558314e-193	-0.567989846446206	0.891	0.996	7.97296707882206e-189
PTGES3	1.30250682960989e-192	-0.49094667904656	0.948	1	4.2629746026302e-188
B3GAT3	2.32248883013903e-192	-1.34062340450381	0.148	0.548	7.60127369216204e-188
ADPRS	2.45014495157685e-192	-1.19510858491726	0.164	0.584	8.01907941201586e-188
HADHA	3.16273535041423e-192	-0.615184694524802	0.749	0.982	1.03513165283707e-187
IER2	8.07507922182061e-192	-0.848466870074189	0.588	0.94	2.64289267850967e-187
FADD	1.54379217428309e-191	-1.81945006054939	0.073	0.418	5.05267740721112e-187
FBXL15	2.43166594795239e-191	-1.48991067586077	0.101	0.471	7.95859948105337e-187
LEO1	2.75207101875396e-191	-1.0771323565552	0.234	0.678	9.00725323727983e-187
CLDN5	5.40487429363479e-191	1.71792174126974	0.469	0.174	1.76896130756373e-186
ENTR1	9.85836553199826e-191	-1.13713096777388	0.207	0.637	3.22654445496771e-186
ITGAE	1.03513875687913e-190	1.22680824604762	0.746	0.721	3.3879056373897e-186
ARFIP2	1.2836113717836e-190	-1.51010602410796	0.107	0.478	4.20113165871053e-186
SOCS2	1.43342922059439e-190	-1.32486091002841	0.155	0.555	4.69147049608339e-186
MECOM	2.10494175973187e-190	1.09588046750415	0.853	0.778	6.88926388542643e-186
SARS2	2.15276926581292e-190	-1.58113058086562	0.096	0.461	7.0457985300791e-186
TIMMDC1	2.41125926475968e-190	-0.794688344352754	0.532	0.932	7.89181044763196e-186
CCL3L3	2.55493378091937e-190	-5.05166101257485	0.009	0.283	8.36204277157102e-186
TSC22D4	2.6268438313619e-190	-1.11318808169718	0.208	0.647	8.59739717566436e-186
TOMM6	3.71037121475953e-190	0.545798125367097	0.985	0.998	1.21436739487865e-185
ACAA1	4.17428913304905e-190	-1.06345989105291	0.252	0.701	1.36620309035562e-185
PPIL4	5.15763751122694e-190	-0.981040182548291	0.294	0.752	1.68804318104947e-185
PDE1A	8.84738492139106e-190	2.42402127071754	0.445	0.187	2.89566061092208e-185
KDELR1	1.32547712379288e-189	-0.460071111917413	0.952	1	4.33815407846171e-185
MICOS10	3.13124768502799e-189	0.618246207807921	0.962	0.994	1.02482605483281e-184
HSPE1	3.39425173269946e-189	0.744830744248834	0.984	0.995	1.11090464959521e-184
PLEKHG1	5.88221948386971e-189	0.919765491310314	0.872	0.743	1.92519161487572e-184
SRSF4	5.90682263607186e-189	-0.618778168002175	0.826	0.988	1.93324398055996e-184
DDX56	6.17185634819081e-189	-1.49379397854848	0.107	0.478	2.01998686419937e-184
ERP44	8.16334682679067e-189	-0.835722247976537	0.46	0.894	2.67178178294032e-184
CCNI	1.13340768560379e-188	-0.399973746742429	0.991	1	3.70953001421265e-184
MRPS30	1.63884880715684e-188	-1.04949103294721	0.267	0.715	5.36378826094363e-184
GFRA2	1.72763535197253e-188	-4.18300559043884	0.013	0.29	5.6543777434709e-184
NEK6	4.61679180056355e-188	-1.32641853069952	0.167	0.565	1.51102978840645e-183
AP2A1	2.08205696041658e-187	-0.82101976036786	0.472	0.908	6.81436422574744e-183
ATAD3A	4.43683986319187e-187	-1.67987617878687	0.09	0.44	1.45213331882407e-182
EIF3J	5.06340550331557e-187	0.879593463204484	0.869	0.919	1.65720198718015e-182
UFC1	5.06703134435097e-187	-0.599192856363222	0.78	0.991	1.65838868869263e-182
ERCC1	5.52287526750054e-187	-0.819325405537225	0.503	0.916	1.80758184630025e-182
GMPPA	6.36752971904631e-187	-1.53354522022996	0.106	0.472	2.08402880174667e-182
HMGCL	7.07399934544699e-187	-1.16610167634449	0.188	0.609	2.31524924577134e-182
TOP1MT	9.10732171008716e-187	-1.42046946577791	0.14	0.524	2.98073532249443e-182
CBS	9.58342574141204e-187	-1.32090704023772	0.205	0.607	3.13655941090675e-182
RBM38	1.04843617293517e-186	-1.30883753130423	0.172	0.573	3.43142675039952e-182
ORAI1	2.0087346916834e-186	-0.839617743913044	0.479	0.893	6.57438777241061e-182
SCD	2.50808677243552e-186	0.715892711471199	0.972	0.991	8.2087171975042e-182
PTDSS2	3.14852274473439e-186	-1.16059644425634	0.178	0.594	1.03048000912412e-181
TMEM101	3.52131365257503e-186	-1.09002479727051	0.221	0.656	1.15249074535128e-181
BMPR1A	3.7796925032488e-186	-1.02274914686076	0.294	0.731	1.2370555593883e-181
CYGB	5.33866588804902e-186	-2.64721567493937	0.038	0.339	1.74729195849956e-181
FHOD1	1.04786308647664e-185	-1.28666618817941	0.152	0.551	3.4295510957294e-181
SRSF8	1.35613178813755e-185	-0.887602603618223	0.451	0.879	4.43848372939538e-181
HSPA1A	1.61238019386283e-185	-1.77578918270163	0.073	0.41	5.27715913649365e-181
MRPL15	4.17092932338686e-185	-0.753722421326176	0.59	0.94	1.36510345825128e-180
NEDD8	4.18853859082271e-185	0.525643430176478	0.981	0.997	1.37086679539037e-180
BANF1	4.24595522984049e-185	-0.544429946605437	0.856	0.996	1.3896586871745e-180
IK	5.00442911898695e-185	-0.771347677458528	0.547	0.935	1.63789960635324e-180
ASB9	5.78513347119363e-185	-1.88384786563913	0.072	0.405	1.89341633378696e-180
ZBTB17	6.41686095073105e-185	-1.48105338540755	0.096	0.453	2.10017442056477e-180
ANXA1	9.48122187863497e-185	-0.663905332011143	0.942	0.995	3.10310910865844e-180
ABCD4	1.02652125408281e-184	-1.00010239464554	0.228	0.672	3.35970141248761e-180
EGFL7	1.62318800199698e-184	-0.615710759287065	0.949	0.997	5.31253201173593e-180
EMB	1.90180937395328e-184	3.47170571141383	0.317	0.085	6.22443190001168e-180
GAD1	3.18450948924204e-184	-0.811534703510561	0.831	0.978	1.04225811073403e-179
QARS1	5.26911542595337e-184	-0.964449752455029	0.317	0.769	1.72452878776028e-179
STK4	7.5847351229141e-184	-0.928248446689284	0.399	0.832	2.48240795837855e-179
PPFIBP1	7.95689803285042e-184	-0.70326874774952	0.747	0.979	2.60421315717161e-179
STK11	1.49896264102134e-183	-1.26523762935433	0.152	0.549	4.90595482779876e-179
FBL	1.59854688802124e-183	-0.784609194914619	0.561	0.931	5.23188410980473e-179
C12orf42	1.82989048961928e-183	2.86077851771862	0.367	0.113	5.98904858347494e-179
AP5Z1	2.41391198940376e-183	-1.18696553691378	0.167	0.574	7.90049255011957e-179
ANKRD13D	7.11148749694614e-183	-1.68376729388839	0.084	0.428	2.3275187428755e-178
NME2	7.28433891542661e-183	0.389232335034824	1	1	2.38409128362998e-178
CYB5A	1.23263330945676e-182	1.44474891712701	0.706	0.64	4.03428555852102e-178
BST2	1.28032446268137e-182	1.67018562841045	0.652	0.454	4.19037393390986e-178
MME	1.53715713634702e-182	-1.06152331552008	0.481	0.834	5.03096159155016e-178
NSMCE3	1.54839407524054e-182	-1.01765125652939	0.223	0.661	5.06773896885478e-178
AHSA1	2.26556862955552e-182	-0.993180691647143	0.305	0.75	7.41497956767225e-178
TMEM222	3.39821202050773e-182	-1.09845044800206	0.203	0.627	1.11220081219198e-177
RHOG	3.49538768048597e-182	-0.903610422722174	0.416	0.849	1.14400543394625e-177
LIN28A	7.30719107435058e-182	0.833328095901622	0.883	0.912	2.3915705667242e-177
COMMD4	7.49970772309029e-182	-0.865611840963288	0.415	0.864	2.45457934069022e-177
NSFL1C	1.1554536503342e-181	-0.896323417548283	0.378	0.837	3.78168425217879e-177
HOXB2	1.20912302753442e-181	-1.79630721519648	0.09	0.43	3.95733875681741e-177
RABL6	1.32177365002458e-181	-0.830927162084674	0.476	0.884	4.32603297916545e-177
HDHD5	1.40855634200177e-181	-0.996936544464863	0.271	0.714	4.61006405173761e-177
ATP5MC2	1.42165870269909e-181	0.35012095389566	1	1	4.65294676806385e-177
BYSL	1.56560653018034e-181	-1.88722922944892	0.075	0.405	5.12407361262724e-177
ABCC4	2.52919083837524e-181	-1.27912739407443	0.283	0.676	8.27778869491833e-177
JAGN1	3.2176148961549e-181	-0.873912060956398	0.412	0.859	1.05309317936254e-176
DUS1L	4.15346332191488e-181	-1.36625371052763	0.121	0.495	1.35938701062952e-176
AMDHD2	4.38306772618979e-181	-1.27616888931216	0.149	0.537	1.43453423610466e-176
SND1	1.34195052170426e-180	-0.599844443485792	0.797	0.985	4.39206986248589e-176
LCP1	1.4919235601844e-180	-2.86666323253138	0.029	0.314	4.88291662012752e-176
TRAPPC12	1.72039222913687e-180	-1.15812860841891	0.167	0.573	5.63067172674208e-176
THSD7A	1.84305661957876e-180	2.64963714698926	0.376	0.127	6.03214001021934e-176
PLCL2	3.17952422054482e-180	-1.19195629314053	0.281	0.685	1.04062648214211e-175
SULT1A1	4.66268230194037e-180	-1.72595934770262	0.105	0.449	1.52604929060206e-175
CLIC1	9.36400626837345e-180	-0.360586360228781	0.997	1	3.06474561157595e-175
MALL	1.80685086806607e-179	-1.8841924414546	0.075	0.403	5.91364220609345e-175
ISOC1	2.13674905297578e-179	-1.16422808073929	0.225	0.639	6.99336597548442e-175
RCC1	2.45144958516568e-179	-1.20845833563963	0.195	0.602	8.02334934728875e-175
ACTR1B	2.58316705221478e-179	-1.39161355941938	0.115	0.481	8.45444744519375e-175
GLOD4	4.0133532493486e-179	-0.822475842140711	0.443	0.888	1.3135303849793e-174
PRICKLE1	5.81778231813526e-179	0.861146896289058	0.895	0.817	1.90410197490249e-174
ZDHHC12	8.07354298967623e-179	-1.17751053531884	0.151	0.544	2.64238988509113e-174
COG4	1.59336857946199e-178	-1.22226395395666	0.147	0.535	5.21493602372116e-174
SPNS1	1.79018544496815e-178	-0.976711605530361	0.275	0.72	5.85909794283626e-174
SH3BP1	2.29351068990745e-178	-2.0682821590446	0.056	0.367	7.50643113699811e-174
LRRC42	4.05967148115838e-178	-0.974288638445706	0.298	0.745	1.32868987906833e-173
TMEM123	4.10518897000173e-178	0.747050610525217	0.939	0.973	1.34358729799187e-173
WWTR1	4.31313944542435e-178	1.52854451107878	0.669	0.532	1.41164740909293e-173
EIPR1	4.39879753557385e-178	-1.07588629637198	0.214	0.639	1.43968244541796e-173
TMEM74B	5.62392869316924e-178	-2.72764434027665	0.031	0.317	1.84065562198736e-173
ENSG00000286153	1.24851633121487e-177	-2.54375731892367	0.045	0.34	4.08626910043315e-173
TOLLIP	1.57938792563097e-177	-0.9758239129926	0.268	0.712	5.16917874179761e-173
DDX41	2.96558884606588e-177	-1.02044646268799	0.205	0.63	9.70607573428902e-173
THOC5	4.33765604803062e-177	-1.11838507513967	0.184	0.589	1.41967144795994e-172
RNF20	6.26919835264653e-177	-1.18601017571365	0.153	0.544	2.05184592883768e-172
STARD3	7.55577481276126e-177	-1.05462988746464	0.207	0.629	2.47292953846863e-172
AAK1	7.56797584944221e-177	1.42731561447821	0.688	0.587	2.47692281576394e-172
NOA1	8.18515302178328e-177	-1.02375143443592	0.207	0.629	2.67891873249945e-172
LRRC47	9.13387201052583e-177	-1.13219898000743	0.17	0.572	2.989424970325e-172
NDUFA13	1.07347409873761e-176	-0.455438935570721	0.906	0.999	3.51337337775832e-172
CD2BP2	1.3153720702646e-176	-0.99308119649089	0.294	0.736	4.305081248769e-172
PALLD	1.34750243766303e-176	1.02313738353303	0.799	0.648	4.41024072822734e-172
IGBP1	1.90823974713027e-176	-0.775094934179015	0.513	0.917	6.24547786838265e-172
FOXF1	2.97752950434222e-176	-1.95819303723196	0.071	0.39	9.74515631476164e-172
BORCS6	6.66643485765393e-176	-1.74438828669029	0.066	0.387	2.18185746456155e-171
RAB8A	7.51098256327753e-176	-0.8307624375496	0.418	0.867	2.4582694831351e-171
BCL6B	9.38340137075814e-176	3.36112574695879	0.27	0.056	3.07109343463543e-171
MMP2	9.98635221326836e-176	-1.00133657164276	0.432	0.836	3.2684332158806e-171
STUB1	1.13136876163884e-175	-0.791289937521753	0.505	0.906	3.70285681996777e-171
PSMC6	1.51366597666372e-175	-0.750927969467919	0.545	0.928	4.9540773750227e-171
CNPY3	1.61503148689153e-175	-0.914005975307217	0.351	0.799	5.28583655344728e-171
RGS10	1.74893991360096e-175	-1.0445557721209	0.498	0.839	5.72410544322459e-171
EIF2A	1.76101431212767e-175	-0.731436493212784	0.579	0.948	5.76362374216264e-171
ING4	3.07186258181584e-175	-1.23833424319219	0.128	0.503	1.00538990440251e-170
LAS1L	3.09821055282835e-175	-1.09641555278974	0.185	0.592	1.01401333183519e-170
JUN	3.1552685416737e-175	-1.81106407038942	0.149	0.498	1.03268784100439e-170
CABLES1	7.59175053242344e-175	-1.5329232709265	0.14	0.502	2.48470403175687e-170
BCKDK	7.89940765337859e-175	-0.991973603157736	0.23	0.663	2.58539713087428e-170
MFAP1	1.17976809297463e-174	-0.965628526726775	0.305	0.749	3.86126299149667e-170
IMPA2	1.25474083496301e-174	-1.75980338398986	0.089	0.419	4.10664127875044e-170
TOMM40	1.37634038737588e-174	-0.95872403519673	0.326	0.757	4.50462445384251e-170
SH3GLB2	2.99493432170176e-174	-1.43762566320196	0.095	0.44	9.8021205414977e-170
SCAND1	4.07579862239049e-174	-0.560032375389429	0.796	0.99	1.33396813112218e-169
MAPK12	5.07837582799789e-174	-1.25769167083738	0.138	0.512	1.66210162474543e-169
PRMT2	7.28048266229919e-174	0.854842158830394	0.863	0.902	2.3828291705439e-169
DDRGK1	7.48926570477801e-174	-1.04464429540604	0.237	0.661	2.4511617725168e-169
RASIP1	7.79561084088215e-174	-0.897476901609172	0.368	0.801	2.55142547211232e-169
SLC43A3	9.93104152127715e-174	-1.73267460371738	0.095	0.427	3.2503305794988e-169
CLN3	1.09870427278035e-173	-0.974799721103717	0.267	0.707	3.5959492143828e-169
VEGFB	1.12268216749239e-173	-1.14857583327103	0.218	0.626	3.67442646598583e-169
EIF5B	1.75694343053231e-173	0.8991515850991	0.841	0.895	5.75030015378921e-169
RFLNB	1.7987865874365e-173	-1.92686117032886	0.191	0.546	5.88724862202092e-169
RUVBL2	1.99141256046525e-173	-1.07400657629021	0.236	0.653	6.5176941691467e-169
SDCBP	2.17015691728585e-173	-0.693927140592752	0.642	0.957	7.10270657458485e-169
CMIP	3.52592682625681e-173	-0.864047061349112	0.548	0.896	1.15400059096559e-168
FBXW9	3.61821077323425e-173	-1.71608489034596	0.076	0.401	1.18420420397184e-168
HSD17B10	3.85550780088534e-173	-0.748715587652929	0.553	0.929	1.26186914815176e-168
MED17	4.19083722295765e-173	-1.08940995506862	0.219	0.629	1.37161911470181e-168
CDT1	8.4609014573416e-173	-1.61885599786914	0.099	0.438	2.76916843797333e-168
FBXL2	8.83975045770515e-173	2.31734494855128	0.436	0.197	2.89316192730232e-168
GALK1	9.43083556791522e-173	-1.2438173431147	0.139	0.514	3.08661817302297e-168
NAGPA	1.00389905845047e-172	-1.77750069402354	0.073	0.394	3.28566122840253e-168
NRBP1	1.8250130390602e-172	-0.829595519451111	0.409	0.842	5.97308517554014e-168
NIT1	3.83749696006291e-172	-1.17115153259901	0.155	0.542	1.25597438005899e-167
HK1	4.67477661075781e-172	-1.06184146471716	0.255	0.671	1.53000763693493e-167
SPSB3	4.76692720665707e-172	-1.42762410742802	0.102	0.448	1.56016760546679e-167
HSD17B11	1.89466429815138e-171	-1.15291836936871	0.446	0.829	6.20104678141966e-167
TPI1	1.94825720808172e-171	-0.439007953637546	0.96	1	6.37645101633066e-167
TMEM259	2.43100287709203e-171	-1.03821907846428	0.233	0.655	7.9564293164345e-167
PCYT2	2.45059380712214e-171	-1.48308836764345	0.113	0.462	8.02054847133006e-167
SNX2	2.51371893092568e-171	-0.715687916055583	0.763	0.982	8.22715068902667e-167
ZGPAT	2.86833612653625e-171	-1.49319758009238	0.085	0.419	9.3877773085405e-167
EMILIN1	3.4535770278513e-171	-2.73443935875334	0.034	0.312	1.13032122544545e-166
C1GALT1C1	4.04638049663815e-171	-1.07182030402911	0.167	0.565	1.3243398727447e-166
C8orf82	5.5349569907363e-171	-1.42755639197785	0.103	0.449	1.81153607349808e-166
ENSG00000245008	6.85407985925817e-171	-1.18189030563008	0.268	0.674	2.24327179713661e-166
CYTH2	7.35984806837428e-171	-0.918821969189852	0.279	0.724	2.40880467429822e-166
ALDH16A1	1.01350183601603e-170	-1.3692503663675	0.105	0.454	3.31709015909687e-166
GTPBP8	1.43765378658108e-170	-0.902936506683092	0.375	0.805	4.70529707810121e-166
PLCB2	1.73308251489084e-170	-1.48859674125334	0.101	0.443	5.67220576298622e-166
MFSD12	2.0568977136765e-170	-1.56942652823957	0.075	0.398	6.73202052709181e-166
TCIM	2.10438648693907e-170	3.06724862514039	0.231	0.034	6.88744653310287e-166
ZNF205	2.16744985499798e-170	-1.8301060516822	0.058	0.365	7.09384663042289e-166
ARFGAP2	2.54529061213209e-170	-1.06440921588766	0.2	0.611	8.3304816444471e-166
NUDT9	3.34927810333853e-170	-1.06251835669864	0.258	0.669	1.09618523044167e-165
AP1S2	4.78138706473865e-170	0.673869284328306	0.96	0.976	1.56490017241831e-165
EPB41L4A-AS1	5.84439815772548e-170	-0.790622243056441	0.536	0.912	1.91281307304197e-165
GRID2	7.07630276700687e-170	2.04498518765908	0.554	0.328	2.31600313261368e-165
HOXB4	7.33506765070448e-170	-2.07433745241953	0.053	0.35	2.40069429139907e-165
SSBP3	8.26834712858086e-170	-0.65401189642378	0.731	0.973	2.70614733171323e-165
THG1L	1.53312891562194e-169	-0.961717101740018	0.253	0.685	5.01777762793904e-165
CHKB	1.77686982511381e-169	-1.28675451506725	0.124	0.485	5.815517250615e-165
NUDT14	2.30491082625799e-169	1.50580949856777	0.652	0.558	7.54374264325976e-165
SNAP47	2.51961254431572e-169	-1.27883660484542	0.13	0.495	8.24643989629092e-165
RIOK2	3.70994571880078e-169	-1.25745432730914	0.128	0.493	1.21422813430631e-164
SCP2	4.60267798150583e-169	-0.700237980932068	0.621	0.957	1.50641047656704e-164
RRP9	5.20772406363956e-169	-1.86256306270277	0.064	0.372	1.70443600878859e-164
NOP56	5.46440607694854e-169	-0.959908816305962	0.34	0.765	1.78844546492449e-164
CPSF4	6.04994066924651e-169	-1.18529010218465	0.156	0.537	1.98008508163769e-164
NANS	7.89456646530006e-169	-0.891321958078563	0.339	0.78	2.58381265842806e-164
RPL7L1	9.4802699818167e-169	-0.853176965152545	0.393	0.83	3.10279756234879e-164
ITPA	1.03925726255402e-168	-0.732177305301702	0.562	0.938	3.40138509461307e-164
CARS1	1.63948767195981e-168	-1.01784298396668	0.226	0.645	5.36587920155727e-164
ALDH9A1	1.89552038151297e-168	-0.775928696821858	0.477	0.894	6.2038486566538e-164
R3HCC1	2.8072702155182e-168	-1.36515552491519	0.114	0.467	9.18791468836952e-164
NFKBIL1	5.02217668251994e-168	-1.8416275897991	0.059	0.363	1.64370820642195e-163
PKDCC	5.28422757699275e-168	-2.63181598394692	0.032	0.307	1.72947484367396e-163
ZNF467	5.74489795618425e-168	-1.19193961842791	0.154	0.528	1.88024765207954e-163
HMCES	6.03789021242388e-168	-1.07554712729543	0.181	0.577	1.97614108762421e-163
CCDC115	6.89671007097678e-168	-0.973447112701544	0.236	0.662	2.25722423912999e-163
PML	6.9879351937112e-168	-1.06991515744131	0.194	0.6	2.28708130954974e-163
SPR	7.83343564378244e-168	-1.67333696724219	0.072	0.389	2.56380515185355e-163
GFUS	9.34631367282807e-168	-1.14679511345524	0.165	0.549	3.0589550019799e-163
MINDY1	9.391943527964e-168	-1.70124090578727	0.079	0.399	3.07388919726734e-163
VGLL4	1.69631939991644e-167	-0.787273232215564	0.493	0.894	5.55188376398653e-163
AIP	1.78287424528211e-167	-1.05326056664953	0.189	0.591	5.83516911738381e-163
MAN1B1	2.11825722928826e-167	-1.21937832754644	0.139	0.51	6.93284408573754e-163
GDF11	3.04281034066401e-167	-1.05760245051348	0.187	0.584	9.95881396395925e-163
TMEM39B	5.83919836545062e-167	-1.00949547453982	0.22	0.639	1.91111123302833e-162
PAAF1	6.34359340320312e-167	-0.88302577619684	0.312	0.759	2.07619468493435e-162
LRWD1	7.28866011534236e-167	-1.66485037470174	0.068	0.379	2.3855055691504e-162
HNRNPC	9.12729115234363e-167	-0.384262606885772	0.983	0.999	2.98727112125055e-162
STX4	1.01801241868015e-166	-1.27887206716663	0.13	0.492	3.33185284509827e-162
TCIRG1	1.36344571095751e-166	-2.46296943227166	0.027	0.297	4.46242146739285e-162
OTUB1	1.67718272666189e-166	-0.76500676736694	0.48	0.9	5.48925134609168e-162
MYO1D	2.28451327133329e-166	-1.32700880855055	0.216	0.591	7.47698348574671e-162
POMP	2.80105003570068e-166	0.592509024079399	0.978	0.997	9.16755666184474e-162
GLS	3.70354471813751e-166	-0.706853628968817	0.678	0.962	1.21213315079923e-161
EIF2AK1	4.57869534395237e-166	-0.911505471005199	0.249	0.681	1.49856119912217e-161
COX16	5.77141165887703e-166	0.70503335080141	0.901	0.966	1.88892532183386e-161
SCPEP1	6.4898147547415e-166	-0.951230485246864	0.258	0.688	2.12405147107935e-161
AKT1S1	6.90390887590244e-166	-1.00833081030562	0.201	0.611	2.25958033599411e-161
ZBED1	7.33385504366471e-166	-1.05766461113766	0.164	0.552	2.40029741724102e-161
PHLDB1	8.11245307777338e-166	-1.41267785486192	0.115	0.459	2.65512476782445e-161
PDGFA	8.34043414055257e-166	-1.54002209497845	0.128	0.469	2.72974068986145e-161
SOX6	1.01055252245782e-165	2.03759330267444	0.438	0.194	3.30743735075221e-161
AKAP17A	1.7247413791561e-165	-1.11077078699536	0.156	0.534	5.64490605984e-161
ECH1	1.83504705472846e-165	-0.720983314755475	0.572	0.939	6.00592550542078e-161
ABI3	2.02044921643987e-165	-1.73295439523085	0.075	0.388	6.61272824048606e-161
SLC9A9	2.31740946078056e-165	-1.47882832881147	0.503	0.816	7.58464942418868e-161
LDB1	2.38606837904059e-165	-1.02264971926782	0.204	0.612	7.80936319776194e-161
PAF1	2.47403059832752e-165	-1.29820663359343	0.115	0.466	8.09725474526615e-161
C6orf62	3.01947556307885e-165	1.23818175793064	0.707	0.686	9.88244157040075e-161
P3H1	3.30409487841655e-165	-0.903656118202406	0.307	0.75	1.08139721275695e-160
ACTB	4.08126770524294e-165	0.395192142424203	1	1	1.33575810724896e-160
STXBP5L	6.12003916093951e-165	2.52551199740681	0.322	0.091	2.00302761698389e-160
FKBP5	1.09591403405641e-164	-0.949030771545204	0.29	0.709	3.58681704206321e-160
FUCA2	1.79011635575872e-164	-0.780433353183138	0.509	0.903	5.8588718207627e-160
RTKN	1.84060516237274e-164	-1.71192753789905	0.065	0.369	6.02411663592973e-160
EFHC2	2.25997091929515e-164	-2.14750804905434	0.046	0.331	7.39665882176109e-160
RILPL2	2.67602080528017e-164	-2.20491621689752	0.043	0.326	8.75834849360147e-160
FAM110D	4.04100542111845e-164	-1.62167815112593	0.082	0.402	1.32258066427786e-159
YIPF3	1.06068523960459e-163	-0.779332942160787	0.452	0.881	3.47151672070185e-159
NOC4L	1.39908772896845e-163	-1.67119840716851	0.076	0.39	4.57907422814085e-159
TESC	1.42891764460908e-163	-1.48901015629168	0.171	0.516	4.67670455904106e-159
RNF145	1.55009953507169e-163	0.967076655080475	0.8	0.825	5.07332076833613e-159
PPP1R11	3.07908948171547e-163	-0.995481380463868	0.208	0.615	1.00775519647065e-158
SLC2A4RG	3.61036225799682e-163	-0.924510964881424	0.291	0.718	1.18163546341978e-158
ENDOV	3.7481928824979e-163	-1.150390445734	0.156	0.532	1.22674604851274e-158
DNAJC7	4.05118430064218e-163	-0.59046376169937	0.731	0.981	1.32591210975718e-158
RAB27B	4.6415468683811e-163	-3.32037412337779	0.021	0.275	1.51913187455245e-158
MOB2	5.07020839914817e-163	-1.48890797652492	0.088	0.412	1.65942850695721e-158
RAE1	5.49287619133545e-163	-0.951948387351076	0.255	0.681	1.79776344866218e-158
SAE1	9.75125293752081e-163	-0.698619851991742	0.581	0.942	3.19148757392119e-158
SIPA1	1.3579573099018e-162	-1.11351208787686	0.155	0.531	4.44445847957759e-158
RBM7	1.44280879676485e-162	-0.882159758373988	0.264	0.697	4.72216891093166e-158
RUVBL1	2.43262248390715e-162	-0.96079388921999	0.319	0.742	7.96173012757972e-158
HYAL2	2.96138776433687e-162	-0.784109162308121	0.449	0.872	9.69232601389813e-158
NEO1	4.20227109762746e-162	1.85287580773564	0.546	0.356	1.37536130754249e-157
MAFG	4.33299058540261e-162	-0.979400446606342	0.271	0.688	1.41814448869642e-157
UCKL1	4.44496024402149e-162	-1.28639082455691	0.123	0.473	1.45479103826579e-157
PMPCA	4.7836360758173e-162	-0.93687569189369	0.25	0.671	1.56563625125424e-157
COQ5	6.60866096753103e-162	-0.994254806047193	0.195	0.596	2.16294864806323e-157
MRPL50	8.2317287599764e-162	-0.834500242908861	0.346	0.791	2.69416250585267e-157
KLF13	1.13401681940931e-161	-0.991499760484638	0.221	0.626	3.71152364824472e-157
MAGEF1	1.18764327796086e-161	-1.126400914632	0.179	0.562	3.88703768443811e-157
PRKAG1	1.82832524038979e-161	-1.01316229943085	0.199	0.599	5.98392567927174e-157
AARSD1	2.50221205506e-161	-0.994240346549008	0.219	0.627	8.18948983500587e-157
CPVL	3.01722934628109e-161	-0.893187630585822	0.376	0.8	9.87508992744339e-157
WDR45	3.99012810718253e-161	-1.08838007427192	0.188	0.575	1.30592902819977e-156
SNRNP40	5.68526875164388e-161	-0.717677423833347	0.531	0.919	1.86073160972553e-156
ACAA2	1.35403991230932e-160	-0.8439905264149	0.318	0.746	4.43163722899719e-156
MMRN2	1.41227319035348e-160	2.86553724152082	0.334	0.113	4.62222892470789e-156
GRK2	1.46461938591733e-160	-1.01603676600904	0.191	0.582	4.79355278816884e-156
FAM3A	1.94948632321032e-160	-1.50777448652626	0.081	0.398	6.38047378723505e-156
ARL6IP4	2.63611579180838e-160	-0.554935075163904	0.775	0.989	8.62774337500965e-156
CARD19	2.95382898752947e-160	-1.10988749250186	0.219	0.608	9.66758689328522e-156
RGS18	3.96027508022277e-160	-3.28276448873838	0.018	0.266	1.29615843100611e-155
IMP3	4.60505661938626e-160	-0.8627172042473	0.363	0.793	1.50718898095893e-155
ATIC	4.63113716312514e-160	-0.877358532919452	0.354	0.774	1.51572488211923e-155
HTRA3	5.67687695933718e-160	-2.69092997956749	0.028	0.288	1.85798506002146e-155
GLI4	8.84552062348797e-160	-1.28385748146192	0.122	0.469	2.89505044486138e-155
FLNB	9.42996256658719e-160	1.51597522799523	0.623	0.477	3.08633244841832e-155
SLC25A37	1.27034129155874e-159	-1.02084129868172	0.351	0.75	4.1577000131426e-155
BAIAP2	1.3032591405572e-159	-1.21247222444987	0.134	0.488	4.26543684112967e-155
TMEM203	1.74447541691296e-159	-0.999810755311917	0.195	0.592	5.70949359201443e-155
NOSIP	1.83418774332722e-159	-0.706795606249751	0.551	0.926	6.00311306513565e-155
DNAJA2	2.57899104109662e-159	-0.744380377316508	0.464	0.886	8.44077977840513e-155
TFPT	2.75574026090605e-159	-0.897347037970165	0.298	0.729	9.0192622999194e-155
GALNT17	5.71982478948941e-159	-1.41621870532158	0.172	0.516	1.87204145535199e-154
EPHX1	6.10244570152843e-159	-0.999138994600917	0.226	0.629	1.99726945365324e-154
BCR	7.52201897347717e-159	-0.913982790969162	0.297	0.72	2.46188158982934e-154
NBN	8.56521256547391e-159	-0.89963298776794	0.253	0.678	2.80330842055396e-154
BTBD7	1.21694409814966e-158	1.08288334594867	0.777	0.788	3.98293633883401e-154
MAD1L1	1.62618691924551e-158	-0.958175641581033	0.245	0.653	5.32234716799862e-154
CNDP2	1.98869495104853e-158	-0.983362759151082	0.23	0.638	6.50879970528675e-154
CMTM8	1.98906624877116e-158	2.23493577957196	0.469	0.254	6.51001492560312e-154
TRAPPC3	2.31984693825955e-158	-0.757560773551901	0.454	0.876	7.59262704422968e-154
STK17B	2.66235409222378e-158	-1.0680161326811	0.206	0.594	8.71361870843921e-154
CCDC22	2.70249141220509e-158	-1.88225085768123	0.047	0.329	8.84498414300603e-154
THAP11	3.7200469398302e-158	-1.03498181981244	0.2	0.591	1.21753416293703e-153
SIRT7	4.28278887021605e-158	-1.37673394802486	0.093	0.416	1.40171396933301e-153
TEK	4.59066211507476e-158	1.04762563345074	0.8	0.788	1.50247780364282e-153
SON	5.32322399826078e-158	0.553387919645564	0.962	0.991	1.74223798239077e-153
MRPL47	5.93839957474073e-158	-0.644331308636488	0.627	0.949	1.94357879681689e-153
CCRL2	7.69385870637649e-158	-1.81433896940287	0.064	0.358	2.51812301600996e-153
DOK4	9.42124361980356e-158	-1.40486683559062	0.13	0.471	3.08347882432551e-153
AKIRIN2	1.12151717648441e-157	-0.824812020393746	0.392	0.822	3.67061356691583e-153
DOHH	1.26675389590598e-157	-1.87389731255392	0.057	0.345	4.14595882591067e-153
CDK5RAP3	1.3165736966329e-157	-1.11971432659281	0.147	0.51	4.30901405170981e-153
SF3A3	2.7795369406604e-157	-0.743394827752266	0.454	0.874	9.09714645308741e-153
TRAF7	3.54266537095771e-157	-0.815065002709365	0.309	0.753	1.15947894926075e-152
CLEC1A	5.33091482167591e-157	-1.13351595693882	0.191	0.562	1.74475511198631e-152
HIVEP2	5.47095685939505e-157	-1.07793869409622	0.29	0.672	1.7905894705114e-152
PCID2	9.39827170075326e-157	-0.906725096921918	0.287	0.711	3.07596034493954e-152
MLH1	9.96986937369125e-157	-1.11790202980314	0.152	0.519	3.26303854731541e-152
CHURC1	1.0152746085981e-156	0.589488118493423	0.955	0.99	3.32289226648071e-152
RPL24	1.33911459579783e-156	0.213953725282288	1	1	4.38278816058672e-152
PRKAR2B	1.44675301423356e-156	-1.02152846216359	0.246	0.637	4.73507794028502e-152
ACOT2	2.2984752228077e-156	-1.05009746779054	0.192	0.576	7.52267955672734e-152
ANPEP	2.98689934373547e-156	-1.04723622576691	0.234	0.624	9.77582286211183e-152
DOCK6	3.17101796634174e-156	1.21325655952069	0.737	0.68	1.03784247020399e-151
NELFB	3.42939516770682e-156	-1.06710063709351	0.148	0.514	1.12240674443876e-151
LACC1	3.79767553128602e-156	-1.22636393055826	0.191	0.553	1.2429412246346e-151
POLDIP2	3.97552810569133e-156	-0.807082987999317	0.332	0.774	1.30115059371172e-151
PTTG1IP	4.46862344666948e-156	-0.591196263395906	0.754	0.982	1.46253576786045e-151
HLX	7.25891887132898e-156	-1.52266620978382	0.111	0.433	2.37577155739726e-151
PLAT	7.48041704700716e-156	-2.44642576638805	0.084	0.373	2.44826569531497e-151
LSM3	7.85676630130148e-156	0.651674781943529	0.937	0.987	2.57144104275296e-151
BCAT1	8.20627620631936e-156	1.25119913915823	0.702	0.623	2.68583213956626e-151
AUTS2	1.05956914668213e-155	0.624163499175251	0.972	0.975	3.46786386017594e-151
EXOSC7	1.16032020880652e-155	-0.836311620162338	0.325	0.757	3.79761201140287e-151
RSRP1	1.36969074694662e-155	-0.86548672694746	0.298	0.724	4.48286084568158e-151
RIC8A	2.58616959499294e-155	-0.948349784840642	0.236	0.641	8.4642744674524e-151
ELOVL1	3.30219994313262e-155	-0.827473287642172	0.327	0.759	1.08077701938787e-150
CD200R1	3.33498012167655e-155	-3.66934204770294	0.013	0.249	1.09150564402352e-150
BCL7B	3.64355852109713e-155	-0.851954971945663	0.307	0.734	1.19250026836988e-150
KTI12	3.83383644282197e-155	-1.56688952649833	0.078	0.383	1.2547763293712e-150
GRB2	4.15582029424848e-155	-0.731853927669622	0.504	0.897	1.36015842410459e-150
CDC42EP1	4.2524546596001e-155	-0.865564381786126	0.356	0.772	1.39178588554052e-150
PPP1R14A	5.54800117482854e-155	-1.14538228427954	0.183	0.545	1.81580530450963e-150
LINC01139	6.80755082997311e-155	-2.241368457561	0.04	0.308	2.2280433111419e-150
NDUFA2	1.03422001310366e-154	0.723023802021104	0.888	0.944	3.38489868088696e-150
ARPC4	1.0683843698798e-154	-0.556713660952413	0.749	0.981	3.49671520417959e-150
BSCL2	1.26729848171442e-154	-0.866096551651248	0.324	0.753	4.14774120080313e-150
TBC1D10B	1.28384091880554e-154	-1.18869337024284	0.118	0.458	4.20188294315867e-150
TMEM250	1.29711127326445e-154	-1.28691428337854	0.108	0.439	4.24531548626723e-150
DNAJB2	1.57068999570729e-154	-1.62530189451659	0.072	0.372	5.14071128695038e-150
FRAT2	3.00100325050674e-154	-1.48660679219031	0.08	0.385	9.82198353858352e-150
CNPY4	3.70517407805213e-154	-1.33831732129832	0.105	0.432	1.21266642400568e-149
IRF3	4.38990436744135e-154	-1.25908856610155	0.114	0.449	1.43677180041988e-149
EHMT2	5.34237428597538e-154	-0.897367827054072	0.258	0.675	1.74850568005688e-149
CCNL2	6.10634845263608e-154	-0.852447350028334	0.295	0.724	1.99854678506326e-149
ATP6V1F	6.68688745917842e-154	-0.467934467690163	0.882	0.997	2.1885513965145e-149
PLOD2	7.07385279456886e-154	-0.986513967991918	0.361	0.753	2.31520128113444e-149
ACTC1	7.20047688090315e-154	0.703768619472706	0.752	0.722	2.35664407835079e-149
DLST	7.55450102126656e-154	-0.971471611801543	0.203	0.594	2.47251263925033e-149
HS6ST1	9.05598225785247e-154	-1.43893046668011	0.178	0.52	2.96393243317254e-149
RBCK1	1.08990602027239e-153	-0.900389069774572	0.245	0.659	3.5671534137495e-149
ARHGEF12	1.25351911566124e-153	1.02385692030635	0.79	0.738	4.10264271364768e-149
MAD2L1BP	1.37542355938062e-153	-1.12550849662489	0.159	0.52	4.50162376749682e-149
IMMT	1.58545635547058e-153	-0.673901848331365	0.558	0.924	5.18904010581967e-149
TUBA1C	1.81226585662358e-153	0.540427789790684	0.972	0.988	5.93136492214332e-149
CTDSP1	2.14805309755404e-153	-0.967023265724863	0.203	0.598	7.0303629829846e-149
TOMM34	2.23517509421001e-153	-1.14232189289127	0.143	0.497	7.31550456583994e-149
GCDH	3.60275672298247e-153	-1.29357764608188	0.099	0.421	1.17914624786493e-148
HNRNPK	3.75176467849953e-153	-0.385318809288846	0.968	0.999	1.22791506162611e-148
NEDD9	4.91022825235578e-153	2.34273320313594	0.383	0.157	1.60706860471352e-148
DTNA	6.05547210102074e-153	1.75186562227706	0.532	0.314	1.98189546394308e-148
GNG10	6.05895862446795e-153	0.866580208743409	0.811	0.86	1.98303656820212e-148
ENSG00000234810	8.01149374246739e-153	-2.43223506490096	0.048	0.314	2.62208178697215e-148
SNX17	9.27020072236548e-153	-0.806197970789728	0.385	0.813	3.034043994423e-148
PTOV1	1.00640041331323e-152	-0.697856263151392	0.527	0.918	3.29384791273287e-148
S100A13	1.139323372407e-152	0.821717080265632	0.888	0.931	3.72889146555086e-148
RPUSD4	1.14281924443841e-152	-1.12869637862444	0.149	0.505	3.74033310512246e-148
TRIOBP	1.15495281568132e-152	-0.804581994363496	0.342	0.773	3.78004507044339e-148
THOC3	1.2970563533488e-152	-1.0537414838046	0.173	0.547	4.24513573887528e-148
SEPHS1	1.63533156495911e-152	-0.80033027586762	0.376	0.803	5.35227667895467e-148
GCAT	1.65091869623247e-152	-1.41534167287076	0.097	0.412	5.40329180089925e-148
TMEM161A	2.32229314034671e-152	-1.41516469042774	0.088	0.399	7.60063321904074e-148
LRP1B	2.46768928703521e-152	1.95930496681649	0.495	0.256	8.07650026753753e-148
RPUSD1	2.9501959513676e-152	-1.57498749772664	0.068	0.36	9.65569632923101e-148
MORF4L1	3.43618840164668e-152	-0.40360830633162	0.933	0.999	1.12463010197494e-147
SELENOK	4.06331043379894e-152	0.806544021377454	0.871	0.935	1.32988087187806e-147
CDIPT	5.566585203088e-152	-0.805443501040452	0.324	0.762	1.82188767111867e-147
TEAD2	7.19062040360696e-152	-0.899268412934075	0.314	0.723	2.35341815189652e-147
CXXC1	7.21099024205961e-152	-1.37685536477409	0.089	0.402	2.36008499632369e-147
ASPSCR1	7.52953874672339e-152	-1.07616056025824	0.154	0.51	2.4643427364151e-147
KAT8	1.18618669866586e-151	-1.08007335691361	0.151	0.51	3.88227044606348e-147
XYLT1	1.315775356571e-151	-1.4783020316361	0.128	0.452	4.30640116452123e-147
GSE1	1.7747563223755e-151	-0.85053817781208	0.442	0.825	5.80859996750276e-147
ENSG00000288765	2.04946289180001e-151	-1.07282521942642	0.253	0.632	6.70768709857227e-147
MRPS26	2.0536442209784e-151	-0.840607947927388	0.358	0.78	6.72137217084021e-147
SEMA4D	2.46531547538748e-151	-1.93202230315271	0.056	0.333	8.06873101939567e-147
HEXA	2.78710868048274e-151	-0.788386208415807	0.37	0.796	9.12192800035197e-147
RRP7A	3.05379348907621e-151	-1.07868290490131	0.174	0.542	9.99476071039752e-147
DOK1	3.44969903774529e-151	-1.90041722259002	0.051	0.326	1.12905199806366e-146
ANXA6	3.74867926727115e-151	-0.801446109760517	0.404	0.818	1.22690523738518e-146
PQBP1	5.84123421714287e-151	-0.742112203147905	0.479	0.881	1.91177754692869e-146
RFC2	9.72174762649101e-151	-1.02422159940677	0.181	0.555	3.18183078067424e-146
POLR3D	1.02657494626929e-150	-1.00124121483393	0.199	0.581	3.35987714164475e-146
TOM1	1.18121326632675e-150	-1.20434275087717	0.127	0.465	3.86599289936083e-146
DRG2	1.2583564806804e-150	-0.898838977696265	0.23	0.633	4.11847492561888e-146
WDFY2	1.8402736139728e-150	-0.743816595567876	0.604	0.918	6.02303151117159e-146
MRM3	2.04777349246894e-150	-1.16010448903633	0.129	0.472	6.7021578635016e-146
ATP6V0D1	2.25319726052297e-150	-0.775210555715341	0.427	0.845	7.37448931396562e-146
CCDC51	2.37379336749816e-150	-1.96488315049946	0.043	0.311	7.76918831248473e-146
RPL35A	3.98382261289932e-150	0.223953450944245	1	1	1.30386530297582e-145
FOXRED1	4.12738002702119e-150	-1.15583531525234	0.131	0.475	1.35085020904377e-145
NGRN	4.43580520470899e-150	-0.730178296861941	0.484	0.89	1.45179468544921e-145
DCTN2	5.19239555938033e-150	-0.664789687849061	0.595	0.937	1.69941914262959e-145
PPAN	9.99985322205902e-150	-1.71691547447987	0.061	0.343	3.2728519610477e-145
SIRT6	1.09771170215156e-149	-1.66134465730862	0.06	0.343	3.59270062997185e-145
PHKG2	1.64970140816057e-149	-1.33791644933277	0.101	0.418	5.39930773876874e-145
CPE	1.91345926148118e-149	1.12117917607998	0.6	0.339	6.26256081690176e-145
HSD17B14	2.16345820115525e-149	-1.02826453344404	0.19	0.563	7.08078234656101e-145
NR2F2	3.4759535489383e-149	0.999635841474886	0.776	0.631	1.13764483703202e-144
GARRE1	3.6653316051286e-149	1.92939782598197	0.498	0.307	1.19962638104254e-144
SAMM50	4.88707447776199e-149	-0.795049144622459	0.379	0.802	1.59949060582672e-144
CDK5	5.13313712325967e-149	-1.25203925709588	0.123	0.453	1.68002444907166e-144
FXR1	8.0306305462545e-149	0.559226497288888	0.967	0.996	2.62834507148364e-144
DHRS4L2	8.76823109184406e-149	-0.799536857363505	0.355	0.782	2.86975435404964e-144
KRT19	1.09057585642589e-148	-1.52323865403882	0.358	0.722	3.56934572049629e-144
MRPS23	1.36892468087012e-148	-0.70315408523692	0.471	0.889	4.48035358801982e-144
TOR2A	1.62386296265378e-148	-1.02886406844405	0.163	0.525	5.31474109046955e-144
THOP1	1.85354446487773e-148	-1.27499938411435	0.1	0.417	6.06646567909834e-144
NOL7	1.88901906466324e-148	-0.519165864336013	0.794	0.99	6.18257049673632e-144
ST6GALNAC6	2.22072366408683e-148	-1.1044780119745	0.135	0.478	7.26820648018979e-144
UTP18	4.30143288687952e-148	-0.838288231917483	0.297	0.716	1.4078159695468e-143
EXOC3L1	6.59955694434841e-148	-2.01486231282334	0.044	0.308	2.15996899231579e-143
PDCD5	6.60659139226088e-148	0.685930889590359	0.923	0.976	2.16227129677306e-143
PNMA1	7.4785154935904e-148	-1.05104521289259	0.147	0.498	2.4476433358972e-143
ANAPC5	7.60399115289048e-148	-0.695691246083907	0.493	0.886	2.48871026442953e-143
TSG101	9.69661668323271e-148	-0.717906127356809	0.461	0.882	3.17360567425524e-143
LYZ	1.77546353509029e-147	-2.0002229415053	0.054	0.324	5.81091460399702e-143
TP53I11	1.77668541151806e-147	-0.67444145277981	0.653	0.945	5.81491368335747e-143
RHOBTB3	2.10020707982418e-147	-0.554251966097318	0.76	0.978	6.87376775155655e-143
UBTF	2.50161251329497e-147	-0.863564238272251	0.297	0.709	8.1875275947631e-143
VPS28	2.81883962053381e-147	-0.552281833343365	0.76	0.985	9.22578019404511e-143
LSAMP	3.52839145737756e-147	1.37943811761837	0.715	0.56	1.1548072400851e-142
MTFP1	4.30182855429103e-147	-0.845891337748847	0.278	0.688	1.40794546753391e-142
RPL12	4.32319202779891e-147	-0.225813694261608	1	1	1.4149375187783e-142
PLRG1	4.47913250306328e-147	-0.729090441939045	0.431	0.861	1.46597527692758e-142
MORF4L2	4.53393233404654e-147	-0.58690200638581	0.702	0.967	1.48391071361009e-142
FBXL6	6.22694048690196e-147	-1.70242238089301	0.055	0.33	2.03801535195814e-142
AKR1B1	6.30658499146811e-147	-0.758845591215965	0.414	0.831	2.0640822018576e-142
RITA1	8.88267288369322e-147	-1.2507592871085	0.103	0.42	2.90721000810395e-142
NFATC2	9.06967132721317e-147	-1.47887504032066	0.119	0.431	2.9684127286836e-142
WNT11	9.66485318712248e-147	-2.88247240322111	0.025	0.264	3.16320979961332e-142
KLHL4	9.71106893464664e-147	1.23277476858843	0.76	0.72	3.1783357516205e-142
CTSV	1.07804410620133e-146	0.628079911501498	0.826	0.605	3.52833055518634e-142
ZPR1	1.17152061260887e-146	-0.883158526170398	0.275	0.682	3.83426981300756e-142
ACADS	1.74677481760482e-146	-2.43826543931154	0.028	0.273	5.71701930053883e-142
OGG1	1.78303226558607e-146	-0.996235805313455	0.168	0.53	5.83568630203664e-142
RING1	2.67653143738835e-146	-1.18582490135416	0.116	0.444	8.76001974142832e-142
RSAD1	3.02308788720475e-146	-1.20702484098912	0.117	0.444	9.89426434603243e-142
GRSF1	3.19393148415266e-146	-0.698222082786084	0.545	0.916	1.04534183544832e-141
TRAC	3.49227286752004e-146	-2.5152619221008	0.03	0.276	1.14298598681063e-141
UTP14A	4.32567374515244e-146	-0.973574593187595	0.185	0.557	1.41574976005094e-141
SRRM1	8.11596311363854e-146	0.652157655780707	0.937	0.98	2.65627356746276e-141
LINC03051	1.20930715531345e-145	2.74749940758526	0.298	0.088	3.9579413886254e-141
MVK	1.22343442433067e-145	-1.20980093914789	0.127	0.455	4.00417852739184e-141
TMEM80	3.03053380513492e-145	-1.09342915481581	0.154	0.504	9.91863409082607e-141
NUBP2	7.62085774435714e-145	-0.988505823974561	0.184	0.553	2.49423053115065e-140
H2AC6	9.08283193980014e-145	-2.2198692905712	0.038	0.289	2.97272006557719e-140
TM2D2	9.62089040756318e-145	-0.757488102721611	0.466	0.855	3.14882122149135e-140
B4GALT7	1.23591166127935e-144	-0.99160521292979	0.149	0.504	4.0450152762012e-140
PPM1L	1.31086213805598e-144	2.42033454734979	0.378	0.163	4.29032069164341e-140
MTX2	1.31875665767544e-144	-0.831071657585173	0.265	0.672	4.31615866490595e-140
PAMR1	2.01735832712203e-144	-3.76827732887493	0.016	0.241	6.60261206883769e-140
PRKCD	2.29485527347054e-144	-2.75410676246779	0.023	0.259	7.51083182454172e-140
SSRP1	2.97948966942647e-144	-0.714029752708974	0.534	0.894	9.75157173906588e-140
AMBRA1	3.25986132491999e-144	0.711884331752897	0.871	0.936	1.06692001303306e-139
SMANTIS	3.2713468717519e-144	2.48595042298281	0.392	0.181	1.07067911765568e-139
ACTN1	4.07565181100212e-144	-0.672631716196356	0.549	0.912	1.33392008122288e-139
NCLN	4.24615144255721e-144	-0.94217621029882	0.182	0.551	1.38972290563455e-139
BUB3	4.92838240784403e-144	-0.715896435467726	0.417	0.849	1.61301027826327e-139
MXRA8	4.99447345306354e-144	-2.0821884307968	0.068	0.337	1.63464121645317e-139
SORBS2	5.30005895513923e-144	4.07111279105295	0.212	0.038	1.73465629542752e-139
CCDC102A	5.90798619936116e-144	-1.32305275300218	0.088	0.388	1.93362480318891e-139
BTG1	6.74350256441626e-144	-0.681663290679096	0.631	0.937	2.2070809543078e-139
KAT5	7.32267091616994e-144	-1.28360861972465	0.101	0.411	2.39663696415326e-139
MRC2	8.03467049521916e-144	-1.20870863897754	0.152	0.485	2.62966730638028e-139
MCF2L	9.42817913142176e-144	-1.82219518585524	0.072	0.349	3.08574874792303e-139
ENDOG	1.40377883956613e-143	-1.04156202153372	0.157	0.509	4.59442776401598e-139
SPINT2	1.50990544677241e-143	-0.927162864903228	0.309	0.703	4.94176953674142e-139
SERINC2	2.15492215615195e-143	-1.37234973129639	0.106	0.414	7.05284472486972e-139
EIF4A2	2.1807305688278e-143	-0.628396504934924	0.658	0.95	7.1373130787165e-139
IFRD1	2.36876160242165e-143	-0.743646167348026	0.524	0.882	7.7527198485658e-139
CETP	2.43525846692116e-143	-3.05194161425749	0.024	0.257	7.97035743638627e-139
SCYL1	2.8737427617553e-143	-1.07469770249027	0.135	0.473	9.40547268494892e-139
TMCC3	3.17666261366302e-143	-1.17037497651866	0.201	0.549	1.03968990682577e-138
TPRN	3.32088416130676e-143	-2.0497922276787	0.038	0.291	1.08689217715409e-138
PLEKHH3	3.71735080796657e-143	-1.72907788323934	0.056	0.324	1.21665174593938e-138
HPS3	4.39886984812421e-143	-0.975822260345844	0.2	0.574	1.43970611259257e-138
RFT1	4.56598072155803e-143	-0.98595447715533	0.174	0.537	1.49439983035873e-138
ZFPM2-AS1	5.22364230064758e-143	1.19333682435433	0.73	0.671	1.70964588857895e-138
KDM1A	5.45002028824742e-143	-0.727104021362446	0.56	0.902	1.7837371401405e-138
MAP3K12	5.75469114611126e-143	2.46184218603478	0.42	0.224	1.88345286521075e-138
ARL4A	6.33044199922919e-143	-0.893474062961213	0.277	0.677	2.07189036192772e-138
GPN2	6.91780960109938e-143	-1.05084794116176	0.148	0.494	2.26412990434381e-138
KXD1	1.25702628227978e-142	-0.647718856200604	0.584	0.937	4.11412131927349e-138
MAN2A1	1.27092373923151e-142	-0.746807483878095	0.766	0.961	4.15960630613082e-138
SRP68	1.39242940573691e-142	-0.777136638225812	0.291	0.712	4.55728220203634e-138
DAPK3	1.59202238638512e-142	-1.1999933031474	0.116	0.436	5.21053006839985e-138
HMGCS1	1.77348691227465e-142	1.02263120886809	0.817	0.796	5.8044453151837e-138
ENSG00000287763	1.80982537428806e-142	-1.01043431727084	0.203	0.567	5.92337746750739e-138
ARF5	1.99373047609271e-142	-0.779261643192808	0.304	0.727	6.52528047520382e-138
SSNA1	2.46430039944059e-142	-0.684508086826134	0.487	0.896	8.06540877732912e-138
ENOX1	3.36128740151466e-142	-1.85807740493208	0.102	0.389	1.10011575364173e-137
ARL6IP5	3.71029549773725e-142	-0.654583188956215	0.574	0.925	1.21434261345442e-137
UROD	3.83571379636309e-142	-0.733056258216847	0.453	0.859	1.25539076841168e-137
RASA3	7.52533893885289e-142	-0.998401066619441	0.195	0.559	2.46296818129716e-137
FBXO7	8.25905241868048e-142	-0.667804565731411	0.529	0.914	2.70310526610993e-137
XPNPEP1	9.2666169107447e-142	-0.751494927374935	0.355	0.784	3.03287104871763e-137
EID1	9.58344973798646e-142	-0.396481312889206	0.94	0.998	3.13656726474559e-137
H2AC25	1.118243788118e-141	-1.23159865100744	0.126	0.445	3.65990009413142e-137
MED6	1.56762284569022e-141	-0.772353304788596	0.31	0.738	5.13067281165952e-137
GALK2	1.89795499104081e-141	-0.815929229050361	0.318	0.726	6.21181689017747e-137
TRUB2	2.0584379250305e-141	-1.03686511846998	0.158	0.507	6.73706148483231e-137
NFYC	2.10943671318894e-141	-0.765285779485979	0.395	0.82	6.90397541859608e-137
DDX3Y	2.86465226600454e-141	-0.801186131439402	0.366	0.775	9.37572040140625e-137
SNF8	3.90361071004169e-141	-0.562409254180866	0.714	0.971	1.27761274928954e-136
NPDC1	4.66899073787877e-141	-1.00814679957571	0.228	0.596	1.52811397860034e-136
PGAP2	5.38182207433068e-141	-0.93386071298486	0.188	0.554	1.76141654670769e-136
COQ8B	5.44361231132832e-141	-1.79937521796341	0.05	0.311	1.78163987337464e-136
CCDC69	5.61832616230268e-141	-2.13438424983964	0.037	0.283	1.83882196966004e-136
MAN1A1	6.47609540489166e-141	1.95940450637443	0.599	0.443	2.11956126506699e-136
RAB7A	6.54312901830774e-141	-0.522475767546416	0.785	0.985	2.14150069640194e-136
MLC1	6.76862015834004e-141	-2.23902339085241	0.04	0.288	2.21530169162311e-136
C4orf48	6.81910534567611e-141	1.07368587612004	0.734	0.755	2.23182498858633e-136
HSPA4	7.6838987798945e-141	-0.592698313734622	0.642	0.951	2.51486323167167e-136
RAC2	9.47106331211486e-141	-1.97704336893857	0.055	0.316	3.09978431142207e-136
PHF23	9.95848150622951e-141	-0.914051363056935	0.215	0.594	3.25931141217386e-136
ROPN1L	1.0888574070778e-140	-1.54158128926477	0.087	0.375	3.56372140762495e-136
GDF15	1.60255034930334e-140	-2.03554973237858	0.072	0.338	5.24498703823489e-136
ZNF830	1.6530783328977e-140	-1.49690667258923	0.073	0.355	5.41036007574088e-136
ABCF3	1.89630111624701e-140	-1.53637215675068	0.07	0.35	6.20640392336482e-136
METAP2	2.04146547479692e-140	0.582674884657567	0.931	0.98	6.68151235246285e-136
FST	2.37334148820832e-140	-5.28241157503593	0.017	0.236	7.76770935675702e-136
ASCC2	2.57055351511129e-140	-0.867168303030697	0.22	0.61	8.41316459960773e-136
PSME2	3.10991140809116e-140	-0.658387206254772	0.507	0.904	1.01784290475415e-135
DOCK9	3.34451219079501e-140	1.95032460994346	0.448	0.241	1.0946253949253e-135
EWSR1	4.91560669561975e-140	-0.620109217057123	0.639	0.952	1.60882891540939e-135
GGA1	5.81914271809179e-140	-0.983772356891412	0.158	0.507	1.90454722020426e-135
NFATC1	6.12324279394876e-140	-0.910796113208282	0.206	0.579	2.00407613403149e-135
ATXN10	7.91750357414902e-140	-0.508342447652291	0.779	0.985	2.59131974478323e-135
KDM4A	7.92092912429714e-140	-0.870251360006099	0.22	0.601	2.59244089309121e-135
XBP1	1.02169664984033e-139	-0.972319212334839	0.449	0.81	3.34391096526241e-135
ANTKMT	1.17212565286678e-139	-0.933668143222409	0.2	0.57	3.83625004926767e-135
HEY1	1.56094719151152e-139	-1.89259625683189	0.086	0.361	5.10882406309805e-135
DNTTIP2	1.81681694849333e-139	-0.783507846320891	0.342	0.757	5.94626019072383e-135
ARID5B	2.31385798454559e-139	-0.885478571109257	0.398	0.779	7.57302579761927e-135
CCNDBP1	2.66030999902601e-139	-0.791999377106956	0.294	0.705	8.70692859581222e-135
GCC2	2.72682587787508e-139	-0.733724886785748	0.538	0.89	8.92462841569734e-135
HELLPAR	3.10471986084948e-139	1.64813169442531	0.575	0.44	1.01614376325743e-134
RGS14	3.54476119092945e-139	-2.38271844342628	0.029	0.265	1.1601648901793e-134
NDUFA9	4.32915004306968e-139	-0.674299105501631	0.507	0.898	1.41688751759627e-134
DGAT1	5.50598117653519e-139	-1.1394774468094	0.114	0.43	1.8020525792682e-134
SCARF1	5.66221841811768e-139	-0.720820422755913	0.428	0.834	1.85318746606574e-134
FOS	6.11002096647135e-139	-2.80810188170165	0.04	0.28	1.99974876211641e-134
PPP5C	6.39464189493731e-139	-0.942315760992894	0.172	0.53	2.09290234579403e-134
KHK	6.49898436387217e-139	-2.87948212094444	0.021	0.246	2.12705259245172e-134
YJU2	8.55264234372153e-139	-1.40988293599891	0.078	0.362	2.79919431267662e-134
BRMS1	8.60715787726121e-139	-0.853155787540542	0.257	0.656	2.81703670164882e-134
TPM3	9.13587946887356e-139	-0.368983571702568	0.969	0.999	2.99008199136763e-134
MRPS22	1.10935139020464e-138	-0.657072385994298	0.497	0.898	3.63079616500077e-134
OFD1	1.18475570783669e-138	-0.997466110402781	0.162	0.508	3.8775869561787e-134
NDUFA10	1.26618559627035e-138	-0.569073170012723	0.677	0.961	4.14409883803321e-134
RPS15A	1.58036232197417e-138	0.190677634083461	1	1	5.17236784358927e-134
TCP1	1.9044624601855e-138	-0.609603728042063	0.661	0.953	6.23311518594114e-134
YIF1B	3.69757453119636e-138	-0.848077181304202	0.258	0.651	1.21017916831526e-133
IFRD2	3.99461478891593e-138	-0.934911929166265	0.237	0.613	1.30739747426429e-133
MYDGF	4.36205930808498e-138	-0.505710790278304	0.829	0.991	1.42765839094313e-133
YPEL2	4.72835027931656e-138	-1.26259012874977	0.156	0.479	1.54754176291752e-133
TSEN54	6.30336222457209e-138	-1.1924327710699	0.107	0.415	2.0630274224802e-133
RGL2	6.64690077506137e-138	-0.889678764230587	0.185	0.551	2.17546415466984e-133
C19orf25	6.76425253974775e-138	-0.983756910394909	0.159	0.506	2.21387221373404e-133
CRBN	6.93200019514926e-138	-0.722255539642529	0.438	0.849	2.2687743438704e-133
GAA	8.74190514287189e-138	-1.11104834970374	0.122	0.44	2.86113813421054e-133
XRCC1	1.3380493083764e-137	-0.910044797660173	0.207	0.581	4.37930158138511e-133
GPS1	1.70399905768344e-137	-0.960659705543559	0.192	0.557	5.57701851589213e-133
GTF2B	2.74603598087125e-137	-0.763245219245452	0.323	0.735	8.98750116179351e-133
PFKM	2.87087083536767e-137	-0.909126292215115	0.199	0.57	9.39607315707484e-133
MGAT2	4.30248855352343e-137	-0.881665805095189	0.223	0.605	1.40816147868268e-132
EIF2B5	4.33550956677603e-137	-0.962412335265932	0.176	0.53	1.41896892611013e-132
ZNF524	5.01298303800459e-137	-1.38394666525569	0.09	0.38	1.64069921850852e-132
SMARCD2	5.03046880820445e-137	-0.955734373756838	0.148	0.489	1.64642213623723e-132
HOOK2	5.73280891698977e-137	-1.45106572092745	0.078	0.36	1.87629103044158e-132
BBC3	5.82651094048236e-137	-1.15846497079231	0.151	0.477	1.90695876571047e-132
PWWP2B	5.88566980669712e-137	-1.67195157566015	0.054	0.315	1.9263208710339e-132
MEIS3	5.98151700814655e-137	-2.05432964075325	0.053	0.305	1.95769070159628e-132
NDUFS3	6.73287490436087e-137	-0.601137477755956	0.635	0.949	2.20360262744827e-132
HLA-DPB1	1.0918025008218e-136	-1.58332657470598	0.068	0.338	3.57336040493968e-132
SLC27A3	1.26263741875812e-136	-0.957937784693332	0.272	0.642	4.13248600785344e-132
ZNF24	1.69757568849309e-136	-0.724652276600864	0.362	0.786	5.55599547086903e-132
BANP	2.35478595749018e-136	-1.05472546636914	0.155	0.492	7.70697896026959e-132
VRK3	2.89447058671036e-136	-0.930287074433685	0.18	0.54	9.47331278324434e-132
TNS3	3.42660677363181e-136	-1.15490186477654	0.207	0.544	1.12149413094196e-131
CIAO1	3.88725152865022e-136	-0.726257760954192	0.394	0.807	1.27225855281193e-131
HMOX1	3.92217707232594e-136	-0.985222567538495	0.481	0.819	1.28368933400156e-131
PDCL	3.92573742261234e-136	-0.737888710592146	0.378	0.793	1.28485460104679e-131
CTTN	4.28697424569502e-136	1.16913536669182	0.669	0.555	1.40308380087352e-131
GATA5	5.21173753149167e-136	-2.60698576180455	0.027	0.256	1.70574957668191e-131
ENSG00000265751	6.71006678806639e-136	3.42224350792473	0.24	0.059	2.19613775906625e-131
STYXL2	7.47453709257432e-136	-1.51924510548189	0.07	0.342	2.44634124502865e-131
DNAJC30	8.85517640464344e-136	-1.13671327792128	0.114	0.424	2.89821068547575e-131
ZNF704	1.00708589037159e-135	-1.20217992382515	0.185	0.516	3.29609141059716e-131
BEX4	1.29960270862837e-135	-0.673908347252781	0.609	0.927	4.25346970506979e-131
ATF5	1.35217106529071e-135	-0.953240916235518	0.239	0.605	4.42552067958996e-131
RBM28	1.41261587671504e-135	-0.760448604563552	0.344	0.754	4.62335050290066e-131
CHMP6	2.16682905643469e-135	-1.0555780781908	0.131	0.455	7.09181481880509e-131
UTP6	3.0748375406875e-135	-0.809015284086371	0.251	0.644	1.00636357869161e-130
INPP5A	3.11178196264212e-135	-0.884202005516965	0.264	0.648	1.01845511855314e-130
AGTRAP	3.4697722825582e-135	-0.804454606724915	0.375	0.776	1.13562177035847e-130
RPL17	5.304908849461e-135	-0.192026049238802	1	1	1.73624361734009e-130
MDH1	5.70809478993289e-135	-0.625043481114364	0.574	0.928	1.86820234379713e-130
OCEL1	6.62746244952179e-135	-1.22356630309297	0.101	0.4	2.16910218510399e-130
EDEM2	7.59747334016994e-135	-0.821530826797408	0.301	0.698	2.48657704950422e-130
TRMU	8.72636381040995e-135	-1.16056924401071	0.106	0.41	2.85605161150907e-130
GUCY1A1	1.01065795167005e-134	-3.68279748161328	0.019	0.234	3.3077824100209e-130
LINC02718	1.013858207195e-134	-1.12528900850858	0.164	0.492	3.31825652632852e-130
NECAP2	1.02978201179636e-134	-0.713739330086623	0.396	0.816	3.37037354640831e-130
ZC3HAV1	1.06730925991946e-134	-0.768105627858773	0.484	0.855	3.4931964767904e-130
SFXN4	1.12408213257493e-134	-0.807737593807574	0.315	0.712	3.67900841170448e-130
RTN2	1.23511343809746e-134	-0.939526700242038	0.18	0.533	4.04240277154918e-130
MAF	1.28775175260559e-134	1.55610585469492	0.662	0.598	4.21468271110283e-130
GTF2H5	1.44945938053521e-134	0.786747286331678	0.84	0.907	4.74393560655368e-130
GSTA4	1.9112691954804e-134	-0.855607704836451	0.254	0.636	6.25539294988781e-130
PGS1	2.20821296279858e-134	-0.831431386540282	0.182	0.547	7.22726020594346e-130
MVD	2.6324802001904e-134	-0.952383314649302	0.321	0.705	8.61584444720317e-130
TMSB4X	3.84100858729019e-134	-0.959570906354536	0.998	0.999	1.25712370053421e-129
ENSG00000228541	4.83663613016999e-134	-1.65491916484827	0.083	0.355	1.58298263904334e-129
POLR2J3	5.29042781755119e-134	-0.720324145563606	0.376	0.787	1.73150412040633e-129
UNC50	5.52634245231933e-134	-0.76272556632954	0.268	0.67	1.8087166212196e-129
PEX19	5.85053019722527e-134	-1.08955858735375	0.12	0.433	1.91482002824986e-129
PIP4K2A	6.79716152099222e-134	0.788396974176103	0.883	0.915	2.22464299420554e-129
TINF2	8.25106564913793e-134	-1.29613024561801	0.093	0.383	2.70049127630635e-129
CAVIN3	1.16764168965478e-133	-0.810039350947158	0.389	0.768	3.82157448607114e-129
SET	1.28189732063545e-133	0.463708705488127	0.998	1	4.19552174070777e-129
SKP1	1.66683577080653e-133	-0.34041581577994	0.974	1	5.4553867942727e-129
TELO2	1.93278965615805e-133	-1.34933438271374	0.081	0.361	6.32582726563969e-129
GNAI3	2.07930847960282e-133	-0.592583022053478	0.613	0.944	6.80536872289205e-129
TRAPPC4	2.19351703906663e-133	-0.672700098291443	0.419	0.831	7.17916191716117e-129
KLF2	2.2343327439685e-133	-0.950519510675122	0.504	0.833	7.3127476377345e-129
LINC00665	2.42206725838942e-133	-0.968766030271859	0.185	0.537	7.92718392998273e-129
IL21R	2.56672932559012e-133	-3.80412217170594	0.009	0.213	8.40064840972391e-129
PYCR2	2.71332411567506e-133	-1.18667441648886	0.121	0.43	8.88043849819292e-129
ADSL	2.88620563747082e-133	-0.657496344993685	0.544	0.91	9.44626243087826e-129
TOMM22	3.21562135862615e-133	0.560265916512974	0.95	0.987	1.05244071446475e-128
SCO1	3.27154952514114e-133	-0.864222496449367	0.219	0.594	1.07074544408344e-128
POLR1H	3.40090372465102e-133	-0.736699836023635	0.341	0.753	1.11308178004103e-128
TAF6	4.05241477001759e-133	-0.91061248660601	0.169	0.519	1.32631483007906e-128
RBBP7	4.76141739569282e-133	-0.679520382443928	0.475	0.876	1.5583642994363e-128
FTL	5.42790295743367e-133	0.319660982420356	1	1	1.77649835893847e-128
BRINP1	5.51567971474516e-133	-1.82581627767	0.086	0.355	1.80522681383894e-128
SCO2	9.92679119354684e-133	-1.00783688677344	0.156	0.491	3.24893948973595e-128
YWHAQ	1.1623824851136e-132	-0.43771423619735	0.891	0.995	3.8043616355283e-128
NEPRO	1.31746645759213e-132	-0.71370286825165	0.309	0.722	4.31193596905327e-128
MICAL2	1.53729080486786e-132	-1.32929454118661	0.148	0.454	5.03139907525202e-128
SHARPIN	2.14573384203697e-132	-0.819419626220594	0.233	0.616	7.02277229160281e-128
CDYL	2.94931007957932e-132	-0.74982975124858	0.514	0.874	9.65279695945517e-128
ADISSP	3.61921156630857e-132	-0.789661072138187	0.275	0.671	1.18453175353713e-127
ENSG00000291228	4.09690675088024e-132	-1.22953493528543	0.102	0.397	1.34087661049559e-127
C1orf54	4.83288541840835e-132	1.66305249169907	0.572	0.465	1.58175506859087e-127
CDK10	5.91479193684553e-132	-1.07647936923838	0.122	0.434	1.93585225301017e-127
VPS16	6.03949183682227e-132	-0.960650321003051	0.161	0.5	1.97666528327356e-127
PRPF38B	6.9620660643604e-132	-0.763706435899169	0.344	0.75	2.27861460220451e-127
IRAK1	9.05647752213492e-132	-0.910231416355848	0.183	0.535	2.96409452821954e-127
GRWD1	9.43041466035396e-132	-1.14013273761172	0.128	0.439	3.08648041418725e-127
MCOLN1	9.51893240528955e-132	-0.944706798184823	0.164	0.507	3.11545138692722e-127
RNF113A	1.14234907726104e-131	-1.00946027844601	0.139	0.463	3.73879429496767e-127
RRAGA	1.28505623794799e-131	-0.775537488839168	0.309	0.717	4.20586056117998e-127
STK16	2.16234589752515e-131	-0.938979226787425	0.156	0.493	7.07714188801006e-127
EFHD2	2.16950010087934e-131	-0.917294428669394	0.204	0.563	7.10055688016801e-127
ZMAT2	2.19490088238571e-131	-0.693579745092442	0.427	0.841	7.18369109796018e-127
GATD3	2.91490841958758e-131	-0.912494753592369	0.166	0.513	9.54020376646819e-127
TMED3	3.65432896776744e-131	-0.701371281701994	0.426	0.84	1.19602532786061e-126
NT5C3B	3.84885003846692e-131	-0.737930558864075	0.381	0.799	1.25969012908984e-126
TSPYL2	3.96731194738071e-131	-1.33004880267247	0.101	0.39	1.29846152725823e-126
C20orf96	4.91976732614085e-131	-0.813973052413279	0.225	0.602	1.61019064817264e-126
ERAL1	5.1255468918916e-131	-0.913099144503899	0.201	0.56	1.6775402422472e-126
MPND	5.49316933552608e-131	-1.25700297502346	0.082	0.363	1.79785939182433e-126
MCRIP2	6.58598521607825e-131	-1.3207920005823	0.096	0.38	2.15552710137025e-126
OXLD1	7.56965449708245e-131	-0.906671683782211	0.191	0.547	2.47747222035011e-126
ISOC2	8.73220583585624e-131	-0.957167431484156	0.217	0.572	2.85796364801739e-126
WDR74	8.96341876648519e-131	-1.05408383075885	0.14	0.461	2.93363732808294e-126
SLX9	9.23542657991341e-131	-0.756017599496257	0.342	0.749	3.02266276533986e-126
SDCCAG8	1.00422562531212e-130	-0.702876865531386	0.456	0.841	3.28673004908405e-126
CAVIN2	1.00527867877564e-130	-1.19510864629843	0.162	0.482	3.2901765877648e-126
ICA1	1.04231417468618e-130	-0.759739746109855	0.363	0.758	3.41139006233041e-126
ARID3A	1.66601922631345e-130	-0.493047398171721	0.8	0.982	5.45271432580129e-126
CSTF2	2.0804687925584e-130	-1.14472620855194	0.109	0.407	6.80916631116438e-126
TRIM11	2.10612222624851e-130	-1.43853995732239	0.07	0.337	6.89312743428873e-126
TFB1M	3.63471211044895e-130	-0.9408916083918	0.165	0.502	1.18960492662884e-125
ZNF92	4.31080799605017e-130	-0.960188529996804	0.153	0.485	1.41088434902726e-125
IL11RA	4.45752473971365e-130	-1.06137632995324	0.133	0.448	1.45890327206088e-125
DLD	5.80682276268215e-130	-0.688962344094147	0.389	0.802	1.90051502199824e-125
STXBP2	7.08412888169177e-130	-1.95569391298156	0.048	0.29	2.3185645416889e-125
NUMA1	8.89983128143586e-130	-0.717657559662591	0.359	0.775	2.91282578010114e-125
PDCD7	1.01074465838224e-129	-0.806218226017623	0.269	0.657	3.30806619241923e-125
CBY1	1.10279530830897e-129	-0.735587647233986	0.25	0.642	3.60933876456444e-125
PES1	1.14459990910392e-129	-0.826437590400065	0.239	0.619	3.74616104250623e-125
DCAF11	1.53600306823763e-129	-0.999108397207862	0.124	0.437	5.02718444203495e-125
NFIL3	1.66567338392375e-129	-1.29687697943899	0.103	0.393	5.45158241824405e-125
PAGR1	1.66968159372959e-129	-0.863538484926188	0.193	0.55	5.46470088811757e-125
PSMG1	1.97562787163154e-129	-0.691950673934753	0.464	0.858	6.46603246106286e-125
PPIE	2.16946614355718e-129	-0.76537166271012	0.26	0.656	7.1004457412483e-125
MTFR1L	2.44140539462012e-129	-0.93125650208353	0.165	0.505	7.99047571605218e-125
TMEM163	2.64175998856867e-129	-2.16870853107548	0.053	0.292	8.6462162665864e-125
OXA1L	2.66256999700505e-129	-0.607575644410907	0.533	0.908	8.71432534319783e-125
VPS29	2.70024862786318e-129	-0.477677650151261	0.747	0.981	8.8376437341334e-125
GRAMD1A	3.03738472896046e-129	-0.848618804020827	0.235	0.606	9.94105647941468e-125
ENSG00000291113	3.26983561410238e-129	-1.01911195213898	0.129	0.442	1.07018449813957e-124
SAFB	3.99511557235833e-129	-0.713710393940391	0.388	0.799	1.30756137567716e-124
NOSTRIN	4.10092514798621e-129	-1.70249141033119	0.085	0.35	1.34219179168441e-124
COPS4	4.53760004138422e-129	-0.707237311863335	0.387	0.799	1.48511111754464e-124
BABAM1	4.56450185014571e-129	-0.575418513739145	0.617	0.947	1.49391581053419e-124
GCNT1	5.18192180751637e-129	1.21632846106672	0.675	0.586	1.69599118838203e-124
PRKCE	5.95754094496795e-129	-0.748381472941338	0.611	0.896	1.94984357587856e-124
TIMM50	6.87928001823424e-129	-0.744023392381254	0.304	0.703	2.25151955716788e-124
RAP1A	7.16411231458121e-129	-0.709382886904804	0.521	0.885	2.34474231943928e-124
CCNB1IP1	7.36725476148768e-129	-0.658492115844509	0.545	0.904	2.4112288108873e-124
ARRB2	7.91999098339123e-129	-0.841686235229507	0.362	0.724	2.59213384895411e-124
ACSL3	1.00750032622201e-128	-0.606770619022646	0.679	0.95	3.297447817692e-124
MUTYH	1.21250662062882e-128	-1.90167091476594	0.041	0.276	3.96841291865608e-124
SRSF11	1.58073381649673e-128	-0.401529929428233	0.907	0.997	5.17358370801215e-124
FMN1	1.83292663787214e-128	-1.64878036872365	0.074	0.335	5.99898559309172e-124
TPRA1	2.30548147489361e-128	-0.957901724145621	0.152	0.482	7.54561031917931e-124
CHID1	2.61933018897989e-128	-0.717713652450883	0.354	0.765	8.57280577551229e-124
WFDC1	2.71799171666812e-128	-4.96959671201244	0.004	0.195	8.89571508948308e-124
FKBP4	2.90819341311507e-128	-1.04480533718232	0.147	0.462	9.51822622178431e-124
ACTR8	3.16980422310079e-128	-1.20200450182217	0.09	0.372	1.03744522417866e-123
LHX6	3.72653501943086e-128	3.66812554927404	0.19	0.033	1.21965764650953e-123
RPP25L	4.40033911656492e-128	-0.885706260695704	0.189	0.538	1.44018698946053e-123
S100A6	5.4849842808112e-128	0.978279525272982	0.978	0.981	1.7951805052667e-123
ITFG2	6.60647207652222e-128	-0.878248091587888	0.2	0.555	2.16223224592496e-123
ZNF414	7.48535312734069e-128	-1.05362456181496	0.113	0.412	2.44988122504734e-123
PRKCB	8.97876781509559e-128	-1.4870237775947	0.13	0.416	2.93866091820264e-123
TOE1	1.08604630228409e-127	-1.33228466909577	0.076	0.344	3.55452094274559e-123
MCM3	1.40616524532077e-127	-0.752440272900985	0.269	0.661	4.60223823141034e-123
NRXN1	1.41268789520951e-127	2.16121354134148	0.441	0.234	4.6235862122312e-123
AIMP2	1.4340720754669e-127	-0.769611222158055	0.318	0.713	4.6935744957956e-123
ZMAT4	1.55019073179476e-127	2.74283116569718	0.266	0.078	5.07361924609106e-123
ARHGEF6	1.61984492679182e-127	-1.4767326097159	0.079	0.344	5.30159046089696e-123
MRAP2	1.76840446579958e-127	-1.04471293967939	0.159	0.479	5.78781097611544e-123
CAP1	1.9151520940188e-127	-0.474054865755803	0.796	0.984	6.26810128851413e-123
SMARCAL1	1.98979338870512e-127	-0.826421249439009	0.226	0.591	6.51239478189299e-123
ARF4	2.12074320889815e-127	-0.489972686448605	0.762	0.978	6.94098044840276e-123
HAT1	2.65827724572831e-127	-0.687549224655701	0.385	0.799	8.70027559754417e-123
SORD	2.71374437837433e-127	-0.973465921494033	0.152	0.475	8.88181397598133e-123
PCGF2	2.85284868744642e-127	-0.70406994166523	0.317	0.72	9.33708846914339e-123
TMEM132A	4.44060066438552e-127	-0.981869819445758	0.155	0.48	1.45336419144674e-122
CLK1	5.10828399199536e-127	-0.918464822892242	0.174	0.513	1.67189026774016e-122
ARHGAP4	5.17680144729688e-127	-1.54627702229946	0.067	0.324	1.6943153456858e-122
KCP	6.12173569164446e-127	-1.18681408433649	0.11	0.402	2.00358287451832e-122
FOXN3	6.34796512151907e-127	-0.64156573439071	0.667	0.938	2.07762550462198e-122
MED10	9.63639660513214e-127	-0.652817492400487	0.504	0.895	3.1538962448937e-122
WRAP53	1.07380702392302e-126	-1.32870322210383	0.077	0.343	3.51446300859765e-122
TTC5	1.10931551775931e-126	-0.964821018389007	0.132	0.445	3.63067875807446e-122
ACIN1	1.49930257497194e-126	-0.6343554186068	0.522	0.892	4.90706739762567e-122
COASY	1.62120743090519e-126	-0.928042096114365	0.154	0.482	5.30604980060959e-122
POLR1E	2.03515137130998e-126	-1.32933027610978	0.078	0.345	6.66084692316045e-122
ENSG00000290993	2.66683233182653e-126	-0.808981680709227	0.237	0.609	8.72827553883505e-122
NR1H2	3.4934291019711e-126	-1.61877209749783	0.051	0.294	1.14336441078412e-121
APOLD1	3.70816464229292e-126	3.65068964366102	0.185	0.032	1.21364520577605e-121
PHYHD1	3.7229153970243e-126	-1.18533044478463	0.106	0.394	1.21847298029208e-121
RAD50	3.97629357314917e-126	-0.77940635856214	0.252	0.628	1.30140112355599e-121
ATP5MC3	4.30137707141649e-126	-0.307368010468476	0.992	1	1.4077977017039e-121
MIIP	4.36203634042914e-126	-1.03851998164558	0.114	0.412	1.42765087385905e-121
LPAR1	4.44741730924889e-126	2.32770244592237	0.33	0.132	1.45559521114407e-121
RGS2	5.02865691374247e-126	-1.79556269906519	0.084	0.344	1.64582912129877e-121
BMS1	5.10750780518873e-126	-0.741697118734637	0.278	0.668	1.67163622956022e-121
NCS1	5.40775098457191e-126	-1.05405992125451	0.145	0.461	1.76990281974054e-121
NXF3	5.65545859255215e-126	-2.05958764301668	0.053	0.291	1.85097504275639e-121
ZNF579	6.80568493761661e-126	-1.45653775476901	0.066	0.323	2.22743262323254e-121
SAP30	8.06480492929832e-126	-0.834917878498092	0.243	0.609	2.63953000531005e-121
MRM2	9.12437512022218e-126	-0.846519591091052	0.197	0.55	2.98631673309752e-121
PDCD2	1.89721842691815e-125	-0.58300311446094	0.606	0.937	6.20940618946041e-121
TMEM141	1.9964571422822e-125	-0.675131678472754	0.435	0.842	6.53420458097542e-121
ACKR3	2.08313755153505e-125	-2.42800385872054	0.086	0.329	6.81790089241905e-121
MLLT11	2.32402147633317e-125	-0.801826511946662	0.375	0.752	7.60628988989085e-121
SDF2	3.20999184674245e-125	-0.668121757548926	0.429	0.834	1.05059823152034e-120
TGFB1I1	3.49873010948606e-125	-1.07372118912023	0.14	0.447	1.14509937753369e-120
HS1BP3	3.86193969870914e-125	-0.956435179930354	0.163	0.491	1.26397424399051e-120
LUCAT1	4.86698864986905e-125	-1.370332969426	0.131	0.421	1.59291671521564e-120
ADAMTS19	5.08172546082086e-125	-1.29503521364697	0.432	0.722	1.66319792607206e-120
SNRPE	6.80888992519677e-125	0.421693672425298	0.996	1	2.22848158361765e-120
MRPS18A	7.52880679341262e-125	-0.770305666943805	0.229	0.6	2.46410317541602e-120
FADS2	9.54031690025e-125	-0.464323744385043	0.868	0.993	3.12245031828282e-120
MARCKSL1	1.12196509513944e-124	-0.508614949855551	0.964	0.994	3.67207955988188e-120
METTL3	1.14960871596404e-124	-0.864520558694797	0.177	0.518	3.76255436647871e-120
EIF3M	1.20815519569102e-124	-0.383977178256508	0.913	0.998	3.95417113997714e-120
SELENOO	1.27335702964262e-124	-1.04725192703754	0.126	0.43	4.16757022231732e-120
DNAJA3	1.53542771682498e-124	-1.28526179504477	0.086	0.357	5.02530137439649e-120
TRAPPC6A	1.54687006580283e-124	-0.765390723533125	0.246	0.624	5.06275103836607e-120
USP11	1.98095945589584e-124	-0.757455092589502	0.215	0.579	6.48348220320151e-120
SQSTM1	2.43908469651948e-124	-0.688062378090337	0.513	0.883	7.9828803032386e-120
NUP37	2.70687423594441e-124	-0.741811307318725	0.292	0.686	8.85932868682247e-120
MRPL37	2.85305888068192e-124	-0.635128384135179	0.549	0.91	9.33777641058387e-120
GPAA1	2.94895186432505e-124	-0.727343986198007	0.239	0.619	9.65162455674947e-120
AAAS	4.78348401511174e-124	-0.766567886503655	0.262	0.643	1.56558648330592e-119
NDUFAF1	6.25560924998548e-124	-0.910247854445313	0.14	0.456	2.04739835142775e-119
RNF10	6.37233777291128e-124	-0.676660915901123	0.391	0.799	2.08560242969613e-119
MANBA	7.10063351322909e-124	-0.999925071051841	0.229	0.573	2.32396634254475e-119
ERVH48-1	8.54877224902502e-124	-1.54012873677835	0.069	0.32	2.7979276693834e-119
TMEM199	1.13329581775706e-123	-0.850214608828495	0.193	0.541	3.7091638819371e-119
DDX28	1.15308102678195e-123	-1.55476017517744	0.054	0.297	3.77391889255465e-119
DPH3	1.47201670678423e-123	0.920654957091696	0.749	0.798	4.8177634796341e-119
WRAP73	1.83668405739402e-123	-1.13230332833721	0.096	0.376	6.01128325144488e-119
CERS4	2.34731796943565e-123	-0.965078465987446	0.18	0.512	7.68253698216593e-119
RPL6	2.91866405540045e-123	0.19938187537768	1	1	9.55249558692012e-119
MRGBP	3.12339104271976e-123	-0.875071362946648	0.201	0.551	1.02225465437175e-118
CENPT	3.32499914784465e-123	-1.41908201355737	0.068	0.322	1.08823897109807e-118
ATP6AP1	3.55352617488553e-123	-0.648912077733675	0.44	0.842	1.16303358177829e-118
CARS2	3.80583923341414e-123	-0.76093681920887	0.22	0.584	1.24561312270411e-118
SLC4A1AP	3.85813264702399e-123	-0.805884890581646	0.205	0.563	1.26272823404448e-118
NTNG1	4.34807061404919e-123	2.90341131315864	0.249	0.071	1.42308003127216e-118
TNFSF9	5.88154078581492e-123	-1.98411589399819	0.041	0.268	1.92496948378936e-118
ST8SIA6	6.16857492680055e-123	-2.47479143713995	0.046	0.271	2.01891288779255e-118
TPRKB	6.93064552015697e-123	0.815390541520914	0.809	0.89	2.26833097229218e-118
MAPK3	7.48148626593762e-123	-0.828169903495178	0.187	0.531	2.44861563997872e-118
XIRP2	1.00650344591423e-122	-1.66394055662342	0.073	0.324	3.29418512813269e-118
IWS1	1.10711116647685e-122	-0.723513458447882	0.284	0.671	3.6234641367621e-118
PSME3IP1	1.22216527234203e-122	-0.678876327685487	0.316	0.723	4.00002471984822e-118
CSNK1E	1.48448580717018e-122	-0.618011711088604	0.52	0.892	4.85857359828727e-118
PBX1	1.55062070094055e-122	-0.865823350349672	0.538	0.855	5.07502649210832e-118
GDI2	2.16262829868985e-122	-0.413887749496308	0.849	0.993	7.07806615878201e-118
NIFK	2.22576047941179e-122	-0.639453572165364	0.544	0.898	7.28469147306685e-118
CLK3	2.83824718770355e-122	-0.947091760360708	0.137	0.447	9.28929922063495e-118
MRPL9	3.09001021080308e-122	-0.617792865779102	0.528	0.901	1.01132944189374e-117
NHLRC3	4.018293363961e-122	-0.868740102888854	0.159	0.484	1.3151472350908e-117
RAB5C	4.21876228223282e-122	-0.413940588081073	0.918	0.997	1.38075870735198e-117
ZNF444	4.9936640678659e-122	-1.24167850131393	0.081	0.345	1.63437631277183e-117
NAPRT	5.53549733068275e-122	-1.5499679792756	0.067	0.318	1.81171292135916e-117
MTIF3	6.05808642262974e-122	0.815258326247697	0.778	0.837	1.98275110526249e-117
MRPL20-AS1	6.4266276856196e-122	-1.7653953439516	0.037	0.26	2.10337097522644e-117
MT-ND6	6.59266123457447e-122	0.816678174474041	0.853	0.889	2.15771209546388e-117
DYNC1H1	7.1911087121822e-122	-0.549912221944507	0.649	0.943	2.35357797041011e-117
GLYCTK	8.65492983591042e-122	-1.43379895266931	0.06	0.306	2.83267198599512e-117
BAIAP2L1	9.39244381438866e-122	1.18634490999518	0.65	0.63	3.07405293601127e-117
PLK2	9.69083107177134e-122	-0.984952814013243	0.472	0.788	3.17171210148004e-117
NDUFB8	1.04508440890477e-121	-0.410740072921459	0.845	0.993	3.42045676190443e-117
CHMP2A	1.18282561285805e-121	-0.602833038448869	0.515	0.899	3.87126994832312e-117
SART1	1.42557036496313e-121	-0.84958809041657	0.16	0.489	4.66574924748781e-117
PGAP6	1.5790131592177e-121	-0.770740290474477	0.197	0.548	5.16795216880361e-117
TNIP1	1.8236739715185e-121	-0.944906343833388	0.135	0.445	5.96870254138291e-117
MIA3	1.90131430319623e-121	-0.716062801944082	0.325	0.725	6.22281158293093e-117
NAA38	1.99285487616644e-121	0.771700816944524	0.856	0.914	6.52241472420515e-117
ASMTL	2.01661337786963e-121	-0.776715889225549	0.262	0.639	6.60017392442951e-117
NOL11	2.07787719668453e-121	-0.71046559870813	0.285	0.672	6.80068427702879e-117
NLE1	2.224197475623e-121	-1.67151748722681	0.046	0.278	7.2795759179665e-117
SNRNP200	2.29458844056488e-121	-0.66985928363917	0.428	0.82	7.50995850712479e-117
TTC14	2.69221837508952e-121	-0.685472641989602	0.381	0.78	8.81136151983051e-117
NAGK	2.69533073794848e-121	-0.87233583400361	0.155	0.477	8.82154797223158e-117
TMED4	2.80317399302315e-121	-0.672870827772097	0.434	0.833	9.17450816176546e-117
GOT1	3.08785623280085e-121	-0.809457456558635	0.184	0.525	1.01062446643339e-116
MGMT	4.04266338035838e-121	-0.732227405466977	0.343	0.73	1.32312329775749e-116
HOXB8	4.07875557226584e-121	1.1592147103363	0.682	0.659	1.33493591124689e-116
BMP2K	4.25511006003425e-121	-0.699225720619608	0.694	0.936	1.39265497154861e-116
LOXL3	4.42852714455613e-121	-1.45706591714026	0.069	0.319	1.44941264914178e-116
PDLIM4	4.88422280497308e-121	-1.25873918508099	0.095	0.365	1.59855728183964e-116
IKBKG	5.50869472184663e-121	-1.10686319043341	0.093	0.369	1.80294069551318e-116
IVD	6.75895150904832e-121	-0.864028736176673	0.167	0.495	2.21213723939642e-116
CHST12	8.64910631035952e-121	-0.875722611994648	0.196	0.535	2.83076600431757e-116
MRPL58	9.30521149876157e-121	-0.71999812311462	0.291	0.682	3.04550267142967e-116
ISY1	1.13588964962987e-120	-0.701511605834005	0.309	0.702	3.71765323427361e-116
ACSF3	1.28846226203336e-120	-1.13714141286472	0.096	0.37	4.21700813740898e-116
TSN	2.54931221478099e-120	-0.636184456093002	0.443	0.851	8.3436439477567e-116
ENSG00000246225	2.55128055774753e-120	-1.00942869445148	0.149	0.455	8.3500861374519e-116
PNPLA2	3.40399523088294e-120	-0.831945208555964	0.182	0.518	1.11409359911568e-115
TERF2IP	3.91447773766358e-120	-0.706062775386129	0.281	0.666	1.28116941875991e-115
UNG	4.44110688654069e-120	-0.821895362177633	0.197	0.535	1.4535298728959e-115
DAB2IP	4.68050924870852e-120	-0.849081693277672	0.217	0.563	1.53188387200981e-115
AMOTL1	6.00242422056687e-120	-0.683734598904918	0.304	0.692	1.96453342314933e-115
PRRX2	6.20764899700015e-120	-1.65821320466696	0.075	0.323	2.03170144022818e-115
SPRYD4	6.42579950814454e-120	-1.08498474117395	0.104	0.384	2.10309992102063e-115
KCNT2	6.87754424062293e-120	-1.27277273557571	0.133	0.416	2.25095145451348e-115
SVIL-AS1	7.07446064705916e-120	2.08321920165848	0.408	0.223	2.31540022517599e-115
RCE1	7.66006332625837e-120	-1.09704712979534	0.104	0.385	2.5070621260511e-115
E2F4	8.81888257030442e-120	-0.734808848286995	0.251	0.627	2.88633207643493e-115
OGFR	1.44965950055159e-119	-0.855271974622437	0.188	0.527	4.74459057935529e-115
TMUB1	1.4892419489044e-119	-1.00625917923063	0.118	0.41	4.87413997456921e-115
COL6A2	1.54193835502938e-119	-0.700496769994469	0.436	0.824	5.04661004217566e-115
ZBTB1	1.56370914971698e-119	-0.653389103835413	0.428	0.825	5.11786367610871e-115
ICAM2	2.00711076356762e-119	-0.501895492936113	0.893	0.983	6.56907281808047e-115
PHLDA1	2.02218437610075e-119	-0.660587379884157	0.796	0.953	6.61840724454013e-115
RNPEPL1	2.66985330159644e-119	-0.894631804662526	0.143	0.455	8.73816287079499e-115
PMPCB	2.83108088010379e-119	-0.664574889096689	0.404	0.81	9.26584461249171e-115
MOGS	3.55439282152701e-119	-0.988092722431846	0.121	0.415	1.16331722655757e-114
LIMS1	4.03301947201479e-119	-0.558431498838939	0.815	0.978	1.31996694299572e-114
SUPT7L	6.65467017155976e-119	-0.793897992546569	0.202	0.551	2.17800700044979e-114
TXLNGY	6.79867078104992e-119	-0.759905310071755	0.245	0.61	2.22513695992983e-114
CHN2	6.84682101246297e-119	-0.925639985909521	0.441	0.756	2.24089604916901e-114
ZFPM1	7.44054134665213e-119	-1.05083233006148	0.122	0.412	2.43521477734578e-114
MRPL45	7.56380395426467e-119	-0.6278912367278	0.451	0.851	2.47555739619128e-114
LAP3	8.16173369352848e-119	-0.649378145086302	0.386	0.792	2.67125382055494e-114
CNOT3	8.19642705650364e-119	-0.823416045809433	0.188	0.528	2.68260861132308e-114
SREBF1	1.11215435638791e-118	-0.669022254671566	0.391	0.787	3.639969993022e-114
RNASET2	1.48567846496047e-118	-0.962186577781109	0.167	0.483	4.86247704796911e-114
MBIP	2.0946662353723e-118	-0.775568020370635	0.204	0.553	6.85563312174999e-114
RASGEF1B	2.48402535830092e-118	-1.74857820717144	0.056	0.287	8.12996659518307e-114
SLC35A2	2.51943931377878e-118	-1.00051130705696	0.113	0.398	8.24587293006656e-114
BAD	2.6448143455802e-118	-0.740369993974971	0.282	0.666	8.65621287164945e-114
RPS23	2.68995979946442e-118	-0.150722003505249	1	1	8.80396942766709e-114
ELK3	2.7330782045549e-118	0.940961575321343	0.767	0.797	8.94509165568772e-114
SRPRA	4.35270250983451e-118	-0.922498918301823	0.158	0.476	1.42459600444374e-113
RPL36A	5.44163155787338e-118	0.289885223622289	1	1	1.78099159257638e-113
IFT81	7.81481414602069e-118	-0.857997692051014	0.2	0.535	2.55771052185111e-113
CNBP	9.71810344679861e-118	-0.480238101918669	0.791	0.984	3.18063807710272e-113
ADORA2A	1.53622640189807e-117	-1.74564246898009	0.049	0.276	5.0279153907722e-113
ENDOD1	1.55607670684892e-117	-0.93113453437807	0.166	0.477	5.09288345384582e-113
HCLS1	1.69800337052823e-117	-2.01350383762155	0.036	0.25	5.55739523140186e-113
MRPS18C	1.80209565586441e-117	0.708434437565178	0.867	0.945	5.89807887207862e-113
PEX6	2.02018366156865e-117	-1.12833742439071	0.088	0.353	6.61185910594804e-113
SYS1	2.05288782257372e-117	-0.745475288687764	0.237	0.602	6.71889655450153e-113
EMID1	2.1454601821105e-117	-1.07785180752533	0.113	0.395	7.02187663002946e-113
VPS36	2.26717530998595e-117	0.984775382551706	0.723	0.762	7.42023807205303e-113
TFG	2.43084636277354e-117	-0.536291463035754	0.636	0.951	7.95591706072153e-113
SNHG1	2.45448045581148e-117	-0.799764650034196	0.317	0.687	8.03326908382538e-113
SREK1IP1	2.65841099835526e-117	1.13956651892012	0.672	0.678	8.70071335651693e-113
TSR3	2.91374342660597e-117	-0.666821491213371	0.375	0.782	9.53639086093867e-113
TBL2	3.05114304381875e-117	-1.05017108380932	0.11	0.392	9.98608606811438e-113
RUSC1	3.06607510608829e-117	-0.929229193322443	0.138	0.44	1.00349572147164e-112
COQ2	3.13693282412646e-117	-0.937803256457237	0.143	0.45	1.02668674400835e-112
AHDC1	3.7143392125555e-117	-0.732607812618813	0.261	0.632	1.21566608087729e-112
MRPL33	3.93874390093369e-117	0.766101216266348	0.797	0.871	1.28911149133659e-112
GMFG	4.15242234871808e-117	-0.636834846824727	0.518	0.869	1.35904631051194e-112
CCDC57	4.21727033656574e-117	-0.902363806269448	0.18	0.503	1.3802704084546e-112
RRP1B	4.38425430621855e-117	-0.712615339265366	0.32	0.705	1.43492259188227e-112
MT-ND3	5.52111331722026e-117	0.264305221413766	1	1	1.80700517759302e-112
SLC12A2	8.0650954060083e-117	-0.54612176570009	0.857	0.979	2.63962507543246e-112
DOCK4	9.51650714479224e-117	0.963670821797281	0.753	0.708	3.11465762341905e-112
CFAP20	9.67811766765981e-117	-0.689554802997687	0.322	0.713	3.16755113144838e-112
RPS27L	1.18635376657055e-116	0.454747761173831	0.995	0.998	3.88281724260874e-112
TXNDC17	1.35975816746079e-116	0.52801306621805	0.981	0.999	4.45035250628241e-112
CCDC178	1.39828417971792e-116	-1.39960824659812	0.14	0.412	4.57644429179878e-112
MICALL2	1.41089730416255e-116	-2.12132051157112	0.03	0.239	4.61772578679361e-112
BCLAF1	1.83171143683608e-116	-0.563498003419092	0.627	0.931	5.9950083616208e-112
TWF2	1.83947941140203e-116	-1.01325268821452	0.299	0.598	6.02043216557771e-112
ZDHHC16	1.98077418406949e-116	-0.849532642133155	0.185	0.516	6.48287582704103e-112
REC8	2.03445209502645e-116	-1.63091181620119	0.063	0.298	6.65855826181208e-112
NUCKS1	2.06811524027818e-116	0.529690193316044	0.983	0.996	6.76873436990647e-112
IRF9	2.32824512815707e-116	-1.64203318312417	0.053	0.283	7.62011347994527e-112
STXBP6	2.51775970163659e-116	-1.42094186894402	0.164	0.443	8.24037572748639e-112
ID1	2.54859185646954e-116	1.09939681388379	0.711	0.617	8.34128628703914e-112
OBSL1	2.74395360480317e-116	-1.28032523582215	0.077	0.329	8.98068575316031e-112
PRR5	3.0418463206055e-116	-0.945368599139782	0.169	0.482	9.95565882270975e-112
RAB3IL1	3.11428440643431e-116	-1.53818595757	0.064	0.304	1.01927414338188e-111
SIRT3	3.11740855221978e-116	-0.947460250662965	0.134	0.432	1.02029664505601e-111
NECTIN2	3.65822187391771e-116	-0.521962689455885	0.718	0.969	1.19729943711453e-111
HOXB-AS3	4.02614341649918e-116	1.85291414237506	0.549	0.417	1.31771647878602e-111
USP5	4.4441695627101e-116	-0.845788980347324	0.153	0.466	1.45453225617939e-111
CDC5L	4.70645531261185e-116	-0.632690270628241	0.426	0.829	1.54037575926473e-111
BPHL	6.2786891363698e-116	-0.918692737946466	0.132	0.432	2.05495216744247e-111
ACADM	6.86797011873325e-116	-0.648500321304228	0.399	0.797	2.2478179401602e-111
DPH7	8.14139055809973e-116	-0.859041590666626	0.176	0.504	2.66459571576046e-111
RBFA	1.09297946345912e-115	-0.730890976085533	0.323	0.707	3.57721248595537e-111
DENND2A	1.4433826427711e-115	-1.02982420261956	0.144	0.435	4.72404705152555e-111
RESF1	1.80244501662614e-115	-0.705478111396517	0.742	0.944	5.8992222949157e-111
STK19	1.82048131690502e-115	-0.731146625332823	0.204	0.551	5.95825330209845e-111
ZFYVE27	1.82673128812291e-115	-1.08144421582909	0.101	0.373	5.97870883289748e-111
EMG1	1.90481568412685e-115	-0.715513557631266	0.286	0.668	6.23427125257876e-111
ROCK2	2.03459777490758e-115	-0.544424391988661	0.671	0.955	6.659035057495e-111
ZFPM2	2.05917338515612e-115	0.542108095664892	0.974	0.955	6.73946857227746e-111
LINC02882	2.1064762340082e-115	-2.5398582761031	0.026	0.227	6.89428606628543e-111
PRMT5	2.48722210044712e-115	-0.790718190647919	0.226	0.579	8.14042921255338e-111
VSNL1	2.53872412497493e-115	-1.94035739427941	0.067	0.3	8.30899018863045e-111
SFRP2	2.6741684885007e-115	-1.82735719774261	0.071	0.308	8.75228604601395e-111
FGFBP3	2.69808610348897e-115	-1.51716450267365	0.097	0.352	8.83056600810906e-111
PREB	2.93126864266538e-115	-1.34107769286818	0.064	0.303	9.59374914057951e-111
PMP22	3.12804368603931e-115	0.998694677119834	0.841	0.802	1.0237774180038e-110
WASHC2C	3.6746618947993e-115	-0.677287298557984	0.31	0.705	1.20268009154886e-110
THAP7	3.90282432828424e-115	-1.22731532482947	0.073	0.321	1.27735537440415e-110
RNF5	4.83116254649425e-115	-0.673390991800597	0.336	0.73	1.5811911898421e-110
ENSG00000223727	5.06136739242107e-115	-1.2635929864846	0.129	0.403	1.65653493386549e-110
SPG7	5.19095984762733e-115	-0.63743821678863	0.431	0.827	1.69894924852995e-110
C2orf88	5.22935899665382e-115	-0.72269596414998	0.377	0.742	1.71151690601483e-110
POLR2L	6.03475196445548e-115	0.446368812155082	0.982	0.998	1.97511397044664e-110
FN3KRP	6.2243404506228e-115	-0.951048425080689	0.129	0.423	2.03716438608434e-110
PCAT19	6.61408346821038e-115	3.97989838254278	0.156	0.022	2.16472337831058e-110
MYG1	8.32637285444539e-115	-0.630431868107232	0.311	0.708	2.72513857153143e-110
NFKBIB	1.02832538785708e-114	-1.04164757696908	0.108	0.385	3.36560616191742e-110
TGFB2	1.17117758188082e-114	-2.18947922589089	0.044	0.258	3.83314710773772e-110
SOST	1.1900945569861e-114	2.2887059760813	0.241	0.067	3.89506047555981e-110
KPTN	1.29055661410904e-114	-2.2132803311332	0.026	0.227	4.22386274231749e-110
FIP1L1	1.29246747139337e-114	-0.633742337893763	0.39	0.797	4.23011678712336e-110
GUSB	1.30221398966345e-114	-0.858939511132421	0.16	0.473	4.26201616676952e-110
ARL15	1.60526370083766e-114	-0.834070935865859	0.54	0.839	5.25386756647157e-110
ZNF76	2.01488111622521e-114	-1.15183715215518	0.095	0.359	6.59450440529348e-110
STMP1	2.11087113255569e-114	0.632441604272386	0.872	0.932	6.90867012974153e-110
BCAS2	2.81294593143916e-114	-0.635496950698548	0.413	0.819	9.20649073900723e-110
TIMM22	5.56170391875217e-114	-0.641033693882012	0.44	0.835	1.8202900755684e-109
ENSG00000290683	5.81563977680193e-114	-1.02400157268158	0.123	0.409	1.9034007425495e-109
ABR	6.83241687292394e-114	-0.875368246348261	0.154	0.461	2.23618171833928e-109
SDHAF1	7.02058072347931e-114	-1.41918435197516	0.066	0.305	2.29776586498754e-109
CBR1	7.5225440597993e-114	-1.14659786638518	0.108	0.378	2.46205344533171e-109
IFFO1	7.59092390967132e-114	-1.83369131476618	0.044	0.262	2.48443348639632e-109
ZNF775	7.95299586298394e-114	-1.33836315326787	0.067	0.308	2.60293601599601e-109
PSMC2	9.26964313906844e-114	-0.623574240369926	0.424	0.818	3.03386150298571e-109
PCDHGB7	1.05285355262953e-113	-1.73429625810678	0.048	0.269	3.44588439240118e-109
MARCHF8	1.10208520848351e-113	-0.803616938044087	0.213	0.553	3.60701467884567e-109
ENSG00000291259	1.30248352776091e-113	-1.27804938477314	0.073	0.318	4.26289833800869e-109
SPOUT1	1.50343118482758e-113	-0.978011512832139	0.116	0.399	4.92057992482219e-109
PFKP	1.5194828000615e-113	-0.912625980374699	0.277	0.608	4.97311525632128e-109
SEC23B	1.5573188164159e-113	-0.833458684431661	0.176	0.5	5.09694875424759e-109
PARP1	1.56981993720686e-113	-0.456218980792981	0.797	0.983	5.13786367248434e-109
XAB2	1.68668632487245e-113	-1.36661306010818	0.065	0.304	5.52035567267503e-109
METTL13	1.80831924873343e-113	-1.3284379036062	0.068	0.309	5.91844806917965e-109
DUSP11	1.86733525354055e-113	-0.704897252327918	0.236	0.599	6.11160155131288e-109
CDC34	2.03642282999802e-113	-0.558938182035452	0.615	0.931	6.66500828030052e-109
CIAO3	2.05128470063407e-113	-1.54173434465501	0.051	0.276	6.71364969670526e-109
GATA2-AS1	2.11747661531344e-113	-1.001403361522	0.143	0.434	6.93028921425935e-109
RCL1	3.07056739089481e-113	-0.945696230987674	0.162	0.467	1.00496600136596e-108
RILP	5.42426637559045e-113	-0.776965572150832	0.243	0.596	1.775308142067e-108
OSTF1	5.460642405607e-113	-0.647222461238192	0.508	0.858	1.78721365293111e-108
C9orf40	5.99854451800553e-113	-1.459100410406	0.065	0.301	1.96326363529803e-108
CSDE1	6.0979729363189e-113	-0.354140001408214	0.915	0.998	1.99580556232781e-108
KIF22	8.21398431968179e-113	-1.01678384710479	0.15	0.445	2.68835492798865e-108
VIPAS39	1.01535437203219e-112	-0.776093178793203	0.163	0.477	3.32315332422415e-108
CXADR	1.12683065430886e-112	2.93163732870391	0.244	0.076	3.68800404848746e-108
CYP2S1	1.2969035129699e-112	-0.832164538444279	0.195	0.518	4.2446355075992e-108
AFAP1L2	1.36107565881871e-112	-0.939023176927051	0.161	0.461	4.45466452374775e-108
C11orf68	1.46965384497339e-112	-1.0724587920157	0.1	0.367	4.81003006921339e-108
ANKRD26	1.51857178686798e-112	-0.734084085977313	0.271	0.634	4.9701336012402e-108
TRADD	1.60432084194695e-112	-1.88535302804243	0.037	0.246	5.25078168360818e-108
MCAT	1.66404176568553e-112	-1.4375918555449	0.063	0.298	5.44624229491218e-108
MXI1	2.13672386447685e-112	-0.9215112187066	0.149	0.445	6.99328353604627e-108
RAP2A	2.18412125268805e-112	-0.719169817042768	0.31	0.686	7.14841044792272e-108
FGD4	2.21082035395066e-112	-0.831498545297411	0.265	0.602	7.2357939364451e-108
[truncated: 14,865 more rows]
